# Supplementary material for: Untargeted metabolomics unravels functionalities of phosphorylation sites in Saccharomyces cerevisiae
Source: BMC Syst Biol. 2016 Nov 15;10:104. doi: 10.1186/s12918-016-0350-8 (PMC5109706; doi:10.1186/s12918-016-0350-8)
Supplement: Additional file 1: — Additional information on mutated phosphosites. (XLSX 17 kb) [file 12918_2016_350_MOESM1_ESM.xlsx]

## Sheet: Sheet1
	Standard Name	Systematic name	Position of mutation within protein	Mutation type (phosphodeletion: S/T --> A or Y --> F, phosphomimic: S/T --> E)	protein sequence changes	Number of mutant replicates	FIA analysis in batch 1 or 2	Mutant nomenclature	Protein type	Pathways contribution	Evidence level for functionality of phosphosite. Only the highest level of evidence is indicated (known functionailty > observation of differential regulation upon perturbation > entry in Phosphopep database from high throughput phosphoproteomics studies)	Analysis performed in previous studiesfor testing functionality for known sites
	Crz1	YNL027W	409, 410, 423, 427, 429	phosphodeletion	Crz1 S409A S410A S423A S427A S429A	3	1	Crz1 OUT	Transcription factor	HOG pathway	Phosphosites 409, 410, 423, 427 and 429 known [38,61].	Target gene expression in standard conditions and Ca-stress. Nuclear localization studies.
	Cys3	YAL012W	39, 40	phosphodeletion	Cys3 S39A S40A	3	1	Cys3 OUT	Enzyme	TOR signaling	Phosphosite 39: Phosphopep database, phosphoproteomics studies [30]. Phosphosite 40: differential phosphorylation states [11].	-
	Gln3	YER040W	469, 471, 473	phosphodeletion	Gln3 S469A T471A T473A	1	1	Gln3 site 2 OUT	Transcription factor	TOR signaling	Phosphosite 469: differential phosphorylation states [4,11]. Phosphosite 471: differential phosphorylation states [11]). Phosphosite 473: differential phosphorylation states [4,11].	-
	Gln3	YER040W	469	phosphodeletion	Gln3 S469A	1	1	Gln3 site 1 OUT	Transcription factor	TOR signaling	Phosphosite 469: differential phosphorylation states [4,11].	-
	Gpd1	YDL022W	24, 27	phosphodeletion	Gpd1 S24A S27A	2	1	Gpd1 OUT	Enzyme	metabolic enzyme	Phosphosites 24 and 27 known [11,20].	Quantification of reactants. Glycerol yield. Enzyme activity assay (also different deletion backgrounds). In vivo glycerol production. Spotting assay and growth upon osmotic stress.
	Gpd2	YOL059W	72, 75	phosphodeletion	Gpd2 S72A S75A	2	1	Gpd2 OUT	Enzyme	metabolic enzyme	Phosphosites 72 and 75 known [20].	Enzyme activity assay (also different deletion backgrounds). In vivo glycerol production.
	Gut1	YHL032C	96	phosphodeletion	Gut1 S96A	2	1	Gut1 OUT	Enzyme	metabolic enzyme	Phosphosite 96: differential phosphorylation states [11].	-
	Hog1	YLR113W	174, 176	phosphodeletion	Hog1 S176 T174	1	2	Hog1 OUT	Kinase	HOG pathway	Phosphosites 174 and 176 known [31,62]	Spotting assays with and without osmotic stress. Kinase activity assays. Transcription of target genes.
	Lys20	YDL182W	395, 396	phosphodeletion	Lys20 S395A T396A	2	1	Lys20 OUT	Enzyme	metabolic enzyme	Phosphosite 395: differential phosphorylation states [4,11]. Phosphosite 396 known [26].	Untargeted and targeted metabolomics.
	Nbp2	YDR162C	194, 196	phosphodeletion	Nbp2 S194A S196A	3	1	Nbp2 OUT	Adapter	HOG pathway	Phosphosite 194: Phosphopep database, phosphoproteomics studies [30]. Phosphosite 196: differential phosphorylation states [4].	-
	Nbp2	YDR162C	194, 196	phosphomimik	Nbp2 S194E S196E	1	2	Nbp2 IN	Adapter	HOG pathway	Phosphosite 194: Phosphopep database, phosphoproteomics studies [30]. Phosphosite 196: differential phosphorylation states [4].	-
	Pbs2	YJL128C	508	phosphodeletion	Pbs2 S508A	3	1	Pbs2 OUT	Kinase	HOG pathway	Phosphosite 508 known [15].	Spotting assay with osmotic stress (also different deletion backgrounds).
	Pbs2	YJL128C	508	phosphomimik	Pbs2 S508E	3	1	Pbs2 IN	Kinase	HOG pathway	Phosphosite 508 known [15].	Spotting assay with osmotic stress (also different deletion backgrounds).
	Pda1	YER178W	313	phosphodeletion	Pda1S313A	3	2	Pda1 OUT	Enzyme	metabolic enzyme	Phosphosite 313 known [63].	Activity upon kinase / phosphatase treatment. Yield of different metabolites when growing on glucose as carbon source.
	Pda1	YER178W	313	phosphomimik	Pda1S313E	3	2	Pda1 IN	Enzyme	metabolic enzyme	Phosphosite 313 known [63].	This mutant variant was not analyzed before.
	Pfk1	YGR240C	895	phosphodeletion	Pfk1S895A	3	1	Pfk1 OUT	Enzyme	metabolic enzyme	Phosphosite 895: differential phosphorylation states [4,11].	-
	Pfk2	YMR205C	163	phosphodeletion	Pfk2S163A	3	1	Pfk2 OUT	Enzyme	metabolic enzyme	Phosphosite 163: differential phosphorylation states [4,11].	Yield on ethanol as carbon source. Reactant levels.
	Pfk2	YMR205C	163	phosphomimik	Pfk2S163E	1	2	Pfk2 IN	Enzyme	metabolic enzyme	Phosphosite 163: differential phosphorylation states [4,11].	This mutant variant was not analyzed before.
	Put3	YKL015W	788	phosphodeletion	Put3Y788F	2	1	Put3 OUT	Transcription factor	TOR signaling	Phosphosite 788 known [18].	Target gene expression. Chip data for interaction analysis with other transcription factors.
	Rim15	YFL033C	1061	phosphodeletion	Rim15S1061A	1	2	Rim15 OUT	Kinase	TOR signaling	Phosphosite 1061 known [64].	Nuclear localization studies, mostly upon rapamycine and caffeine treatment. Target gene expression upon rapamycine and caffeine treatment.
	Rim15	YFL033C	1061	phosphomimik	Rim15S1061E	1	2	Rim15 IN	Kinase	TOR signaling	Phosphosite 1061 known [64].	This mutant variant was not analyzed before.
	Sko1	YNL167C	108, 113, 126	phosphodeletion	Sko1S108A T113A S126A	1	2	Sko1 OUT	Transcription factor	HOG pathway	Phosphosites 108, 113 and 126 known [65].	Transcription of target genes with and without osmotic stress. Expression of target genes. Spotting assay with and without osmotic stress.
	Smp1	YBR182C	348, 357, 365, 376	phosphodeletion	Smp1S348A S357A T365A S376A	3	1	Smp1 OUT	Transcription factor	HOG pathway	Phosphosites 108, 113 and 126 known [66].	Target gene expression. Cell viability upon severe osmotic stress.
	Ste50	YCL032W	202 *	phosphodeletion	Ste50S202A	3	1	Ste50 OUT	Adapter	HOG pathway	Phosphosite 202 known [37].	Phospho-state of other proteins upon osmotic stress. Target gene expression upon osmotic stress. Spotting assay upon osmotic stress.
	Str3	YGL184C	456	phosphodeletion	Str3S456A	2	1	Str3 OUT	Enzyme	metabolic enzyme	Phosphosite 456: Phosphopep database, phosphoproteomics studies [30].	-
	Tco89	YPL180W	287, 288, 290	phosphodeletion	Tco89S287 S288 S290	1	2	Tco89 OUT	Regulator	TOR signaling	Phosphosites 287, 288 and 290: differential phosphorylation states [4].	-
	Thr4	YCR053W	408	phosphodeletion	Thr4 Y408F	3	1	Thr4 OUT	Enzyme	metabolic enzyme	Phosphosite 408: differential phosphorylation states [11].	-
	Tip41	YPR040W	79	phosphodeletion	Tip41 S79A	1	2	Tip41 OUT	Regulator	TOR signaling	Phosphosite 79: differential phosphorylation states [4].	-
	Tkl1	YPR074C	335	phosphodeletion	Tkl1 S335A	3	1	Tkl1 OUT	Enzyme	metabolic enzyme	Phosphosite 335: Phosphopep database, phosphoproteomics studies [30].	-
	Tkl1	YPR074C	335	phosphomimik	Tkl1 S335E	1	2	Tkl1 IN	Enzyme	metabolic enzyme	Phosphosite 335: Phosphopep database, phosphoproteomics studies [30].	-
	Yap4	YOR028C	192, 196	phosphodeletion	Yap4 T192A S196A	1	1	Yap4 OUT	Transcription factor	HOG pathway	Phosphosites 192 and 196 known [19].	Localization studies with and without osmotic stress. Protein stability upon osmotic stress.
	Zwf1	YNL241C	183, 188	phosphodeletion	Zwf1 Y183F Y188F	2	1	Zwf1 OUT	Enzyme	metabolic enzyme	Phosphosites 183 and 188: differential phosphorylation states [11].	-
	* 2 more residues cited in the reference as being relevant for phosphoregulation have not been mutated in this study.
