# Supplementary material for: Untargeted metabolomics unravels functionalities of phosphorylation sites in Saccharomyces cerevisiae
Source: BMC Syst Biol. 2016 Nov 15;10:104. doi: 10.1186/s12918-016-0350-8 (PMC5109706; doi:10.1186/s12918-016-0350-8)
Supplement: Additional file 3: — Results on growth rates and maximal cell densities from growth experiments. (XLSX 30 kb) [file 12918_2016_350_MOESM3_ESM.xlsx]

## Sheet: Information
	mean:	Wild-type-normalizied growth rate or maximum cell density, represented in % of wild-type value. Mean calculated based on replicates
	StDev:	Standard deviation of wild-type-normalizied growth rate ormaximum cell density, represented as % of wild-type value
	p-value:	Corrected p-values

## Sheet: growth rate
		glucose / NH4+ (glucose phase, before diauxic shift)			glucose / NH4+ (ethanol phase, after diauxic shift)			pyruvate / NH4+			glucose / glutamine			glucose / proline
	strain	mean	StDev	p-value	mean	StDev	p-value	mean	StDev	p-value	mean	StDev	p-value	mean	StDev	p-value
	Crz1 OUT	102.925	4.33849	0.101585	104.464	5.02062	0.0469818	103.526	12.5404	0.0198341	104.196	6.8707	0.151049	101.308	6.07241	0.225511
	Cys3 OUT	104.391	2.70282	0.0181708	107.221	10.3653	0.148561	104.078	8.01273	0.0162036	101.653	5.43086	0.228141	94.1366	6.11941	0.104679
	Gln3 site1 OUT	104.599	3.04386	0.13646	98.4675	2.64175	0.188463	101.648	6.3458	0.0240292	101.154	4.66756	0.258755	91.5267	3.74093	0.0195929
	Gln3 site2 OUT	99.8616	1.52151	0.280804	99.5667	2.93822	0.265657	104.006	8.05794	0.0195086	97.9414	5.08777	0.228548	88.3919	4.88157	0.0193916
	Gpd1 OUT	102.222	3.49589	0.133572	91.9765	5.06354	0.00967127	93.4525	11.9747	0.0156518	95.4937	6.70804	0.146152	103.424	5.17863	0.129345
	Gpd2 OUT	103.871	2.02358	0.135353	97.9786	5.68233	0.0100432	97.3294	9.33707	0.0213199	107.108	5.90782	0.147674	97.9258	6.78976	0.130923
	Gut1 OUT	102.62	3.36671	0.118367	108.581	3.26312	0.00103357	96.7402	6.1587	0.0161448	103.298	5.6294	0.171084	96.776	3.52306	0.0960887
	Hog1 OUT	99.1283	1.84112	0.227912	106.684	7.24227	0.125152	47.2549	14.4128	2.96094e-06	101.203	4.2402	0.235773	91.1205	5.81317	0.0595131
	Lys20 OUT	107.786	3.74928	0.00430095	102.081	11.0586	0.251296	93.868	9.73178	0.0107347	106.957	6.52554	0.0802479	98.0198	8.33196	0.234454
	Nbp2 OUT	102.119	3.93054	0.120299	99.8829	11.5368	0.289644	101.716	10.5626	0.024627	104.521	5.77713	0.131877	97.3836	7.65489	0.195079
	Nbp2 IN	103.95	2.85137	0.134329	115.915	6.12996	0.00752121	87.1988	7.97526	0.0100639	95.583	4.35779	0.107736	90.8493	3.45653	0.0043985
	Pbs2 OUT	103.741	3.97994	0.0613094	84.5586	5.20804	1.95063e-07	98.3034	8.78051	0.0241932	106.919	7.44008	0.0969901	97.4847	6.39803	0.152992
	Pbs2 IN	109.385	2.16046	4.41512e-06	101.347	3913.74	0.198104	47.8243	10.5923	2.9633e-06	105.646	5.29698	0.109059	98.5771	1440.2	0.189459
	Pda1 OUT	84.8304	3.42675	3.6516e-09	149.903	40.6198	0.0536411	107.175	10.1473	0.00860955	109.197	5.67872	0.0310777	88.7992	5.00866	0.0187343
	Pda1 IN	77.4612	6.58874	2.16127e-09	312.681	18.0285	1.31164e-06	103.885	8.50121	0.0157082	59.3315	5.55202	5.24628e-05	78.9508	6.32894	0.00058406
	Pfk1 OUT	102.622	2.15673	0.020139	104.245	10.8418	0.20575	97.0216	8.83629	0.0201812	104.977	5.67713	0.113662	93.1073	6.5527	0.0781283
	Pfk2 OUT	105.342	3.99747	0.00947395	99.8902	2.99725	0.28104	96.8003	8.21211	0.0178836	99.4903	10.2284	0.278092	100.427	5.07516	0.265465
	Pfk2 IN	102.792	2.12884	0.147699	96.6318	3.10947	0.133375	93.0649	6.39984	0.00866345	105.398	5.52705	0.131369	100.423	3.80153	0.277819
	Put3 OUT	100.356	3.77768	0.267794	99.0915	3.96903	0.24465	107.255	8.589	0.00844717	103.911	6.04149	0.173666	96.7001	4.91956	0.119742
	Rim15 OUT	101.281	4.98291	0.252509	105.967	5.4275	0.12484	88.9402	11.3887	0.00943408	101.55	3.61727	0.239596	95.6776	5.57103	0.147588
	Rim15 IN	106.036	5.22563	0.108664	106.263	8.05896	0.148266	98.3827	6.21924	0.018914	93.6732	4.56345	0.0626871	99.8109	4.88478	0.284868
	Sko1 OUT	105.207	1.35042	0.0178347	108.242	14.3502	0.153321	93.823	6.72335	0.0134625	111.328	5.84684	0.0429333	108.794	4.63849	0.0730486
	Smp1 OUT	106.318	2.75716	0.000757381	95.1959	3.92505	0.00994405	97.4876	10.2225	0.0200731	104.692	5.60017	0.132998	106.024	5.24036	0.0155816
	Ste50 OUT	107.46	4.4202	0.00129394	101.315	11.6862	0.26772	97.357	8.25847	0.0203086	105.347	6.65659	0.109746	103.656	6.99325	0.144454
	Str3 OUT	104.32	2.3058	0.00922359	99.8674	11.0574	0.290941	102.241	9.7914	0.0231045	102.893	6.17545	0.187857	93.0675	6.34256	0.0792119
	Tco89 OUT	107.431	4.55693	0.0677449	110.884	9.41241	0.105388	97.6451	9.52778	0.0245175	108.272	5.26854	0.0538038	108.785	5.17052	0.0817799
	Thr4 OUT	107.799	6.31465	0.00935593	108.371	10.4504	0.133552	95.9068	10.4245	0.0182352	105.826	5.73819	0.101969	100.946	7.44876	0.260307
	Tip41 OUT	103.099	2.32998	0.0892316	106.651	1.72121	0.00211707	102.033	8.61301	0.028687	96.0816	5.13446	0.152745	66.493	5.68073	5.82158e-05
	Tkl1 OUT	108.529	4.10004	0.000879612	110.317	10.0828	0.10959	104.032	9.98653	0.019145	105.66	6.72607	0.110334	100.468	6.61321	0.27788
	Tkl1 IN	106.971	2.58236	0.00947173	105.635	6.18991	0.154466	105.84	7.66075	0.0168128	105.526	3.80429	0.106185	97.1781	3.65083	0.146569
	Yap4 OUT	102.345	2.17762	0.188819	99.5192	2.08204	0.229771	106.461	10.365	0.0178623	100.654	6.08086	0.274212	97.3536	3.41523	0.172143
	Zwf1 OUT	108.881	3.77253	0.000928265	93.4406	4.01932	0.00533929	97.5382	9.2406	0.0219923	101.78	6.33057	0.232072	97.222	6.51909	0.169429

## Sheet: maximal cell density
		glucose / NH4+ (glucose phase, before diauxic shift)			glucose / NH4+ (ethanol phase, after diauxic shift)			pyruvate / NH4+			glucose / glutamine			glucose / proline
	strain	mean	StDev	p-value	mean	StDev	p-value	mean	StDev	p-value	mean	StDev	p-value	mean	StDev	p-value
	Crz1 OUT	95.8586	1.39236	1.3192e-07	101.467	8.27967	0.0247237	101.495	3.45042	0.0126134	98.3949	5.47106	0.021778	95.1516	2.71835	2.0947e-05
	Cys3 OUT	93.6138	3.01706	7.90804e-05	95.6744	8.32106	0.0181329	96.9685	4.71435	0.0125036	98.4825	5.38788	0.0204103	93.0091	4.1607	0.00325507
	Gln3 site1 OUT	95.8713	0.809485	2.2153e-05	98.6425	7.28012	0.0252275	105.206	14.3546	0.00241786	96.4692	5.37365	0.0172915	91.4799	0.858678	7.52617e-05
	Gln3 site2 OUT	95.0332	0.640597	4.49559e-06	101.353	7.05277	0.0250632	96.7074	2.14439	0.00556733	95.9878	4.67224	0.0174811	94.0561	1.37012	4.61585e-05
	Gpd1 OUT	98.7584	1.55483	0.00858315	108.978	8.82134	0.0077309	105.057	7.00697	0.00773554	100.787	4.45124	0.0250974	107.326	4.7994	0.000827832
	Gpd2 OUT	96.155	1.37662	0.00870754	102.055	9.1747	0.0078517	96.475	2.21233	0.00238121	96.8039	5.02176	0.0252637	93.6014	2.66442	0.000847542
	Gut1 OUT	97.7215	1.20853	0.000492074	103.947	7.418	0.0177596	90.1182	3.92492	1.21601e-05	97.9862	5.32251	0.0202959	94.1061	1.54589	3.69317e-05
	Hog1 OUT	87.9831	2.68123	2.9955e-05	77.6712	5.27365	1.22342e-05	120.334	2.23205	0.0032056	80.096	1.61214	1.63849e-08	87.4061	2.96906	4.10925e-05
	Lys20 OUT	91.9757	2.09911	1.96711e-05	90.8307	8.29888	0.00835599	100.641	5.10523	0.0251737	93.4643	1.9877	2.26124e-05	90.1493	3.06854	0.00154235
	Nbp2 OUT	95.9001	2.29034	0.000777172	96.3163	9.34825	0.0197334	101.145	3.17858	0.018143	98.33	4.09333	0.0159226	96.7389	4.59762	0.0144278
	Nbp2 IN	104.238	3.22574	0.00675416	98.5828	4.34685	0.0225283	104.075	2.61494	0.00294082	97.4875	2.0914	0.0110257	101.356	3.03129	0.0197858
	Pbs2 OUT	96.9044	1.47739	4.53008e-06	105.284	7.4998	0.0148055	73.1477	3.48714	1.43164e-08	98.133	4.66901	0.0201373	94.7593	3.05778	1.67899e-05
	Pbs2 IN	84.3237	1.88552	2.68344e-16	90.1724	8.2922	0.00520131	112.168	5.5646	1.21605e-05	72.2929	19.5016	1.52367e-05	83.1917	18.7731	6.48074e-11
	Pda1 OUT	58.9123	3.60838	1.53823e-11	44.2165	16.9342	7.15433e-06	85.3542	4.86101	5.25538e-05	93.1651	2.89967	1.57495e-05	88.226	4.15411	0.00073832
	Pda1 IN	54.4448	5.77359	1.1333e-15	57.3713	10.6503	1.52028e-05	85.4273	5.59614	4.56248e-05	84.6265	2.58654	1.66412e-08	76.1394	5.62955	2.14106e-05
	Pfk1 OUT	95.9965	2.12612	0.000815705	94.8871	7.97336	0.0173535	96.0021	3.10422	0.00263691	100.143	4.4495	0.0283306	98.1263	4.02018	0.019404
	Pfk2 OUT	96.5333	1.69576	1.9076e-05	98.8766	8.26798	0.0251418	96.9764	2.41162	0.000817218	99.7108	5.30449	0.0285384	93.905	4.45889	5.28228e-05
	Pfk2 IN	97.4434	1.28388	0.00194316	94.3522	7.16502	0.0144521	103.476	2.29619	0.00372163	102.156	4.2916	0.0200615	94.5071	1.54526	0.0014843
	Put3 OUT	97.1809	2.296	0.00379074	101.579	8.42517	0.024771	92.4296	2.2256	6.87018e-06	98.0052	6.08908	0.0208901	94.385	4.00729	0.000659507
	Rim15 OUT	102.22	2.86993	0.0165207	95.5142	6.26987	0.0158385	96.1675	2.14074	0.00144927	95.4498	1.91265	0.00262899	99.0353	3.36941	0.0230222
	Rim15 IN	101.397	2.82052	0.0196878	92.7683	4.82398	0.00465988	99.6038	1.95447	0.0246254	97.5931	1.56811	0.00901702	101.899	3.41934	0.018239
	Sko1 OUT	96.8688	2.23117	0.00634268	100.788	7.62745	0.0253348	102.316	2.16708	0.00856983	101.85	3.64709	0.0199152	95.0047	2.86226	0.00794604
	Smp1 OUT	96.752	1.47965	8.44078e-06	101.246	7.4896	0.0251321	97.3743	4.66489	0.014582	100.174	4.42955	0.0284982	93.439	2.47297	2.15531e-07
	Ste50 OUT	95.2073	2.91733	0.000470163	94.5249	9.77798	0.0165765	90.1443	2.71099	7.78633e-06	100.675	4.62587	0.0239505	96.6062	7.46291	0.0145052
	Str3 OUT	95.6063	2.65747	0.000831017	90.1636	8.70937	0.00759247	98.5784	3.2577	0.0160233	99.1146	4.55878	0.0232749	94.4515	3.44889	0.00607109
	Tco89 OUT	93.958	2.02126	0.000145395	99.6143	7.87796	0.0283348	100.89	1.57222	0.0153189	102.141	3.75083	0.0181583	92.4797	3.15417	0.00261406
	Thr4 OUT	96.7199	3.47825	0.00384567	93.7949	8.24474	0.0147146	96.461	2.81846	0.00335499	98.0456	4.2864	0.0146791	93.2973	3.85251	0.00372406
	Tip41 OUT	99.8773	1.0179	0.0283894	105.801	9.30411	0.0173058	103.825	1.34941	0.000911653	102.841	4.23518	0.0176889	96.3496	4.63625	0.0155085
	Tkl1 OUT	94.0306	3.32644	0.000107417	99.5685	8.59882	0.0284698	98.7072	3.58206	0.0172226	101.644	3.54819	0.0156803	94.531	5.03943	0.00637853
	Tkl1 IN	99.2708	2.34082	0.0224637	90.8954	3.61933	0.000983938	98.8182	2.55979	0.01951	94.9187	1.77383	0.00148075	98.4209	3.40444	0.0199881
	Yap4 OUT	101.078	0.920272	0.0173062	96.6405	6.72198	0.0201273	92.3564	2.18192	8.10614e-05	102.963	4.2279	0.0174374	98.2045	1.69691	0.0109771
	Zwf1 OUT	99.3468	1.49449	0.0172348	105.39	9.04358	0.0161069	109.018	2.18774	3.17813e-05	96.819	6.15237	0.0173316	92.905	4.2602	0.000226853
