# Supplementary material for: Untargeted metabolomics unravels functionalities of phosphorylation sites in Saccharomyces cerevisiae
Source: BMC Syst Biol. 2016 Nov 15;10:104. doi: 10.1186/s12918-016-0350-8 (PMC5109706; doi:10.1186/s12918-016-0350-8)
Supplement: Additional file 4: — Results from pathway enrichment analysis. (XLSX 69 kb) [file 12918_2016_350_MOESM4_ESM.xlsx]

## Sheet: Information
	p-values for each separate pathway as determined in the pathway enrichment analysis.
	Pathway definition based on KEGG.
	The conditions are abbreviated as follows: glucose / NH4+ = glc_NH4+, pyruvate / NH4+ = pyr_NH4+, glucose / glutamine = glc_gln, glucose / proline = glc_pro.

## Sheet: glc_NH4+
glucose / NH4+	Crz1 OUT	Cys3 OUT	Gln3 site1 OUT	Gln3 site2 OUT	Gpd1 OUT	Gpd2 OUT	Gut1 OUT	Hog1 OUT	Lys20 OUT	Nbp2 IN	Nbp2 OUT	Pbs2 IN	Pbs2 OUT	Pda1 IN	Pda1 OUT	Pfk1 OUT	Pfk2 IN	Pfk2 OUT	Put3 OUT	Rim15 IN	Rim15 OUT	Sko1 OUT	Smp1 OUT	Ste50 OUT	Str3 OUT	Tco89 OUT	Thr4 OUT	Tip41 OUT	Tkl1 IN	Tkl1 OUT	Yap4 OUT	Zwf1 OUT
Glycolysis / Gluconeogenesis	1	0.673477	0.382224	0.020526	0.61504	0.485673	1	1	0.390645	0.960222	0.340697	0.891595	0.989389	0.215204	0.449955	0.308502	1	0.659218	0.900375	0.989634	0.858719	0.276623	0.986117	1	0.982207	0.600049	0.413774	0.978196	0.964679	1	0.617789	1
Citrate cycle (TCA cycle)	1	0.933093	0.382224	0.182591	0.937658	0.96176	1	1	0.390645	0.850494	0.340697	0.745834	0.989389	0.157701	0.20866	0.308502	1	0.475436	0.991626	0.989634	0.858719	0.151592	0.986117	1	0.982207	0.329027	0.413774	0.978196	0.783995	1	0.808894	1
Pentose phosphate pathway	1	0.673477	0.183105	0.0552788	0.758395	0.485673	1	1	0.813799	0.850494	0.815462	0.705568	0.989389	0.157701	0.449955	0.477904	1	0.892449	0.900375	0.989634	0.68228	0.239963	0.986117	1	0.982207	0.329027	0.418448	0.978196	0.783995	1	0.617789	1
Pentose and glucuronate interconversions	1	0.933093	0.638285	0.463166	0.61504	0.525322	1	1	0.813799	0.960222	0.815462	0.548016	0.989389	0.157701	0.20866	0.721575	1	0.892449	0.991626	0.989634	0.68228	0.151592	0.986117	1	0.982207	0.329027	0.474301	0.978196	0.964679	1	0.617789	1
Fructose and mannose metabolism	1	0.673477	0.382224	0.13585	0.362901	0.342678	1	1	0.813799	0.960222	0.815462	0.675073	0.989389	0.212148	0.20866	0.403896	1	0.892449	0.900375	0.989634	0.858719	0.151592	0.986117	1	0.982207	0.600049	0.745152	0.978196	0.964679	1	0.617789	1
Galactose metabolism	1	0.673477	0.382224	0.230839	0.61504	0.485673	1	1	0.813799	0.960222	0.815462	0.389702	0.989389	0.157701	0.20866	0.721575	1	0.559618	0.900375	0.989634	0.68228	0.151592	0.986117	1	0.492866	0.329027	0.745152	0.978196	0.964679	1	0.617789	1
Fatty acid biosynthesis	1	0.933093	0.638285	0.230839	0.937658	0.96176	1	1	0.38372	0.960222	0.340697	0.891595	0.989389	0.45799	0.449955	0.267563	1	0.552645	0.991626	0.989634	0.858719	0.531031	0.986117	1	0.982207	0.600049	0.363908	0.978196	0.964679	1	0.617789	1
Fatty acid elongation in mitochondria	1	0.933093	0.638285	0.182591	0.937658	0.96176	1	1	0.274085	0.960222	0.340697	0.891595	0.989389	0.45799	0.449955	0.212287	1	0.552645	0.991626	0.989634	0.858719	0.531031	0.986117	1	0.982207	0.600049	0.279426	0.978196	0.964679	1	0.808894	1
Fatty acid metabolism	1	0.67272	0.638285	0.230839	0.937658	0.96176	1	1	0.38372	0.960222	0.340697	0.891595	0.799961	0.45799	0.449955	0.267563	1	0.552645	0.991626	0.989634	0.858719	0.531031	0.986117	1	0.982207	0.600049	0.135053	0.978196	0.964679	1	0.808894	1
Synthesis and degradation of ketone bodies	1	0.933093	0.638285	0.145336	0.937658	0.96176	1	1	0.230712	0.960222	0.260081	0.891595	0.989389	0.45799	0.449955	0.212287	1	0.475436	0.991626	0.989634	0.858719	0.531031	0.986117	1	0.982207	0.600049	0.279426	0.978196	0.964679	1	0.808894	1
Steroid biosynthesis	1	0.933093	0.382224	0.0738603	0.48347	0.96176	1	1	0.813799	0.850494	0.815462	0.891595	0.989389	0.157701	0.20866	0.721575	1	0.475436	0.421688	0.989634	0.68228	0.531031	0.986117	1	0.982207	0.35477	0.745152	0.978196	0.783995	1	0.808894	1
Ubiquinone and other terpenoid-quinone biosynthesis	1	0.933093	0.638285	0.463166	0.937658	0.96176	1	1	0.813799	0.960222	0.815462	0.663627	0.989389	0.157701	0.20866	0.721575	1	0.892449	0.991626	0.989634	0.68228	0.310675	0.986117	1	0.982207	0.600049	0.745152	0.978196	0.964679	1	0.617789	1
Oxidative phosphorylation	1	0.673477	0.183105	0.0738603	0.937658	0.96176	1	1	0.813799	0.850494	0.815462	0.663627	0.799961	0.22208	0.20866	0.212287	1	0.552645	0.991626	0.989634	0.858719	0.227373	0.986117	0.931296	0.492866	0.344069	0.745152	0.978196	0.783995	1	0.278857	1
Purine metabolism	1	0.67272	0.166288	0.0552788	0.937658	0.951128	1	1	0.440704	0.850494	0.726431	0.663627	0.25201	0.45799	0.20866	0.13472	1	0.552645	0.991626	0.989634	0.858719	0.239963	0.251176	0.931296	0.345284	0.205279	0.174634	0.270996	0.783995	0.783711	0.174692	1
Pyrimidine metabolism	1	0.67272	0.317055	0.0738603	0.8261	0.96176	1	1	0.813799	0.850494	0.815462	0.663627	0.681718	0.0181674	0.20866	0.267563	1	0.892449	0.991626	0.928243	0.273728	0.151592	0.318599	1	0.345284	0.205279	0.279426	0.270996	0.517576	0.857664	0.174692	1
Alanine, aspartate and glutamate metabolism	1	0.673477	0.223394	0.230839	0.8261	0.96176	1	1	0.813799	0.850494	0.815462	0.891595	0.989389	0.0929438	0.186884	0.721575	1	0.892449	0.991626	0.989634	0.858719	0.151592	0.986117	1	0.982207	0.329027	0.512124	0.978196	0.783995	1	0.617789	1
Glycine, serine and threonine metabolism	1	0.933093	0.382224	0.13585	0.937658	0.951128	1	1	0.813799	0.850494	0.815462	0.705568	0.989389	0.157701	0.20866	0.721575	1	0.892449	0.991626	0.989634	0.68228	0.239963	0.986117	1	0.982207	0.329027	0.377388	0.978196	0.964679	1	0.617789	1
Cysteine and methionine metabolism	1	0.933093	0.382224	0.182591	0.8261	0.83579	1	1	0.813799	0.850494	0.815462	0.891595	0.989389	0.157701	0.20866	0.721575	1	0.738725	0.900375	0.989634	0.68228	0.531031	0.986117	1	0.982207	0.205279	0.488779	0.978196	0.783995	1	0.617789	1
Valine, leucine and isoleucine degradation	1	0.933093	0.382224	0.182591	0.937658	0.96176	1	1	0.390645	0.960222	0.340697	0.891595	0.989389	0.0929438	0.20866	0.308502	1	0.659218	0.991626	0.989634	0.68228	0.151592	0.986117	1	0.982207	0.600049	0.408749	0.978196	0.964679	1	0.808894	1
Valine, leucine and isoleucine biosynthesis	1	0.933093	0.382224	0.182591	0.937658	0.96176	1	1	0.440704	0.960222	0.375491	0.891595	0.989389	0.157701	0.20866	0.267563	1	0.683979	0.991626	0.989634	0.68228	0.151592	0.986117	1	0.982207	0.329027	0.322356	0.978196	0.964679	1	0.617789	1
Lysine biosynthesis	1	0.933093	0.405147	0.223681	0.937658	0.951128	1	1	0.274085	0.850494	0.350726	0.411583	0.989389	0.169855	0.20866	0.33287	1	0.665502	0.991626	0.928243	0.423116	0.151592	0.986117	1	0.982207	0.205279	0.276995	0.978196	0.783995	1	0.808894	1
Lysine degradation	1	0.933093	0.382224	0.2531	0.61504	0.96176	1	1	0.0258598	0.850494	0.340697	0.389702	0.989389	0.199395	0.20866	0.308502	1	0.659218	0.991626	0.928243	0.423116	0.276623	0.986117	1	0.982207	0.329027	0.279426	0.978196	0.783995	1	0.808894	1
Arginine and proline metabolism	1	0.933093	0.382224	0.20892	0.0978749	0.485673	1	1	0.813799	0.850494	0.815462	0.411583	0.989389	0.00529444	0.000402937	0.721575	1	0.892449	0.991626	0.928243	0.423116	0.151592	0.986117	1	0.982207	0.328972	0.482122	0.978196	0.126739	1	0.617789	1
Histidine metabolism	1	0.67272	0.382224	0.13585	0.459336	0.96176	1	1	0.440704	0.850494	0.815462	0.389702	0.989389	0.157701	0.20866	0.486009	1	0.659218	0.991626	0.989634	0.858719	0.151592	0.986117	0.931296	0.982207	0.225897	0.745152	0.978196	0.783995	0.783711	0.617789	1
Tyrosine metabolism	1	0.933093	0.382224	0.2531	0.937658	0.96176	1	1	0.813799	0.850494	0.815462	0.891595	0.989389	0.157701	0.20866	0.721575	1	0.892449	0.977695	0.989634	0.68228	0.246379	0.986117	1	0.982207	0.600049	0.745152	0.978196	0.964679	1	0.808894	1
Phenylalanine metabolism	1	0.933093	0.382224	0.463166	0.937658	0.96176	1	1	0.813799	0.960222	0.815462	0.568629	0.989389	0.19659	0.20866	0.721575	1	0.892449	0.977695	0.989634	0.68228	0.246379	0.986117	1	0.982207	0.329027	0.745152	0.978196	0.964679	1	0.808894	1
Tryptophan metabolism	1	0.933093	0.638285	0.2531	0.937658	0.951128	1	1	0.397865	0.850494	0.346172	0.745834	0.989389	0.157701	0.20866	0.325503	1	0.663907	0.991626	0.989634	0.68228	0.239963	0.986117	1	0.982207	0.329027	0.443485	0.978196	0.783995	1	0.617789	1
Phenylalanine, tyrosine and tryptophan biosynthesis	1	0.933093	0.638285	0.2531	0.937658	0.96176	1	1	0.813799	0.960222	0.815462	0.389702	0.989389	0.0929438	0.20866	0.721575	1	0.892449	0.991626	0.989634	0.68228	0.295649	0.986117	1	0.982207	0.329027	0.745152	0.978196	0.964679	1	0.808894	1
beta-Alanine metabolism	1	0.933093	0.405147	0.127654	0.937658	0.951128	1	1	0.390645	0.960222	0.340697	0.411583	0.989389	0.199395	0.20866	0.212287	1	0.659218	0.991626	0.989634	0.858719	0.531031	0.986117	1	0.982207	0.329027	0.413774	0.978196	0.964679	1	0.808894	1
Taurine and hypotaurine metabolism	1	0.933093	0.638285	0.230839	0.937658	0.96176	1	1	0.390645	0.850494	0.340697	0.891595	0.989389	0.220415	0.21416	0.267563	1	0.569173	0.991626	0.989634	0.858719	0.246379	0.986117	1	0.982207	0.378143	0.389379	0.978196	0.831738	1	0.808894	1
Selenoamino acid metabolism	1	0.933093	0.638285	0.463166	0.937658	0.96176	1	1	0.813799	0.960222	0.815462	0.891595	0.989389	0.224226	0.20866	0.721575	1	0.892449	0.991626	0.989634	0.858719	0.310675	0.986117	1	0.982207	0.329027	0.745152	0.978196	0.92719	1	0.808894	1
Cyanoamino acid metabolism	1	0.67272	0.183105	0.145336	0.691307	0.951128	1	1	0.813799	0.850494	0.815462	0.891595	0.989389	0.169855	0.20866	0.721575	1	0.892449	0.991626	0.989634	0.68228	0.151592	0.986117	1	0.982207	0.329027	0.408749	0.978196	0.783995	0.857664	0.617789	1
Glutathione metabolism	1	0.67272	0.388765	0.172888	0.459336	0.902461	1	1	0.0930426	0.850494	0.0951485	0.891595	0.989389	0.157701	0.20866	0.13472	1	0.102266	0.900375	0.989634	0.68228	0.276623	0.986117	1	0.796773	0.328972	0.085387	0.978196	0.783995	1	0.617789	1
Starch and sucrose metabolism	1	0.933093	0.382224	0.20892	0.8261	0.96176	1	1	0.813799	0.960222	0.815462	0.675073	0.989389	0.157701	0.20866	0.721575	1	0.892449	0.991626	0.989634	0.68228	0.151592	0.986117	1	0.982207	0.329027	0.745152	0.978196	0.964679	1	0.808894	1
N-Glycan biosynthesis	1	0.933093	0.638285	0.463166	0.459336	0.485673	1	1	0.813799	0.960222	0.815462	0.389702	0.631105	0.224226	0.449955	0.212287	1	0.892449	0.991626	0.989634	0.858719	0.170948	0.986117	1	0.982207	0.329027	0.745152	0.978196	0.964679	1	0.808894	1
Amino sugar and nucleotide sugar metabolism	1	0.933093	0.406416	0.230839	0.456587	0.951128	1	1	0.813799	0.960222	0.815462	0.389702	0.989389	0.169855	0.20866	0.451487	1	0.892449	0.991626	0.989634	0.68228	0.151592	0.986117	1	0.492866	0.329027	0.745152	0.978196	0.964679	1	0.808894	1
Glycerolipid metabolism	1	0.673477	0.382224	0.108281	0.937658	0.951128	1	1	0.813799	0.960222	0.815462	0.389702	0.842672	0.157701	0.20866	0.721575	1	0.552645	0.991626	0.989634	0.438869	0.151592	0.986117	1	0.982207	0.329027	0.745152	0.978196	0.964679	1	0.617789	1
Inositol phosphate metabolism	1	0.673477	0.382224	0.145336	0.459336	0.485673	1	1	0.390645	0.960222	0.340697	0.891595	0.989389	0.224226	0.449955	0.2868	1	0.621114	0.900375	0.989634	0.858719	0.295649	0.986117	1	0.982207	0.600049	0.408749	0.978196	0.964679	1	0.808894	1
Glycosylphosphatidylinositol(GPI)-anchor biosynthesis	1	0.933093	0.638285	0.463166	0.937658	0.96176	1	1	0.813799	0.960222	0.815462	0.389702	0.989389	0.169855	0.20866	0.721575	1	0.892449	0.991626	0.989634	0.858719	0.531031	0.986117	1	0.982207	0.329027	0.745152	0.978196	0.964679	1	0.808894	1
Glycerophospholipid metabolism	1	0.673477	0.638285	0.463166	0.937658	0.96176	1	1	0.813799	0.960222	0.815462	0.891595	0.989389	0.221838	0.20866	0.721575	1	0.892449	0.991626	0.632101	0.68228	0.151592	0.986117	1	0.982207	0.344069	0.745152	0.978196	0.517576	1	0.617789	1
Ether lipid metabolism	1	0.933093	0.638285	0.463166	0.937658	0.96176	1	1	0.813799	0.960222	0.815462	0.891595	0.989389	0.343721	0.449955	0.721575	1	0.892449	0.991626	0.989634	0.858719	0.531031	0.986117	1	0.982207	0.329027	0.745152	0.978196	0.964679	1	0.617789	1
Arachidonic acid metabolism	1	0.933093	0.638285	0.463166	0.937658	0.96176	1	1	0.813799	0.960222	0.815462	0.891595	0.989389	0.45799	0.449955	0.721575	1	0.892449	0.834942	0.989634	0.858719	0.531031	0.986117	1	0.982207	0.600049	0.745152	0.978196	0.964679	1	0.617789	1
alpha-Linolenic acid metabolism	1	0.933093	0.638285	0.463166	0.937658	0.96176	1	1	0.813799	0.960222	0.815462	0.891595	0.989389	0.45799	0.449955	0.721575	1	0.892449	0.991626	0.989634	0.858719	0.531031	0.986117	1	0.982207	0.600049	0.745152	0.978196	0.964679	1	0.808894	1
Sphingolipid metabolism	1	0.673477	0.190001	0.223681	0.937658	0.951128	1	1	0.813799	0.850494	0.815462	0.891595	0.989389	0.45799	0.230068	0.721575	1	0.475436	0.991626	0.264256	0.858719	0.310675	0.986117	1	0.982207	0.600049	0.408749	0.978196	0.517576	1	0.617789	1
Pyruvate metabolism	1	0.933093	0.382224	0.0738603	0.937658	0.951128	1	1	0.390645	0.850494	0.340697	0.6283	0.989389	0.45799	0.20866	0.325503	1	0.659218	0.991626	0.989634	0.858719	0.276623	0.986117	1	0.982207	0.329027	0.332877	0.978196	0.783995	1	0.808894	1
Glyoxylate and dicarboxylate metabolism	1	0.933093	0.382224	0.182591	0.937658	0.96176	1	1	0.390645	0.850494	0.340697	0.745834	0.989389	0.157701	0.20866	0.308502	1	0.475436	0.991626	0.989634	0.858719	0.151592	0.986117	1	0.982207	0.329027	0.413774	0.978196	0.783995	1	0.617789	1
Propanoate metabolism	1	0.933093	0.382224	0.145336	0.937658	0.951128	1	1	0.390645	0.850494	0.340697	0.6283	0.989389	0.169855	0.20866	0.212287	1	0.659218	0.991626	0.989634	0.68228	0.151592	0.986117	1	0.982207	0.600049	0.332877	0.978196	0.783995	1	0.808894	1
Butanoate metabolism	1	0.933093	0.382224	0.145336	0.937658	0.96176	1	1	0.390645	0.850494	0.340697	0.891595	0.989389	0.157701	0.20866	0.320136	1	0.659218	0.991626	0.989634	0.68228	0.151592	0.986117	1	0.982207	0.329027	0.418448	0.978196	0.964679	1	0.808894	1
One carbon pool by folate	1	0.933093	0.638285	0.463166	0.937658	0.96176	1	1	0.813799	0.960222	0.815462	0.891595	0.989389	0.45799	0.449955	0.721575	1	0.892449	0.991626	0.989634	0.858719	0.531031	0.986117	1	0.982207	0.600049	0.745152	0.978196	0.964679	1	0.808894	1
Methane metabolism	1	0.67272	0.382224	0.0738603	0.8261	0.485673	1	1	0.454818	0.850494	0.415753	0.891595	0.989389	0.45799	0.449955	0.212287	1	0.552645	0.977695	0.989634	0.68228	0.531031	0.986117	1	0.809291	0.329027	0.363908	0.978196	0.964679	1	0.617789	1
Thiamine metabolism	1	0.933093	0.382224	0.463166	0.937658	0.96176	1	1	0.813799	0.960222	0.815462	0.548016	0.989389	0.212148	0.20866	0.721575	1	0.892449	0.991626	0.989634	0.423116	0.279029	0.986117	1	0.982207	0.600049	0.408749	0.978196	0.964679	0.857664	0.808894	1
Riboflavin metabolism	1	0.933093	0.638285	0.145336	0.937658	0.96176	1	1	0.813799	0.960222	0.815462	0.891595	0.989389	0.45799	0.449955	0.308502	1	0.892449	0.991626	0.989634	0.858719	0.531031	0.986117	1	0.982207	0.600049	0.745152	0.978196	0.964679	1	0.617789	1
Vitamin B6 metabolism	1	0.933093	0.638285	0.2531	0.937658	0.96176	1	1	0.813799	0.960222	0.815462	0.891595	0.989389	0.215204	0.20866	0.721575	1	0.892449	0.991626	0.989634	0.68228	0.151592	0.986117	1	0.982207	0.600049	0.745152	0.978196	0.783995	1	0.808894	1
Nicotinate and nicotinamide metabolism	1	0.933093	0.638285	0.230839	0.937658	0.96176	1	1	0.813799	0.960222	0.815462	0.891595	0.989389	0.45799	0.20866	0.721575	1	0.892449	0.991626	0.989634	0.858719	0.276623	0.986117	1	0.982207	0.329027	0.745152	0.978196	0.964679	0.857664	0.808894	1
Pantothenate and CoA biosynthesis	1	0.673477	0.382224	0.223681	0.937658	0.96176	1	1	0.813799	0.960222	0.815462	0.891595	0.989389	0.157701	0.20866	0.49428	1	0.892449	0.991626	0.989634	0.68228	0.155385	0.986117	1	0.982207	0.329027	0.279426	0.978196	0.964679	0.783711	0.617789	1
Biotin metabolism	1	0.933093	0.638285	0.463166	0.786061	0.96176	1	1	0.390645	0.960222	0.815462	0.663627	0.989389	0.157701	0.20866	0.721575	1	0.892449	0.991626	0.632101	0.32909	0.151592	0.986117	1	0.982207	0.0581823	0.745152	0.978196	0.964679	1	0.808894	1
Lipoic acid metabolism	1	0.933093	0.638285	0.463166	0.937658	0.96176	1	1	0.813799	0.850494	0.815462	0.389702	0.631105	0.321159	0.20866	0.721575	1	0.892449	0.991626	0.989634	0.858719	0.1722	0.986117	1	0.982207	0.600049	0.279426	0.978196	0.517576	1	0.808894	1
Folate biosynthesis	1	0.933093	0.382224	0.170595	0.937658	0.96176	1	1	0.813799	0.960222	0.815462	0.891595	0.989389	0.45799	0.449955	0.325503	1	0.892449	0.991626	0.989634	0.858719	0.531031	0.986117	1	0.982207	0.600049	0.745152	0.978196	0.964679	1	0.617789	1
Porphyrin and chlorophyll metabolism	1	0.933093	0.382224	0.463166	0.937658	0.96176	1	1	0.813799	0.960222	0.815462	0.891595	0.989389	0.157701	0.20866	0.721575	1	0.892449	0.991626	0.989634	0.423116	0.151592	0.986117	1	0.982207	0.225897	0.408749	0.978196	0.92719	1	0.808894	1
Terpenoid backbone biosynthesis	1	0.933093	0.638285	0.155888	0.8261	0.96176	1	1	0.390645	0.960222	0.340697	0.389702	0.989389	0.224226	0.449955	0.308502	1	0.659218	0.991626	0.989634	0.858719	0.531031	0.986117	1	0.982207	0.329027	0.408749	0.978196	0.964679	1	0.617789	1
Limonene and pinene degradation	1	0.933093	0.638285	0.463166	0.937658	0.96176	1	1	0.813799	0.960222	0.815462	0.891595	0.989389	0.45799	0.449955	0.721575	1	0.892449	0.991626	0.989634	0.858719	0.531031	0.986117	1	0.982207	0.600049	0.745152	0.978196	0.783995	1	0.808894	1
Nitrogen metabolism	1	0.67272	0.358363	0.238413	0.691307	0.96176	1	1	0.813799	0.850494	0.815462	0.891595	0.989389	0.157701	0.20866	0.721575	1	0.892449	0.991626	0.989634	0.68228	0.151592	0.986117	1	0.982207	0.329027	0.279426	0.978196	0.783995	0.857664	0.617789	1
Sulfur metabolism	1	0.933093	0.382224	0.463166	0.937658	0.96176	1	1	0.813799	0.850494	0.815462	0.891595	0.989389	0.212148	0.20866	0.721575	1	0.892449	0.991626	0.989634	0.858719	0.276623	0.986117	1	0.982207	0.329027	0.745152	0.978196	0.783995	1	0.808894	1
Biosynthesis of unsaturated fatty acids	1	0.933093	0.638285	0.463166	0.937658	0.96176	1	1	0.813799	0.960222	0.815462	0.891595	0.989389	0.45799	0.449955	0.721575	1	0.552645	0.991626	0.989634	0.858719	0.531031	0.986117	0.931296	0.982207	0.600049	0.745152	0.978196	0.964679	1	0.617789	1

## Sheet: pyr_NH4+
pyruvate / NH4+	Crz1 OUT	Cys3 OUT	Gln3 site1 OUT	Gln3 site2 OUT	Gpd1 OUT	Gpd2 OUT	Gut1 OUT	Hog1 OUT	Lys20 OUT	Nbp2 IN	Nbp2 OUT	Pbs2 IN	Pbs2 OUT	Pda1 IN	Pda1 OUT	Pfk1 OUT	Pfk2 IN	Pfk2 OUT	Put3 OUT	Rim15 IN	Rim15 OUT	Sko1 OUT	Smp1 OUT	Ste50 OUT	Str3 OUT	Tco89 OUT	Thr4 OUT	Tip41 OUT	Tkl1 IN	Tkl1 OUT	Yap4 OUT	Zwf1 OUT
Glycolysis / Gluconeogenesis	1	0.99128	0.990802	1	0.839989	0.970518	0.985254	0.225404	0.978622	0.966786	0.623843	0.109779	0.98889	0.300602	0.825982	1	0.989186	0.950156	0.988327	0.617449	0.74566	0.607334	0.605634	0.997183	1	0.9855	0.998044	0.61164	1	1	0.974803	0.502898
Citrate cycle (TCA cycle)	1	0.99128	0.990802	1	0.839989	0.970518	0.985254	0.177608	0.978622	0.966786	0.925569	0.0171569	0.98889	0.238133	0.626334	1	0.989186	0.950156	0.988327	0.340444	0.40216	0.58522	0.884247	0.997183	1	0.940333	0.998044	0.229747	1	1	0.803525	0.977045
Pentose phosphate pathway	1	0.99128	0.990802	1	0.839989	0.819396	0.985254	0.177608	0.978622	0.966786	0.770554	0.087521	0.98889	0.265914	0.512949	1	0.989186	0.908775	0.988327	0.617449	0.491258	0.58522	0.127689	0.997183	1	0.826465	0.998044	0.333901	1	1	0.528832	0.0249397
Pentose and glucuronate interconversions	1	0.99128	0.990802	1	0.462439	0.970518	0.985254	0.190843	0.824645	1	0.925569	0.0174546	0.98889	0.562259	0.569499	1	0.989186	0.908775	0.988327	0.617449	0.525607	0.607334	0.115271	0.997183	1	0.9855	0.998044	0.34742	1	1	0.528832	0.496635
Fructose and mannose metabolism	1	0.99128	0.990802	1	0.839989	0.970518	0.985254	0.177608	0.978622	0.966786	0.623843	0.112691	0.98889	0.562259	0.825982	1	0.989186	0.950156	0.988327	0.617449	0.74566	0.58522	0.127689	0.997183	1	0.9855	0.998044	0.351863	1	1	0.974803	0.374035
Galactose metabolism	1	0.99128	0.637562	1	0.430788	0.970518	0.985254	0.177608	0.226108	0.966786	0.925569	0.0171569	0.98889	0.300602	0.569499	1	0.989186	0.431624	0.988327	0.34149	0.40216	0.79679	0.127689	0.997183	1	0.9855	0.92238	0.34742	1	1	0.93628	0.374035
Fatty acid biosynthesis	1	0.99128	0.990802	1	0.839989	0.970518	0.985254	0.481357	0.978622	0.966786	0.925569	0.311506	0.98889	0.562259	0.825982	1	0.989186	0.950156	0.988327	0.617449	0.74566	0.607334	0.884247	0.997183	1	0.9855	0.998044	0.380515	1	1	0.974803	0.977045
Fatty acid elongation in mitochondria	1	0.99128	0.990802	1	0.839989	0.970518	0.985254	0.481357	0.978622	1	0.925569	0.311506	0.98889	0.562259	0.825982	1	0.989186	0.950156	0.988327	0.617449	0.74566	0.79679	0.884247	0.997183	1	0.9855	0.998044	0.61164	1	1	0.974803	0.977045
Fatty acid metabolism	1	0.99128	0.990802	1	0.839989	0.970518	0.985254	0.481357	0.978622	1	0.925569	0.311506	0.98889	0.562259	0.825982	1	0.989186	0.950156	0.988327	0.617449	0.74566	0.79679	0.884247	0.997183	1	0.9855	0.998044	0.61164	1	1	0.974803	0.977045
Synthesis and degradation of ketone bodies	1	0.99128	0.990802	1	0.839989	0.970518	0.985254	0.481357	0.978622	1	0.925569	0.311506	0.98889	0.562259	0.825982	1	0.989186	0.950156	0.988327	0.617449	0.74566	0.79679	0.884247	0.997183	1	0.9855	0.998044	0.61164	1	1	0.974803	0.977045
Steroid biosynthesis	1	0.99128	0.928377	1	0.839989	0.766444	0.985254	0.347011	0.978622	1	0.530121	0.0252746	0.98889	0.300602	0.825982	1	0.989186	0.950156	0.988327	0.617449	0.74566	0.79679	0.503354	0.997183	1	0.9855	0.998044	0.61164	1	1	0.974803	0.977045
Ubiquinone and other terpenoid-quinone biosynthesis	1	0.99128	0.928377	1	0.839989	0.970518	0.985254	0.481357	0.978622	1	0.530121	0.109779	0.98889	0.562259	0.825982	1	0.989186	0.950156	0.988327	0.617449	0.74566	0.79679	0.771234	0.997183	1	0.9855	0.998044	0.61164	1	1	0.974803	0.977045
Oxidative phosphorylation	1	0.99128	0.928377	1	0.839989	0.970518	0.985254	0.231083	0.824502	0.966786	0.925569	0.0469495	0.98889	0.265914	0.825982	1	0.989186	0.639247	0.195029	0.209459	0.47124	0.79679	0.373229	0.997183	1	0.9855	0.998044	0.202185	1	1	0.93628	0.977045
Purine metabolism	1	0.99128	0.990802	1	0.45975	0.970518	0.985254	0.190843	0.978622	0.966786	0.530121	0.0469495	0.98889	0.562259	0.586774	0.822494	0.989186	0.908775	0.988327	0.617449	0.40216	0.58522	0.605634	0.997183	1	0.940333	0.998044	0.61164	1	1	0.93628	0.730375
Pyrimidine metabolism	1	0.99128	0.990802	1	0.613493	0.970518	0.985254	0.075317	0.978622	0.966786	0.925569	0.0174546	0.98889	0.265914	0.459893	1	0.841117	0.908775	0.988327	0.340444	0.190617	0.58522	0.120287	0.997183	1	0.885769	0.998044	0.319786	0.739964	1	0.93628	0.977045
Alanine, aspartate and glutamate metabolism	1	0.99128	0.990802	1	0.685125	0.970518	0.985254	0.190843	0.978622	0.966786	0.925569	0.109779	0.98889	0.265914	0.512949	1	0.989186	0.908775	0.988327	0.226133	0.190617	0.58522	0.884247	0.997183	1	0.885769	0.998044	0.156034	1	1	0.93628	0.967673
Glycine, serine and threonine metabolism	1	0.99128	0.990802	1	0.230742	0.390868	0.58536	0.177608	0.978622	0.966786	0.530121	0.093255	0.98889	0.265914	0.512949	0.801852	0.989186	0.908775	0.988327	0.290564	0.3553	0.58522	0.884247	0.997183	1	0.826465	0.998044	0.0976619	1	1	0.974803	0.967673
Cysteine and methionine metabolism	1	0.99128	0.928377	1	0.230742	0.766444	0.58536	0.190843	0.824502	0.966786	0.925569	0.109779	0.98889	0.238133	0.459893	1	0.81116	0.950156	0.988327	0.180853	0.263174	0.58522	0.884247	0.997183	1	0.940333	0.998044	0.0522316	1	1	0.974803	0.967673
Valine, leucine and isoleucine degradation	1	0.99128	0.990802	1	0.839989	0.970518	0.985254	0.182709	0.978622	1	0.925569	0.109779	0.98889	0.238133	0.459893	1	0.81116	0.950156	0.988327	0.340444	0.395652	0.79679	0.884247	0.997183	1	0.940333	0.998044	0.319786	1	1	0.974803	0.977045
Valine, leucine and isoleucine biosynthesis	1	0.99128	0.990802	1	0.839989	0.970518	0.985254	0.177608	0.978622	1	0.925569	0.0551371	0.98889	0.227032	0.459893	1	0.81116	0.908775	0.988327	0.334117	0.350866	0.58522	0.884247	0.678667	1	0.885769	0.998044	0.220106	1	1	0.93628	0.977045
Lysine biosynthesis	1	0.99128	0.990802	1	0.685125	0.970518	0.985254	0.177608	0.542658	1	0.925569	0.047087	0.98889	0.265914	0.660873	1	0.989186	0.950156	0.988327	0.0311589	0.151676	0.58522	0.884247	0.997183	1	0.940333	0.998044	0.0522316	1	1	0.741425	0.926407
Lysine degradation	1	0.99128	0.990802	1	0.268212	0.970518	0.985254	0.229889	0.508742	1	0.925569	0.111562	0.98889	0.300602	0.825982	1	0.989186	0.908775	0.988327	0.290564	0.54191	0.79679	0.884247	0.997183	1	0.9855	0.998044	0.319786	1	1	0.974803	0.977045
Arginine and proline metabolism	1	0.99128	0.990802	1	0.589364	0.390868	0.985254	0.075317	0.978622	0.966786	0.623843	0.0171569	0.849999	0.265914	0.0888429	0.822494	0.989186	0.950156	0.988327	0.00592578	0.463579	0.58522	0.884247	0.997183	1	0.940333	0.998044	0.0100335	1	1	0.93628	0.977045
Histidine metabolism	1	0.99128	0.990802	1	0.230742	0.970518	0.985254	0.118086	0.978622	1	0.925569	0.0221091	0.98889	0.300602	0.825982	1	0.81116	0.950156	0.988327	0.180853	0.263174	0.607334	0.884247	0.678667	1	0.299947	0.998044	0.0522316	0.739964	1	0.93628	0.806912
Tyrosine metabolism	1	0.99128	0.990802	1	0.839989	0.970518	0.985254	0.481357	0.978622	0.966786	0.925569	0.109779	0.98889	0.300602	0.825982	1	0.989186	0.950156	0.988327	0.340444	0.491258	0.58522	0.884247	0.997183	1	0.9855	0.998044	0.319786	1	1	0.974803	0.977045
Phenylalanine metabolism	1	0.99128	0.990802	1	0.839989	0.970518	0.985254	0.229889	0.978622	0.966786	0.925569	0.109779	0.98889	0.265914	0.825982	1	0.989186	0.950156	0.988327	0.340444	0.491258	0.58522	0.884247	0.997183	1	0.9855	0.998044	0.61164	1	1	0.974803	0.977045
Tryptophan metabolism	1	0.99128	0.928377	1	0.568011	0.766444	0.985254	0.231083	0.824502	1	0.925569	0.109779	0.98889	0.280869	0.459893	1	0.830619	0.950156	0.988327	0.617449	0.47124	0.58522	0.884247	0.997183	1	0.9855	0.998044	0.319786	1	1	0.974803	0.806912
Phenylalanine, tyrosine and tryptophan biosynthesis	1	0.99128	0.990802	1	0.839989	0.970518	0.985254	0.245589	0.978622	0.966786	0.925569	0.109779	0.98889	0.238133	0.512949	1	0.81116	0.950156	0.988327	0.400383	0.263174	0.79679	0.8426	0.997183	1	0.826465	0.998044	0.380515	1	1	0.803525	0.977045
beta-Alanine metabolism	1	0.99128	0.990802	1	0.230742	0.813208	0.985254	0.190843	0.978622	1	0.623843	0.109779	0.98889	0.266847	0.512949	1	0.81116	0.950156	0.988327	0.334117	0.395652	0.58522	0.884247	0.997183	1	0.826465	0.998044	0.0812465	1	1	0.974803	0.861843
Taurine and hypotaurine metabolism	1	0.99128	0.990802	1	0.839989	0.970518	0.985254	0.481357	0.978622	1	0.925569	0.150781	0.98889	0.265914	0.459893	1	0.81116	0.950156	0.988327	0.617449	0.3553	0.79679	0.884247	0.997183	1	0.885769	0.998044	0.34742	1	1	0.974803	0.977045
Selenoamino acid metabolism	1	0.99128	0.990802	1	0.474371	0.970518	0.985254	0.245589	0.978622	1	0.925569	0.311506	0.98889	0.265914	0.459893	1	0.81116	0.950156	0.988327	0.334117	0.395652	0.79679	0.884247	0.997183	1	0.885769	0.998044	0.220106	1	1	0.974803	0.977045
Cyanoamino acid metabolism	1	0.99128	0.990802	1	0.241637	0.819396	0.51219	0.220285	0.978622	1	0.925569	0.0182378	0.98889	0.265914	0.825982	1	0.989186	0.908775	0.988327	0.334117	0.525607	0.79679	0.594568	0.997183	1	0.9855	0.998044	0.0976619	1	1	0.974803	0.861843
Glutathione metabolism	1	0.99128	0.928377	1	0.178169	0.390868	0.985254	0.177608	0.978622	0.966786	0.623843	0.0325396	0.0734206	0.562259	0.512949	1	0.989186	0.431624	0.988327	0.0973466	0.74566	0.58522	0.512097	0.678667	1	0.9855	0.998044	0.0152991	1	1	0.974803	0.977045
Starch and sucrose metabolism	1	0.99128	0.928377	1	0.411117	0.970518	0.985254	0.118086	0.0119699	0.966786	0.925569	0.0171569	0.98889	0.266967	0.512949	1	0.989186	0.0334068	0.673811	0.340444	0.395652	0.79679	0.0413944	0.997183	1	0.9855	0.998044	0.319786	1	1	0.93628	0.502898
N-Glycan biosynthesis	1	0.99128	0.990802	1	0.839989	0.970518	0.985254	0.481357	0.978622	1	0.925569	0.311506	0.98889	0.562259	0.825982	1	0.989186	0.950156	0.988327	0.617449	0.74566	0.79679	0.127689	0.997183	1	0.9855	0.998044	0.61164	1	1	0.974803	0.977045
Amino sugar and nucleotide sugar metabolism	1	0.99128	0.990802	1	0.45975	0.970518	0.985254	0.0462651	0.824502	1	0.925569	0.0171569	0.98889	0.326385	0.512949	1	0.989186	0.908775	0.988327	0.340444	0.74566	0.79679	0.0139606	0.997183	1	0.9855	0.998044	0.380515	1	1	0.974803	0.545955
Glycerolipid metabolism	1	0.99128	0.686765	1	0.398257	0.766444	0.985254	0.147397	0.824502	0.966786	0.623843	0.109779	0.98889	0.227032	0.512949	1	0.989186	0.908775	0.988327	0.400383	0.74566	0.58522	0.136202	0.997183	1	0.885769	0.92238	0.61164	1	1	0.974803	0.977045
Inositol phosphate metabolism	1	0.99128	0.990802	1	0.839989	0.970518	0.985254	0.190843	0.978622	0.966786	0.925569	0.087521	0.98889	0.562259	0.825982	1	0.989186	0.950156	0.988327	0.617449	0.74566	0.79679	0.512097	0.997183	1	0.9855	0.998044	0.380515	1	1	0.974803	0.496635
Glycosylphosphatidylinositol(GPI)-anchor biosynthesis	1	0.99128	0.990802	1	0.839989	0.970518	0.985254	0.118086	0.978622	1	0.925569	0.0196288	0.98889	0.562259	0.825982	1	0.989186	0.950156	0.988327	0.290564	0.74566	0.79679	0.884247	0.997183	1	0.9855	0.998044	0.61164	1	1	0.974803	0.977045
Glycerophospholipid metabolism	1	0.687097	0.928377	1	0.45975	0.970518	0.985254	0.481357	0.978622	1	0.925569	0.118771	0.98889	0.562259	0.825982	0.801852	0.989186	0.431624	0.798232	0.617449	0.74566	0.79679	0.884247	0.997183	1	0.9855	0.998044	0.61164	1	1	0.974803	0.977045
Ether lipid metabolism	1	0.458064	0.990802	1	0.268212	0.970518	0.985254	0.481357	0.978622	1	0.925569	0.173407	0.98889	0.562259	0.825982	0.801852	0.989186	0.639247	0.988327	0.617449	0.74566	0.79679	0.884247	0.997183	1	0.9855	0.998044	0.61164	1	1	0.974803	0.977045
Arachidonic acid metabolism	1	0.99128	0.990802	1	0.839989	0.970518	0.985254	0.481357	0.978622	1	0.925569	0.311506	0.98889	0.562259	0.825982	1	0.989186	0.950156	0.988327	0.617449	0.74566	0.79679	0.884247	0.997183	1	0.9855	0.998044	0.61164	1	1	0.93628	0.977045
alpha-Linolenic acid metabolism	1	0.99128	0.990802	1	0.839989	0.970518	0.985254	0.481357	0.978622	1	0.925569	0.311506	0.98889	0.562259	0.825982	1	0.989186	0.950156	0.988327	0.617449	0.74566	0.79679	0.884247	0.997183	1	0.9855	0.998044	0.61164	1	1	0.974803	0.977045
Sphingolipid metabolism	1	0.99128	0.990802	1	0.839989	0.766444	0.51219	0.481357	0.978622	1	0.925569	0.073803	0.98889	0.562259	0.825982	1	0.989186	0.950156	0.988327	0.340444	0.74566	0.79679	0.884247	0.997183	1	0.9855	0.998044	0.319786	1	1	0.974803	0.977045
Pyruvate metabolism	1	0.99128	0.990802	1	0.839989	0.970518	0.985254	0.190843	0.978622	1	0.623843	0.087521	0.98889	0.300602	0.825982	1	0.989186	0.950156	0.988327	0.290564	0.40216	0.58522	0.884247	0.997183	1	0.940333	0.998044	0.34742	1	1	0.93628	0.977045
Glyoxylate and dicarboxylate metabolism	1	0.99128	0.990802	1	0.839989	0.813208	0.985254	0.166318	0.978622	0.966786	0.530121	0.0174546	0.98889	0.265914	0.623128	0.801852	0.989186	0.950156	0.988327	0.340444	0.491258	0.58522	0.884247	0.997183	1	0.826465	0.998044	0.319786	1	1	0.803525	0.977045
Propanoate metabolism	1	0.99128	0.990802	1	0.230742	0.813208	0.985254	0.231083	0.978622	1	0.623843	0.109779	0.98889	0.227032	0.174624	1	0.645472	0.950156	0.988327	0.340444	0.190617	0.607334	0.884247	0.997183	1	0.445967	0.998044	0.319786	1	1	0.974803	0.977045
Butanoate metabolism	1	0.99128	0.990802	1	0.613493	0.970518	0.985254	0.182709	0.978622	1	0.925569	0.0879358	0.98889	0.238133	0.512949	0.816477	0.989186	0.950156	0.988327	0.290564	0.3553	0.58522	0.884247	0.997183	1	0.9855	0.998044	0.256468	1	1	0.948132	0.977045
One carbon pool by folate	1	0.99128	0.990802	1	0.839989	0.970518	0.51219	0.481357	0.978622	1	0.925569	0.311506	0.98889	0.562259	0.825982	1	0.989186	0.431624	0.988327	0.617449	0.74566	0.79679	0.884247	0.997183	1	0.9855	0.998044	0.61164	1	1	0.528832	0.977045
Methane metabolism	1	0.99128	0.990802	1	0.391529	0.766444	0.58536	0.177608	0.978622	0.966786	0.530121	0.0660244	0.98889	0.300602	0.825982	0.801852	0.989186	0.908775	0.988327	0.340444	0.74566	0.58522	0.362487	0.997183	1	0.940333	0.998044	0.319786	1	1	0.93628	0.977045
Thiamine metabolism	1	0.99128	0.990802	1	0.241637	0.970518	0.985254	0.245589	0.978622	0.966786	0.925569	0.115153	0.98889	0.326385	0.825982	0.822494	0.989186	0.908775	0.988327	0.340444	0.74566	0.58522	0.884247	0.997183	1	0.9855	0.998044	0.333901	1	1	0.93628	0.977045
Riboflavin metabolism	1	0.99128	0.928377	1	0.839989	0.970518	0.985254	0.481357	0.824502	1	0.925569	0.109779	0.98889	0.265914	0.825982	1	0.989186	0.48554	0.798232	0.340444	0.491258	0.79679	0.884247	0.997183	1	0.9855	0.998044	0.392302	1	1	0.974803	0.977045
Vitamin B6 metabolism	1	0.99128	0.990802	1	0.268212	0.970518	0.985254	0.481357	0.978622	0.966786	0.925569	0.109779	0.98889	0.562259	0.825982	1	0.989186	0.908775	0.988327	0.617449	0.74566	0.58522	0.884247	0.997183	1	0.9855	0.998044	0.61164	1	1	0.528832	0.977045
Nicotinate and nicotinamide metabolism	1	0.99128	0.990802	1	0.839989	0.970518	0.985254	0.245589	0.978622	1	0.925569	0.109779	0.98889	0.300602	0.825982	1	0.989186	0.950156	0.988327	0.334117	0.40216	0.79679	0.884247	0.997183	1	0.9855	0.998044	0.220106	1	1	0.974803	0.861843
Pantothenate and CoA biosynthesis	1	0.99128	0.990802	1	0.839989	0.970518	0.985254	0.190843	0.978622	0.966786	0.925569	0.018269	0.98889	0.227032	0.41229	1	0.645472	0.908775	0.988327	0.290564	0.0536033	0.58522	0.884247	0.678667	1	0.826465	0.998044	0.154808	1	1	0.93628	0.967673
Biotin metabolism	1	0.99128	0.990802	1	0.411117	0.970518	0.985254	0.220285	0.226108	1	0.925569	0.150781	0.98889	0.562259	0.825982	1	0.989186	0.950156	0.988327	0.340444	0.74566	0.79679	0.884247	0.997183	1	0.9855	0.998044	0.242384	1	1	0.528832	0.977045
Lipoic acid metabolism	1	0.99128	0.990802	1	0.839989	0.970518	0.985254	0.177608	0.978622	1	0.925569	0.0335871	0.98889	0.300602	0.825982	1	0.989186	0.950156	0.988327	0.334117	0.40216	0.79679	0.884247	0.997183	1	0.826465	0.998044	0.61164	1	1	0.974803	0.977045
Folate biosynthesis	1	0.99128	0.990802	1	0.839989	0.766444	0.985254	0.177608	0.978622	1	0.925569	0.087521	0.98889	0.300602	0.512949	1	0.989186	0.950156	0.988327	0.617449	0.74566	0.58522	0.884247	0.997183	1	0.9855	0.998044	0.61164	1	1	0.741425	0.977045
Porphyrin and chlorophyll metabolism	1	0.99128	0.928377	1	0.230742	0.970518	0.985254	0.231083	0.824502	1	0.925569	0.118771	0.98889	0.230844	0.512949	1	0.989186	0.431624	0.864478	0.180853	0.47124	0.58522	0.38672	0.997183	1	0.826465	0.998044	0.156034	1	1	0.974803	0.977045
Terpenoid backbone biosynthesis	1	0.99128	0.928377	1	0.839989	0.970518	0.985254	0.260992	0.978622	1	0.530121	0.0345007	0.98889	0.265914	0.825982	1	0.989186	0.950156	0.988327	0.340444	0.74566	0.79679	0.771234	0.997183	1	0.885769	0.998044	0.380515	1	1	0.974803	0.977045
Limonene and pinene degradation	1	0.99128	0.990802	1	0.839989	0.970518	0.985254	0.260992	0.978622	1	0.925569	0.311506	0.98889	0.562259	0.825982	1	0.989186	0.950156	0.988327	0.617449	0.74566	0.79679	0.884247	0.997183	1	0.9855	0.998044	0.61164	1	1	0.974803	0.977045
Nitrogen metabolism	1	0.99128	0.990802	1	0.230742	0.970518	0.985254	0.118086	0.978622	1	0.925569	0.0551371	0.98889	0.300602	0.660873	1	0.989186	0.908775	0.988327	0.340113	0.54191	0.58522	0.884247	0.997183	1	0.9855	0.998044	0.156034	1	1	0.974803	0.806912
Sulfur metabolism	1	0.99128	0.990802	1	0.230742	0.428043	0.51219	0.229889	0.978622	0.966786	0.925569	0.112691	0.98889	0.265914	0.512949	1	0.81116	0.950156	0.988327	0.290564	0.395652	0.58522	0.884247	0.997183	1	0.9855	0.998044	0.174193	1	1	0.974803	0.977045
Biosynthesis of unsaturated fatty acids	1	0.99128	0.956024	1	0.839989	0.970518	0.985254	0.481357	0.978622	0.966786	0.925569	0.311506	0.98889	0.562259	0.825982	1	0.989186	0.908775	0.798232	0.617449	0.74566	0.607334	0.884247	0.997183	1	0.9855	0.998044	0.34742	1	1	0.974803	0.977045

## Sheet: glc_gln
glucose / glutamine	Crz1 OUT	Cys3 OUT	Gln3 site1 OUT	Gln3 site2 OUT	Gpd1 OUT	Gpd2 OUT	Gut1 OUT	Hog1 OUT	Lys20 OUT	Nbp2 IN	Nbp2 OUT	Pbs2 IN	Pbs2 OUT	Pda1 IN	Pda1 OUT	Pfk1 OUT	Pfk2 IN	Pfk2 OUT	Put3 OUT	Rim15 IN	Rim15 OUT	Sko1 OUT	Smp1 OUT	Ste50 OUT	Str3 OUT	Tco89 OUT	Thr4 OUT	Tip41 OUT	Tkl1 IN	Tkl1 OUT	Yap4 OUT	Zwf1 OUT
Glycolysis / Gluconeogenesis	1	0.0480491	0.459751	0.218661	0.764872	0.702281	0.973186	0.197472	1	1	0.187917	0.796813	0.959268	0.384006	0.81487	0.989426	1	1	1	0.520333	0.437776	0.792602	1	0.82044	0.995577	0.0198952	0.757078	0.528938	0.970736	0.52903	0.520978	1
Citrate cycle (TCA cycle)	1	0.0172511	0.904501	0.257788	0.433506	0.888364	0.973186	0.826298	1	1	0.0902802	0.796813	0.959268	0.0694248	0.596739	0.989426	1	1	1	0.520333	0.657395	0.557052	1	0.443962	0.87232	0.0907735	0.946946	0.528938	0.970736	0.260373	0.520978	1
Pentose phosphate pathway	1	0.0674075	0.240418	0.131848	0.549606	0.489769	0.973186	0.0813118	1	1	0.180385	0.796813	0.959268	0.158688	0.596739	0.989426	1	1	1	0.520333	0.437776	0.792602	1	0.362158	0.995577	0.0495249	0.757078	0.528938	0.970736	0.260373	0.520978	1
Pentose and glucuronate interconversions	1	0.0485775	0.904501	0.257788	0.54997	0.888364	0.973186	0.403692	1	1	0.180385	0.796813	0.959268	0.158688	0.596739	0.989426	1	1	1	0.520333	0.437776	0.792602	1	0.82044	0.995577	0.0189434	0.757078	0.528938	0.970736	0.52903	0.520978	1
Fructose and mannose metabolism	1	0.0172511	0.240418	0.131848	0.54997	0.654354	0.973186	0.21341	1	0.784485	0.187917	0.232472	0.925278	0.158688	0.81487	0.989426	1	1	1	0.520333	0.437776	0.792602	1	0.82044	0.995577	0.0495249	0.757078	0.528938	0.970736	0.52903	0.0936506	1
Galactose metabolism	1	0.0554547	0.240418	0.131848	0.764872	0.702281	0.973186	0.0813118	1	1	0.180385	0.175105	0.570909	0.0740531	0.596739	0.989426	1	1	1	0.520333	0.437776	0.48923	1	0.82044	0.995577	0.0759283	0.757078	0.528938	0.970736	0.52903	0.0936506	1
Fatty acid biosynthesis	1	0.237911	0.904501	0.469039	0.764872	0.888364	0.973186	0.826298	1	1	0.422624	0.796813	0.959268	0.384006	0.319476	0.989426	1	1	1	0.74386	0.331594	0.0996553	1	0.82044	0.995577	0.336696	0.946946	0.778255	0.970736	0.52903	0.73055	1
Fatty acid elongation in mitochondria	1	0.237911	0.904501	0.469039	0.764872	0.888364	0.973186	0.826298	1	1	0.422624	0.796813	0.959268	0.384006	0.596739	0.989426	1	1	1	0.74386	0.437776	0.449203	1	0.82044	0.995577	0.336696	0.946946	0.778255	0.970736	0.52903	0.73055	1
Fatty acid metabolism	1	0.237911	0.904501	0.469039	0.764872	0.888364	0.973186	0.826298	1	1	0.422624	0.796813	0.959268	0.384006	0.596739	0.989426	1	1	1	0.74386	0.437776	0.484436	1	0.82044	0.995577	0.171717	0.429816	0.778255	0.970736	0.0303478	0.73055	1
Synthesis and degradation of ketone bodies	1	0.237911	0.904501	0.469039	0.764872	0.888364	0.973186	0.826298	1	1	0.422624	0.796813	0.959268	0.384006	0.81487	0.989426	1	1	1	0.74386	0.657395	0.792602	1	0.82044	0.995577	0.336696	0.946946	0.778255	0.970736	0.52903	0.73055	1
Steroid biosynthesis	1	0.0326261	0.459751	0.131848	0.764872	0.888364	0.973186	0.826298	1	1	0.0950789	0.355566	0.959268	0.158688	0.81487	0.989426	1	1	1	0.74386	0.657395	0.792602	1	0.82044	0.995577	0.158856	0.616313	0.778255	0.970736	0.52903	0.520978	1
Ubiquinone and other terpenoid-quinone biosynthesis	1	0.237911	0.904501	0.469039	0.764872	0.888364	0.973186	0.826298	1	1	0.422624	0.796813	0.959268	0.158688	0.81487	0.989426	1	1	1	0.74386	0.657395	0.792602	1	0.82044	0.995577	0.182145	0.946946	0.778255	0.970736	0.52903	0.73055	1
Oxidative phosphorylation	1	0.0172511	0.904501	0.131848	0.764872	0.888364	0.973186	0.826298	1	1	0.000902534	0.324559	0.869252	0.158688	0.81487	0.989426	1	1	1	0.520333	0.657395	0.792602	1	0.416333	0.87232	0.336696	0.616313	0.778255	0.970736	0.0163007	0.520978	1
Purine metabolism	1	0.0480491	0.856919	0.116414	0.439559	0.48256	0.973186	0.542597	1	1	0.0170447	0.324559	0.472104	0.137337	0.596739	0.989426	1	1	1	0.520333	0.657395	0.557052	1	0.165238	0.729935	0.133752	0.757078	0.528938	0.970736	0.0163007	0.000673588	1
Pyrimidine metabolism	1	0.0485775	0.460964	0.131848	0.54997	0.702281	0.973186	0.553563	1	0.743071	0.139416	0.561027	0.959268	0.0191832	0.244493	0.989426	1	1	1	0.469133	0.437776	0.385146	1	0.707868	0.87232	0.0495249	0.757078	0.528938	0.970736	0.108407	0.497334	1
Alanine, aspartate and glutamate metabolism	1	0.00527449	0.904501	0.218661	0.549606	0.702281	0.973186	0.826298	1	1	0.0170447	0.796813	0.959268	0.023866	0.596739	0.989426	1	1	1	0.74386	0.437776	0.792602	1	0.319057	0.906801	0.0854663	0.843695	0.528938	0.970736	0.0303478	0.520978	1
Glycine, serine and threonine metabolism	1	0.0264477	0.904501	0.257788	0.549606	0.48256	0.973186	0.556117	1	1	0.0490001	0.341458	0.925278	0.123409	0.81487	0.989426	1	1	1	0.520333	0.657395	0.792602	1	0.0372323	0.995577	0.0495249	0.946946	0.528938	0.970736	0.0621707	0.73055	1
Cysteine and methionine metabolism	1	0.0674075	0.887568	0.256713	0.433506	0.702281	0.973186	0.826298	1	1	0.0258681	0.552566	0.959268	0.050103	0.596739	0.989426	1	1	1	0.520333	0.657395	0.557052	1	0.055113	0.906801	0.0854663	0.757078	0.778255	0.970736	0.0535408	0.520978	1
Valine, leucine and isoleucine degradation	1	0.0453446	0.904501	0.218661	0.764872	0.888364	0.973186	0.542597	1	1	0.0490001	0.525512	0.959268	0.133559	0.81487	0.989426	1	1	1	0.520333	0.437776	0.557052	1	0.416333	0.729935	0.141251	0.946946	0.528938	0.970736	0.170732	0.73055	1
Valine, leucine and isoleucine biosynthesis	1	0.073025	0.493814	0.218661	0.54997	0.702281	0.973186	0.556117	1	1	0.0807571	0.341458	0.959268	0.156664	0.596739	0.989426	1	1	1	0.520333	0.437776	0.557052	1	0.158677	0.729935	0.0874029	0.946946	0.778255	0.970736	0.144718	0.73055	1
Lysine biosynthesis	1	0.0163962	0.904501	0.131848	0.433506	0.702281	0.973186	0.407777	1	1	0.0263714	0.412287	0.959268	0.00596667	0.596739	0.989426	1	1	1	0.520333	0.331594	0.557052	1	0.152199	0.995577	0.133752	0.757078	0.528938	0.970736	0.144718	0.520978	1
Lysine degradation	1	0.0846576	0.904501	0.257788	0.764872	0.888364	0.973186	0.826298	1	1	0.0902802	0.39705	0.959268	0.137337	0.596739	0.989426	1	1	1	0.520333	0.437776	0.557052	1	0.0460978	0.995577	0.119023	0.946946	0.778255	0.970736	0.0837416	0.512272	1
Arginine and proline metabolism	1	0.035177	0.904501	0.469039	0.136325	0.0538033	0.973186	0.826298	1	1	0.0101521	0.412287	0.959268	0.000261974	0.244493	0.989426	1	1	1	0.520333	0.437776	0.557052	1	0.707868	0.87232	0.147787	0.757078	0.528938	0.970736	0.0837416	0.73055	1
Histidine metabolism	1	0.0846214	0.904501	0.257788	0.549606	0.702281	0.973186	0.407777	1	1	0.0950789	0.573556	0.959268	0.063217	0.81487	0.989426	1	1	1	0.520333	0.437776	0.557052	1	0.544339	0.87232	0.0854663	0.946946	0.528938	0.970736	0.0795893	0.520978	1
Tyrosine metabolism	1	0.08258	0.904501	0.257788	0.764872	0.888364	0.973186	0.641663	1	1	0.180385	0.796813	0.959268	0.158688	0.81487	0.989426	1	1	1	0.74386	0.657395	0.607801	1	0.487487	0.87232	0.133752	0.946946	0.578149	0.970736	0.52903	0.73055	1
Phenylalanine metabolism	1	0.0833826	0.904501	0.183847	0.764872	0.702281	0.973186	0.826298	1	1	0.187917	0.796813	0.959268	0.158688	0.81487	0.989426	1	1	1	0.520333	0.657395	0.557052	1	0.475994	0.87232	0.336696	0.946946	0.528938	0.970736	0.52903	0.520978	1
Tryptophan metabolism	1	0.08258	0.904501	0.257788	0.764872	0.702281	0.973186	0.542597	1	1	0.0511631	0.796813	0.959268	0.063217	0.244493	0.989426	1	1	1	0.74386	0.398072	0.542197	1	0.165238	0.906801	0.336696	0.946946	0.778255	0.970736	0.144718	0.73055	1
Phenylalanine, tyrosine and tryptophan biosynthesis	1	0.0846214	0.904501	0.257788	0.54997	0.888364	0.973186	0.826298	1	1	0.422624	0.796813	0.959268	0.050103	0.81487	0.989426	1	1	1	0.74386	0.657395	0.615746	1	0.82044	0.995577	0.171717	0.946946	0.778255	0.970736	0.52903	0.73055	1
beta-Alanine metabolism	1	0.0298298	0.79252	0.257788	0.54997	0.48256	0.973186	0.641663	1	1	0.0950789	0.561027	0.959268	0.063217	0.438751	0.989426	1	1	1	0.520333	0.437776	0.792602	1	0.82044	0.995577	0.0189434	0.757078	0.528938	0.970736	0.162881	0.73055	1
Taurine and hypotaurine metabolism	1	0.0612007	0.619317	0.257788	0.549606	0.888364	0.973186	0.826298	1	1	0.422624	0.796813	0.959268	0.0872573	0.596739	0.989426	1	1	1	0.74386	0.437776	0.792602	1	0.82044	0.87232	0.166896	0.757078	0.778255	0.970736	0.231696	0.73055	1
Selenoamino acid metabolism	1	0.0554547	0.619317	0.257788	0.549606	0.888364	0.973186	0.826298	1	1	0.0807571	0.561027	0.959268	0.123409	0.596739	0.989426	1	1	1	0.74386	0.437776	0.792602	1	0.420495	0.995577	0.171717	0.429816	0.778255	0.970736	0.0303478	0.73055	1
Cyanoamino acid metabolism	1	0.0547472	0.904501	0.469039	0.549606	0.702281	0.973186	0.826298	1	1	0.0084627	0.355566	0.959268	0.0872573	0.596739	0.989426	1	1	1	0.520333	0.657395	0.792602	1	0.133255	0.906801	0.133752	0.946946	0.529325	0.970736	0.0303478	0.73055	1
Glutathione metabolism	1	0.035177	0.904501	0.469039	0.304277	0.489769	0.973186	0.826298	1	1	0.000221383	0.573516	0.925278	0.050103	0.244493	0.989426	1	1	1	0.520333	0.437776	0.557052	1	0.0296122	0.729935	0.135611	0.946946	0.778255	0.970736	0.00768251	0.520978	1
Starch and sucrose metabolism	1	0.0856569	0.424261	0.149878	0.764872	0.702281	0.973186	0.21341	1	1	0.193867	0.280108	0.472104	0.063217	0.649177	0.989426	0.860171	1	1	0.520333	0.657395	0.449203	1	0.82044	0.995577	0.0907735	0.757078	0.528938	0.970736	0.288477	0.0936506	1
N-Glycan biosynthesis	1	0.0810488	0.424261	0.131848	0.433506	0.888364	0.445021	0.826298	1	0.743071	0.422624	0.189811	0.472104	0.25503	0.81487	0.989426	1	1	1	0.520333	0.437776	0.792602	1	0.82044	0.995577	0.133752	0.946946	0.778255	0.970736	0.52903	0.512272	1
Amino sugar and nucleotide sugar metabolism	1	0.0846214	0.240418	0.131848	0.305563	0.489769	0.445021	0.826298	1	0.784485	0.422624	0.412287	0.942298	0.158688	0.649177	0.989426	1	1	1	0.505566	0.437776	0.792602	1	0.82044	0.995577	0.0357709	0.757078	0.528938	0.970736	0.260373	0.512272	1
Glycerolipid metabolism	1	0.0149032	0.904501	0.239899	0.54997	0.702281	0.973186	0.137019	1	1	0.187917	0.189811	0.959268	0.158688	0.81487	0.989426	1	1	1	0.520333	0.437776	0.557052	1	0.82044	0.995577	0.0198952	0.946946	0.528938	0.970736	0.260373	0.520978	1
Inositol phosphate metabolism	1	0.0856569	0.424261	0.218661	0.764872	0.702281	0.973186	0.231462	1	1	0.422624	0.796813	0.959268	0.384006	0.81487	0.989426	1	1	1	0.74386	0.437776	0.792602	1	0.82044	0.995577	0.0561774	0.757078	0.528938	0.970736	0.52903	0.520978	1
Glycosylphosphatidylinositol(GPI)-anchor biosynthesis	1	0.237911	0.904501	0.469039	0.305563	0.888364	0.973186	0.826298	1	1	0.422624	0.796813	0.959268	0.158688	0.596739	0.989426	1	1	1	0.520333	0.657395	0.792602	1	0.82044	0.995577	0.100666	0.946946	0.778255	0.970736	0.52903	0.73055	1
Glycerophospholipid metabolism	1	0.0546529	0.904501	0.469039	0.54997	0.888364	0.973186	0.229778	1	1	0.193867	0.412287	0.959268	0.158688	0.81487	0.989426	1	1	1	0.74386	0.437776	0.542197	1	0.82044	0.995577	0.0854663	0.946946	0.778255	0.970736	0.288477	0.520978	1
Ether lipid metabolism	1	0.0814808	0.904501	0.469039	0.764872	0.888364	0.973186	0.826298	1	1	0.11013	0.796813	0.959268	0.158688	0.81487	0.989426	1	1	1	0.74386	0.657395	0.792602	1	0.82044	0.995577	0.336696	0.946946	0.778255	0.970736	0.223816	0.73055	1
Arachidonic acid metabolism	1	0.11124	0.904501	0.257788	0.764872	0.888364	0.107038	0.553563	1	1	0.422624	0.412287	0.869252	0.384006	0.426982	0.412529	1	1	1	0.520333	0.437776	0.449203	1	0.82044	0.995577	0.0907735	0.946946	0.528938	0.416414	0.52903	0.261959	1
alpha-Linolenic acid metabolism	1	0.237911	0.904501	0.469039	0.764872	0.888364	0.973186	0.826298	1	1	0.422624	0.796813	0.959268	0.384006	0.81487	0.989426	1	1	1	0.74386	0.657395	0.792602	1	0.82044	0.995577	0.336696	0.946946	0.778255	0.970736	0.52903	0.73055	1
Sphingolipid metabolism	1	0.0909127	0.424261	0.257788	0.188052	0.702281	0.973186	0.407777	1	0.743071	0.0950789	0.432485	0.959268	0.384006	0.596739	0.989426	1	1	1	0.74386	0.437776	0.542197	1	0.82044	0.995577	0.0495249	0.429816	0.528938	0.416414	0.201589	0.520978	1
Pyruvate metabolism	1	0.00766241	0.904501	0.257788	0.446224	0.489769	0.973186	0.407777	1	1	0.0902802	0.586102	0.959268	0.158688	0.81487	0.989426	1	1	1	0.520333	0.437776	0.792602	1	0.82044	0.87232	0.0495249	0.757078	0.528938	0.970736	0.231696	0.520978	1
Glyoxylate and dicarboxylate metabolism	1	0.00527449	0.904501	0.257788	0.433506	0.888364	0.973186	0.610822	1	1	0.0817914	0.796813	0.959268	0.135695	0.596739	0.989426	1	1	1	0.520333	0.657395	0.557052	1	0.422461	0.87232	0.0495249	0.946946	0.37752	0.970736	0.201589	0.520978	1
Propanoate metabolism	1	0.00940181	0.856919	0.0262964	0.433506	0.702281	0.973186	0.137019	1	1	0.0439745	0.561027	0.959268	0.0157102	0.596739	0.989426	1	1	1	0.520333	0.283622	0.557052	1	0.475994	0.87232	0.0907735	0.616313	0.528938	0.416414	0.162881	0.73055	1
Butanoate metabolism	1	0.0264477	0.904501	0.257788	0.54997	0.888364	0.973186	0.826298	1	1	0.0223701	0.796813	0.959268	0.135695	0.596739	0.989426	1	1	1	0.74386	0.657395	0.792602	1	0.165238	0.87232	0.100666	0.946946	0.528938	0.970736	0.144718	0.73055	1
One carbon pool by folate	1	0.237911	0.904501	0.469039	0.764872	0.888364	0.973186	0.826298	1	1	0.422624	0.796813	0.959268	0.384006	0.81487	0.989426	1	1	1	0.74386	0.657395	0.792602	1	0.82044	0.995577	0.336696	0.946946	0.778255	0.970736	0.52903	0.73055	1
Methane metabolism	1	0.0136982	0.619317	0.131848	0.54997	0.702281	0.973186	0.223961	1	1	0.0084627	0.189811	0.472104	0.384006	0.81487	0.989426	1	1	1	0.520333	0.657395	0.792602	1	0.128693	0.995577	0.0907735	0.779325	0.528938	0.970736	0.0303478	0.520978	1
Thiamine metabolism	1	0.0504277	0.904501	0.218661	0.433506	0.48256	0.973186	0.556117	1	1	0.113199	0.355566	0.959268	0.148233	0.596739	0.989426	1	1	1	0.520333	0.437776	0.557052	1	0.319057	0.995577	0.139374	0.946946	0.778255	0.970736	0.144718	0.520978	1
Riboflavin metabolism	1	0.0546529	0.904501	0.469039	0.764872	0.888364	0.973186	0.407777	1	1	0.0950789	0.796813	0.570909	0.234375	0.81487	0.989426	1	1	1	0.74386	0.657395	0.792602	1	0.82044	0.995577	0.183626	0.946946	0.778255	0.970736	0.0153986	0.73055	1
Vitamin B6 metabolism	1	0.0546529	0.904501	0.257788	0.549606	0.888364	0.973186	0.23929	1	1	0.180385	0.796813	0.925278	0.384006	0.81487	0.989426	1	1	1	0.74386	0.437776	0.557052	1	0.82044	0.995577	0.0495249	0.946946	0.528938	0.970736	0.52903	0.520978	1
Nicotinate and nicotinamide metabolism	1	0.0298298	0.904501	0.239899	0.764872	0.702281	0.973186	0.556117	1	1	0.0950789	0.796813	0.959268	0.158688	0.81487	0.989426	1	1	1	0.520333	0.437776	0.792602	1	0.82044	0.995577	0.0759283	0.616313	0.778255	0.970736	0.0417599	0.520978	1
Pantothenate and CoA biosynthesis	1	0.0674075	0.459751	0.218661	0.549606	0.48256	0.973186	0.556117	1	1	0.0950789	0.41393	0.959268	0.0769921	0.244493	0.989426	1	1	1	0.520333	0.437776	0.557052	1	0.389299	0.87232	0.0372213	0.429816	0.528938	0.416414	0.0303478	0.73055	1
Biotin metabolism	1	0.0906619	0.904501	0.218661	0.764872	0.888364	0.973186	0.826298	1	1	0.238179	0.508667	0.959268	0.0799128	0.81487	0.989426	1	1	0.833876	0.505566	0.283622	0.449203	1	0.82044	0.995577	0.0854663	0.946946	0.778255	0.970736	0.201589	0.520978	1
Lipoic acid metabolism	1	0.0172511	0.904501	0.131848	0.305563	0.489769	0.973186	0.298774	1	1	0.121791	0.796813	0.959268	0.0694248	0.81487	0.989426	1	1	1	0.74386	0.331594	0.792602	1	0.82044	0.995577	0.336696	0.429816	0.778255	0.416414	0.162881	0.73055	1
Folate biosynthesis	1	0.0546529	0.904501	0.469039	0.764872	0.888364	0.973186	0.826298	1	1	0.180541	0.796813	0.570909	0.384006	0.81487	0.989426	1	1	1	0.74386	0.657395	0.792602	1	0.82044	0.995577	0.133752	0.946946	0.778255	0.970736	0.144718	0.520978	1
Porphyrin and chlorophyll metabolism	1	0.036877	0.904501	0.257788	0.764872	0.888364	0.973186	0.826298	1	1	0.0470228	0.332647	0.959268	0.148233	0.81487	0.989426	1	1	1	0.520333	0.657395	0.792602	1	0.0246024	0.995577	0.336696	0.946946	0.778255	0.970736	0.0153986	0.73055	1
Terpenoid backbone biosynthesis	1	0.0264477	0.904501	0.469039	0.764872	0.888364	0.973186	0.556117	1	1	0.0902802	0.796813	0.472104	0.158688	0.649177	0.989426	1	1	1	0.74386	0.437776	0.792602	1	0.82044	0.995577	0.103806	0.757078	0.613411	0.970736	0.288477	0.512272	1
Limonene and pinene degradation	1	0.237911	0.467372	0.469039	0.764872	0.888364	0.973186	0.407777	1	0.784485	0.422624	0.796813	0.959268	0.384006	0.81487	0.989426	1	1	1	0.74386	0.437776	0.542197	1	0.82044	0.995577	0.133752	0.946946	0.528938	0.970736	0.52903	0.73055	1
Nitrogen metabolism	1	0.0674075	0.904501	0.469039	0.764872	0.702281	0.973186	0.826298	1	1	0.0263714	0.561027	0.959268	0.125371	0.81487	0.989426	1	1	1	0.520333	0.657395	0.792602	1	0.128693	0.995577	0.125275	0.946946	0.778255	0.970736	0.0542019	0.520978	1
Sulfur metabolism	1	0.0546529	0.904501	0.218661	0.549606	0.888364	0.973186	0.826298	1	1	0.0248098	0.189811	0.959268	0.158688	0.81487	0.989426	1	1	1	0.520333	0.657395	0.792602	1	0.0296122	0.995577	0.149689	0.946946	0.778255	0.970736	0.0489141	0.73055	1
Biosynthesis of unsaturated fatty acids	1	0.0906619	0.904501	0.261272	0.764872	0.888364	0.082169	0.826298	1	1	0.422624	0.796813	0.959268	0.384006	0.244493	0.412529	1	1	1	0.74386	0.437776	0.0364319	1	0.82044	0.729935	0.336696	0.946946	0.778255	0.970736	0.52903	0.497334	1

## Sheet: glc_pro
glucose / proline	Crz1 OUT	Cys3 OUT	Gln3 site1 OUT	Gln3 site2 OUT	Gpd1 OUT	Gpd2 OUT	Gut1 OUT	Hog1 OUT	Lys20 OUT	Nbp2 IN	Nbp2 OUT	Pbs2 IN	Pbs2 OUT	Pda1 IN	Pda1 OUT	Pfk1 OUT	Pfk2 IN	Pfk2 OUT	Put3 OUT	Rim15 IN	Rim15 OUT	Sko1 OUT	Smp1 OUT	Ste50 OUT	Str3 OUT	Tco89 OUT	Thr4 OUT	Tip41 OUT	Tkl1 IN	Tkl1 OUT	Yap4 OUT	Zwf1 OUT
Glycolysis / Gluconeogenesis	0.979571	1	0.991127	0.161291	0.618317	0.0890515	1	0.637721	0.962437	0.675747	1	0.250096	0.0376193	0.167786	0.593678	0.808641	0.205203	1	0.989605	1	0.813548	0.0384264	1	1	1	0.0674415	0.106621	0.165161	1	0.918957	0.691468	0.879015
Citrate cycle (TCA cycle)	0.979571	1	0.991127	0.106663	0.169036	0.0760949	1	0.353292	0.962437	0.675747	1	0.191905	0.624353	0.142504	0.255853	0.2962	0.370378	1	0.989605	1	0.162188	0.0384264	1	1	1	0.914129	0.319599	0.0985121	0.951098	0.565699	0.691468	0.940576
Pentose phosphate pathway	0.979571	1	0.894015	0.161291	0.618317	0.130402	1	0.637721	0.962437	0.675747	1	0.250096	0.478138	0.39281	0.58109	0.808641	0.113179	1	0.989605	1	0.813548	0.0384264	1	1	1	0.00749538	0.180367	0.360887	0.951098	0.918957	0.691468	0.234533
Pentose and glucuronate interconversions	0.979571	1	0.991127	0.106663	0.618317	0.179661	1	0.637721	0.962437	0.675747	1	0.461007	0.948213	0.171472	0.800514	0.808641	0.205203	1	0.989605	1	0.575028	0.0825251	1	1	1	0.0809742	0.922842	0.15485	0.951098	0.918957	0.691468	0.940576
Fructose and mannose metabolism	0.979571	1	0.991127	0.185006	0.174348	0.0760949	1	0.405729	0.962437	0.675747	1	0.250096	0.223178	0.122362	0.58109	0.2962	0.220819	1	0.989605	1	0.813548	0.0384264	1	1	1	0.0674415	0.106621	0.168989	1	0.918957	0.448306	0.879015
Galactose metabolism	0.979571	0.839007	0.991127	0.161291	0.618317	0.0890515	1	0.405729	0.962437	0.675747	1	0.250096	0.751296	0.122362	0.58109	0.512364	0.208941	1	0.989605	1	0.57244	0.0153276	1	1	1	0.0674415	0.486373	0.165161	1	0.918957	0.310393	0.879015
Fatty acid biosynthesis	0.979571	1	0.894015	0.107272	0.618317	0.230519	1	0.637721	0.962437	0.675747	1	0.250096	0.948213	0.39281	0.800514	0.808641	0.40399	1	0.989605	1	0.813548	0.305018	1	0.910698	1	0.914129	0.922842	0.173034	1	0.918957	0.691468	0.940576
Fatty acid elongation in mitochondria	0.979571	1	0.991127	0.156812	0.618317	0.479957	1	0.637721	0.962437	0.837874	1	0.222966	0.948213	0.39281	0.800514	0.808641	0.633485	1	0.989605	1	0.813548	0.305018	1	1	1	0.914129	0.922842	0.360887	1	0.918957	0.691468	0.940576
Fatty acid metabolism	0.979571	1	0.991127	0.107272	0.618317	0.479957	1	0.637721	0.962437	0.837874	1	0.250096	0.948213	0.236819	0.800514	0.808641	0.40399	1	0.989605	1	0.813548	0.305018	1	1	1	0.466072	0.922842	0.360887	1	0.27182	0.691468	0.940576
Synthesis and degradation of ketone bodies	0.979571	1	0.991127	0.363286	0.618317	0.479957	1	0.637721	0.962437	0.837874	1	0.191905	0.948213	0.39281	0.800514	0.808641	0.633485	1	0.989605	1	0.813548	0.305018	1	1	1	0.914129	0.922842	0.360887	1	0.918957	0.691468	0.940576
Steroid biosynthesis	0.588762	1	0.991127	0.363286	0.618317	0.479957	1	0.291529	0.962437	0.446866	1	0.0957936	0.948213	0.150527	0.800514	0.808641	0.633485	1	0.830285	1	0.813548	0.0384264	1	1	1	0.914129	0.922842	0.210875	0.951098	0.918957	0.0514821	0.234533
Ubiquinone and other terpenoid-quinone biosynthesis	0.979571	1	0.991127	0.363286	0.169036	0.137497	1	0.637721	0.962437	0.837874	1	0.247409	0.948213	0.0613657	0.606268	0.808641	0.633485	1	0.989605	1	0.813548	0.0384264	1	1	1	0.592812	0.922842	0.171629	1	0.918957	0.398662	0.940576
Oxidative phosphorylation	0.979571	1	0.958805	0.07968	0.168519	0.00805795	1	0.418337	0.962437	0.675747	1	0.461007	0.948213	0.161246	0.800514	0.2962	0.399308	1	0.989605	1	0.349038	0.0708664	1	1	1	0.914129	0.922842	0.15485	1	0.565699	0.310393	0.940576
Purine metabolism	0.386775	0.839007	0.894015	0.07968	0.0671476	0.0246453	1	0.405729	0.962437	0.446866	1	0.191905	0.948213	0.161246	0.58109	0.604267	0.321505	1	0.989605	1	0.548593	0.0153276	1	1	1	0.585963	0.922842	0.0272965	1	0.918957	0.318681	0.940576
Pyrimidine metabolism	0.887569	1	0.991127	0.156812	0.169036	0.111432	1	0.405729	0.962437	0.675747	1	0.250096	0.948213	0.0520996	0.58109	0.512364	0.633485	1	0.989605	1	0.11335	0.0580452	1	1	1	0.914129	0.922842	0.0801894	0.951098	0.784171	0.310393	0.940576
Alanine, aspartate and glutamate metabolism	0.826167	0.839007	0.991127	0.144727	0.0533476	0.0348227	1	0.291529	0.962437	0.837874	1	0.250096	0.948213	0.0526829	0.58109	0.144025	0.364041	1	0.830285	1	0.174959	0.016112	1	1	1	0.914129	0.922842	0.0272965	1	0.27182	0.323488	0.940576
Glycine, serine and threonine metabolism	0.887569	1	0.991127	0.07968	0.293841	0.133399	1	0.405729	0.962437	0.675747	1	0.250096	0.816624	0.161246	0.58109	0.605104	0.30488	1	0.989605	1	0.813548	0.049048	1	1	1	0.914129	0.922842	0.0346471	0.951098	0.918957	0.323488	0.940576
Cysteine and methionine metabolism	0.826167	1	0.991127	0.107272	0.169036	0.0890515	1	0.405729	0.962437	0.675747	1	0.250096	0.948213	0.161246	0.58109	0.512364	0.633485	1	0.989605	1	0.538307	0.0580452	1	1	1	0.914129	0.922842	0.0346471	0.951098	0.918957	0.448306	0.940576
Valine, leucine and isoleucine degradation	0.979571	1	0.991127	0.363286	0.122343	0.215088	1	0.264258	0.962437	0.837874	1	0.250096	0.948213	0.0520996	0.800514	0.146875	0.370378	1	0.989605	1	0.410947	0.0332735	1	1	1	0.914129	0.922842	0.0801894	1	0.565699	0.448306	0.940576
Valine, leucine and isoleucine biosynthesis	0.979571	1	0.991127	0.156812	0.339303	0.232023	1	0.405729	0.962437	0.837874	1	0.250096	0.948213	0.130425	0.800514	0.808641	0.633485	1	0.989605	1	0.548593	0.0384264	1	1	1	0.835121	0.922842	0.0957691	1	0.918957	0.448306	0.940576
Lysine biosynthesis	0.887569	0.889183	0.991127	0.07968	0.169036	0.130402	1	0.137079	0.070194	0.675747	1	0.12309	0.948213	0.0520996	0.58109	0.126022	0.113179	1	0.830285	1	0.264361	0.0153276	1	0.910698	1	0.914129	0.922842	0.0218864	0.951098	0.918957	0.310393	0.825821
Lysine degradation	0.979571	0.839007	0.991127	0.07968	0.169036	0.133399	1	0.291529	0.00599033	0.837874	1	0.0102029	0.624353	0.161246	0.800514	0.186699	0.370378	1	0.115036	1	0.226468	0.0995789	1	0.910698	1	0.67651	0.922842	0.0801894	1	0.918957	0.448306	0.210264
Arginine and proline metabolism	0.0383383	0.839007	0.991127	0.107272	0.00152248	0.0148282	1	0.0236943	0.962437	0.675747	1	0.250096	0.948213	0.0125261	0.58109	0.129324	0.633485	1	0.989605	1	0.162188	0.0580452	1	1	1	0.914129	0.922842	0.000275446	0.951098	0.27182	0.448306	0.940576
Histidine metabolism	0.334128	1	0.991127	0.161291	0.285123	0.12282	1	0.291529	0.962437	0.675747	1	0.250096	0.948213	0.0526829	0.58109	0.604267	0.321505	1	0.989605	1	0.29065	0.049048	1	1	1	0.914129	0.922842	0.0346471	0.951098	0.918957	0.448306	0.940576
Tyrosine metabolism	0.979571	1	0.991127	0.363286	0.171255	0.0234864	1	0.405729	0.962437	0.837874	1	0.250096	0.948213	0.0613657	0.58109	0.512364	0.30488	1	0.989605	1	0.268111	0.0580452	1	1	1	0.914129	0.922842	0.165161	0.951098	0.565699	0.691468	0.940576
Phenylalanine metabolism	0.979571	1	0.991127	0.363286	0.169036	0.0470033	1	0.405729	0.962437	0.837874	1	0.250096	0.948213	0.052519	0.800514	0.512364	0.321505	1	0.989605	1	0.538307	0.0153276	1	1	1	0.914129	0.922842	0.168528	1	0.565699	0.448306	0.940576
Tryptophan metabolism	0.979571	1	0.991127	0.363286	0.618317	0.479957	1	0.405729	0.962437	0.837874	1	0.250096	0.948213	0.161246	0.800514	0.808641	0.370378	1	0.989605	1	0.813548	0.137921	1	1	1	0.914129	0.922842	0.118686	1	0.918957	0.448306	0.940576
Phenylalanine, tyrosine and tryptophan biosynthesis	0.386775	1	0.991127	0.106663	0.35656	0.200613	1	0.637721	0.962437	0.675747	1	0.191905	0.727351	0.0520996	0.58109	0.808641	0.633485	1	0.989605	1	0.813548	0.0153276	1	1	1	0.67651	0.922842	0.165161	1	0.918957	0.323488	0.940576
beta-Alanine metabolism	0.826167	1	0.991127	0.174053	0.209737	0.0348227	1	0.291529	0.962437	0.675747	1	0.222966	0.608468	0.0613657	0.58109	0.512364	0.251432	1	0.989605	1	0.583872	0.0384264	1	1	1	0.914129	0.539483	0.118686	0.951098	0.918957	0.691468	0.940576
Taurine and hypotaurine metabolism	0.979571	1	0.991127	0.156812	0.618317	0.19796	1	0.637721	0.962437	0.837874	1	0.250096	0.948213	0.164304	0.800514	0.808641	0.415155	1	0.989605	1	0.492835	0.124194	1	1	1	0.914129	0.922842	0.173034	0.951098	0.918957	0.691468	0.940576
Selenoamino acid metabolism	0.979571	1	0.991127	0.185006	0.226448	0.479957	1	0.405729	0.962437	0.837874	1	0.461007	0.948213	0.164304	0.800514	0.512364	0.40399	1	0.989605	1	0.291696	0.131967	1	1	1	0.914129	0.922842	0.116231	1	0.918957	0.691468	0.940576
Cyanoamino acid metabolism	0.979571	1	0.991127	0.154633	0.0671476	0.0470767	1	0.405729	0.962437	0.675747	1	0.191905	0.948213	0.0520996	0.800514	0.512364	0.633485	1	0.989605	1	0.291696	0.049048	1	1	1	0.914129	0.67589	0.0346471	1	0.918957	0.310393	0.940576
Glutathione metabolism	0.386775	1	0.991127	0.156812	0.169036	0.479957	1	0.137079	0.962437	0.837874	1	0.222966	0.478138	0.0520996	0.58109	0.535369	0.30488	1	0.989605	1	0.586353	0.131967	1	1	1	0.914129	0.922842	0.0346471	0.951098	0.70454	0.448306	0.940576
Starch and sucrose metabolism	0.979571	1	0.991127	0.107272	0.618317	0.479957	1	0.405729	0.962437	0.675747	1	0.461007	0.624353	0.150527	0.58109	0.808641	0.157811	1	0.989605	1	0.538307	0.0580452	1	1	1	0.67651	0.417496	0.165161	0.951098	0.918957	0.310393	0.825821
N-Glycan biosynthesis	0.979571	1	0.991127	0.363286	0.618317	0.479957	1	0.291529	0.962437	0.837874	1	0.191905	0.948213	0.167786	0.58109	0.126022	0.633485	1	0.989605	1	0.813548	0.172652	1	1	1	0.914129	0.922842	0.139377	1	0.918957	0.310393	0.940576
Amino sugar and nucleotide sugar metabolism	0.979571	1	0.894015	0.119119	0.375728	0.479957	1	0.405729	0.962437	0.675747	1	0.191905	0.751296	0.081141	0.58109	0.339228	0.30488	1	0.989605	1	0.264361	0.0358372	1	1	1	0.67651	0.486373	0.15485	0.951098	0.918957	0.318681	0.879015
Glycerolipid metabolism	0.979571	0.839007	0.894015	0.185006	0.309199	0.126856	1	0.405729	0.962437	0.837874	1	0.250096	0.478138	0.161836	0.800514	0.808641	0.30488	1	0.989605	1	0.538307	0.0384264	1	1	1	0.569184	0.486373	0.165161	0.951098	0.918957	0.691468	0.940576
Inositol phosphate metabolism	0.979571	1	0.991127	0.156812	0.618317	0.0470033	1	0.637721	0.962437	0.675747	1	0.250096	0.624353	0.188955	0.58109	0.808641	0.244166	1	0.989605	1	0.813548	0.0384264	1	1	1	0.0141108	0.417496	0.173034	1	0.918957	0.691468	0.825821
Glycosylphosphatidylinositol(GPI)-anchor biosynthesis	0.386775	1	0.991127	0.363286	0.618317	0.479957	1	0.637721	0.962437	0.837874	1	0.461007	0.948213	0.142504	0.800514	0.808641	0.633485	1	0.989605	1	0.264361	0.131967	1	1	1	0.914129	0.922842	0.134044	0.951098	0.918957	0.691468	0.940576
Glycerophospholipid metabolism	0.979571	1	0.894015	0.185006	0.293841	0.241883	1	0.405729	0.962437	0.837874	1	0.461007	0.948213	0.196027	0.58109	0.808641	0.113179	1	0.989605	1	0.813548	0.0772162	1	1	1	0.466072	0.922842	0.173034	0.951098	0.918957	0.691468	0.940576
Ether lipid metabolism	0.979571	1	0.991127	0.363286	0.618317	0.479957	1	0.637721	0.962437	0.837874	1	0.461007	0.948213	0.39281	0.800514	0.808641	0.633485	1	0.989605	1	0.813548	0.305018	1	1	1	0.914129	0.922842	0.360887	1	0.918957	0.691468	0.940576
Arachidonic acid metabolism	0.979571	1	0.497093	0.107272	0.618317	0.479957	1	0.637721	0.962437	0.837874	1	0.461007	0.223178	0.39281	0.800514	0.808641	0.633485	0.831169	0.989605	1	0.813548	0.305018	1	1	1	0.914129	0.922842	0.360887	1	0.918957	0.310393	0.940576
alpha-Linolenic acid metabolism	0.979571	1	0.991127	0.363286	0.618317	0.479957	1	0.637721	0.962437	0.837874	1	0.461007	0.948213	0.39281	0.800514	0.808641	0.633485	1	0.989605	1	0.813548	0.305018	1	1	1	0.914129	0.922842	0.360887	1	0.918957	0.691468	0.940576
Sphingolipid metabolism	0.979571	1	0.894015	0.145669	0.618317	0.479957	1	0.204071	0.962437	0.446866	1	0.461007	0.948213	0.164304	0.255853	0.808641	0.113179	1	0.989605	1	0.813548	0.305018	1	1	1	0.914129	0.922842	0.118686	0.951098	0.918957	0.448306	0.234533
Pyruvate metabolism	0.979571	1	0.991127	0.161291	0.221026	0.12142	1	0.349581	0.962437	0.675747	1	0.191905	0.0376193	0.161246	0.58109	0.512364	0.113179	1	0.989605	1	0.583872	0.049048	1	1	1	0.592812	0.106621	0.118686	1	0.918957	0.448306	0.940576
Glyoxylate and dicarboxylate metabolism	0.979571	1	0.991127	0.106663	0.169036	0.0890515	1	0.353292	0.962437	0.675747	1	0.191905	0.948213	0.164304	0.255853	0.2962	0.321505	1	0.989605	1	0.264361	0.075729	1	1	1	0.914129	0.319599	0.0346471	0.951098	0.565699	0.691468	0.940576
Propanoate metabolism	0.979571	1	0.991127	0.16427	0.0671476	0.0890515	1	0.291529	0.962437	0.837874	1	0.250096	0.608468	0.0520996	0.58109	0.126022	0.0501356	1	0.989605	1	0.264361	0.00548553	1	1	1	0.914129	0.545496	0.0346471	0.951098	0.565699	0.360937	0.940576
Butanoate metabolism	0.979571	1	0.991127	0.161291	0.0671476	0.0890515	1	0.349581	0.962437	0.837874	1	0.250096	0.948213	0.142999	0.800514	0.126022	0.205203	1	0.989605	1	0.296007	0.0384264	1	1	1	0.758789	0.67589	0.0346471	1	0.565699	0.691468	0.940576
One carbon pool by folate	0.979571	0.839007	0.991127	0.363286	0.618317	0.479957	1	0.637721	0.962437	0.837874	1	0.461007	0.948213	0.39281	0.800514	0.808641	0.633485	1	0.989605	1	0.813548	0.305018	1	1	1	0.914129	0.922842	0.360887	1	0.918957	0.691468	0.825821
Methane metabolism	0.979571	1	0.894015	0.0233651	0.332431	0.0470033	1	0.405729	0.962437	0.837874	1	0.250096	0.300116	0.39281	0.800514	0.605104	0.321505	1	0.989605	1	0.813548	0.0384264	1	1	1	0.244885	0.67589	0.1057	0.951098	0.918957	0.323488	0.940576
Thiamine metabolism	0.826167	1	0.894015	0.107272	0.332431	0.0760949	1	0.405729	0.962437	0.837874	1	0.191905	0.948213	0.161246	0.800514	0.808641	0.399308	1	0.989605	1	0.511658	0.0384264	1	1	1	0.466072	0.922842	0.171629	1	0.918957	0.448306	0.940576
Riboflavin metabolism	0.979571	1	0.991127	0.156812	0.332431	0.162286	1	0.637721	0.962437	0.837874	1	0.461007	0.948213	0.39281	0.800514	0.808641	0.633485	1	0.989605	1	0.813548	0.0622169	1	1	1	0.914129	0.922842	0.165161	1	0.918957	0.448306	0.879774
Vitamin B6 metabolism	0.979571	1	0.991127	0.107272	0.618317	0.19796	1	0.637721	0.962437	0.837874	1	0.250096	0.948213	0.39281	0.58109	0.808641	0.205203	1	0.989605	1	0.813548	0.060236	1	1	1	0.592812	0.922842	0.165161	0.951098	0.918957	0.691468	0.940576
Nicotinate and nicotinamide metabolism	0.979571	1	0.991127	0.156812	0.171255	0.00805795	1	0.637721	0.962437	0.837874	1	0.461007	0.948213	0.164304	0.606268	0.808641	0.370378	1	0.989605	1	0.586353	0.0825251	1	1	1	0.569184	0.922842	0.360887	1	0.918957	0.691468	0.940576
Pantothenate and CoA biosynthesis	0.979571	1	0.991127	0.142501	0.332431	0.0585681	1	0.405729	0.962437	0.675747	1	0.250096	0.948213	0.0526829	0.58109	0.605104	0.633485	1	0.989605	1	0.476912	0.0384264	1	1	1	0.835121	0.486373	0.15485	0.951098	0.565699	0.448306	0.940576
Biotin metabolism	0.979571	1	0.991127	0.156812	0.201135	0.167976	1	0.637721	0.199987	0.675747	1	0.191905	0.948213	0.150527	0.800514	0.808641	0.633485	1	0.830285	1	0.264361	0.176318	1	1	1	0.914129	0.922842	0.15485	1	0.918957	0.323488	0.134366
Lipoic acid metabolism	0.979571	1	0.991127	0.363286	0.169036	0.479957	1	0.191316	0.349977	0.837874	1	0.461007	0.948213	0.135698	0.800514	0.144025	0.113179	1	0.989605	1	0.813548	0.0610037	1	1	1	0.914129	0.922842	0.0346471	1	0.918957	0.310393	0.940576
Folate biosynthesis	0.979571	1	0.991127	0.161291	0.35656	0.195965	1	0.637721	0.962437	0.837874	1	0.461007	0.948213	0.236819	0.58109	0.808641	0.40399	1	0.830285	1	0.813548	0.162322	1	1	1	0.466072	0.922842	0.360887	1	0.918957	0.691468	0.940576
Porphyrin and chlorophyll metabolism	0.979571	1	0.991127	0.142501	0.293841	0.479957	1	0.405729	0.962437	0.675747	1	0.191905	0.948213	0.0520996	0.58109	0.512364	0.633485	1	0.989605	1	0.449413	0.0580452	1	1	1	0.914129	0.922842	0.0272965	1	0.918957	0.310393	0.940576
Terpenoid backbone biosynthesis	0.979571	0.889183	0.991127	0.156812	0.371039	0.151006	1	0.637721	0.962437	0.837874	1	0.191905	0.948213	0.196027	0.800514	0.808641	0.370378	1	0.989605	1	0.813548	0.125323	1	1	1	0.466072	0.922842	0.173034	0.951098	0.565699	0.310393	0.940576
Limonene and pinene degradation	0.979571	1	0.991127	0.363286	0.618317	0.479957	1	0.637721	0.962437	0.675747	1	0.461007	0.948213	0.39281	0.58109	0.808641	0.208941	1	0.989605	1	0.813548	0.14593	1	1	1	0.914129	0.922842	0.360887	0.951098	0.918957	0.691468	0.940576
Nitrogen metabolism	0.586968	1	0.991127	0.185006	0.0671476	0.126856	1	0.291529	0.962437	0.675747	1	0.250096	0.948213	0.0543022	0.58109	0.512364	0.633485	1	0.989605	1	0.264361	0.0384264	1	1	1	0.914129	0.922842	0.0272965	1	0.918957	0.310393	0.940576
Sulfur metabolism	0.979571	1	0.991127	0.156812	0.332431	0.243235	1	0.405729	0.962437	0.675747	1	0.461007	0.948213	0.167786	0.800514	0.519476	0.370378	1	0.989605	1	0.586353	0.131967	1	1	1	0.914129	0.922842	0.0218864	1	0.918957	0.691468	0.940576
Biosynthesis of unsaturated fatty acids	0.979571	1	0.587861	0.107272	0.618317	0.269838	1	0.637721	0.962437	0.675747	1	0.461007	0.948213	0.39281	0.58109	0.808641	0.370378	1	0.830285	1	0.813548	0.305018	1	0.910698	1	0.592812	0.922842	0.360887	1	0.918957	0.323488	0.940576
