# Supplementary material for: Untargeted metabolomics unravels functionalities of phosphorylation sites in Saccharomyces cerevisiae
Source: BMC Syst Biol. 2016 Nov 15;10:104. doi: 10.1186/s12918-016-0350-8 (PMC5109706; doi:10.1186/s12918-016-0350-8)
Supplement: Additional file 5: — Results correlation analysis phosphomutants within one condition. (XLSX 70 kb) [file 12918_2016_350_MOESM5_ESM.xlsx]

## Sheet: Information
	Sheet "p-value ttest corr mut-pairs": p-values from t-test comparing the four correlation coefficients of one mutant-pair against all other correlation coefficients.
	Sheet correlation "condition": Correlation coefficients between all mutant pairs in the four untargeted metabolomics conditions.
	The conditions are abbreviated as follows: glucose / NH4+ = glc_NH4+, pyruvate / NH4+ = pyr_NH4+, glucose / glutamine = glc_gln, glucose / proline = glc_pro.

## Sheet: p_value ttest corr mut-pairs
	Crz1 OUT	Cys3 OUT	Gln3 site 1 OUT	Gln3 site 2 OUT	Gpd1 OUT	Gpd2 OUT	Gut1 OUT	Hog1 OUT	Lys20 OUT	Nbp2 IN	Nbp2 OUT	Pbs2 IN	Pbs2 OUT	Pda1 IN	Pda1 OUT	Pfk1 OUT	Pfk2 IN	Pfk2 OUT	Put3 OUT	Rim15 IN	Rim15 OUT	Sko1 OUT	Smp1 OUT	Ste50 OUT	Str3 OUT	Tco89 OUT	Thr4 OUT	Tip41 OUT	Tkl1 IN	Tkl1 OUT	Yap4 OUT	Zwf1 OUT
Crz1 OUT	-	0.0440308	0.291803	0.0302769	0.0488128	0.747311	0.0774348	0.258369	0.963899	0.781167	0.354669	0.199803	0.572627	0.453953	0.829171	0.866392	0.506752	0.47303	0.128644	0.825716	0.152121	0.744213	0.545659	0.0328115	0.417028	0.992604	0.696886	0.395694	0.891883	0.0829298	0.925793	0.498132
Cys3 OUT	0.0440308	-	0.668132	0.764928	0.5477	0.267907	0.0328987	0.421984	0.185388	0.528899	0.126713	0.172204	0.86093	0.739162	0.998441	0.024788	0.58402	0.193049	0.0145616	0.213113	0.177967	0.120379	0.10033	0.341306	0.603207	0.687122	0.113272	0.171774	0.376965	0.815322	0.148801	0.974067
Gln3 site 1 OUT	0.291803	0.668132	-	0.00759426	0.0522486	0.170504	0.302805	0.261248	0.706283	0.950716	0.933997	0.793771	0.254168	0.960589	0.988232	0.594894	0.821339	0.237562	0.276041	0.138541	0.449908	0.347269	0.452213	0.480698	0.677105	0.872331	0.958576	0.666593	0.315619	0.826115	0.919271	0.443995
Gln3 site 2 OUT	0.0302769	0.764928	0.00759426	-	0.267676	0.0589418	0.761005	0.294215	0.998463	0.803064	0.633858	0.891319	0.0383095	0.927308	0.456572	0.866942	0.91057	0.627955	0.0785792	0.143626	0.0790071	0.25819	0.340495	0.11456	0.434485	0.8421	0.854545	0.605837	0.677335	0.588972	0.818283	0.14542
Gpd1 OUT	0.0488128	0.5477	0.0522486	0.267676	-	0.050785	0.433314	0.883547	0.899077	0.577073	0.587309	0.99247	0.716574	0.573028	0.211217	0.397925	0.684938	0.277229	0.0824067	0.701174	0.997285	0.823649	0.525834	0.32683	0.184978	0.91179	0.1416	0.137723	0.936539	0.260005	0.792868	0.933973
Gpd2 OUT	0.747311	0.267907	0.170504	0.0589418	0.050785	-	0.177655	0.278266	0.140911	0.014564	0.940261	0.662163	0.903951	0.486354	0.18542	0.297474	0.690086	0.359682	0.702249	0.921851	0.827427	0.71445	0.0722694	0.0301008	0.721391	0.507906	0.48495	0.423339	0.350971	0.460136	0.320254	0.347955
Gut1 OUT	0.0774348	0.0328987	0.302805	0.761005	0.433314	0.177655	-	0.28473	0.227446	0.608382	0.291994	0.502084	0.893418	0.631035	0.356719	0.0447074	0.53082	0.12199	0.342053	0.333688	0.332112	0.215445	0.010265	0.0130714	0.349662	0.662738	0.50664	0.441095	0.900319	0.296991	0.115337	0.527053
Hog1 OUT	0.258369	0.421984	0.261248	0.294215	0.883547	0.278266	0.28473	-	0.489848	0.188554	0.524035	0.0259232	0.0164903	0.200072	0.400945	0.342108	0.912338	0.205341	0.0688771	0.406785	0.209364	0.121045	0.489315	0.472427	0.912775	0.344387	0.909133	0.101114	0.397339	0.565423	0.991464	0.0107996
Lys20 OUT	0.963899	0.185388	0.706283	0.998463	0.899077	0.140911	0.227446	0.489848	-	0.249416	0.0888298	0.515132	0.677853	0.919598	0.566963	0.0760533	0.430267	0.439546	0.550592	0.593577	0.356128	0.637622	0.322368	0.0930237	0.630741	0.768821	0.503232	0.730346	0.702127	0.220077	0.650664	0.618275
Nbp2 IN	0.781167	0.528899	0.950716	0.803064	0.577073	0.014564	0.608382	0.188554	0.249416	-	0.310578	0.181403	0.559481	0.634751	0.654672	0.322804	0.356376	0.294052	0.384831	0.105796	0.293328	0.222708	0.574192	0.814225	0.826169	0.855461	0.413812	0.172569	0.0923427	0.361045	0.265425	0.774568
Nbp2 OUT	0.354669	0.126713	0.933997	0.633858	0.587309	0.940261	0.291994	0.524035	0.0888298	0.310578	-	0.642228	0.884391	0.333266	0.117331	0.437128	0.481079	0.637607	0.234913	0.139856	0.461521	0.22174	0.17391	0.700204	0.449194	0.159232	0.443205	0.371418	0.789619	0.446211	0.386701	0.917357
Pbs2 IN	0.199803	0.172204	0.793771	0.891319	0.99247	0.662163	0.502084	0.0259232	0.515132	0.181403	0.642228	-	0.560582	0.527421	0.440075	0.609994	0.379395	0.514131	0.754625	0.096352	0.0847724	0.0719676	0.567307	0.309471	0.723186	0.0463298	0.66478	0.19244	0.142171	0.0760721	0.882676	0.311722
Pbs2 OUT	0.572627	0.86093	0.254168	0.0383095	0.716574	0.903951	0.893418	0.0164903	0.677853	0.559481	0.884391	0.560582	-	0.182769	0.275554	0.284723	0.122008	0.719313	0.389996	0.707232	0.868086	0.139144	0.605441	0.184032	0.64225	0.558105	0.187808	0.95167	0.502373	0.0437379	0.69164	0.0622727
Pda1 IN	0.453953	0.739162	0.960589	0.927308	0.573028	0.486354	0.631035	0.200072	0.919598	0.634751	0.333266	0.527421	0.182769	-	0.017267	0.222623	0.365464	0.671027	0.9903	0.262581	0.00814357	0.0611421	0.550149	0.497296	0.357259	0.0969655	0.0640498	0.932164	0.489521	0.171827	0.440407	0.109995
Pda1 OUT	0.829171	0.998441	0.988232	0.456572	0.211217	0.18542	0.356719	0.400945	0.566963	0.654672	0.117331	0.440075	0.275554	0.017267	-	0.340337	0.591083	0.415917	0.261375	0.798778	0.0347317	0.379532	0.954692	0.333592	0.0934544	0.778922	0.504718	0.128785	0.612971	0.0440028	0.0939656	0.480747
Pfk1 OUT	0.866392	0.024788	0.594894	0.866942	0.397925	0.297474	0.0447074	0.342108	0.0760533	0.322804	0.437128	0.609994	0.284723	0.222623	0.340337	-	0.1276	0.724562	0.973321	0.0463593	0.601841	0.947734	0.156042	0.098584	0.151732	0.643619	0.701468	0.519492	0.364039	0.0420062	0.618669	0.293417
Pfk2 IN	0.506752	0.58402	0.821339	0.91057	0.684938	0.690086	0.53082	0.912338	0.430267	0.356376	0.481079	0.379395	0.122008	0.365464	0.591083	0.1276	-	0.844346	0.862887	0.104012	0.684826	0.109646	0.34345	0.457036	0.0874108	0.0469424	0.0459081	0.579539	0.266719	0.0371477	0.897314	0.34952
Pfk2 OUT	0.47303	0.193049	0.237562	0.627955	0.277229	0.359682	0.12199	0.205341	0.439546	0.294052	0.637607	0.514131	0.719313	0.671027	0.415917	0.724562	0.844346	-	0.0197915	0.446946	0.637987	0.964248	0.104167	0.0098294	0.693817	0.383307	0.0840188	0.361414	0.460079	0.405893	0.00100212	0.470549
Put3 OUT	0.128644	0.0145616	0.276041	0.0785792	0.0824067	0.702249	0.342053	0.0688771	0.550592	0.384831	0.234913	0.754625	0.389996	0.9903	0.261375	0.973321	0.862887	0.0197915	-	0.680179	0.998723	0.497555	0.660228	0.207099	0.687008	0.825192	0.71477	0.15563	0.362385	0.119071	0.206634	0.22956
Rim15 IN	0.825716	0.213113	0.138541	0.143626	0.701174	0.921851	0.333688	0.406785	0.593577	0.105796	0.139856	0.096352	0.707232	0.262581	0.798778	0.0463593	0.104012	0.446946	0.680179	-	6.10086e-05	0.0613161	0.509082	0.02637	0.184115	0.770903	0.87988	0.390845	0.10032	0.466372	0.27983	0.920072
Rim15 OUT	0.152121	0.177967	0.449908	0.0790071	0.997285	0.827427	0.332112	0.209364	0.356128	0.293328	0.461521	0.0847724	0.868086	0.00814357	0.0347317	0.601841	0.684826	0.637987	0.998723	6.10086e-05	-	0.0790668	0.467091	0.266441	0.250159	0.60299	0.514492	0.736788	0.0616452	0.785477	0.621778	0.0378762
Sko1 OUT	0.744213	0.120379	0.347269	0.25819	0.823649	0.71445	0.215445	0.121045	0.637622	0.222708	0.22174	0.0719676	0.139144	0.0611421	0.379532	0.947734	0.109646	0.964248	0.497555	0.0613161	0.0790668	-	0.25724	0.805487	0.756695	0.0125987	0.587065	0.116404	0.696134	0.891962	0.640048	0.318328
Smp1 OUT	0.545659	0.10033	0.452213	0.340495	0.525834	0.0722694	0.010265	0.489315	0.322368	0.574192	0.17391	0.567307	0.605441	0.550149	0.954692	0.156042	0.34345	0.104167	0.660228	0.509082	0.467091	0.25724	-	0.0267381	0.255505	0.602241	0.140882	0.943195	0.609665	0.291597	0.192215	0.189893
Ste50 OUT	0.0328115	0.341306	0.480698	0.11456	0.32683	0.0301008	0.0130714	0.472427	0.0930237	0.814225	0.700204	0.309471	0.184032	0.497296	0.333592	0.098584	0.457036	0.0098294	0.207099	0.02637	0.266441	0.805487	0.0267381	-	0.422198	0.991528	0.075428	0.703021	0.908644	0.205368	0.202625	0.201858
Str3 OUT	0.417028	0.603207	0.677105	0.434485	0.184978	0.721391	0.349662	0.912775	0.630741	0.826169	0.449194	0.723186	0.64225	0.357259	0.0934544	0.151732	0.0874108	0.693817	0.687008	0.184115	0.250159	0.756695	0.255505	0.422198	-	0.824149	0.356675	0.786095	0.923549	0.120709	0.910547	0.728905
Tco89 OUT	0.992604	0.687122	0.872331	0.8421	0.91179	0.507906	0.662738	0.344387	0.768821	0.855461	0.159232	0.0463298	0.558105	0.0969655	0.778922	0.643619	0.0469424	0.383307	0.825192	0.770903	0.60299	0.0125987	0.602241	0.991528	0.824149	-	0.236729	0.519609	0.163198	0.791134	0.465808	0.894891
Thr4 OUT	0.696886	0.113272	0.958576	0.854545	0.1416	0.48495	0.50664	0.909133	0.503232	0.413812	0.443205	0.66478	0.187808	0.0640498	0.504718	0.701468	0.0459081	0.0840188	0.71477	0.87988	0.514492	0.587065	0.140882	0.075428	0.356675	0.236729	-	0.876942	0.777024	0.0840676	0.383644	0.907514
Tip41 OUT	0.395694	0.171774	0.666593	0.605837	0.137723	0.423339	0.441095	0.101114	0.730346	0.172569	0.371418	0.19244	0.95167	0.932164	0.128785	0.519492	0.579539	0.361414	0.15563	0.390845	0.736788	0.116404	0.943195	0.703021	0.786095	0.519609	0.876942	-	0.113887	0.382363	0.308027	0.675028
Tkl1 IN	0.891883	0.376965	0.315619	0.677335	0.936539	0.350971	0.900319	0.397339	0.702127	0.0923427	0.789619	0.142171	0.502373	0.489521	0.612971	0.364039	0.266719	0.460079	0.362385	0.10032	0.0616452	0.696134	0.609665	0.908644	0.923549	0.163198	0.777024	0.113887	-	0.907313	0.123565	0.860126
Tkl1 OUT	0.0829298	0.815322	0.826115	0.588972	0.260005	0.460136	0.296991	0.565423	0.220077	0.361045	0.446211	0.0760721	0.0437379	0.171827	0.0440028	0.0420062	0.0371477	0.405893	0.119071	0.466372	0.785477	0.891962	0.291597	0.205368	0.120709	0.791134	0.0840676	0.382363	0.907313	-	0.754429	0.374411
Yap4 OUT	0.925793	0.148801	0.919271	0.818283	0.792868	0.320254	0.115337	0.991464	0.650664	0.265425	0.386701	0.882676	0.69164	0.440407	0.0939656	0.618669	0.897314	0.00100212	0.206634	0.27983	0.621778	0.640048	0.192215	0.202625	0.910547	0.465808	0.383644	0.308027	0.123565	0.754429	-	0.944451
Zwf1 OUT	0.498132	0.974067	0.443995	0.14542	0.933973	0.347955	0.527053	0.0107996	0.618275	0.774568	0.917357	0.311722	0.0622727	0.109995	0.480747	0.293417	0.34952	0.470549	0.22956	0.920072	0.0378762	0.318328	0.189893	0.201858	0.728905	0.894891	0.907514	0.675028	0.860126	0.374411	0.944451	-

## Sheet: correlation glc_NH4+
	Crz1 OUT	Cys3 OUT	Gln3 site 1 OUT	Gln3 site 2 OUT	Gpd1 OUT	Gpd2 OUT	Gut1 OUT	Hog1 OUT	Lys20 OUT	Nbp2 IN	Nbp2 OUT	Pbs2 IN	Pbs2 OUT	Pda1 IN	Pda1 OUT	Pfk1 OUT	Pfk2 IN	Pfk2 OUT	Put3 OUT	Rim15 IN	Rim15 OUT	Sko1 OUT	Smp1 OUT	Ste50 OUT	Str3 OUT	Tco89 OUT	Thr4 OUT	Tip41 OUT	Tkl1 IN	Tkl1 OUT	Yap4 OUT	Zwf1 OUT
Crz1 OUT	1	-0.202238	0.360107	0.284509	-0.28313	-0.0515188	0.070704	-0.0675665	-0.226371	0.19769	-0.155802	0.0294473	-0.0832295	0.0479967	0.0209468	0.0112138	0.0850526	0.171173	0.31169	0.0272972	-0.0206492	-0.0883204	-0.0818662	-0.149585	0.09154	0.0646453	-0.142242	-0.0509867	0.104864	0.18282	-0.183181	-0.0639835
Cys3 OUT	-0.202238	1	-0.00793769	0.256124	0.0116291	-0.0962121	-0.399941	0.00365449	0.449869	0.0357312	0.372803	0.00665436	0.384555	-0.0980896	-0.0876903	0.490868	0.331157	-0.418035	-0.204773	-0.0751629	-0.155835	-0.0327704	-0.54323	-0.405326	-0.451244	-0.158821	-0.241989	-0.29591	0.210234	-0.340176	-0.452255	0.256279
Gln3 site 1 OUT	0.360107	-0.00793769	1	0.559865	-0.151042	0.287287	-0.150696	-0.172939	-0.153283	0.311076	-0.0712468	0.000310303	0.270454	-0.00180586	-0.0964989	0.223679	0.120708	-0.0455824	0.313814	-0.0114937	-0.301538	-0.06981	-0.324965	-0.48283	-0.164682	-0.16598	-0.577534	-0.217638	0.374868	-0.250438	-0.447659	0.294783
Gln3 site 2 OUT	0.284509	0.256124	0.559865	1	-0.139185	0.225664	-0.298813	-0.110603	0.156617	0.291385	0.335398	-0.124873	0.40614	0.00791109	-0.0647602	0.542449	0.31614	-0.240918	0.279184	-0.0612462	-0.253023	-0.105738	-0.625604	-0.511962	-0.249787	-0.16286	-0.410157	-0.355714	0.42786	-0.124681	-0.630451	0.366983
Gpd1 OUT	-0.28313	0.0116291	-0.151042	-0.139185	1	0.428969	-0.286402	-0.199021	0.138429	-0.00672147	0.128161	-0.0950018	-0.020465	-0.0316139	-0.123564	-0.0128434	0.0189186	-0.306936	-0.193593	-0.0531608	0.0229003	-0.00292258	-0.0186328	-0.0631225	-0.0612193	-0.13788	0.0119368	0.0445455	0.144661	-0.0836645	0.120821	0.116412
Gpd2 OUT	-0.0515188	-0.0962121	0.287287	0.225664	0.428969	1	-0.155335	-0.202937	-0.0168568	0.206715	0.123761	-0.0256865	0.0351021	-0.078676	-0.21026	0.0748179	-0.0453024	-0.30705	0.143134	0.120115	-0.0878902	0.0693784	-0.117119	-0.271642	-0.0663287	-0.216711	-0.246497	-0.0647313	0.424573	-0.194002	-0.0446822	0.260588
Gut1 OUT	0.070704	-0.399941	-0.150696	-0.298813	-0.286402	-0.155335	1	0.0603621	-0.325789	-0.10049	-0.318727	-0.201923	-0.395536	-0.0137242	0.0450755	-0.495566	-0.356258	0.540549	0.169215	0.195582	0.436868	0.0984478	0.613674	0.281926	0.420066	0.262755	0.434119	0.413789	-0.320878	0.292304	0.531081	-0.284571
Hog1 OUT	-0.0675665	0.00365449	-0.172939	-0.110603	-0.199021	-0.202937	0.0603621	1	0.0588322	-0.108472	0.144421	0.542525	-0.396187	-0.145524	0.0297501	-0.0217253	-0.0193267	-0.0574779	-0.158978	0.245008	0.127282	0.407883	0.0652976	0.120596	0.112447	-0.00710897	0.254611	0.0256436	-0.0572921	0.201201	0.0585738	-0.160781
Lys20 OUT	-0.226371	0.449869	-0.153283	0.156617	0.138429	-0.0168568	-0.325789	0.0588322	1	0.0118354	0.389104	0.050389	0.244927	0.0148702	0.0315792	0.401432	0.331075	-0.386677	-0.261229	-0.301303	-0.382445	-0.0117647	-0.461475	-0.263052	-0.332574	-0.215402	-0.0695794	-0.352346	0.108004	-0.297043	-0.323954	0.129109
Nbp2 IN	0.19769	0.0357312	0.311076	0.291385	-0.00672147	0.206715	-0.10049	-0.108472	0.0118354	1	0.204496	-0.0798358	0.213099	-0.421927	-0.579196	0.129438	-0.225744	0.0337862	0.143907	0.278719	0.27064	0.392333	-0.228053	-0.169676	-0.214126	-0.384656	-0.266259	-0.23924	0.750655	-0.0751493	-0.26699	0.226545
Nbp2 OUT	-0.155802	0.372803	-0.0712468	0.335398	0.128161	0.123761	-0.318727	0.144421	0.389104	0.204496	1	0.0581615	0.20156	0.00593186	-0.00613388	0.4373	0.281763	-0.372422	-0.262778	-0.0822825	-0.106205	0.0426817	-0.456382	-0.282338	-0.172367	-0.245585	0.0135216	-0.278211	0.245232	-0.0653033	-0.350648	0.167638
Pbs2 IN	0.0294473	0.00665436	0.000310303	-0.124873	-0.0950018	-0.0256865	-0.201923	0.542525	0.050389	-0.0798358	0.0581615	1	-0.30718	-0.12944	0.0162952	-0.0526936	-0.245535	-0.233651	-0.174378	-0.0560309	-0.205415	0.270149	-0.0302874	0.0292666	-0.0735629	-0.282181	-0.0915603	-0.165715	-0.00601837	-0.123591	-0.116635	-0.18191
Pbs2 OUT	-0.0832295	0.384555	0.270454	0.40614	-0.020465	0.0351021	-0.395536	-0.396187	0.244927	0.213099	0.20156	-0.30718	1	0.0146736	-0.0704714	0.562758	0.375217	-0.301445	-0.0574975	-0.0773079	-0.258293	-0.186298	-0.639367	-0.385348	-0.496185	-0.168207	-0.505539	-0.370714	0.359986	-0.352206	-0.640318	0.228893
Pda1 IN	0.0479967	-0.0980896	-0.00180586	0.00791109	-0.0316139	-0.078676	-0.0137242	-0.145524	0.0148702	-0.421927	0.00593186	-0.12944	0.0146736	1	0.881001	0.0150505	0.410545	-0.0428264	0.0355169	-0.392583	-0.40032	-0.436749	-0.0253676	-0.101794	0.075597	-0.0639479	0.0388531	0.0344807	-0.237585	0.0515242	0.025129	-0.139062
Pda1 OUT	0.0209468	-0.0876903	-0.0964989	-0.0647602	-0.123564	-0.21026	0.0450755	0.0297501	0.0315792	-0.579196	-0.00613388	0.0162952	-0.0704714	0.881001	1	-0.0224212	0.374337	-0.0234419	-0.0263673	-0.328655	-0.401871	-0.380166	0.0233179	-0.0394272	0.150576	-0.00369662	0.138019	0.115854	-0.366291	0.0855369	0.0502574	-0.27188
Pfk1 OUT	0.0112138	0.490868	0.223679	0.542449	-0.0128434	0.0748179	-0.495566	-0.0217253	0.401432	0.129438	0.4373	-0.0526936	0.562758	0.0150505	-0.0224212	1	0.442635	-0.463444	-0.139948	-0.177392	-0.271131	-0.0747372	-0.724446	-0.498489	-0.430882	-0.243733	-0.363095	-0.420426	0.298677	-0.232144	-0.658422	0.222294
Pfk2 IN	0.0850526	0.331157	0.120708	0.31614	0.0189186	-0.0453024	-0.356258	-0.0193267	0.331075	-0.225744	0.281763	-0.245535	0.375217	0.410545	0.374337	0.442635	1	-0.316663	-0.137434	-0.323113	-0.426043	-0.504234	-0.44034	-0.340848	-0.297351	0.085968	-0.217776	-0.10727	-0.167644	-0.129733	-0.353405	0.12785
Pfk2 OUT	0.171173	-0.418035	-0.0455824	-0.240918	-0.306936	-0.30705	0.540549	-0.0574779	-0.386677	0.0337862	-0.372422	-0.233651	-0.301445	-0.0428264	-0.0234419	-0.463444	-0.316663	1	0.272755	0.124777	0.343232	0.0108137	0.510541	0.321626	0.321781	0.24584	0.211585	0.273744	-0.284964	0.249071	0.415743	-0.245796
Put3 OUT	0.31169	-0.204773	0.313814	0.279184	-0.193593	0.143134	0.169215	-0.158978	-0.261229	0.143907	-0.262778	-0.174378	-0.0574975	0.0355169	-0.0263673	-0.139948	-0.137434	0.272755	1	0.118552	0.0979733	-0.0478522	0.0425407	-0.0325074	0.0737356	0.0575137	-0.132892	0.0933368	0.150879	0.0836867	-0.0561954	0.143859
Rim15 IN	0.0272972	-0.0751629	-0.0114937	-0.0612462	-0.0531608	0.120115	0.195582	0.245008	-0.301303	0.278719	-0.0822825	-0.0560309	-0.0773079	-0.392583	-0.328655	-0.177392	-0.323113	0.124777	0.118552	1	0.42061	0.324795	0.153376	0.16566	0.143945	0.13062	0.0524833	0.251177	0.366081	0.12005	0.119125	0.0979545
Rim15 OUT	-0.0206492	-0.155835	-0.301538	-0.253023	0.0229003	-0.0878902	0.436868	0.127282	-0.382445	0.27064	-0.106205	-0.205415	-0.258293	-0.40032	-0.401871	-0.271131	-0.426043	0.343232	0.0979733	0.42061	1	0.267061	0.369286	0.400187	0.225798	0.126025	0.43004	0.206722	0.114441	0.342004	0.353806	-0.0842581
Sko1 OUT	-0.0883204	-0.0327704	-0.06981	-0.105738	-0.00292258	0.0693784	0.0984478	0.407883	-0.0117647	0.392333	0.0426817	0.270149	-0.186298	-0.436749	-0.380166	-0.0747372	-0.504234	0.0108137	-0.0478522	0.324795	0.267061	1	0.0559113	0.0807968	0.0374685	-0.259186	0.0781374	-0.0203705	0.272259	0.146829	0.0507964	0.0469343
Smp1 OUT	-0.0818662	-0.54323	-0.324965	-0.625604	-0.0186328	-0.117119	0.613674	0.0652976	-0.461475	-0.228053	-0.456382	-0.0302874	-0.639367	-0.0253676	0.0233179	-0.724446	-0.44034	0.510541	0.0425407	0.153376	0.369286	0.0559113	1	0.495548	0.547563	0.292573	0.56193	0.524232	-0.427481	0.362806	0.840736	-0.396022
Ste50 OUT	-0.149585	-0.405326	-0.48283	-0.511962	-0.0631225	-0.271642	0.281926	0.120596	-0.263052	-0.169676	-0.282338	0.0292666	-0.385348	-0.101794	-0.0394272	-0.498489	-0.340848	0.321626	-0.0325074	0.16566	0.400187	0.0807968	0.495548	1	0.348753	0.262006	0.431866	0.308396	-0.311999	0.284757	0.519005	-0.259921
Str3 OUT	0.09154	-0.451244	-0.164682	-0.249787	-0.0612193	-0.0663287	0.420066	0.112447	-0.332574	-0.214126	-0.172367	-0.0735629	-0.496185	0.075597	0.150576	-0.430882	-0.297351	0.321781	0.0737356	0.143945	0.225798	0.0374685	0.547563	0.348753	1	0.391751	0.498913	0.471879	-0.446817	0.489045	0.471864	-0.267221
Tco89 OUT	0.0646453	-0.158821	-0.16598	-0.16286	-0.13788	-0.216711	0.262755	-0.00710897	-0.215402	-0.384656	-0.245585	-0.282181	-0.168207	-0.0639479	-0.00369662	-0.243733	0.085968	0.24584	0.0575137	0.13062	0.126025	-0.259186	0.292573	0.262006	0.391751	1	0.312385	0.368114	-0.515824	0.294832	0.270435	-0.099939
Thr4 OUT	-0.142242	-0.241989	-0.577534	-0.410157	0.0119368	-0.246497	0.434119	0.254611	-0.0695794	-0.266259	0.0135216	-0.0915603	-0.505539	0.0388531	0.138019	-0.363095	-0.217776	0.211585	-0.132892	0.0524833	0.43004	0.0781374	0.56193	0.431866	0.498913	0.312385	1	0.400392	-0.444553	0.552421	0.63487	-0.282985
Tip41 OUT	-0.0509867	-0.29591	-0.217638	-0.355714	0.0445455	-0.0647313	0.413789	0.0256436	-0.352346	-0.23924	-0.278211	-0.165715	-0.370714	0.0344807	0.115854	-0.420426	-0.10727	0.273744	0.0933368	0.251177	0.206722	-0.0203705	0.524232	0.308396	0.471879	0.368114	0.400392	1	-0.369179	0.448437	0.495371	-0.223024
Tkl1 IN	0.104864	0.210234	0.374868	0.42786	0.144661	0.424573	-0.320878	-0.0572921	0.108004	0.750655	0.245232	-0.00601837	0.359986	-0.237585	-0.366291	0.298677	-0.167644	-0.284964	0.150879	0.366081	0.114441	0.272259	-0.427481	-0.311999	-0.446817	-0.515824	-0.444553	-0.369179	1	-0.236573	-0.394365	0.370095
Tkl1 OUT	0.18282	-0.340176	-0.250438	-0.124681	-0.0836645	-0.194002	0.292304	0.201201	-0.297043	-0.0751493	-0.0653033	-0.123591	-0.352206	0.0515242	0.0855369	-0.232144	-0.129733	0.249071	0.0836867	0.12005	0.342004	0.146829	0.362806	0.284757	0.489045	0.294832	0.552421	0.448437	-0.236573	1	0.352392	-0.193792
Yap4 OUT	-0.183181	-0.452255	-0.447659	-0.630451	0.120821	-0.0446822	0.531081	0.0585738	-0.323954	-0.26699	-0.350648	-0.116635	-0.640318	0.025129	0.0502574	-0.658422	-0.353405	0.415743	-0.0561954	0.119125	0.353806	0.0507964	0.840736	0.519005	0.471864	0.270435	0.63487	0.495371	-0.394365	0.352392	1	-0.3502
Zwf1 OUT	-0.0639835	0.256279	0.294783	0.366983	0.116412	0.260588	-0.284571	-0.160781	0.129109	0.226545	0.167638	-0.18191	0.228893	-0.139062	-0.27188	0.222294	0.12785	-0.245796	0.143859	0.0979545	-0.0842581	0.0469343	-0.396022	-0.259921	-0.267221	-0.099939	-0.282985	-0.223024	0.370095	-0.193792	-0.3502	1

## Sheet: correlation pyr_NH4+
	Crz1 OUT	Cys3 OUT	Gln3 site 1 OUT	Gln3 site 2 OUT	Gpd1 OUT	Gpd2 OUT	Gut1 OUT	Hog1 OUT	Lys20 OUT	Nbp2 IN	Nbp2 OUT	Pbs2 IN	Pbs2 OUT	Pda1 IN	Pda1 OUT	Pfk1 OUT	Pfk2 IN	Pfk2 OUT	Put3 OUT	Rim15 IN	Rim15 OUT	Sko1 OUT	Smp1 OUT	Ste50 OUT	Str3 OUT	Tco89 OUT	Thr4 OUT	Tip41 OUT	Tkl1 IN	Tkl1 OUT	Yap4 OUT	Zwf1 OUT
Crz1 OUT	1	-0.0291247	-0.0681773	0.105122	-0.303842	0.116805	0.094037	0.0487003	0.163309	0.227666	0.0907519	0.0130768	-0.0636181	0.0348069	0.0520072	-0.121702	-0.17328	-0.241109	-0.089876	0.203169	-0.0608695	0.176097	-0.00591238	-0.0925571	0.236736	-0.00774176	-0.116927	-0.146669	0.0965014	0.138941	-0.0622024	-0.0152266
Cys3 OUT	-0.0291247	1	0.167622	-0.0418747	0.134597	-0.0668441	-0.199682	-0.0029628	-0.107493	-0.259088	0.0035882	-0.00787142	0.0399993	0.143939	0.118487	0.202808	-0.175121	0.00199949	-0.11891	-0.307277	-0.303906	-0.25873	-0.168571	-0.0389311	-0.0522499	-0.08873	-0.160229	-0.329069	-0.220947	-0.0505483	-0.0652063	0.0259785
Gln3 site 1 OUT	-0.0681773	0.167622	1	0.25908	-0.0280653	-0.0589919	-0.0873704	-0.175327	-0.251454	-0.184066	-0.0501511	-0.193818	0.0560274	0.257185	0.250596	0.0265243	-0.129124	0.250521	0.310178	-0.120372	-0.33895	0.0280656	-0.206432	0.201283	-0.0820856	0.0199144	0.10363	-0.0626549	-0.0834051	0.252199	0.112885	0.0120892
Gln3 site 2 OUT	0.105122	-0.0418747	0.25908	1	0.0676638	0.190403	0.00158192	-0.158912	-0.131899	-0.101847	0.0794501	-0.167424	0.135621	-0.0277696	0.15154	-0.215949	-0.339917	-0.27012	-0.0037053	-0.0195899	-0.125696	0.0676796	-0.256982	-0.129723	0.0700808	0.0458175	-0.0764047	0.125848	-0.135491	0.237653	-0.0466507	0.0926279
Gpd1 OUT	-0.303842	0.134597	-0.0280653	0.0676638	1	0.0558062	0.0249287	0.092914	-0.298217	-0.140429	-0.116942	0.106256	-0.119308	0.186553	0.0958442	-0.0780699	-0.0521056	0.0683781	-0.255938	-0.343235	-0.336661	-0.213168	0.0596585	-0.0851553	-0.0877827	-0.0277171	0.123476	-0.274198	-0.0928493	0.000474122	0.0225417	-0.0948588
Gpd2 OUT	0.116805	-0.0668441	-0.0589919	0.190403	0.0558062	1	0.0384742	-0.158576	0.171952	0.16557	-0.2068	-0.217738	-0.24925	0.276318	0.0434505	-0.0865702	-0.292591	-0.199044	-0.151859	-0.29231	-0.336049	-0.209472	0.0190618	-0.210808	0.141273	0.0326892	0.26211	-0.366975	0.28193	0.180837	-0.164417	0.0864242
Gut1 OUT	0.094037	-0.199682	-0.0873704	0.00158192	0.0249287	0.0384742	1	-0.246005	0.039746	0.188679	-0.0421875	-0.128105	0.0403689	-0.162314	-0.148928	-0.320896	0.247284	-0.0462305	-0.127454	0.280439	0.314454	0.0578905	0.362706	0.125689	0.0606083	0.0952783	-0.0573207	0.0938767	0.441493	-0.106897	-0.0275898	-0.155907
Hog1 OUT	0.0487003	-0.0029628	-0.175327	-0.158912	0.092914	-0.158576	-0.246005	1	-0.00656687	-0.0463233	-0.0385631	0.892339	-0.15909	0.0833809	0.000536743	0.0246294	0.0325101	-0.110255	-0.333121	-0.115961	-0.0589728	0.0441877	0.234364	0.00767865	0.103456	-0.228668	-0.186675	-0.217592	-0.171254	0.0510416	0.091082	-0.137302
Lys20 OUT	0.163309	-0.107493	-0.251454	-0.131899	-0.298217	0.171952	0.039746	-0.00656687	1	0.0706819	0.012919	0.0307928	0.0484442	-0.092589	0.0587842	0.00509283	-0.0647687	-0.408264	-0.0995518	0.269442	0.146868	0.177729	0.0372456	-0.186363	0.295561	-0.122525	-0.118656	0.172982	0.140668	-0.0151874	-0.327781	0.0264297
Nbp2 IN	0.227666	-0.259088	-0.184066	-0.101847	-0.140429	0.16557	0.188679	-0.0463233	0.0706819	1	-0.154389	0.00941739	-0.300885	-0.108533	-0.359762	-0.185671	0.222873	-0.0233705	-0.103888	-0.018497	0.219366	0.286615	0.206038	-0.151421	0.0645275	0.240229	0.307514	-0.363158	0.520324	0.258021	0.0203514	-0.0572937
Nbp2 OUT	0.0907519	0.0035882	-0.0501511	0.0794501	-0.116942	-0.2068	-0.0421875	-0.0385631	0.012919	-0.154389	1	-0.0909608	0.226605	-0.0121001	0.199019	0.0988986	-0.104461	-0.0550055	0.0443204	0.256503	0.104997	0.0831977	-0.366646	-0.0595696	0.0696353	-0.0703497	-0.251579	0.160606	-0.319411	0.0101992	0.119276	-0.0143211
Pbs2 IN	0.0130768	-0.00787142	-0.193818	-0.167424	0.106256	-0.217738	-0.128105	0.892339	0.0307928	0.00941739	-0.0909608	1	-0.153574	0.0547782	-0.011781	0.0322426	0.0735262	-0.207276	-0.319503	-0.0209686	0.0375957	0.0153964	0.273526	-0.0550743	0.106722	-0.264438	-0.127376	-0.109831	-0.077217	0.000364388	-0.0293093	-0.221781
Pbs2 OUT	-0.0636181	0.0399993	0.0560274	0.135621	-0.119308	-0.24925	0.0403689	-0.15909	0.0484442	-0.300885	0.226605	-0.153574	1	-0.0329619	0.102302	-0.0100576	-0.064326	-0.192255	0.0342706	0.315461	0.109832	0.0486265	-0.177463	-0.0896316	0.167769	-0.154967	-0.345359	0.411027	-0.0810668	-0.0982588	-0.0864531	0.00997465
Pda1 IN	0.0348069	0.143939	0.257185	-0.0277696	0.186553	0.276318	-0.162314	0.0833809	-0.092589	-0.108533	-0.0121001	0.0547782	-0.0329619	1	0.714057	-0.0464396	-0.579114	0.0547447	-0.015412	-0.173355	-0.698002	-0.0116308	0.0142152	-0.0203846	-0.0815492	-0.387428	0.119017	-0.428109	-0.00826822	0.256738	-0.000454423	-0.0207892
Pda1 OUT	0.0520072	0.118487	0.250596	0.15154	0.0958442	0.0434505	-0.148928	0.000536743	0.0587842	-0.359762	0.199019	-0.011781	0.102302	0.714057	1	0.00733305	-0.683278	-0.0337994	0.138001	0.203607	-0.597317	0.125836	-0.133343	-0.0193405	0.00570406	-0.380824	-0.0831422	0.0106789	-0.150029	0.199886	-0.193641	0.182017
Pfk1 OUT	-0.121702	0.202808	0.0265243	-0.215949	-0.0780699	-0.0865702	-0.320896	0.0246294	0.00509283	-0.185671	0.0988986	0.0322426	-0.0100576	-0.0464396	0.00733305	1	-0.0642139	0.119423	0.147353	-0.202448	0.0232627	-0.0689857	-0.208121	-0.00270205	-0.156548	-0.0633273	0.0367064	0.0290671	-0.220128	-0.135484	0.0211732	0.091795
Pfk2 IN	-0.17328	-0.175121	-0.129124	-0.339917	-0.0521056	-0.292591	0.247284	0.0325101	-0.0647687	0.222873	-0.104461	0.0735262	-0.064326	-0.579114	-0.683278	-0.0642139	1	0.303727	0.168285	-0.0346607	0.540771	-0.120983	0.23337	0.358393	-0.221285	0.350316	-0.0252061	0.22171	0.224364	-0.188056	0.368414	-0.0660976
Pfk2 OUT	-0.241109	0.00199949	0.250521	-0.27012	0.0683781	-0.199044	-0.0462305	-0.110255	-0.408264	-0.0233705	-0.0550055	-0.207276	-0.192255	0.0547447	-0.0337994	0.119423	0.303727	1	0.451167	-0.151409	-0.119006	0.0255081	0.0693891	0.344432	-0.393064	0.247947	0.266296	-0.0831874	0.0449398	-0.172329	0.36831	-0.0951839
Put3 OUT	-0.089876	-0.11891	0.310178	-0.0037053	-0.255938	-0.151859	-0.127454	-0.333121	-0.0995518	-0.103888	0.0443204	-0.319503	0.0342706	-0.015412	0.138001	0.147353	0.168285	0.451167	1	0.0896071	0.0211649	0.105113	-0.288754	0.254803	-0.123274	0.126089	0.0474071	0.264733	0.0448427	0.0480317	0.151301	-0.0730694
Rim15 IN	0.203169	-0.307277	-0.120372	-0.0195899	-0.343235	-0.29231	0.280439	-0.115961	0.269442	-0.018497	0.256503	-0.0209686	0.315461	-0.173355	0.203607	-0.202448	-0.0346607	-0.151409	0.0896071	1	0.431043	0.468343	0.0299854	0.0932135	0.0922022	-0.0368179	-0.274595	0.432081	0.0579012	-0.152952	-0.152213	0.0662561
Rim15 OUT	-0.0608695	-0.303906	-0.33895	-0.125696	-0.336661	-0.336049	0.314454	-0.0589728	0.146868	0.219366	0.104997	0.0375957	0.109832	-0.698002	-0.597317	0.0232627	0.540771	-0.119006	0.0211649	0.431043	1	0.17526	0.0569249	0.082427	-0.00177137	0.217264	-0.209538	0.357657	0.152192	-0.357813	0.18935	-0.0111092
Sko1 OUT	0.176097	-0.25873	0.0280656	0.0676796	-0.213168	-0.209472	0.0578905	0.0441877	0.177729	0.286615	0.0831977	0.0153964	0.0486265	-0.0116308	0.125836	-0.0689857	-0.120983	0.0255081	0.105113	0.468343	0.17526	1	-0.0223674	-0.0551428	0.0457739	-0.125033	0.0556132	-0.0558705	0.144938	0.0109129	-0.105734	0.084289
Smp1 OUT	-0.00591238	-0.168571	-0.206432	-0.256982	0.0596585	0.0190618	0.362706	0.234364	0.0372456	0.206038	-0.366646	0.273526	-0.177463	0.0142152	-0.133343	-0.208121	0.23337	0.0693891	-0.288754	0.0299854	0.0569249	-0.0223674	1	0.193798	0.000692722	0.0232835	0.132583	-0.166656	0.415355	-0.0923484	0.15292	-0.209284
Ste50 OUT	-0.0925571	-0.0389311	0.201283	-0.129723	-0.0851553	-0.210808	0.125689	0.00767865	-0.186363	-0.151421	-0.0595696	-0.0550743	-0.0896316	-0.0203846	-0.0193405	-0.00270205	0.358393	0.344432	0.254803	0.0932135	0.082427	-0.0551428	0.193798	1	-0.282682	0.0632579	0.0732303	0.0884157	0.0906286	-0.106322	0.289169	-0.106835
Str3 OUT	0.236736	-0.0522499	-0.0820856	0.0700808	-0.0877827	0.141273	0.0606083	0.103456	0.295561	0.0645275	0.0696353	0.106722	0.167769	-0.0815492	0.00570406	-0.156548	-0.221285	-0.393064	-0.123274	0.0922022	-0.00177137	0.0457739	0.000692722	-0.282682	1	-0.0726627	-0.220521	0.106634	0.170502	0.153062	-0.305112	-0.0414707
Tco89 OUT	-0.00774176	-0.08873	0.0199144	0.0458175	-0.0277171	0.0326892	0.0952783	-0.228668	-0.122525	0.240229	-0.0703497	-0.264438	-0.154967	-0.387428	-0.380824	-0.0633273	0.350316	0.247947	0.126089	-0.0368179	0.217264	-0.125033	0.0232835	0.0632579	-0.0726627	1	0.116032	0.134509	0.186644	-0.120652	0.11856	0.0133412
Thr4 OUT	-0.116927	-0.160229	0.10363	-0.0764047	0.123476	0.26211	-0.0573207	-0.186675	-0.118656	0.307514	-0.251579	-0.127376	-0.345359	0.119017	-0.0831422	0.0367064	-0.0252061	0.266296	0.0474071	-0.274595	-0.209538	0.0556132	0.132583	0.0732303	-0.220521	0.116032	1	-0.402117	0.0633328	0.0678787	0.0516085	0.0205971
Tip41 OUT	-0.146669	-0.329069	-0.0626549	0.125848	-0.274198	-0.366975	0.0938767	-0.217592	0.172982	-0.363158	0.160606	-0.109831	0.411027	-0.428109	0.0106789	0.0290671	0.22171	-0.0831874	0.264733	0.432081	0.357657	-0.0558705	-0.166656	0.0884157	0.106634	0.134509	-0.402117	1	-0.223064	-0.200932	-0.151385	0.0513255
Tkl1 IN	0.0965014	-0.220947	-0.0834051	-0.135491	-0.0928493	0.28193	0.441493	-0.171254	0.140668	0.520324	-0.319411	-0.077217	-0.0810668	-0.00826822	-0.150029	-0.220128	0.224364	0.0449398	0.0448427	0.0579012	0.152192	0.144938	0.415355	0.0906286	0.170502	0.186644	0.0633328	-0.223064	1	0.0477934	0.0271092	-0.0324529
Tkl1 OUT	0.138941	-0.0505483	0.252199	0.237653	0.000474122	0.180837	-0.106897	0.0510416	-0.0151874	0.258021	0.0101992	0.000364388	-0.0982588	0.256738	0.199886	-0.135484	-0.188056	-0.172329	0.0480317	-0.152952	-0.357813	0.0109129	-0.0923484	-0.106322	0.153062	-0.120652	0.0678787	-0.200932	0.0477934	1	-0.0186169	0.0772294
Yap4 OUT	-0.0622024	-0.0652063	0.112885	-0.0466507	0.0225417	-0.164417	-0.0275898	0.091082	-0.327781	0.0203514	0.119276	-0.0293093	-0.0864531	-0.000454423	-0.193641	0.0211732	0.368414	0.36831	0.151301	-0.152213	0.18935	-0.105734	0.15292	0.289169	-0.305112	0.11856	0.0516085	-0.151385	0.0271092	-0.0186169	1	-0.0322552
Zwf1 OUT	-0.0152266	0.0259785	0.0120892	0.0926279	-0.0948588	0.0864242	-0.155907	-0.137302	0.0264297	-0.0572937	-0.0143211	-0.221781	0.00997465	-0.0207892	0.182017	0.091795	-0.0660976	-0.0951839	-0.0730694	0.0662561	-0.0111092	0.084289	-0.209284	-0.106835	-0.0414707	0.0133412	0.0205971	0.0513255	-0.0324529	0.0772294	-0.0322552	1

## Sheet: correlation glc_gln
	Crz1 OUT	Cys3 OUT	Gln3 site 1 OUT	Gln3 site 2 OUT	Gpd1 OUT	Gpd2 OUT	Gut1 OUT	Hog1 OUT	Lys20 OUT	Nbp2 IN	Nbp2 OUT	Pbs2 IN	Pbs2 OUT	Pda1 IN	Pda1 OUT	Pfk1 OUT	Pfk2 IN	Pfk2 OUT	Put3 OUT	Rim15 IN	Rim15 OUT	Sko1 OUT	Smp1 OUT	Ste50 OUT	Str3 OUT	Tco89 OUT	Thr4 OUT	Tip41 OUT	Tkl1 IN	Tkl1 OUT	Yap4 OUT	Zwf1 OUT
Crz1 OUT	1	-0.333346	0.414396	0.423094	-0.00744303	0.389949	0.050362	-0.00876997	0.394933	-0.117984	0.0340711	0.35104	0.418857	-0.301063	0.0916964	0.404668	0.44651	0.512751	0.433604	-0.126909	-0.102029	-0.185258	0.0659233	-0.0279167	0.111344	0.38986	0.400331	0.431502	-0.151331	-0.00190867	0.207279	0.395067
Cys3 OUT	-0.333346	1	-0.0405381	-0.0367033	-0.133063	-0.0668723	-0.11326	0.0260298	0.212122	-0.0374435	0.326044	-0.301601	-0.306685	0.266961	0.221598	0.190974	-0.0311534	-0.00587939	-0.104466	0.0239135	-0.201127	-0.0307691	-0.00419009	0.207144	0.199145	0.156421	-0.280635	0.165317	-0.268003	0.475991	0.00304759	-0.150136
Gln3 site 1 OUT	0.414396	-0.0405381	1	0.559851	-0.195155	0.137444	0.11658	-0.0361173	0.307782	-0.140072	0.0500852	0.092418	0.31982	-0.210492	-0.135142	0.299182	0.0316718	0.328528	0.259489	-0.0107436	0.117323	-0.265883	0.187135	-0.0105916	0.122997	0.0958528	0.39617	0.20245	0.0391348	0.0699459	0.381285	0.409254
Gln3 site 2 OUT	0.423094	-0.0367033	0.559851	1	-0.0107727	0.39358	0.0726729	0.135487	0.404717	-0.170967	-0.110768	0.165832	0.283639	-0.128747	-0.0152252	0.420623	0.0577235	0.243683	0.346268	-0.243154	-0.149011	-0.363583	0.108927	-0.178978	-0.0755129	0.273302	0.42342	0.312819	-0.259068	-0.0671853	0.494815	0.40195
Gpd1 OUT	-0.00744303	-0.133063	-0.195155	-0.0107727	1	0.544837	0.18511	-0.128742	0.0620324	0.244258	0.024422	0.298251	0.147411	0.0373941	-0.154264	0.154463	-0.137829	0.00760959	0.0311795	0.0533113	-0.129328	0.0590201	0.0641263	0.104208	0.0425736	-0.0344063	0.0931502	-0.17141	0.0434685	-0.00379617	0.0410146	0.0627886
Gpd2 OUT	0.389949	-0.0668723	0.137444	0.39358	0.544837	1	-0.0178555	-0.195484	0.37541	0.118564	-0.118261	0.299469	0.243557	-0.191264	-0.0168695	0.444508	0.230021	0.158551	0.199355	-0.035112	-0.222893	-0.184637	-0.0771069	-0.13411	-0.135448	0.418748	0.142251	0.310721	-0.186851	-0.0577664	0.120743	0.28331
Gut1 OUT	0.050362	-0.11326	0.11658	0.0726729	0.18511	-0.0178555	1	0.0321643	0.0361351	-0.0182736	0.135952	0.201724	0.24801	0.039313	-0.0848626	-0.0471461	-0.0800642	0.268092	0.113041	0.00167092	0.0987249	-0.0177042	0.426781	0.308917	0.213602	-0.215162	0.231806	-0.258869	0.129237	0.0725453	0.213856	0.0204928
Hog1 OUT	-0.00876997	0.0260298	-0.0361173	0.135487	-0.128742	-0.195484	0.0321643	1	-0.0366746	-0.620731	-0.124731	0.287577	-0.196656	-0.137924	0.0180802	0.0833437	-0.205288	-0.174336	0.00131039	-0.288875	0.273228	0.0723463	0.289104	-0.0903635	0.0259338	-0.335574	0.0151037	-0.346552	0.191124	-0.0671734	-0.181517	-0.295161
Lys20 OUT	0.394933	0.212122	0.307782	0.404717	0.0620324	0.37541	0.0361351	-0.0366746	1	0.0365188	0.234608	0.332978	0.239679	0.195103	0.0555056	0.527197	0.0173747	0.389622	0.401237	-0.28976	-0.345606	-0.273278	0.0826339	0.0406166	0.203562	0.240096	0.435421	0.340262	-0.346908	0.0465655	0.47429	0.411571
Nbp2 IN	-0.117984	-0.0374435	-0.140072	-0.170967	0.244258	0.118564	-0.0182736	-0.620731	0.0365188	1	0.155928	-0.107732	0.0659522	0.262776	0.0711168	-0.169564	-0.0962994	0.141155	-0.0588906	0.302245	-0.181119	0.0527579	-0.26419	0.211787	0.0822366	0.103943	0.122898	0.154198	-0.0516025	0.111709	0.0783318	0.167416
Nbp2 OUT	0.0340711	0.326044	0.0500852	-0.110768	0.024422	-0.118261	0.135952	-0.124731	0.234608	0.155928	1	0.153055	-0.113364	0.251327	0.142716	-0.0615771	-0.193952	0.269347	0.0286271	0.334709	0.0557453	0.212244	0.0518632	0.652354	0.743455	-0.130964	0.452796	-0.0139735	-0.0333112	0.721473	0.0951977	0.196477
Pbs2 IN	0.35104	-0.301601	0.092418	0.165832	0.298251	0.299469	0.201724	0.287577	0.332978	-0.107732	0.153055	1	0.22419	-0.0755077	0.0575086	0.342125	-0.0756676	0.174146	0.268688	-0.328078	-0.30666	0.353183	0.0932484	0.0255031	0.130545	-0.0684418	0.309044	-0.0792965	-0.0699648	-0.0393098	0.0143257	0.207605
Pbs2 OUT	0.418857	-0.306685	0.31982	0.283639	0.147411	0.243557	0.24801	-0.196656	0.239679	0.0659522	-0.113364	0.22419	1	-0.0782938	-0.114766	0.370004	0.25616	0.566306	0.545949	-0.0059162	0.123348	-0.183227	0.433305	0.0232799	0.196728	0.0380359	0.210436	-0.0389531	0.18098	-0.118347	0.363154	0.190578
Pda1 IN	-0.301063	0.266961	-0.210492	-0.128747	0.0373941	-0.191264	0.039313	-0.137924	0.195103	0.262776	0.251327	-0.0755077	-0.0782938	1	0.436593	-0.134245	-0.302156	-0.0134161	-0.135485	-0.0830359	-0.34362	-0.239929	-0.00768769	0.167751	0.151923	-0.101121	0.038476	-0.0520493	-0.152068	0.0326974	0.215641	-0.042807
Pda1 OUT	0.0916964	0.221598	-0.135142	-0.0152252	-0.154264	-0.0168695	-0.0848626	0.0180802	0.0555056	0.0711168	0.142716	0.0575086	-0.114766	0.436593	1	0.0169611	0.166583	0.122513	0.0364636	0.015615	-0.304671	0.0828947	-0.0931885	0.188688	0.184635	0.375208	-0.0395729	0.341506	-0.380053	0.174401	-0.290568	-0.238444
Pfk1 OUT	0.404668	0.190974	0.299182	0.420623	0.154463	0.444508	-0.0471461	0.0833437	0.527197	-0.169564	-0.0615771	0.342125	0.370004	-0.134245	0.0169611	1	0.274889	0.269768	0.34078	-0.341397	-0.264659	-0.129151	0.0848436	-0.16878	0.0202417	0.375825	0.185388	0.338035	-0.345804	-0.0835573	0.35613	0.321573
Pfk2 IN	0.44651	-0.0311534	0.0316718	0.0577235	-0.137829	0.230021	-0.0800642	-0.205288	0.0173747	-0.0962994	-0.193952	-0.0756676	0.25616	-0.302156	0.166583	0.274889	1	0.243716	0.126362	-0.0876667	-0.253858	-0.00896884	-0.184628	-0.169002	-0.208444	0.621908	-0.14194	0.487558	-0.357378	-0.0337317	-0.0663813	0.0401972
Pfk2 OUT	0.512751	-0.00587939	0.328528	0.243683	0.00760959	0.158551	0.268092	-0.174336	0.389622	0.141155	0.269347	0.174146	0.566306	-0.0134161	0.122513	0.269768	0.243716	1	0.566545	0.293023	0.145401	-0.14963	0.340198	0.360905	0.49759	0.206734	0.419523	0.0844602	0.0208419	0.292749	0.307892	0.163711
Put3 OUT	0.433604	-0.104466	0.259489	0.346268	0.0311795	0.199355	0.113041	0.00131039	0.401237	-0.0588906	0.0286271	0.268688	0.545949	-0.135485	0.0364636	0.34078	0.126362	0.566545	1	-0.0947807	0.0950152	-0.0940369	0.309588	0.110494	0.290968	0.12809	0.263859	-0.00877617	-0.0384248	0.0309902	0.290484	0.141939
Rim15 IN	-0.126909	0.0239135	-0.0107436	-0.243154	0.0533113	-0.035112	0.00167092	-0.288875	-0.28976	0.302245	0.334709	-0.328078	-0.0059162	-0.0830359	0.015615	-0.341397	-0.0876667	0.293023	-0.0947807	1	0.353098	0.117946	0.0272011	0.308641	0.425486	0.00767916	0.100782	0.104906	0.0876717	0.314555	-0.0950114	-0.0782145
Rim15 OUT	-0.102029	-0.201127	0.117323	-0.149011	-0.129328	-0.222893	0.0987249	0.273228	-0.345606	-0.181119	0.0557453	-0.30666	0.123348	-0.34362	-0.304671	-0.264659	-0.253858	0.145401	0.0950152	0.353098	1	0.00576564	0.384282	0.169005	0.408023	-0.442918	0.0855205	-0.446934	0.515339	0.107212	-0.0546109	-0.153997
Sko1 OUT	-0.185258	-0.0307691	-0.265883	-0.363583	0.0590201	-0.184637	-0.0177042	0.0723463	-0.273278	0.0527579	0.212244	0.353183	-0.183227	-0.239929	0.0828947	-0.129151	-0.00896884	-0.14963	-0.0940369	0.117946	0.00576564	1	-0.0724817	0.240889	0.204664	-0.125927	-0.207416	-0.0499372	-0.0601236	0.217002	-0.4599	-0.223442
Smp1 OUT	0.0659233	-0.00419009	0.187135	0.108927	0.0641263	-0.0771069	0.426781	0.289104	0.0826339	-0.26419	0.0518632	0.0932484	0.433305	-0.00768769	-0.0931885	0.0848436	-0.184628	0.340198	0.309588	0.0272011	0.384282	-0.0724817	1	0.219266	0.357054	-0.35618	0.120924	-0.474526	0.385657	0.0392458	0.257502	-0.0510963
Ste50 OUT	-0.0279167	0.207144	-0.0105916	-0.178978	0.104208	-0.13411	0.308917	-0.0903635	0.0406166	0.211787	0.652354	0.0255031	0.0232799	0.167751	0.188688	-0.16878	-0.169002	0.360905	0.110494	0.308641	0.169005	0.240889	0.219266	1	0.718653	-0.129902	0.259805	-0.236169	0.0847177	0.658857	-0.0623046	-0.0203707
Str3 OUT	0.111344	0.199145	0.122997	-0.0755129	0.0425736	-0.135448	0.213602	0.0259338	0.203562	0.0822366	0.743455	0.130545	0.196728	0.151923	0.184635	0.0202417	-0.208444	0.49759	0.290968	0.425486	0.408023	0.204664	0.357054	0.718653	1	-0.255832	0.461257	-0.313023	0.171919	0.639669	0.12171	0.0831334
Tco89 OUT	0.38986	0.156421	0.0958528	0.273302	-0.0344063	0.418748	-0.215162	-0.335574	0.240096	0.103943	-0.130964	-0.0684418	0.0380359	-0.101121	0.375208	0.375825	0.621908	0.206734	0.12809	0.00767916	-0.442918	-0.125927	-0.35618	-0.129902	-0.255832	1	-0.0471582	0.672894	-0.665059	0.0085478	-0.0218514	0.106795
Thr4 OUT	0.400331	-0.280635	0.39617	0.42342	0.0931502	0.142251	0.231806	0.0151037	0.435421	0.122898	0.452796	0.309044	0.210436	0.038476	-0.0395729	0.185388	-0.14194	0.419523	0.263859	0.100782	0.0855205	-0.207416	0.120924	0.259805	0.461257	-0.0471582	1	0.139716	0.0354631	0.241097	0.453634	0.4598
Tip41 OUT	0.431502	0.165317	0.20245	0.312819	-0.17141	0.310721	-0.258869	-0.346552	0.340262	0.154198	-0.0139735	-0.0792965	-0.0389531	-0.0520493	0.341506	0.338035	0.487558	0.0844602	-0.00877617	0.104906	-0.446934	-0.0499372	-0.474526	-0.236169	-0.313023	0.672894	0.139716	1	-0.582871	-0.0040136	0.12419	0.281496
Tkl1 IN	-0.151331	-0.268003	0.0391348	-0.259068	0.0434685	-0.186851	0.129237	0.191124	-0.346908	-0.0516025	-0.0333112	-0.0699648	0.18098	-0.152068	-0.380053	-0.345804	-0.357378	0.0208419	-0.0384248	0.0876717	0.515339	-0.0601236	0.385657	0.0847177	0.171919	-0.665059	0.0354631	-0.582871	1	-0.0278312	-0.089405	-0.12833
Tkl1 OUT	-0.00190867	0.475991	0.0699459	-0.0671853	-0.00379617	-0.0577664	0.0725453	-0.0671734	0.0465655	0.111709	0.721473	-0.0393098	-0.118347	0.0326974	0.174401	-0.0835573	-0.0337317	0.292749	0.0309902	0.314555	0.107212	0.217002	0.0392458	0.658857	0.639669	0.0085478	0.241097	-0.0040136	-0.0278312	1	-0.0751299	0.0262052
Yap4 OUT	0.207279	0.00304759	0.381285	0.494815	0.0410146	0.120743	0.213856	-0.181517	0.47429	0.0783318	0.0951977	0.0143257	0.363154	0.215641	-0.290568	0.35613	-0.0663813	0.307892	0.290484	-0.0950114	-0.0546109	-0.4599	0.257502	-0.0623046	0.12171	-0.0218514	0.453634	0.12419	-0.089405	-0.0751299	1	0.484938
Zwf1 OUT	0.395067	-0.150136	0.409254	0.40195	0.0627886	0.28331	0.0204928	-0.295161	0.411571	0.167416	0.196477	0.207605	0.190578	-0.042807	-0.238444	0.321573	0.0401972	0.163711	0.141939	-0.0782145	-0.153997	-0.223442	-0.0510963	-0.0203707	0.0831334	0.106795	0.4598	0.281496	-0.12833	0.0262052	0.484938	1

## Sheet: correlation glc_pro
	Crz1 OUT	Cys3 OUT	Gln3 site 1 OUT	Gln3 site 2 OUT	Gpd1 OUT	Gpd2 OUT	Gut1 OUT	Hog1 OUT	Lys20 OUT	Nbp2 IN	Nbp2 OUT	Pbs2 IN	Pbs2 OUT	Pda1 IN	Pda1 OUT	Pfk1 OUT	Pfk2 IN	Pfk2 OUT	Put3 OUT	Rim15 IN	Rim15 OUT	Sko1 OUT	Smp1 OUT	Ste50 OUT	Str3 OUT	Tco89 OUT	Thr4 OUT	Tip41 OUT	Tkl1 IN	Tkl1 OUT	Yap4 OUT	Zwf1 OUT
Crz1 OUT	1	-0.213042	-0.015236	0.248815	-0.215043	-0.217154	0.207741	-0.0949482	-0.309021	-0.442577	-0.344612	0.175859	0.0762774	-0.00868615	-0.0755368	-0.145732	0.0798542	0.116845	0.415532	-0.123192	0.0279301	0.0405384	-0.00533304	-0.18753	-0.112758	-0.385021	-0.362653	0.429855	0.0406547	0.19377	0.129451	0.0576145
Cys3 OUT	-0.213042	1	0.0233366	-0.260929	0.279357	0.0755389	-0.463023	0.292598	0.309844	0.0959789	0.0972859	-0.157559	-0.177647	-0.119849	-0.19785	0.389669	0.210311	-0.180892	-0.264689	-0.0401712	0.105988	-0.0838427	-0.293667	-0.352672	0.0395479	0.355305	0.0615616	-0.421921	-0.110902	-0.2124	-0.206104	-0.0894129
Gln3 site 1 OUT	-0.015236	0.0233366	1	0.504675	-0.0557381	0.239026	-0.124392	0.0898139	-0.0497122	0.038282	0.111184	0.0808377	-0.0733673	-0.010084	0.0308342	-0.219476	-0.0193501	0.0378892	-0.186698	-0.0162526	0.132745	0.0455677	0.00834505	-0.111113	0.0588199	0.0645248	0.180459	-0.031818	0.20272	0.0841131	-0.0676352	-0.186343
Gln3 site 2 OUT	0.248815	-0.260929	0.504675	1	-0.312209	0.0593828	0.14936	-0.178393	-0.372669	-0.0762315	-0.0415604	0.130888	0.140488	0.178595	0.203695	-0.508325	-0.0447224	0.0575787	0.228918	-0.0305969	0.0129675	-0.0492107	0.0620391	-0.0357957	0.0471005	-0.194876	-0.0180348	0.342538	0.333444	0.246388	0.00710575	-0.011656
Gpd1 OUT	-0.215043	0.279357	-0.0557381	-0.312209	1	0.640019	-0.298277	0.227465	0.215707	0.176224	0.177469	-0.249276	0.154473	-0.525514	-0.385418	0.496557	0.126238	-0.163389	-0.339289	0.203564	0.495832	0.318798	-0.285098	-0.164365	-0.0305451	0.301238	0.0317163	-0.571479	-0.058507	-0.451338	-0.210894	-0.0465071
Gpd2 OUT	-0.217154	0.0755389	0.239026	0.0593828	0.640019	1	-0.179908	0.157271	0.160838	0.291341	0.29375	-0.241923	0.0796566	-0.39659	-0.200694	0.182907	-0.0242109	-0.0345892	-0.352925	0.215451	0.520914	0.215304	-0.124765	-0.0536806	0.0221771	0.227572	0.290046	-0.472442	0.113968	-0.159202	-0.199048	-0.140365
Gut1 OUT	0.207741	-0.463023	-0.124392	0.14936	-0.298277	-0.179908	1	-0.196104	-0.363794	-0.204508	-0.240518	-0.0850192	0.082618	0.0792616	0.0375007	-0.306449	-0.10489	0.328071	0.313068	-0.0570934	-0.175646	0.0728815	0.279507	0.344708	-0.126964	-0.361605	-0.150577	0.344465	-0.105632	0.266309	0.406137	0.183808
Hog1 OUT	-0.0949482	0.292598	0.0898139	-0.178393	0.227465	0.157271	-0.196104	1	0.218511	-0.0870803	-0.100942	0.440473	-0.210867	-0.42476	-0.375363	0.42569	0.206897	0.0674896	-0.302179	-0.253657	0.149868	0.445127	-0.193194	-0.219253	-0.223873	0.143822	-0.0741389	-0.571909	-0.36111	-0.543822	0.0902715	-0.296255
Lys20 OUT	-0.309021	0.309844	-0.0497122	-0.372669	0.215707	0.160838	-0.363794	0.218511	1	0.267281	0.186051	-0.0937866	-0.260406	-0.0917657	-0.0342635	0.303751	0.0816973	-0.200468	-0.491912	0.0473005	0.0494925	-0.0302857	-0.191972	-0.164346	0.192736	0.323543	0.197409	-0.382782	-0.0335362	-0.149705	-0.147242	-0.221814
Nbp2 IN	-0.442577	0.0959789	0.038282	-0.0762315	0.176224	0.291341	-0.204508	-0.0870803	0.267281	1	0.540068	-0.429328	-0.245309	0.0227621	0.464938	-0.0609766	-0.481454	0.0812564	-0.274926	0.541331	0.341833	-0.0505469	0.0567939	0.286929	0.207906	-0.0104297	0.524407	-0.393186	0.492583	0.0570112	-0.39025	-0.165485
Nbp2 OUT	-0.344612	0.0972859	0.111184	-0.0415604	0.177469	0.29375	-0.240518	-0.100942	0.186051	0.540068	1	-0.243754	-0.191739	0.086516	0.337342	-0.016539	-0.367996	-0.059846	-0.298937	0.382179	0.244226	-0.000725571	-0.0441653	0.0823665	0.0941012	0.0477573	0.450596	-0.246015	0.335099	0.0300708	-0.330989	-0.248284
Pbs2 IN	0.175859	-0.157559	0.0808377	0.130888	-0.249276	-0.241923	-0.0850192	0.440473	-0.0937866	-0.429328	-0.243754	1	-0.00321959	0.0670701	-0.265306	-0.0534243	0.0164898	0.0331777	0.0993661	-0.277947	-0.214328	0.475327	-0.0796483	-0.144027	-0.244514	-0.0801621	-0.273082	0.071398	-0.301617	-0.145949	0.235018	-0.292817
Pbs2 OUT	0.0762774	-0.177647	-0.0733673	0.140488	0.154473	0.0796566	0.082618	-0.210867	-0.260406	-0.245309	-0.191739	-0.00321959	1	-0.257637	-0.292914	-0.0752944	0.360734	-0.356494	0.0734763	-0.0291377	0.150466	-0.0690279	-0.0668305	-0.0924408	-0.146044	0.141764	-0.384385	0.0965599	-0.0781685	-0.153583	0.0529383	0.198893
Pda1 IN	-0.00868615	-0.119849	-0.010084	0.178595	-0.525514	-0.39659	0.0792616	-0.42476	-0.0917657	0.0227621	0.086516	0.0670701	-0.257637	1	0.354598	-0.530845	-0.394341	0.128959	0.174118	0.120272	-0.616899	-0.279727	0.24274	0.274016	0.144462	-0.105	0.119904	0.435601	0.171948	0.512505	0.000218348	-0.00723765
Pda1 OUT	-0.0755368	-0.19785	0.0308342	0.203695	-0.385418	-0.200694	0.0375007	-0.375363	-0.0342635	0.464938	0.337342	-0.265306	-0.292914	0.354598	1	-0.396496	-0.386157	0.219859	0.114631	0.322885	-0.114529	-0.310624	0.281603	0.344374	0.299357	-0.128392	0.314943	0.160107	0.49206	0.361898	-0.310933	0.0332649
Pfk1 OUT	-0.145732	0.389669	-0.219476	-0.508325	0.496557	0.182907	-0.306449	0.42569	0.303751	-0.0609766	-0.016539	-0.0534243	-0.0752944	-0.530845	-0.396496	1	0.297065	-0.117362	-0.272741	-0.0367614	0.267619	0.300149	-0.364335	-0.250198	-0.104019	0.284659	0.000148001	-0.43634	-0.32127	-0.381503	-0.130115	-0.108714
Pfk2 IN	0.0798542	0.210311	-0.0193501	-0.0447224	0.126238	-0.0242109	-0.10489	0.206897	0.0816973	-0.481454	-0.367996	0.0164898	0.360734	-0.394341	-0.386157	0.297065	1	-0.322032	-0.0476254	-0.506852	-0.186943	-0.273503	-0.17745	-0.365486	0.0434056	0.506579	-0.282872	-0.168856	-0.481211	-0.253465	0.023399	0.245127
Pfk2 OUT	0.116845	-0.180892	0.0378892	0.0575787	-0.163389	-0.0345892	0.328071	0.0674896	-0.200468	0.0812564	-0.059846	0.0331777	-0.356494	0.128959	0.219859	-0.117362	-0.322032	1	0.21866	0.108905	-0.0882905	0.156451	0.098817	0.150213	-0.0293181	-0.201259	0.0124103	0.0932561	0.0111579	0.0910064	0.292229	-0.0458549
Put3 OUT	0.415532	-0.264689	-0.186698	0.228918	-0.339289	-0.352925	0.313068	-0.302179	-0.491912	-0.274926	-0.298937	0.0993661	0.0734763	0.174118	0.114631	-0.272741	-0.0476254	0.21866	1	0.0281963	-0.15922	-0.0409798	0.25531	0.0984888	-0.0283424	-0.371857	-0.324755	0.423736	0.0648382	0.181208	0.126309	0.240116
Rim15 IN	-0.123192	-0.0401712	-0.0162526	-0.0305969	0.203564	0.215451	-0.0570934	-0.253657	0.0473005	0.541331	0.382179	-0.277947	-0.0291377	0.120272	0.322885	-0.0367614	-0.506852	0.108905	0.0281963	1	0.410358	0.127031	-0.0362882	0.247848	0.0111853	-0.11072	0.249205	-0.199453	0.423532	0.0924266	-0.15974	-0.0494708
Rim15 OUT	0.0279301	0.105988	0.132745	0.0129675	0.495832	0.520914	-0.175646	0.149868	0.0494925	0.341833	0.244226	-0.214328	0.150466	-0.616899	-0.114529	0.267619	-0.186943	-0.0882905	-0.15922	0.410358	1	0.310103	-0.253754	-0.065964	-0.00831147	-0.195741	0.134765	-0.357801	0.376692	-0.224711	-0.173248	-0.118518
Sko1 OUT	0.0405384	-0.0838427	0.0455677	-0.0492107	0.318798	0.215304	0.0728815	0.445127	-0.0302857	-0.0505469	-0.000725571	0.475327	-0.0690279	-0.279727	-0.310624	0.300149	-0.273503	0.156451	-0.0409798	0.127031	0.310103	1	-0.173315	-0.124508	-0.412614	-0.266892	-0.028201	-0.227209	-0.139805	-0.400933	0.257021	-0.415944
Smp1 OUT	-0.00533304	-0.293667	0.00834505	0.0620391	-0.285098	-0.124765	0.279507	-0.193194	-0.191972	0.0567939	-0.0441653	-0.0796483	-0.0668305	0.24274	0.281603	-0.364335	-0.17745	0.098817	0.25531	-0.0362882	-0.253754	-0.173315	1	0.262613	-0.0484642	-0.239536	0.112916	0.240325	0.124771	0.285684	0.0175466	0.0525068
Ste50 OUT	-0.18753	-0.352672	-0.111113	-0.0357957	-0.164365	-0.0536806	0.344708	-0.219253	-0.164346	0.286929	0.0823665	-0.144027	-0.0924408	0.274016	0.344374	-0.250198	-0.365486	0.150213	0.0984888	0.247848	-0.065964	-0.124508	0.262613	1	0.0585732	-0.144413	0.134211	0.0825717	0.251788	0.226689	0.114642	0.0298252
Str3 OUT	-0.112758	0.0395479	0.0588199	0.0471005	-0.0305451	0.0221771	-0.126964	-0.223873	0.192736	0.207906	0.0941012	-0.244514	-0.146044	0.144462	0.299357	-0.104019	0.0434056	-0.0293181	-0.0283424	0.0111853	-0.00831147	-0.412614	-0.0484642	0.0585732	1	0.126434	0.0607396	-0.0176109	0.226202	0.0153498	-0.150049	0.142947
Tco89 OUT	-0.385021	0.355305	0.0645248	-0.194876	0.301238	0.227572	-0.361605	0.143822	0.323543	-0.0104297	0.0477573	-0.0801621	0.141764	-0.105	-0.128392	0.284659	0.506579	-0.201259	-0.371857	-0.11072	-0.195741	-0.266892	-0.239536	-0.144413	0.126434	1	0.107763	-0.437957	-0.313752	-0.265002	-0.0611043	0.010778
Thr4 OUT	-0.362653	0.0615616	0.180459	-0.0180348	0.0317163	0.290046	-0.150577	-0.0741389	0.197409	0.524407	0.450596	-0.273082	-0.384385	0.119904	0.314943	0.000148001	-0.282872	0.0124103	-0.324755	0.249205	0.134765	-0.028201	0.112916	0.134211	0.0607396	0.107763	1	-0.202582	0.22297	0.224746	-0.264049	-0.227348
Tip41 OUT	0.429855	-0.421921	-0.031818	0.342538	-0.571479	-0.472442	0.344465	-0.571909	-0.382782	-0.393186	-0.246015	0.071398	0.0965599	0.435601	0.160107	-0.43634	-0.168856	0.0932561	0.423736	-0.199453	-0.357801	-0.227209	0.240325	0.0825717	-0.0176109	-0.437957	-0.202582	1	0.0527481	0.5313	0.244021	0.142369
Tkl1 IN	0.0406547	-0.110902	0.20272	0.333444	-0.058507	0.113968	-0.105632	-0.36111	-0.0335362	0.492583	0.335099	-0.301617	-0.0781685	0.171948	0.49206	-0.32127	-0.481211	0.0111579	0.0648382	0.423532	0.376692	-0.139805	0.124771	0.251788	0.226202	-0.313752	0.22297	0.0527481	1	0.33133	-0.339069	-0.067156
Tkl1 OUT	0.19377	-0.2124	0.0841131	0.246388	-0.451338	-0.159202	0.266309	-0.543822	-0.149705	0.0570112	0.0300708	-0.145949	-0.153583	0.512505	0.361898	-0.381503	-0.253465	0.0910064	0.181208	0.0924266	-0.224711	-0.400933	0.285684	0.226689	0.0153498	-0.265002	0.224746	0.5313	0.33133	1	-0.0636916	-0.114036
Yap4 OUT	0.129451	-0.206104	-0.0676352	0.00710575	-0.210894	-0.199048	0.406137	0.0902715	-0.147242	-0.39025	-0.330989	0.235018	0.0529383	0.000218348	-0.310933	-0.130115	0.023399	0.292229	0.126309	-0.15974	-0.173248	0.257021	0.0175466	0.114642	-0.150049	-0.0611043	-0.264049	0.244021	-0.339069	-0.0636916	1	0.00490939
Zwf1 OUT	0.0576145	-0.0894129	-0.186343	-0.011656	-0.0465071	-0.140365	0.183808	-0.296255	-0.221814	-0.165485	-0.248284	-0.292817	0.198893	-0.00723765	0.0332649	-0.108714	0.245127	-0.0458549	0.240116	-0.0494708	-0.118518	-0.415944	0.0525068	0.0298252	0.142947	0.010778	-0.227348	0.142369	-0.067156	-0.114036	0.00490939	1
