# Supplementary material for: Untargeted metabolomics unravels functionalities of phosphorylation sites in Saccharomyces cerevisiae
Source: BMC Syst Biol. 2016 Nov 15;10:104. doi: 10.1186/s12918-016-0350-8 (PMC5109706; doi:10.1186/s12918-016-0350-8)
Supplement: Additional file 6: — Results self-correlation analysis phosphomutants across condition. (XLSX 14 kb) [file 12918_2016_350_MOESM6_ESM.xlsx]

## Sheet: Information
	Correlation coefficients for each mutant between all condition-pairs.
	p-values from t-test comparing the six correlation coefficients of one mutant against zero.

## Sheet: Correlation and p-value
	Crz1 OUT	Cys3 OUT	Gln3 site1 OUT	Gln3 site2 OUT	Gpd1 OUT	Gpd2 OUT	Gut1 OUT	Hog1 OUT	Lys20 OUT	Nbp2 OUT	Nbp2 IN	Pbs2 OUT	Pbs2 IN	Pda1 OUT	Pda1 IN	Pfk1 OUT	Pfk2 OUT	Pfk2 IN	Put3 OUT	Rim15 OUT	Rim15 IN	Sko1 OUT	Smp1 OUT	Ste50 OUT	Str3 OUT	Tco89_m1	Thr4 OUT	Tip41 OUT	Tkl1 OUT	Tkl1 IN	Yap4 OUT	Zwf1 OUT
glucose / NH4+ vs. pyruvate / NH4+	0.259193	0.0647305	0.208766	0.230279	-0.0182226	0.424	0.198172	0.0824118	0.137228	0.0363117	0.400854	0.0992633	0.2186	0.437395	0.138002	0.184025	0.0714308	-0.169859	0.201831	0.288495	-0.0827876	0.16224	0.409375	0.360694	-0.00696293	0.0999316	-0.177865	0.0895431	-0.0225396	0.0988558	0.151283	-0.00991833
glucose / NH4+ vs. glucose / glutamine	0.133613	0.321401	0.357812	0.540306	0.373319	0.490477	0.218294	0.153398	0.0625162	0.23422	0.201978	0.163494	0.344004	0.419864	0.563219	0.27543	0.19198	-0.0787866	0.175104	0.299143	0.14508	0.290695	0.0969466	0.207863	0.220753	-0.0730146	-0.215783	-0.145541	0.458701	-0.288242	-0.376809	0.209928
glucose / NH4+ vs. glucose / proline	-0.0181374	0.1218	0.164864	0.187711	0.189467	0.438169	0.429836	0.112439	0.0969289	0.115315	0.33271	0.183047	0.156214	0.315327	0.729469	0.0263184	0.335959	0.323083	0.0387587	0.148654	0.306827	0.449203	0.00560504	0.0790047	-0.0773116	-0.0567964	-0.229271	0.141106	0.22919	0.355279	0.469782	-0.00112299
pyruvate / NH4+ vs. glucose / glutamine	0.165369	-0.0821851	0.047824	0.241686	0.158656	0.563268	0.249172	0.139614	0.135796	0.216071	0.101904	0.00382954	0.0618808	0.613487	0.376332	0.125902	-0.0285853	0.232814	-0.0532511	0.134577	0.247525	0.143209	-0.00303436	0.252571	-0.0415839	0.372143	0.0233077	-0.125773	0.0548419	-0.0912219	-0.189723	-0.00122024
pyruvate / NH4+ vs. glucose / proline	0.185814	0.263764	0.209616	0.0219009	0.0716905	0.557973	0.367076	0.0926903	0.0911099	0.0419599	-0.039628	0.144931	0.229861	0.384796	0.238589	0.0702894	0.0274786	0.124769	0.297797	0.086827	-0.0856591	0.162642	-0.0703192	-0.0197036	-0.079736	-0.295656	0.211551	0.441034	-0.00588865	-0.181186	0.00950535	-0.108421
glucose / glutamine vs. glucose / proline	-0.152299	-0.26947	0.0278168	-0.147967	0.213084	0.516568	0.217098	0.108831	0.290528	-0.226929	0.0522876	-0.292645	0.0814405	0.497596	0.639648	0.211988	0.0843492	-0.309439	-0.0235229	-0.143851	0.18286	0.285495	0.0606113	0.0103671	-0.0683786	-0.336739	0.261825	-0.0741061	0.392158	-0.601975	0.0254799	-0.151879
p-value from t-test	0.184206	0.470853	0.0187751	0.117208	0.0290944	4.81654e-06	0.000808831	0.000143735	0.00933514	0.356401	0.0522555	0.523393	0.00811144	0.000126096	0.00543232	0.0109894	0.086768	0.846791	0.121598	0.0950983	0.141093	0.00353148	0.283759	0.0590616	0.858547	0.670408	0.824064	0.575248	0.0819211	0.41865	0.904678	0.846188
