# Supplementary material for: Untargeted metabolomics unravels functionalities of phosphorylation sites in Saccharomyces cerevisiae
Source: BMC Syst Biol. 2016 Nov 15;10:104. doi: 10.1186/s12918-016-0350-8 (PMC5109706; doi:10.1186/s12918-016-0350-8)
Supplement: Additional file 7: — Log 2 fold changes from untargeted metabolomics. (XLSX 1220 kb) [file 12918_2016_350_MOESM7_ESM.xlsx]

## Sheet: Information
	Log2 fold change of all annotated metabolites for all four conditions from untargeted metabolomics.
	Annotation is perfromed using the genome-wide metabolic model by Dobson et al. ("Dobson"), as well using the metabolites retrieved from the KEGG reaction pairs ("KEGG").
	The conditions are abbreviated as follows: glucose / NH4+ = glc_NH4+, pyruvate / NH4+ = pyr_NH4+, glucose / glutamine = glc_gln, glucose / proline = glc_pro.

## Sheet: Dobson annot glc_NH4+ batch 1
LOG2 FOLD CHANGE	Crz1 OUT	Cys3 OUT	Gln3 site1 OUT	Gln3 site2 OUT	Gpd1 OUT	Gpd2 OUT	Gut1 OUT	Lys20 OUT	Nbp2 OUT	Pbs2 OUT	Pbs2 IN	Pfk1 OUT	Pfk2 OUT	Put3 OUT	Smp1 OUT	Ste50 OUT	Str3 OUT	Thr4 OUT	Tkl1 OUT	Yap4 OUT	Zwf1 OUT	wildtype
acetate	0.00204681	0.00933315	-0.0177851	0.00300571	0.0152567	0.00328457	-0.0202239	0.0126042	-0.00260789	0.0191106	-0.00609308	0.0112976	-0.0127614	0.00938339	-0.00331494	0.00897229	0.0066622	-0.00434944	0.00531888	0.00238659	0.00421079	0.00205916
glycolaldehyde	0.00204681	0.00933315	-0.0177851	0.00300571	0.0152567	0.00328457	-0.0202239	0.0126042	-0.00260789	0.0191106	-0.00609308	0.0112976	-0.0127614	0.00938339	-0.00331494	0.00897229	0.0066622	-0.00434944	0.00531888	0.00238659	0.00421079	0.00205916
urea	-0.00910926	0.0115474	-0.017623	0.00661879	8.1345e-05	-0.0073142	-0.0122456	0.0199108	0.00362695	0.0180443	-0.0109068	0.0166586	-0.010816	-0.00226891	-0.00619298	-0.000722844	-0.0103247	0.00118259	-0.00385495	0.0033551	-0.00384568	0.00397618
bicarbonate	-0.0173394	-0.0135261	0.0316386	0.0692845	-0.0116338	0.0500932	0.031013	0.0169752	0.00849073	-0.00772818	0.00735547	-0.00601331	-0.0109855	-0.0119234	0.037983	-0.00846643	0.000693934	0.00576947	-0.0203267	-0.0118663	0.00401791	-0.0380012
methylglyoxal	-0.0171993	0.063522	-0.139701	-0.142372	-0.0110229	-0.109722	0.0112594	0.0426868	-0.00733279	0.0312998	-0.0315339	0.0240533	0.0169411	-0.102388	0.0118609	0.0500755	-0.0368478	-0.0079633	-0.0176353	-0.0200801	-0.0379025	0.165047
(s)-lactaldehyde	0.0391898	-0.011287	0.022346	-0.022648	0.0273989	-0.0228444	-0.001224	0.0521818	-0.00392128	-0.0105211	-0.0127923	0.048191	0.0164543	-0.0349989	0.0195352	0.0118157	0.0415686	-0.0248282	-0.027297	-0.106908	-0.0306633	0.0184754
glycine	0.00846499	-0.057106	0.156989	-0.00161057	0.0224203	0.00169966	-0.0436397	-0.0373378	-0.0640943	0.0572196	0.00732857	-0.0250694	-0.0143653	0.0841708	0.0156168	-0.0604306	0.00198444	-0.155223	-0.051452	-0.0916635	0.0624356	0.0968678
pyruvate	0.0157969	-0.00707343	-0.0471871	-0.0670981	0.0318461	-0.0742274	0.0101836	-0.0550837	-0.0654382	0.0429644	-0.0167522	0.0198242	0.0161955	0.00682779	0.0185817	0.0307779	-0.0269464	-0.0159469	-0.0188942	0.00693565	0.00543163	0.120756
(r)-acetoin	0.0151519	0.147413	-0.0342834	-0.156843	0.0118134	0.0673207	-0.0538587	0.0281579	-0.075469	-0.064417	-0.00480571	-0.0210342	-0.0982447	0.0548887	-0.0525308	0.0065941	0.0777016	0.00573512	0.0158501	0.106775	-0.0107038	0.0859975
ethyl acetate	0.0151519	0.147413	-0.0342834	-0.156843	0.0118134	0.0673207	-0.0538587	0.0281579	-0.075469	-0.064417	-0.00480571	-0.0210342	-0.0982447	0.0548887	-0.0525308	0.0065941	0.0777016	0.00573512	0.0158501	0.106775	-0.0107038	0.0859975
beta-alanine	-0.0288494	-0.00627585	0.121304	0.0118652	0.00428129	0.0440303	0.0228014	-0.0150235	0.0182374	0.112008	0.00845536	0.0151115	0.0335516	0.0266298	-0.0626378	0.00800277	-0.0518348	-0.0439685	-0.0762223	-0.133901	-0.00230053	0.15025
l-alanine	-0.0288494	-0.00627585	0.121304	0.0118652	0.00428129	0.0440303	0.0228014	-0.0150235	0.0182374	0.112008	0.00845536	0.0151115	0.0335516	0.0266298	-0.0626378	0.00800277	-0.0518348	-0.0439685	-0.0762223	-0.133901	-0.00230053	0.15025
(r)-lactate	-0.0240568	0.0915808	-0.156874	-0.192965	-0.0284167	-0.140668	0.0276721	0.02324	-0.0107115	0.0444348	-0.0420956	0.0417877	0.0209915	-0.0970933	0.00898614	0.0277988	-0.0147009	0.0269581	-0.0289683	0.0308075	-0.0753655	0.192482
(s)-lactate	-0.0240568	0.0915808	-0.156874	-0.192965	-0.0284167	-0.140668	0.0276721	0.02324	-0.0107115	0.0444348	-0.0420956	0.0417877	0.0209915	-0.0970933	0.00898614	0.0277988	-0.0147009	0.0269581	-0.0289683	0.0308075	-0.0753655	0.192482
d-glyceraldehyde	-0.0240568	0.0915808	-0.156874	-0.192965	-0.0284167	-0.140668	0.0276721	0.02324	-0.0107115	0.0444348	-0.0420956	0.0417877	0.0209915	-0.0970933	0.00898614	0.0277988	-0.0147009	0.0269581	-0.0289683	0.0308075	-0.0753655	0.192482
glycerone	-0.0240568	0.0915808	-0.156874	-0.192965	-0.0284167	-0.140668	0.0276721	0.02324	-0.0107115	0.0444348	-0.0420956	0.0417877	0.0209915	-0.0970933	0.00898614	0.0277988	-0.0147009	0.0269581	-0.0289683	0.0308075	-0.0753655	0.192482
glycerol	0.024134	-0.0589727	0.115668	0.106322	0.0628465	0.0578551	0.0104211	0.0431668	-0.020595	0.220738	-0.55381	0.0771743	0.192636	-0.0273814	-0.035441	-0.104612	-0.0119198	-0.068049	-0.0584554	0.0507756	0.0327298	0.106005
sulphate	0.013457	0.108005	-0.119453	-0.18184	-0.0393417	-0.170315	-0.0181461	0.0350306	-0.0531093	0.0644053	-0.0514264	0.0270346	0.0383681	-0.0806707	0.0458979	0.0731635	-0.046086	-0.024544	-0.0394633	-0.0053249	-0.0256912	0.311083
2-oxobutanoate	-0.0090956	0.0771777	-0.112951	-0.139322	-0.0224507	-0.118806	0.0245805	0.0522601	-0.0278101	0.0622109	-0.0323711	0.0196312	-0.00513502	-0.0588248	0.000926429	0.041275	-0.0215892	-0.00846638	-0.0334123	0.0332176	-0.0267097	0.11488
succinic semialdehyde	-0.0090956	0.0771777	-0.112951	-0.139322	-0.0224507	-0.118806	0.0245805	0.0522601	-0.0278101	0.0622109	-0.0323711	0.0196312	-0.00513502	-0.0588248	0.000926429	0.041275	-0.0215892	-0.00846638	-0.0334123	0.0332176	-0.0267097	0.11488
gamma-aminobutyrate	-0.0152241	0.0234778	0.0418348	-0.037773	-0.00144133	0.0556893	-0.0996609	-0.0246002	-0.0295058	0.050241	0.00304127	-0.0265458	-0.0334344	0.0350729	-0.00952024	0.00432831	-0.0642459	-0.111685	-0.0557014	-0.085978	0.0926891	0.147525
l-serine	-0.0330421	0.0101801	-0.0831523	-0.117434	0.0934295	0.036128	-0.0813806	0.0523516	-0.0373455	0.0697093	0.0569833	0.00731152	0.0288602	0.0429296	-0.100217	0.031024	-0.0275847	-0.0945516	-0.136281	-0.117784	-0.0598708	0.176311
cytosine	-0.026014	0.00160715	0.114739	-0.0054427	0.0106113	0.00947135	0.0254528	-0.0244094	-0.0349372	0.018989	-0.0228513	-0.00896397	-0.0169056	0.034951	-0.000369068	-0.0202147	0.194617	-0.0697736	-0.00420833	-0.0107878	-0.0142041	0.00952402
uracil	-0.00310115	0.020015	-0.0255682	-0.0455567	-0.103889	-0.0340324	0.0309994	-0.0656476	-0.0462021	0.0761078	-0.110368	-0.0572104	0.0687294	0.00557613	0.0245045	0.0317527	-0.0400222	-0.0265986	0.00389629	0.0413718	-0.0307339	0.212341
1-pyrroline-5-carboxylate	-0.0360475	0.0391985	0.0787757	0.0422524	-0.0506017	0.016248	-0.0554746	-0.0138071	-0.0615699	0.0223431	0.0131075	-0.0180752	-0.0421682	-0.0373762	0.0615245	0.0176267	0.00318515	-0.0180754	-0.0240287	0.0426881	0.02542	0.0641578
l-proline	0.0406813	-0.023812	0.107875	0.00727239	-0.104033	0.0623127	0.000751352	-0.0220191	-0.029092	0.0296154	-0.000471224	-0.0107885	0.00915692	0.0567314	-0.00996715	0.00787694	-0.022833	-0.0679051	-0.0309016	-0.0519401	0.05049	0.119668
fumarate(2-)	0.00186915	0.00797504	0.0733196	-0.0144444	-0.0658417	-0.0145578	-0.026363	-0.0215399	-0.0051555	0.038009	0.0583916	-0.00682322	0.014441	0.0242777	-0.0132838	0.0296241	-0.0120076	-0.0318102	-0.071307	-0.0628209	-0.00551221	0.0770411
3-methyl-2-oxobutanoate	-0.00552477	-0.0424606	0.00722694	0.0532105	-0.049569	-0.0209284	0.0410551	-0.0341717	-0.0324694	0.051011	-0.0121923	0.0329838	0.0308116	-0.00401966	0.0102759	0.0238761	-0.0254302	-0.0341979	-0.000872825	-0.05592	0.00615923	0.02968
isobutyl acetate	0.00107776	0.00291538	-0.00226589	-0.00505015	0.0100125	0.0306145	0.0159018	0.0018384	-0.0504744	0.0234286	0.0397299	-0.047636	-0.00820712	0.021346	0.00664269	-0.0132661	-0.040027	-0.0765565	-0.0152034	0.0250067	-0.00172477	0.0862447
l-2-amino-3-oxobutanoate	-0.000814357	0.109489	-0.0821797	-0.0185192	0.0822777	0.0993011	-0.00722433	-0.018133	0.0212299	0.0202411	0.01307	-0.0313248	-0.00721112	0.000858713	-0.0371636	-0.0229684	0.0269048	0.0540921	0.00740351	-0.0917112	-0.0015492	-0.0146842
l-aspartate 4-semialdehyde	-0.000814357	0.109489	-0.0821797	-0.0185192	0.0822777	0.0993011	-0.00722433	-0.018133	0.0212299	0.0202411	0.01307	-0.0313248	-0.00721112	0.000858713	-0.0371636	-0.0229684	0.0269048	0.0540921	0.00740351	-0.0917112	-0.0015492	-0.0146842
l-valine	0.0727703	-0.00619905	0.0856277	0.0148684	0.0604018	0.0778336	-0.0145347	-0.0339013	-0.0356825	0.0154439	0.0504465	0.00394208	-0.0167571	0.00542719	-0.0609733	-0.080635	-0.00788389	-0.118043	-0.0283002	-0.118601	-0.0560048	0.119172
succinate(2-)	0.0506786	-0.0463907	0.195659	0.122094	0.0300213	0.0910274	-0.0398803	-0.0293225	-0.0217128	0.0148096	-0.0567891	0.0629877	0.0391658	0.105501	0.041261	-0.091351	0.0367953	-0.0496447	-0.0357724	-0.136495	0.00483749	-0.0272517
l-allothreonine	0.0452336	0.0194654	0.10203	-0.00448172	0.100862	0.0468669	-0.0287921	-0.03527	-0.0402592	-0.000629236	0.0561867	0.0109748	-0.0343715	0.0311623	-0.0394575	-0.00774465	-0.0271987	-0.122796	-0.0816119	-0.0625026	0.0132073	0.113418
l-homoserine	0.0452336	0.0194654	0.10203	-0.00448172	0.100862	0.0468669	-0.0287921	-0.03527	-0.0402592	-0.000629236	0.0561867	0.0109748	-0.0343715	0.0311623	-0.0394575	-0.00774465	-0.0271987	-0.122796	-0.0816119	-0.0625026	0.0132073	0.113418
l-threonine	0.0452336	0.0194654	0.10203	-0.00448172	0.100862	0.0468669	-0.0287921	-0.03527	-0.0402592	-0.000629236	0.0561867	0.0109748	-0.0343715	0.0311623	-0.0394575	-0.00774465	-0.0271987	-0.122796	-0.0816119	-0.0625026	0.0132073	0.113418
phenylacetaldehyde	-0.0197492	0.063292	-0.131575	-0.0957336	0.00427232	-0.105883	0.0111197	0.0186761	-0.0146516	0.0425597	-0.0228286	0.0387047	-0.000204651	-0.0808075	0.00207577	0.00985059	-0.0143112	0.0163489	-0.0158411	-0.00891911	-0.0296246	0.0763067
nicotinamide	-0.00712104	0.0176715	-0.0491426	-0.0688429	-0.0202045	-0.0545097	-0.00557698	0.00470755	-0.027978	0.0287347	-0.00429008	0.00777735	0.0247889	0.0153829	-0.005235	0.022367	-0.0334398	-0.0237702	-0.00989056	-0.0288519	0.00568074	0.0615117
thymine	0.0271337	0.0268141	-0.0379452	-0.0364763	-0.0282697	-0.02381	-0.00657882	0.0163205	-0.008486	0.0462076	-0.0443155	0.0134221	0.0111263	-0.0117522	-0.0134597	0.0123528	-0.0344353	-0.0180559	-0.0031046	0.0111349	-0.0228662	0.0745285
gamma-amino-gamma-cyanobutanoic acid	0.0862253	-0.0162848	0.100815	-0.0433343	0.0308503	0.030324	-0.0365326	-0.0693058	-0.0801616	-0.031956	0.0257583	-0.0313588	-0.0257777	0.0879448	-0.0335033	-0.0148576	-0.0491797	-0.0941213	-0.0551669	0.0105147	0.00614486	0.115926
1-pyrroline-3-hydroxy-5-carboxylic acid	-0.00125416	0.0100043	0.0457708	-0.0362053	-0.0254762	0.0161299	-0.00583366	0.00455084	0.00308695	0.00767962	0.00826522	-0.00750095	-0.00640581	-0.00713866	-0.00334169	-0.00775869	-0.0273353	-0.0549265	-0.0274357	-0.0220235	0.0287867	0.0709562
itaconate(2-)	-0.0250808	-0.00349309	0.0271079	-0.0172404	-0.0173709	0.0181194	-0.0113731	-0.0251566	-0.0347528	0.110626	-0.0508388	0.00510922	0.0111824	0.00240461	0.0464371	0.0187538	-0.0451862	-0.078439	0.00380406	-0.0265234	0.0145248	0.122974
(s)-3-methyl-2-oxopentanoate	0.000179271	-0.0267607	0.0391031	-0.0386007	-0.0105451	0.01227	-0.00979788	-0.011909	-0.0213076	0.0257634	0.0195984	-0.0145247	0.0337639	0.0329536	-0.016093	-0.0312492	-0.0361851	-0.0369373	-0.0202286	-0.0354312	0.0244227	0.036214
4-methyl-2-oxopentanoate	0.000179271	-0.0267607	0.0391031	-0.0386007	-0.0105451	0.01227	-0.00979788	-0.011909	-0.0213076	0.0257634	0.0195984	-0.0145247	0.0337639	0.0329536	-0.016093	-0.0312492	-0.0361851	-0.0369373	-0.0202286	-0.0354312	0.0244227	0.036214
2-methylbutyl acetate	-0.0362175	0.0246781	-0.00176483	0.00542882	0.0811005	-0.0518422	0.0132482	0.0114903	-0.0173246	0.00676904	0.00631615	0.0153666	0.0127147	-0.0471481	0.0105582	-0.00700363	-0.0381584	0.0367417	-0.0220895	-0.0807887	0.0272639	0.0211342
isoamylacetate	-0.0362175	0.0246781	-0.00176483	0.00542882	0.0811005	-0.0518422	0.0132482	0.0114903	-0.0173246	0.00676904	0.00631615	0.0153666	0.0127147	-0.0471481	0.0105582	-0.00700363	-0.0381584	0.0367417	-0.0220895	-0.0807887	0.0272639	0.0211342
n-acetylputrescine	-0.0430894	-0.0231745	0.0128587	-0.0226046	0.0138595	0.0174535	-0.0258326	0.0475582	-0.0700693	0.0717244	0.0343043	0.0893632	-0.0703694	-0.042169	-0.0625491	-0.0353579	-0.0289175	-0.0123791	0.0135896	-0.0781689	-0.0158517	0.0599926
5-aminolevulinate	-0.0203537	0.0037516	0.124862	0.0545465	0.0161604	0.0555282	0.015683	-0.00811526	0.00352139	0.0161541	0.0583439	0.0234183	-0.0230291	0.0125435	-0.0169945	-0.0745556	0.0365256	-0.0522396	-0.0142381	-0.0926908	0.0431538	0.0397652
l-glutamic 5-semialdehyde	-0.0203537	0.0037516	0.124862	0.0545465	0.0161604	0.0555282	0.015683	-0.00811526	0.00352139	0.0161541	0.0583439	0.0234183	-0.0230291	0.0125435	-0.0169945	-0.0745556	0.0365256	-0.0522396	-0.0142381	-0.0926908	0.0431538	0.0397652
trans-4-hydroxy-l-proline	-0.0203537	0.0037516	0.124862	0.0545465	0.0161604	0.0555282	0.015683	-0.00811526	0.00352139	0.0161541	0.0583439	0.0234183	-0.0230291	0.0125435	-0.0169945	-0.0745556	0.0365256	-0.0522396	-0.0142381	-0.0926908	0.0431538	0.0397652
l-isoleucine	0.0370619	-0.0118016	0.0759841	-0.0163346	0.0114735	-4.94521e-05	-0.0212235	0.00226049	-0.0249734	-0.0328892	0.129269	0.016378	-0.0161606	-0.0241115	-0.0183262	-0.0100612	-0.0241071	-0.0954844	-0.059444	-0.0422333	-0.0415832	0.0966094
l-leucine	0.0370619	-0.0118016	0.0759841	-0.0163346	0.0114735	-4.94521e-05	-0.0212235	0.00226049	-0.0249734	-0.0328892	0.129269	0.016378	-0.0161606	-0.0241115	-0.0183262	-0.0100612	-0.0241071	-0.0954844	-0.059444	-0.0422333	-0.0415832	0.0966094
2-acetyllactic acid	0.000520715	0.0333379	-0.0543399	-0.0993089	-0.0462302	-0.0751373	-0.0434689	0.0236698	-0.03508	0.0215224	-0.0162717	0.0364676	-0.0027355	-0.0521153	0.0136899	0.0239492	-0.000446938	0.0192881	-0.0219923	-0.0430018	-0.0204019	0.0760342
l-asparagine	0.0420139	-0.210454	0.180963	0.0320018	0.234166	0.112564	-0.0326715	-0.110536	-0.0104792	-0.0128864	0.0268643	-0.0659948	0.00939845	0.0398682	0.124415	0.0415621	0.0458276	-0.0809672	-0.0232189	0.14338	-0.0438085	-0.0517816
ornithine	-0.0657164	0.0803329	0.0053924	-0.0666886	0.177233	0.129757	-0.0529655	0.00886749	-0.0265255	0.028155	0.122685	0.00436475	-0.0264031	-0.0227922	-0.00120103	0.026073	-0.0802	-0.0742841	-0.058201	-0.0300641	0.0239053	0.16773
l-aspartate	-0.044257	0.0679329	0.0524657	-0.178226	0.0557862	0.0180964	-0.0171686	0.00901887	-0.0500663	0.0369859	0.0309896	0.0313712	0.00757855	0.00478662	0.00862961	0.0111388	-0.0886482	-0.10799	-0.144167	-0.0423861	0.00208971	0.23337
(s)-malate(2-)	0.0734686	-0.00434657	0.0409946	0.0550344	-0.0707792	0.0466295	0.0271283	-0.0439733	-0.0548167	0.0122657	0.0108486	-0.0225457	0.0453049	0.019954	0.0250808	-0.00243387	-0.00761755	-0.10077	-0.0480897	-0.0303732	-0.0290796	0.0786554
ureidoglycolic acid	0.0684789	-0.00728685	0.0497066	0.0540792	-0.075837	0.00679549	0.0171958	-0.0204018	-0.0701328	-0.0409504	0.0594118	-0.0192755	0.0134712	0.0325891	0.027065	0.0186779	-0.0161016	-0.072608	-0.0617774	-0.0500735	-0.0131613	0.115275
(r)-2,3-dihydroxy-3-methylbutanoate	-0.0620604	0.140074	0.182923	0.186642	-0.0897036	0.0719663	-0.109677	0.00699938	-0.0084871	0.103445	0.0395449	0.150734	-0.121929	0.0526038	-0.182608	-0.0424345	-0.101573	-0.16299	-0.138496	-0.296577	-0.051274	0.258276
2-deoxy-d-ribose	-0.0620604	0.140074	0.182923	0.186642	-0.0897036	0.0719663	-0.109677	0.00699938	-0.0084871	0.103445	0.0395449	0.150734	-0.121929	0.0526038	-0.182608	-0.0424345	-0.101573	-0.16299	-0.138496	-0.296577	-0.051274	0.258276
4-hydroxy-l-threonine	0.000300988	0.0152668	0.0452673	0.0453625	-0.0397623	0.0310399	-0.0604265	0.000483365	0.0147346	0.038834	0.0396454	0.0222297	-0.0213198	0.0231681	-0.0527172	-0.0479704	-0.037938	-0.0474585	-0.0510708	-0.102571	0.0678155	0.0674304
adenine	0.000300988	0.0152668	0.0452673	0.0453625	-0.0397623	0.0310399	-0.0604265	0.000483365	0.0147346	0.038834	0.0396454	0.0222297	-0.0213198	0.0231681	-0.0527172	-0.0479704	-0.037938	-0.0474585	-0.0510708	-0.102571	0.0678155	0.0674304
hypoxanthine	0.000323266	0.0270099	0.195112	0.0870002	-0.13999	-0.00281707	0.042769	-0.0718624	-0.0185462	0.0837416	0.0513183	0.0223971	-0.137478	0.0216162	-0.0508787	-0.0337409	-0.0415412	-0.00770906	-0.061509	-0.0125256	0.0681317	0.0503556
phenylacetic acid	0.0034378	0.043358	-0.0178866	0.00250929	-0.0175564	-0.0492838	-0.0289178	-0.0588991	0.01457	0.0652872	0.0373817	-0.0336683	0.0433534	0.154093	-0.0660453	-0.0237095	-0.0424224	0.0232916	0.0808376	-0.0862232	-0.0133045	-0.066017
1-methylnicotinamide	0.0129457	0.0769776	-0.0525861	0.0401611	-0.0183129	-0.0446714	-0.0281072	-0.00316046	-0.00966091	0.0799067	0.0223223	-0.05668	-0.00374045	0.11372	-0.0320101	0.0234924	-0.0505418	0.0176488	0.0214034	-0.0390719	-0.0144635	-0.0882659
4-aminobenzoate	0.0235689	0.00632356	0.0534961	0.0502936	-0.0899393	0.071342	0.0400234	0.083365	-0.0486925	-0.007711	-0.021156	0.0805275	0.016522	-0.0177202	-0.0638243	-0.000624448	0.0139825	-0.0306472	-0.0115834	-0.110211	0.0213801	0.0276069
anthranilate	0.0235689	0.00632356	0.0534961	0.0502936	-0.0899393	0.071342	0.0400234	0.083365	-0.0486925	-0.007711	-0.021156	0.0805275	0.016522	-0.0177202	-0.0638243	-0.000624448	0.0139825	-0.0306472	-0.0115834	-0.110211	0.0213801	0.0276069
4-hydroxybenzoate	-0.00291741	-0.00745606	0.0118403	0.0148779	-0.00447975	0.011178	0.0199729	0.00920704	0.00736167	-0.00850748	-0.00200346	0.00146778	-0.00784925	-0.00609658	-0.00774608	-0.00478555	0.00991542	0.0104204	0.00574231	0.00320022	-0.00258491	-0.0242785
4-amino-5-hydroxymethyl-2-methylpyrimidine	-0.00355742	0.0191875	-0.0349743	0.0779656	-0.0279858	-0.01064	0.00168308	0.0223078	0.0236475	0.00387301	0.0551862	0.0216143	0.0125118	0.00712863	0.0153421	-0.00202549	-0.0165867	-0.0366522	-0.0366102	0.00481313	-0.0241787	-0.0289501
carbamoyl phosphate	0.0130422	-0.0428277	0.11242	-0.0114311	0.0504675	-0.0280946	-0.0264336	0.0290227	0.0239859	-0.0684102	0.0213557	-0.0298879	0.0616151	-0.0345644	-0.0155191	-0.0200529	-0.010392	0.0536211	0.00790188	0.0477867	0.0239963	-0.0392326
o-phosphoethanolamine	-9.65135e-05	0.0496285	-0.0527721	-0.0185886	-0.014226	-0.0772131	-0.0117256	-0.00265904	-0.0227159	0.025992	-0.0322609	0.0284004	-0.0264877	-0.019678	-0.00866505	0.00767668	-0.00870102	-0.00913241	-0.0289398	-0.0410463	-0.00201761	0.0697691
l-histidinol	0.12243	-0.110003	0.317856	0.275302	-0.556272	-0.0666273	0.123403	-0.0726516	0.00434324	0.0566642	-0.0732526	-0.0662431	0.179792	0.152252	-0.00404586	-0.0155008	0.0673183	-0.0760433	-0.0245323	-0.346067	0.0848798	0.03722
5-(2-hydroxyethyl)-4-methylthiazole	-0.00408733	-0.0245639	-0.0213053	0.0529587	0.0183191	0.0233376	0.0278423	0.0163224	0.0325976	0.0254471	-0.024443	0.0299281	-0.015922	-0.00520698	-0.0181205	0.00857651	0.0145708	0.0148881	-0.0108077	0.0441629	0.0190404	-0.0796228
octanoate	0.00686099	-0.00337172	0.0538848	-0.0425106	0.104145	0.00554039	-0.0366283	-0.0237594	-0.0606548	0.00484549	0.115021	-0.0186713	-0.0239556	0.0705464	0.0193743	0.00905133	-0.0575875	-0.114431	-0.0482771	-0.0867563	0.0343748	0.0442859
(s)-2-acetyl-2-hydroxybutanoate	-0.00888265	0.00649463	-0.00519513	-0.0357725	-0.0212003	0.0448438	0.000142296	0.0126369	-0.00550141	0.0131063	0.0382285	0.0197111	-0.0135691	0.0252788	0.0219806	-0.030892	-0.0192365	0.0182732	0.00949559	0.00311564	0.0118056	-0.0129536
4-acetamidobutanoate	-0.00582195	0.0185733	-0.00790852	-0.0268195	0.0897514	0.0267167	0.0327457	-0.0257495	0.0133229	0.0320532	0.0174345	0.0110512	0.00358748	-0.0176287	-0.0270115	-0.00367781	-0.0574353	0.0193801	-0.0467057	0.10274	0.0795403	0.0362162
l-allysine	-0.00582195	0.0185733	-0.00790852	-0.0268195	0.0897514	0.0267167	0.0327457	-0.0257495	0.0133229	0.0320532	0.0174345	0.0110512	0.00358748	-0.0176287	-0.0270115	-0.00367781	-0.0574353	0.0193801	-0.0467057	0.10274	0.0795403	0.0362162
4-guanidinobutanoic acid	-0.113651	-0.0382412	0.00843533	-0.0326167	0.244834	0.047728	-0.0085598	-0.00936046	-0.0110618	0.0287477	0.01572	-0.0485199	0.0282226	-0.0765514	0.00110744	-0.00740645	0.0627456	-0.0376541	-0.0082048	-0.0695891	0.0803675	0.0149858
2-oxoglutarate	-0.0536733	-0.0461873	0.0218785	-0.0643738	0.00637106	0.0323426	-0.0327743	-0.00949693	-0.0442507	0.0132188	0.0163665	-0.0469169	-0.0111943	0.0288556	-0.00282911	0.0337012	-0.0221392	-0.00555288	-0.0106728	0.10183	0.00986905	0.0143211
dehydro-d-arabinono-1,4-lactone	-0.0536733	-0.0461873	0.0218785	-0.0643738	0.00637106	0.0323426	-0.0327743	-0.00949693	-0.0442507	0.0132188	0.0163665	-0.0469169	-0.0111943	0.0288556	-0.00282911	0.0337012	-0.0221392	-0.00555288	-0.0106728	0.10183	0.00986905	0.0143211
2-dehydropantoate	-0.00215203	-0.046775	0.00260701	-0.0369444	0.0410345	0.0253012	0.00274571	-0.027	-0.00808569	0.00847368	0.0155279	-0.0783825	-0.00366926	0.00437617	-0.023947	0.0113155	0.00256518	-0.0131304	-0.0264741	-0.0133263	-0.0300482	0.0507623
l-glutamine	0.082394	-0.034402	0.125543	-0.0402712	0.0108932	0.0403805	-0.00196572	-0.0543995	-0.0755267	-0.0265431	0.0228081	-0.0182768	0.0289318	0.0631665	-0.0280554	0.0068001	-0.0549601	-0.13901	-0.0428386	0.011784	-0.00535317	0.103029
l-lysine	0.0340442	-0.0930658	0.0461418	-0.103691	0.165304	0.0145327	-0.0412078	0.144469	-0.0919301	-0.0526514	0.153714	-0.0464967	-0.014041	0.0180678	-0.0117097	-0.00426781	-0.0729191	-0.126726	-0.0795427	-0.0384716	-0.0122161	0.117108
l-4-hydroxyglutamic semialdehyde	0.015545	0.0540611	0.117555	-0.0672171	0.0117343	0.0422607	-0.0391134	-0.0160618	-0.0383876	0.0390406	0.00209735	-0.00301148	0.00574838	0.051024	-0.0187575	-0.00738149	-0.0903205	-0.10269	-0.0622907	-0.0941425	0.0686189	0.17574
l-glutamate	0.015545	0.0540611	0.117555	-0.0672171	0.0117343	0.0422607	-0.0391134	-0.0160618	-0.0383876	0.0390406	0.00209735	-0.00301148	0.00574838	0.051024	-0.0187575	-0.00738149	-0.0903205	-0.10269	-0.0622907	-0.0941425	0.0686189	0.17574
o-acetyl-l-serine	0.015545	0.0540611	0.117555	-0.0672171	0.0117343	0.0422607	-0.0391134	-0.0160618	-0.0383876	0.0390406	0.00209735	-0.00301148	0.00574838	0.051024	-0.0187575	-0.00738149	-0.0903205	-0.10269	-0.0622907	-0.0941425	0.0686189	0.17574
d-arabinono-1,4-lactone	-0.00259261	-0.0799096	0.0863553	0.054106	0.0615764	0.082097	-0.0129401	-0.0913769	-0.0447605	0.0689361	-0.00193842	0.0315857	-0.0134062	0.0716756	0.0261178	-0.0429971	-0.00423176	-0.120503	-0.0242859	-0.10017	0.0034018	0.0278741
(2r,3r)-2,3-dihydroxy-3-methylpentanoate	-0.0131891	0.0527113	0.0458667	0.00435272	0.0143143	0.0888549	-0.0283411	-0.0119728	-0.0414292	0.00756148	0.0900185	0.00458152	-0.0358148	0.0670705	-0.0234128	0.0151777	-0.0652569	-0.0807951	-0.0752164	-0.0589529	0.0714556	0.15798
(r)-mevalonate	-0.0131891	0.0527113	0.0458667	0.00435272	0.0143143	0.0888549	-0.0283411	-0.0119728	-0.0414292	0.00756148	0.0900185	0.00458152	-0.0358148	0.0670705	-0.0234128	0.0151777	-0.0652569	-0.0807951	-0.0752164	-0.0589529	0.0714556	0.15798
(r)-pantoate	-0.0131891	0.0527113	0.0458667	0.00435272	0.0143143	0.0888549	-0.0283411	-0.0119728	-0.0414292	0.00756148	0.0900185	0.00458152	-0.0358148	0.0670705	-0.0234128	0.0151777	-0.0652569	-0.0807951	-0.0752164	-0.0589529	0.0714556	0.15798
l-methionine	0.0353593	0.03745	0.109219	0.093587	0.118354	0.115613	-0.0276362	-0.0933699	0.0544943	-0.0279404	0.0359088	-0.0145384	-0.0696368	0.0195591	-0.0015798	-0.0763383	-0.0145243	-0.0824765	-0.0475017	-0.0856765	0.0706056	0.122783
d-arabinose	-0.0375707	0.0485892	-0.089647	-0.123698	-0.0377615	-0.104126	-0.0260001	0.0368653	-0.0667594	0.04289	-7.83849e-05	0.0373008	-0.0386105	-0.111975	-0.0138186	0.061104	-0.0331419	0.0167072	-0.0443615	-0.0240977	-0.0147785	0.131991
d-ribose	-0.0375707	0.0485892	-0.089647	-0.123698	-0.0377615	-0.104126	-0.0260001	0.0368653	-0.0667594	0.04289	-7.83849e-05	0.0373008	-0.0386105	-0.111975	-0.0138186	0.061104	-0.0331419	0.0167072	-0.0443615	-0.0240977	-0.0147785	0.131991
d-xylose	-0.0375707	0.0485892	-0.089647	-0.123698	-0.0377615	-0.104126	-0.0260001	0.0368653	-0.0667594	0.04289	-7.83849e-05	0.0373008	-0.0386105	-0.111975	-0.0138186	0.061104	-0.0331419	0.0167072	-0.0443615	-0.0240977	-0.0147785	0.131991
d-xylulose	-0.0375707	0.0485892	-0.089647	-0.123698	-0.0377615	-0.104126	-0.0260001	0.0368653	-0.0667594	0.04289	-7.83849e-05	0.0373008	-0.0386105	-0.111975	-0.0138186	0.061104	-0.0331419	0.0167072	-0.0443615	-0.0240977	-0.0147785	0.131991
l-arabinose	-0.0375707	0.0485892	-0.089647	-0.123698	-0.0377615	-0.104126	-0.0260001	0.0368653	-0.0667594	0.04289	-7.83849e-05	0.0373008	-0.0386105	-0.111975	-0.0138186	0.061104	-0.0331419	0.0167072	-0.0443615	-0.0240977	-0.0147785	0.131991
guanine	-0.00239564	0.04873	0.038058	0.000940929	0.0552778	-0.00523209	-0.0197592	-0.00757629	0.04051	0.0492572	0.030362	0.0139494	0.00555518	0.004747	-0.0654625	-0.0771361	0.0171643	-0.0548101	-0.0327846	0.0108351	0.0768771	0.0270751
9h-xanthine	-0.0241278	-0.0108834	0.0416198	0.0366375	0.0465215	0.0135577	0.00354211	-0.0463834	-0.0404856	0.0948546	-0.228697	0.00938042	0.0194371	0.0589357	-0.0256437	-0.0043673	-0.036237	0.0219026	-0.0380859	-0.0402616	0.0217866	0.0674022
l-arabinitol	0.0397867	-0.00943971	0.036232	0.0421103	-0.070088	0.0367364	0.0694738	0.0110981	-5.69367e-05	0.0535277	-0.114388	0.00383791	0.0580724	0.0207266	-0.019922	-0.00942779	0.00712385	-0.0613219	-0.0180328	0.0282958	-0.0872054	0.0116293
xylitol	0.0397867	-0.00943971	0.036232	0.0421103	-0.070088	0.0367364	0.0694738	0.0110981	-5.69367e-05	0.0535277	-0.114388	0.00383791	0.0580724	0.0207266	-0.019922	-0.00942779	0.00712385	-0.0613219	-0.0180328	0.0282958	-0.0872054	0.0116293
3-hydroxyanthranilate	0.0253855	0.0198599	-0.119536	0.0641015	-0.0244362	0.0762423	0.0129912	0.042635	0.00130466	-0.0657845	0.134689	-0.0238832	-0.0660474	0.0377461	-0.0129651	0.00526563	-0.0253393	0.00520756	-0.0471699	-0.0565383	-0.00479514	0.035655
l-histidine	-0.0189762	0.0273296	0.134804	-0.0395664	-0.0147224	-0.00630558	-0.0335054	0.00112719	-0.03068	-0.0534297	0.402955	0.00262236	0.0189307	0.0163891	0.0134873	-0.0125663	-0.0419537	-0.0821295	-0.055276	-0.0753529	-0.0704806	0.131678
2-isopropylmaleic acid	-0.00869089	-0.0112271	0.140051	0.117639	0.00574685	0.0337999	0.0385952	-0.0578449	-0.0881972	0.0826541	-0.114642	-0.0217032	0.0576102	0.102691	0.000543205	0.0104765	-0.0536135	-0.085712	-0.0489788	-0.111542	0.0845233	0.0686118
indol-3-ylacetaldehyde	-0.0214715	-0.0582519	0.0675626	0.0311655	0.0500246	0.0613932	-0.0569228	-0.060159	-0.00715109	0.0108907	0.0596866	0.0266548	0.00695557	0.0983045	0.0105163	0.0145966	-0.0308158	-0.0443523	0.0033866	-0.0156196	0.0626276	-0.004401
2-oxoadipic acid	0.00432167	-0.0297682	-0.0282254	-0.0420369	-0.0330709	0.014766	0.00599941	-0.0162132	-0.00225299	0.0280463	-0.0230673	-0.0137706	-0.000728747	-0.00179487	0.0161163	0.00804825	-0.0185093	0.0179633	8.41393e-05	-0.0802473	0.0297851	0.014042
l-2-aminoadipate(2-)	0.0316304	0.0159513	0.179056	0.0173456	0.0101951	0.0803004	-0.009421	0.0139501	0.0126074	0.0324003	0.079738	-0.0109602	-0.0338378	0.0329257	-0.0707581	-0.022119	-0.0969961	-0.0911153	-0.0905198	-0.136986	0.124316	0.0934551
o-acetyl-l-homoserine	0.0316304	0.0159513	0.179056	0.0173456	0.0101951	0.0803004	-0.009421	0.0139501	0.0126074	0.0324003	0.079738	-0.0109602	-0.0338378	0.0329257	-0.0707581	-0.022119	-0.0969961	-0.0911153	-0.0905198	-0.136986	0.124316	0.0934551
tryptophol	0.046129	0.0319565	0.0903946	0.0268349	0.0403117	0.121057	-0.0975045	0.0547726	-0.0142634	0.0708011	0.0452418	0.0101602	-0.0228688	0.0922045	-0.106021	-0.0608497	-0.0912439	-0.0694018	-0.114272	-0.167795	0.106792	0.11876
4-hydroxy-2-oxoglutarate(2-)	0.0035753	0.000322051	0.0255814	0.0606456	0.00810283	0.016092	-0.0510032	-0.0113734	0.0109168	-0.00217626	0.00605083	0.00655115	-0.0208341	0.0193343	0.0145961	-0.00927416	0.0130375	0.0397336	0.0249544	0.0314354	0.00883015	-0.0758761
keto-phenylpyruvate	0.010008	0.00993568	-0.0116142	0.0255188	0.0279582	0.020599	0.028463	0.0042111	0.0240967	-0.00941438	-0.0216884	0.0112552	-0.013789	-0.00534592	-0.003809	0.00494142	0.0254993	0.0276473	0.00434638	-0.000922606	-0.013695	-0.0505709
trans-4-coumarate	0.010008	0.00993568	-0.0116142	0.0255188	0.0279582	0.020599	0.028463	0.0042111	0.0240967	-0.00941438	-0.0216884	0.0112552	-0.013789	-0.00534592	-0.003809	0.00494142	0.0254993	0.0276473	0.00434638	-0.000922606	-0.013695	-0.0505709
phenethyl acetate	-0.0118709	-0.000193846	0.0114922	0.0190601	-0.0184693	-0.0183852	0.0190064	0.0327975	0.0010616	-0.0196622	0.012557	-0.018575	-0.0196901	0.0287056	-0.0171323	0.00306223	-0.0100419	0.0119955	0.0294238	0.00286874	0.0115246	-0.0446822
l-phenylalanine	0.0107009	0.0563473	0.079245	0.0525238	-0.111375	0.0614669	-0.000300051	0.0154122	-0.0141356	-0.0665495	0.36813	0.0453281	0.00119783	-0.0507877	-0.0422117	-0.136649	-0.0369298	-0.10598	-0.0887316	-0.0966241	-0.066602	0.104455
phosphoenolpyruvate	-0.0737162	-0.0879401	-0.0989203	-0.18013	0.0222182	-0.0518693	0.00926017	-0.0438464	-0.00956182	-0.00664866	0.055618	-0.0176845	0.0115506	-0.0176271	0.0790909	0.0512982	-0.00383655	0.0382858	0.0664888	0.0984396	0.00362059	-0.0413573
pyridoxamine	0.0518371	-0.050215	-0.00376767	-0.0152818	0.0012924	0.00194158	0.00453857	-0.0193691	-0.02902	0.0124924	0.0432635	-0.0190016	-0.0182928	0.00975469	-0.00119891	0.0153432	-0.0260372	-0.0595337	0.0230329	0.0145948	-0.0141685	0.0221832
pyridoxine	0.0054233	0.0273851	-0.00530046	-0.0669362	-0.00657766	-0.0291957	-0.0271494	0.00633377	-0.00141515	0.012879	0.0335392	-0.0130991	0.00910092	-0.0133658	-0.0268967	0.00754035	-0.0323592	-0.0313855	0.0132245	-0.00779159	0.00281511	0.0337954
glyceraldehyde 3-phosphate	-0.00183894	0.020138	-0.025635	-0.0309311	-0.0181189	-0.0136307	0.0172457	0.000550559	-0.0109268	-0.00904825	0.0403217	0.0109488	0.0300276	0.0538866	-0.00133688	0.0277021	-0.0211419	0.00252117	0.0118459	0.00969921	-0.0122241	-0.0631212
glycerone phosphate	-0.00183894	0.020138	-0.025635	-0.0309311	-0.0181189	-0.0136307	0.0172457	0.000550559	-0.0109268	-0.00904825	0.0403217	0.0109488	0.0300276	0.0538866	-0.00133688	0.0277021	-0.0211419	0.00252117	0.0118459	0.00969921	-0.0122241	-0.0631212
sn-glycerol 3-phosphate	0.0166057	-0.161649	-0.00516652	-0.143789	0.0629768	-0.0056074	0.0208994	-0.0694187	-0.110477	-0.0949085	0.051839	-0.0978243	0.0403985	0.00861857	0.111397	0.13577	0.0987232	-0.0253806	0.0739997	0.0997063	-0.096733	-0.0598571
3-dehydroshikimate	0.0237807	-0.111804	0.0406017	-0.0133	0.0481937	-0.0635321	0.0148233	-0.0298001	-0.0243376	-0.00654744	-0.0449727	-0.0234364	0.0216228	0.02742	0.0671574	0.0402819	0.0329181	0.00718061	0.0868989	0.0619917	-0.0228875	-0.0325361
decanoate	0.0545777	-0.0873439	0.0776714	-0.0813069	0.0959546	0.0832923	0.00612409	-0.0551374	-0.0760249	0.0446308	0.0776152	-0.0148279	0.00119919	0.0690613	-0.0270826	0.0109217	-0.0844975	-0.0950055	-0.0341031	-0.119022	0.020806	-0.00506695
2-acetamido-5-oxopentanoate	-0.0113638	-0.0398947	-0.00363114	-0.0523851	-0.037223	0.0932629	0.0285751	-4.58738e-05	0.0162339	-0.0229597	0.214909	0.00642061	-0.0308142	-0.114297	-0.0440961	-0.00944685	-0.0210241	-0.0749898	-0.0178937	0.0264254	-0.0454659	0.0710299
cis-aconitate(3-)	9.73682e-05	0.060309	-0.014007	-0.0415025	-0.0757848	-0.0484478	-0.00884273	0.0053834	-0.0740259	0.129715	-0.152478	-0.0587116	0.0262231	0.0219566	0.0116698	0.0283396	-0.0295029	-0.0202699	0.0191333	-0.0443839	-0.0244293	0.303265
trans-aconitate(3-)	9.73682e-05	0.060309	-0.014007	-0.0415025	-0.0757848	-0.0484478	-0.00884273	0.0053834	-0.0740259	0.129715	-0.152478	-0.0587116	0.0262231	0.0219566	0.0116698	0.0283396	-0.0295029	-0.0202699	0.0191333	-0.0443839	-0.0244293	0.303265
(2s)-2-isopropyl-3-oxosuccinate(2-)	-0.0087719	-0.0194573	0.0255967	0.031495	-0.0514227	-0.0150628	0.0505151	-0.00922519	0.00701865	0.0243825	-0.0961639	-0.027561	0.0338478	0.0307827	0.00963873	-0.000920102	-0.0675587	0.00855361	-0.00876474	-0.00753219	0.0391773	0.0485757
shikimate	-0.0087719	-0.0194573	0.0255967	0.031495	-0.0514227	-0.0150628	0.0505151	-0.00922519	0.00701865	0.0243825	-0.0961639	-0.027561	0.0338478	0.0307827	0.00963873	-0.000920102	-0.0675587	0.00855361	-0.00876474	-0.00753219	0.0391773	0.0485757
l-arginine	0.154318	-0.0341542	0.139405	-0.0525253	-0.320221	-0.221377	0.00924741	-0.0517586	-0.0987157	-0.0372311	0.760275	-0.00300967	0.131155	-0.0240293	0.0295693	-0.016031	0.0507351	-0.105299	-0.00130301	-0.265548	-0.134979	0.117471
indole-3-acetate	0.0181984	0.0341429	0.046728	0.0443791	0.0250436	0.0915139	0.0330641	-0.0247979	-0.000200745	-0.0592285	0.0093065	0.0142417	-0.030478	0.0317756	0.0140406	0.00464205	0.0455048	0.000705244	0.0421531	0.036527	-0.0190737	-0.0992747
l-citrulline	-0.0800912	0.112203	-0.0454041	-0.0158457	0.218237	0.215304	-0.040863	0.0105858	-0.0165587	0.0911884	0.0922396	-0.00210431	-0.0150515	-0.0625065	0.00579722	0.0231167	-0.126774	-0.0447446	-0.0698159	0.0506117	0.0546873	0.163792
allantoate	0.0635592	-0.140657	0.0317358	0.0283032	0.0227034	0.000515452	0.027226	-0.00819204	-0.0217543	0.0122032	-0.0458905	-0.044342	0.0731118	0.0525641	0.0745282	-0.0242867	-0.00101733	-0.00512944	0.010982	0.123396	0.0366099	-0.0141269
(2r,3s)-3-isopropylmalate(2-)	0.00652524	-0.0428179	0.116566	0.100817	-0.0909476	0.0619515	0.0553243	-0.0711848	-0.0956221	0.0278007	-2.21255e-05	-0.0710402	0.0353491	0.123893	0.0178819	0.0212315	-0.0551419	-0.0958494	-0.025667	-0.102268	0.0568918	0.0630448
2-isopropylmalate(2-)	0.00652524	-0.0428179	0.116566	0.100817	-0.0909476	0.0619515	0.0553243	-0.0711848	-0.0956221	0.0278007	-2.21255e-05	-0.0710402	0.0353491	0.123893	0.0178819	0.0212315	-0.0551419	-0.0958494	-0.025667	-0.102268	0.0568918	0.0630448
diphosphate	-0.0230828	0.0279494	-0.0413677	-0.0780075	-0.0209126	-0.0830838	-0.0101825	0.0171618	-0.00958173	0.0306382	-0.0211164	0.000909059	0.0240303	-0.0178735	0.00674338	0.0332044	-0.0341789	-0.0291233	-0.00861614	-0.0271593	-0.00334659	0.123775
3-(4-hydroxyphenyl)pyruvate	-0.0249951	0.0324596	0.0383669	0.00814018	-0.00222243	-0.00294033	0.0114725	0.0154512	0.00107649	0.0136306	-0.0321823	0.00218646	-0.0163492	0.00141061	0.0128044	-0.0208958	-0.00396593	0.021883	-0.0169683	-0.0157994	-0.0359396	-0.01988
d-fructose	-0.00816928	0.0989901	-0.145664	-0.212091	-0.0177634	-0.130177	-0.00249468	0.0488382	-0.00981189	0.0460129	-0.058275	0.0322413	0.0189699	-0.109401	0.013563	0.0476268	-0.0296397	0.032199	-0.0360921	0.0237817	-0.0690242	0.199069
d-galactose	-0.00816928	0.0989901	-0.145664	-0.212091	-0.0177634	-0.130177	-0.00249468	0.0488382	-0.00981189	0.0460129	-0.058275	0.0322413	0.0189699	-0.109401	0.013563	0.0476268	-0.0296397	0.032199	-0.0360921	0.0237817	-0.0690242	0.199069
d-glucose	-0.00816928	0.0989901	-0.145664	-0.212091	-0.0177634	-0.130177	-0.00249468	0.0488382	-0.00981189	0.0460129	-0.058275	0.0322413	0.0189699	-0.109401	0.013563	0.0476268	-0.0296397	0.032199	-0.0360921	0.0237817	-0.0690242	0.199069
d-mannose	-0.00816928	0.0989901	-0.145664	-0.212091	-0.0177634	-0.130177	-0.00249468	0.0488382	-0.00981189	0.0460129	-0.058275	0.0322413	0.0189699	-0.109401	0.013563	0.0476268	-0.0296397	0.032199	-0.0360921	0.0237817	-0.0690242	0.199069
l-sorbose	-0.00816928	0.0989901	-0.145664	-0.212091	-0.0177634	-0.130177	-0.00249468	0.0488382	-0.00981189	0.0460129	-0.058275	0.0322413	0.0189699	-0.109401	0.013563	0.0476268	-0.0296397	0.032199	-0.0360921	0.0237817	-0.0690242	0.199069
myo-inositol	-0.00816928	0.0989901	-0.145664	-0.212091	-0.0177634	-0.130177	-0.00249468	0.0488382	-0.00981189	0.0460129	-0.058275	0.0322413	0.0189699	-0.109401	0.013563	0.0476268	-0.0296397	0.032199	-0.0360921	0.0237817	-0.0690242	0.199069
3-(4-hydroxyphenyl)lactate	0.00202366	0.0345772	0.0263626	0.0496157	0.0192029	-0.00406806	0.039272	-0.0218014	0.0111885	-0.0144102	-0.00457003	0.0129166	-0.0114574	0.0411937	0.0202846	0.0104728	0.00625131	-0.00185824	0.0127209	-0.033223	0.031387	-0.0440197
d-glucitol	0.0433337	-0.0258854	0.0830753	0.0873145	-0.109521	0.0706468	0.0595486	-0.0561276	-0.0373114	0.0928552	-0.121326	-0.0157609	0.11754	0.126799	0.0206024	-0.0317408	-0.0420223	-0.031901	-0.0705803	0.154204	-0.0625375	0.00166846
l-glucitol	0.0433337	-0.0258854	0.0830753	0.0873145	-0.109521	0.0706468	0.0595486	-0.0561276	-0.0373114	0.0928552	-0.121326	-0.0157609	0.11754	0.126799	0.0206024	-0.0317408	-0.0420223	-0.031901	-0.0705803	0.154204	-0.0625375	0.00166846
choline phosphate	0.0425071	0.000774324	0.000849043	0.00841127	0.0598492	-0.0387242	0.0375226	-0.0477571	-0.0519441	0.0325844	0.0164029	-0.0338936	-0.00742159	-0.000443334	0.0234364	-0.011973	-0.00214594	0.033288	0.0321953	-0.062812	0.0224588	-0.0493782
3-phosphonatooxypyruvate(3-)	0.00570515	-0.0355449	0.00886594	0.0572817	0.0507028	0.0585708	-0.00110531	0.0113262	0.0385157	-0.0413972	-0.00146902	-0.0207278	-0.0358083	0.00900819	-0.00590148	-0.00417926	0.052894	0.00704298	0.0470237	0.0205773	0.011202	-0.146737
2-hydroxy-3-oxobutyl phosphate	0.00381899	0.00921068	-0.0112118	0.0622674	-0.0252336	0.032874	-0.00232899	0.0297629	0.011492	-0.034486	-0.000860942	-0.0021135	-0.00629057	0.0277627	0.00465716	0.00134249	0.0328803	0.037869	0.0158295	0.0173101	-0.0142262	-0.0964967
o-phospho-l-serine	0.00710926	0.0750315	0.111629	-0.089463	-0.0413908	0.0126435	-0.015309	-0.00512104	-0.0423514	0.0739613	0.00318953	0.019027	0.0239371	0.0275033	-0.00777295	-0.0292534	-0.0965482	-0.119	-0.0638016	-0.075136	0.052657	0.245598
2-amino-3-(3-oxoprop-1-enyl)but-2-enedioate	-0.0142057	0.107834	0.092324	-0.136521	-0.0122652	0.0123243	-0.0114528	0.00456371	-0.0419886	0.061103	-0.0313895	0.0407442	0.0191151	0.0331791	-0.0150881	0.00200846	-0.0781421	-0.104783	-0.0380559	-0.0682921	0.0565445	0.232288
2-phospho-d-glyceric acid	-0.0291906	-0.0966721	-0.0342925	-0.19713	0.00174354	0.0263379	0.0196735	-0.0552848	-0.0489754	-0.0552444	0.0770643	-0.0479837	-0.0231774	-0.00582886	0.134934	0.0355236	0.0657918	0.06309	0.00551062	0.274952	0.000498191	-0.0314658
3-phospho-d-glyceric acid	-0.0291906	-0.0966721	-0.0342925	-0.19713	0.00174354	0.0263379	0.0196735	-0.0552848	-0.0489754	-0.0552444	0.0770643	-0.0479837	-0.0231774	-0.00582886	0.134934	0.0355236	0.0657918	0.06309	0.00551062	0.274952	0.000498191	-0.0314658
8-amino-7-oxononanoate	-0.0464169	-0.190765	-0.160914	-0.195054	-0.0172753	0.105552	0.00881993	0.155638	0.0638445	0.0127785	0.0269894	-0.0818339	-0.0229475	-0.0118643	-0.023698	-0.00956457	-0.0188109	0.032588	-0.0108025	-0.110369	-0.0416563	0.0629111
(2e)-3-(methoxycarbonyl)pent-2-enedioic acid	-0.0180002	-0.0205787	0.0657268	0.0340829	-0.0735318	-0.0285406	-0.00518626	-0.0369896	-0.0494591	0.103971	-0.137309	0.0191557	0.0364575	0.056858	0.0117917	-0.00856206	-0.0345779	-0.0957656	-0.0389001	-0.0614585	-0.00413436	0.160543
but-1-ene-1,2,4-tricarboxylic acid	-0.0180002	-0.0205787	0.0657268	0.0340829	-0.0735318	-0.0285406	-0.00518626	-0.0369896	-0.0494591	0.103971	-0.137309	0.0191557	0.0364575	0.056858	0.0117917	-0.00856206	-0.0345779	-0.0957656	-0.0389001	-0.0614585	-0.00413436	0.160543
n-acetyl-l-glutamate(2-)	-0.0339377	-0.066274	0.0928225	-0.0623089	0.167024	0.0904794	-0.0321732	-0.0336367	-0.027803	-0.00859074	0.0909111	-0.00176762	0.0319813	0.0634343	0.00847025	-0.00135572	-0.0631052	-0.0776472	-0.0283826	-0.00702378	0.106112	0.0236118
3-dehydroquinate	0.0685334	-0.051372	0.0873438	0.0744685	0.0323191	0.0369145	0.0010722	-0.0694298	-0.0854065	0.0258257	-0.00210107	0.00659785	-0.0132984	0.0404361	0.0264321	0.00575738	0.0293097	-0.0416106	-0.0249595	-0.121248	0.0655825	0.0247498
3-hydroxy-2-isopropyl-4-methoxy-4-oxobutanoate	0.0350262	-0.0351511	0.0837114	0.00570024	0.00677946	0.0342717	-0.0597605	-0.0632736	-0.0484577	-0.0100121	0.0590579	0.0337086	0.0122213	0.0532279	0.0296521	-0.0384013	-0.0129741	-0.0429997	-0.0132122	-0.054539	0.089574	0.039833
citrate(3-)	0.0554613	-0.0339707	0.0643607	-0.111949	-0.133828	-0.0861649	0.0510515	-0.0618101	-0.0935795	0.137599	-0.0673533	-0.0995545	0.138674	-0.0275635	0.0556652	0.0692193	-0.0384407	-0.0232232	-0.0149295	0.076257	-0.0541409	0.435864
isocitrate(3-)	0.0554613	-0.0339707	0.0643607	-0.111949	-0.133828	-0.0861649	0.0510515	-0.0618101	-0.0935795	0.137599	-0.0673533	-0.0995545	0.138674	-0.0275635	0.0556652	0.0692193	-0.0384407	-0.0232232	-0.0149295	0.076257	-0.0541409	0.435864
o-phospho-l-homoserine	-0.0318395	-0.0172207	-0.0559913	-0.0559806	-0.0207592	0.014317	-0.0743875	0.0197797	-0.0806908	0.0952598	0.141019	0.0550262	-0.0387637	-0.126736	-0.0343112	-0.0440719	0.0164752	-0.0223171	-0.0350399	-0.00207516	-0.0226933	0.152911
laurate	0.0166061	-0.0496938	-0.0236342	-0.140488	0.175524	0.0671043	-0.0553497	-0.0783664	-0.00733098	0.0286075	0.0681726	-0.0124018	-0.0477404	0.0165853	-0.0261708	0.0404596	0.0251648	-0.0440223	0.00391888	-0.0808647	0.000701705	-0.0106024
o-acetylcarnitine	-0.0338784	-0.0838039	0.00279802	-0.141622	0.0658705	0.067437	-0.0595731	-0.00143922	0.0153132	-0.00824717	0.0470103	0.0732115	0.0387764	-0.0377701	0.0675094	-0.0345553	-0.0728489	-0.011401	-0.0938741	-0.13965	-0.0221313	0.0583014
2-oxaloglutaric acid	0.00616681	-0.0178585	-0.0395493	-0.0338884	-0.000910852	-0.054341	-0.00459575	0.00786044	0.00858705	0.0203975	-0.00803513	-0.0123555	0.00470154	0.00136734	-0.0167664	0.0161763	-0.00211064	-0.00309775	-0.00246055	0.0230654	-0.0173643	0.0318637
3-(indol-3-yl)pyruvate	0.0533949	-0.0975404	0.0391782	0.0581504	-0.0144934	0.00124161	0.0106484	-0.0136578	-0.0202036	-0.0262678	0.0262939	0.00446494	-0.000697961	-0.022226	-0.0320388	-0.0370998	-0.0804074	-0.00738373	0.0172882	0.03969	0.0674263	0.00794781
lipoamide	0.0509058	-0.0245059	0.025478	0.0300161	-0.0309046	-0.0603875	-0.00743282	-0.0367061	-0.03142	-0.0488595	-0.00322127	0.0209312	-0.0111531	0.000318266	0.0423096	-0.033926	-0.0380648	-0.0357693	-0.0164237	0.0681024	0.0480144	-0.00220348
(2s,3r)-3-hydroxybutane-1,2,3-tricarboxylic acid	-0.0176382	0.0211293	0.135968	0.0785697	-0.0127292	-0.0133121	-0.0451531	-0.0713479	-0.0468382	0.184075	-0.346965	0.0426573	0.0541287	0.0731398	0.0356202	-0.00800678	-0.0259266	-0.139294	-0.0161369	-0.0432923	-0.0186095	0.415658
2-methylcitrate(3-)	-0.0176382	0.0211293	0.135968	0.0785697	-0.0127292	-0.0133121	-0.0451531	-0.0713479	-0.0468382	0.184075	-0.346965	0.0426573	0.0541287	0.0731398	0.0356202	-0.00800678	-0.0259266	-0.139294	-0.0161369	-0.0432923	-0.0186095	0.415658
homocitrate(3-)	-0.0176382	0.0211293	0.135968	0.0785697	-0.0127292	-0.0133121	-0.0451531	-0.0713479	-0.0468382	0.184075	-0.346965	0.0426573	0.0541287	0.0731398	0.0356202	-0.00800678	-0.0259266	-0.139294	-0.0161369	-0.0432923	-0.0186095	0.415658
homoisocitrate(3-)	-0.0176382	0.0211293	0.135968	0.0785697	-0.0127292	-0.0133121	-0.0451531	-0.0713479	-0.0468382	0.184075	-0.346965	0.0426573	0.0541287	0.0731398	0.0356202	-0.00800678	-0.0259266	-0.139294	-0.0161369	-0.0432923	-0.0186095	0.415658
dihydrolipoamide	-0.0185733	-0.00980543	0.0786312	0.0108692	-0.0708247	0.0109867	-0.0579037	-0.0129815	-0.0200494	0.141071	-0.14935	0.0101413	-0.00224337	0.0416434	-0.0506159	-0.00472366	-0.000367013	-0.0948601	-0.0439633	-0.0763587	-0.00628075	0.271605
4-phospho-l-aspartate	0.0205942	0.0227496	0.085166	-0.0585382	0.0367294	0.166132	-0.0554188	0.0283677	-0.00603419	0.00835868	0.0193929	-0.0759386	0.0582109	0.0457565	0.0286894	0.00977445	0.0178182	-0.142861	0.000694713	0.00449078	0.0152912	0.0393872
2-deoxy-d-ribofuranose 1-phosphate	0.0141827	0.0354811	-0.0488722	-0.00238422	0.074253	0.00789983	-0.0462932	0.00154679	-0.000372601	0.0424559	0.0418409	0.0208442	-0.00110911	-0.000381238	-0.0119507	-0.0560295	-0.0855501	-0.0122971	-0.0609831	-0.000266747	-0.0220308	0.0685955
2-deoxy-d-ribose 5-phosphate	0.0141827	0.0354811	-0.0488722	-0.00238422	0.074253	0.00789983	-0.0462932	0.00154679	-0.000372601	0.0424559	0.0418409	0.0208442	-0.00110911	-0.000381238	-0.0119507	-0.0560295	-0.0855501	-0.0122971	-0.0609831	-0.000266747	-0.0220308	0.0685955
dethiobiotin	-0.00876607	-0.0490955	0.0754462	-0.118956	0.0499131	0.125681	-0.0077405	-0.0179011	-0.0846074	0.0481548	-0.00287312	-0.0553956	0.0162218	0.0803033	-0.0236431	-0.00224912	-0.0210077	-0.0368913	-0.00707992	0.0132367	0.094787	0.073952
glycerophosphatidylethanolamine	-0.00205063	0.00591187	-0.00856352	-0.0721438	0.0756976	0.0831271	-0.0582302	0.0305789	-0.00839501	0.0695424	0.0773888	0.0361398	-0.0490364	-0.0127583	-0.0188324	-0.0274677	-0.0677748	-0.071704	-0.0604057	-0.156051	-0.0506744	0.167445
l-gamma-glutamyl-l-alanine	0.00516327	0.0156227	0.0941416	0.0904309	0.0316894	-0.0209608	-0.053467	0.00739216	0.00217206	0.0281014	0.00591037	0.00509698	0.0126868	0.029978	-0.0310729	-0.0208356	-0.0506391	-0.0165548	-0.0219071	-0.032615	-0.0162583	-0.0084633
o-succinyl-l-homoserine	-0.0088093	-0.00119649	-0.0285324	0.0217369	0.00856014	-0.00468947	0.0357463	0.0150056	0.0163511	-0.0292986	0.0113439	0.0179784	0.00468706	-0.0445792	-0.00510349	-0.0309716	-0.0290376	0.0532292	0.0155112	0.0235951	0.0375581	0.00446292
(r)-pantothenate	0.0291123	0.028125	-0.0326849	-0.0826058	-0.0651026	-0.0672218	-0.0396879	-0.0146251	-0.000718391	0.0453394	0.0204548	0.0118802	-0.00570525	-0.00382323	0.00760469	0.0036774	-0.0242752	-0.0361353	-0.0325016	-0.0085806	-0.0547477	0.128233
3-(imidazol-4-yl)-2-oxopropyl dihydrogen phosphate	-0.00785093	-0.0261882	0.0298778	0.0543366	0.00747869	0.0319168	0.0123844	0.00624772	0.00995447	-0.0351248	-0.00171377	-0.00396566	0.000468742	0.0272258	0.00956435	-0.0189806	0.0372262	0.0186597	0.00296965	0.0341276	0.00794883	-0.0802818
l-histidinol phosphate	0.0619992	-0.0227433	-0.0479445	0.0842618	-0.0269393	0.0556062	0.0166686	-0.0184104	0.062341	0.00605812	0.0448969	-0.035371	0.00993267	-0.0387215	-0.0358506	-0.0687562	0.024318	-0.00881073	-0.0457421	-0.0819012	-0.0380383	0.0223898
l-cystathionine	-0.0340804	0.0936613	-0.0351164	-0.0954015	0.064	-0.0215093	0.0234895	-0.0118784	-0.0273347	0.0157948	-0.068105	-0.0469073	0.0312316	-0.0123109	0.00779977	-0.00380558	-0.0332947	-0.010786	-0.0047566	0.00974125	0.0143553	0.0472798
4-amino-4-deoxychorismate(2-)	0.0104266	0.0836212	-0.0137423	0.0253424	0.0291539	-0.0333173	-0.0277184	-0.0346383	0.0635807	0.0169006	-0.0031592	-0.0201658	0.0638568	-0.0688536	0.0331897	-0.0156921	0.00743132	-0.099898	-0.0392608	-0.00039583	-0.0141831	0.0209804
chorismate(2-)	0.00848504	-0.0143217	0.00877934	-0.0252508	0.0117482	0.045221	0.0360325	0.0143085	-0.00300488	-0.00270256	-0.00377106	-0.0534247	-0.0312785	0.0225355	-0.0298811	0.0296437	-0.0090964	0.0141386	-0.0158844	0.0391081	0.0385523	0.00575805
prephenate(2-)	0.00848504	-0.0143217	0.00877934	-0.0252508	0.0117482	0.045221	0.0360325	0.0143085	-0.00300488	-0.00270256	-0.00377106	-0.0534247	-0.0312785	0.0225355	-0.0298811	0.0296437	-0.0090964	0.0141386	-0.0158844	0.0391081	0.0385523	0.00575805
porphobilinogen	0.0398795	0.04745	0.0481896	-0.0442943	-0.0287708	-0.0352008	0.0424927	-0.0111793	0.00848483	-0.028852	0.0388271	-0.0272887	-0.00193922	0.0321	-0.00229776	-0.0356966	-0.00596112	0.0507669	0.0141161	-0.0128022	-0.0116808	0.00773064
myristoleate	0.0371512	0.0544689	-0.0330413	0.0110597	0.0504946	-0.00213136	0.00584425	-0.0143854	-0.00611052	-0.0119996	0.0341992	0.00495432	-0.026314	-0.0259444	-0.0210358	-0.0214417	-0.0240899	-0.011337	0.0235661	-0.0754474	-0.0233279	0.0247698
l-gamma-glutamyl phosphate	0.0366456	-0.0602757	0.144503	0.0182046	0.0460145	0.11677	0.00299428	-0.0446801	-0.0593115	0.0377726	0.0215754	-0.0518274	-0.0117391	0.0206364	0.00718867	-0.0149557	-0.0256287	-0.130738	-0.0414058	-0.00225613	0.0173701	0.0934445
2-deoxycytidine	-0.00525019	0.0445231	0.0189759	-0.0382805	0.00646308	-0.0131308	0.00479947	0.0172939	0.00386921	0.00175553	0.0710417	0.0111722	0.017077	-0.0312946	0.00876752	-0.00270819	-0.0660639	-0.0109735	-0.0442146	-0.0514761	-0.0590497	0.0614565
(r)-5-phosphomevalonic acid	0.0753718	-0.0643821	0.144826	0.275775	-0.16617	0.0355954	-0.000654023	-0.114963	0.00232054	0.118678	-0.290691	0.119177	0.062597	0.0209614	-0.0469231	-0.0282931	0.022588	-0.114439	0.104303	-0.173861	-0.00856802	0.115891
2-deoxyuridine	0.0628513	-0.0437663	0.091993	0.0356375	0.00586718	0.107324	-0.0196468	-0.0259015	-0.0177462	-0.0443074	0.0704341	-0.0228526	0.000754424	0.0871722	-0.0144682	-0.0177633	-0.0153538	-0.0713876	-0.033578	-0.0205639	0.0131339	-0.00489415
myristate	-0.015285	0.0449461	-0.070784	-0.0985377	0.12526	-0.0540599	-0.00896926	-0.018264	-0.026845	0.0183636	0.00851345	0.00364338	-0.004186	0.0505614	-0.0465595	0.0489669	0.0742249	0.0177016	0.0116283	-0.0824893	-0.0159976	-0.0287715
alpha-d-ribose 1-phosphate	-0.0250412	0.115162	0.0347019	0.00847638	-0.105291	-0.0402781	-0.0167146	0.00500259	-0.00897248	-0.0111173	0.0129221	-0.0138155	0.0193729	0.0603951	-0.0270449	-0.0245313	-0.0744904	-0.0558743	-0.0170891	-0.0750053	-0.0238155	0.147828
alpha-d-ribose 5-phosphate	-0.0250412	0.115162	0.0347019	0.00847638	-0.105291	-0.0402781	-0.0167146	0.00500259	-0.00897248	-0.0111173	0.0129221	-0.0138155	0.0193729	0.0603951	-0.0270449	-0.0245313	-0.0744904	-0.0558743	-0.0170891	-0.0750053	-0.0238155	0.147828
d-ribulose 5-phosphate	-0.0250412	0.115162	0.0347019	0.00847638	-0.105291	-0.0402781	-0.0167146	0.00500259	-0.00897248	-0.0111173	0.0129221	-0.0138155	0.0193729	0.0603951	-0.0270449	-0.0245313	-0.0744904	-0.0558743	-0.0170891	-0.0750053	-0.0238155	0.147828
d-xylulose 5-phosphate	-0.0250412	0.115162	0.0347019	0.00847638	-0.105291	-0.0402781	-0.0167146	0.00500259	-0.00897248	-0.0111173	0.0129221	-0.0138155	0.0193729	0.0603951	-0.0270449	-0.0245313	-0.0744904	-0.0558743	-0.0170891	-0.0750053	-0.0238155	0.147828
n-formyl-l-kynurenine	-0.0485761	0.045055	-0.0197268	-0.0176369	-0.00506098	-0.0210821	-0.00688982	-0.0756979	0.0242423	0.0133968	0.0286538	-0.0148388	0.0271889	0.0505577	0.0292681	0.00158738	0.0246131	0.00248949	-0.0265737	-0.0170531	-0.0429368	0.0438536
5-(methylsulfanyl)-2,3-dioxopentyl phosphate	0.00413082	0.00234649	-0.0281756	-0.0235496	0.014134	-0.0397764	-0.000666282	-0.00557658	-0.0308535	-0.0139724	-0.0194894	-0.00245356	0.00689163	0.0358146	0.0186304	0.0281603	0.00315159	0.0150354	-0.0159077	-0.0219364	0.0143258	-0.0225561
thymidine	0.0289048	-0.0415982	-0.0268723	-0.0100327	0.00598317	0.0275869	-0.00443972	0.022711	-0.0763351	0.025193	-0.00289537	-0.0209242	-0.0218419	0.0436135	-0.00828141	0.0270699	0.00528101	0.0230855	0.0195563	0.00777743	-0.0186952	0.0288638
cytidine	0.026974	0.0103299	0.107897	0.0155088	-0.00645001	0.103359	0.00826155	0.0461509	1.04572e-06	-0.0152262	0.0611454	-0.0327866	-0.0113638	-0.0122217	-0.0686812	-0.0199469	-0.0359966	-0.0494414	-0.0584204	-0.0627992	0.0272974	0.0684827
uridine	0.0241068	6.99567e-06	0.0782288	-0.0370421	0.00224094	-0.000477764	-0.0328004	-0.00130463	-0.0452194	0.0397705	-0.00795794	0.00445703	0.00699086	0.0332934	-0.0028154	0.0237421	-0.0624016	-0.08717	-0.0417514	-0.0205411	0.0101892	0.105904
biotin	0.0375871	-0.045265	0.074738	-0.0209689	0.0645706	0.0381797	-0.0694476	0.0559495	-0.0321352	0.0773253	0.0858197	0.00379671	-0.014064	0.0266319	-0.0109159	-0.0309115	-0.0562728	-0.0953913	-0.0723289	-0.0678345	-0.0534335	0.174214
n(1)-acetylspermine	-0.0298167	0.00378201	-0.00640405	-0.0209613	0.00507206	-0.038893	0.0366509	0.0612477	-0.0324065	-0.0493076	0.0303069	-0.0197638	0.0202368	-0.0528651	-0.0168512	-0.0111692	0.0594469	-0.0932585	-0.0582146	-0.0294069	0.0530682	0.0104744
pyridoxal 5-phosphate	0.00666616	-0.0351266	0.0949348	-0.055636	0.0012613	-0.00386602	-0.0168696	-0.0583676	-0.00697382	-0.00019033	0.0570867	-0.00287043	-0.00470598	-0.00539014	-0.0125793	-0.0591743	-0.0418672	-0.0437432	-0.016518	0.00558234	0.0470457	0.0614326
2-deoxyadenosine	0.00963917	0.0328421	0.00566394	0.0143415	-0.0146159	-0.113463	-0.0217126	-0.0550892	-0.0460319	-0.00495594	0.0511909	-0.0330598	0.0429367	0.0456703	0.0322812	-0.0536488	-0.0213714	-0.0118143	-0.00545655	0.0788144	-0.0106031	0.0306344
2-deoxyinosine	-0.0279895	-0.0289327	0.0922998	-0.111879	-0.0333781	0.0150723	-0.0233868	0.0121327	-0.0692561	0.0277577	-0.0173976	0.0199298	0.017168	0.0101224	-0.00441895	0.0182461	-0.101817	0.00404462	-0.0536168	-0.0202927	0.026139	0.0870788
palmitoleate	-0.00262956	0.105701	0.0511855	-0.0441011	0.0192083	-0.00957851	-0.0665456	-0.0721056	-0.0261583	0.0864921	0.00186716	0.000721164	-0.0378463	-0.00688404	-0.0421239	-0.0220491	0.013624	-0.0958867	-0.0211664	-0.208428	0.0450394	0.0408008
2-(3-amino-3-carboxypropyl)-l-histidine	0.140612	-0.041945	0.206021	0.0418776	-0.271177	-0.0942071	-0.0233881	-0.0807129	-0.013004	-0.0475677	0.647985	-0.00180277	0.0570809	0.0332226	0.0321761	0.0107391	0.0474859	-0.0510661	0.0180679	-0.214358	-0.159313	0.0628885
2-hydroxyhexadecanal	-0.00627986	0.0180293	-0.0574613	-0.0778512	-0.0272867	-0.0448431	0.0041467	-0.0187175	-0.0254376	0.0252353	-0.0351665	-0.000626172	0.0378463	0.0767267	-0.0234341	0.022394	0.0230041	-0.00955245	0.00554426	-0.0398927	-0.035208	0.00521767
palmitate	-0.00627986	0.0180293	-0.0574613	-0.0778512	-0.0272867	-0.0448431	0.0041467	-0.0187175	-0.0254376	0.0252353	-0.0351665	-0.000626172	0.0378463	0.0767267	-0.0234341	0.022394	0.0230041	-0.00955245	0.00554426	-0.0398927	-0.035208	0.00521767
sn-glycero-3-phosphocholine	-0.0481155	0.0897563	-0.0246963	0.100184	0.147	0.281839	-0.0639491	0.00727889	0.0308332	-0.00773779	0.0137145	-0.0168647	-0.0572113	0.0354268	-0.00554667	0.0278843	-0.0395428	-0.0521441	-0.0245912	0.0846619	0.0567972	0.0433686
s-methyl-5-thio-alpha-d-ribose 1-phosphate	-0.0119054	0.0314695	-0.0347562	-0.0650477	-0.0107517	-0.0498834	-0.037733	-0.00632951	-0.00677948	0.00576882	0.0244143	-0.0420995	-0.0098442	-0.0160665	-0.0276895	0.0119551	-0.0156993	-0.00595878	-0.0109951	-0.0103156	0.0302201	0.0811767
s-methyl-5-thio-d-ribulose 1-phosphate	-0.0119054	0.0314695	-0.0347562	-0.0650477	-0.0107517	-0.0498834	-0.037733	-0.00632951	-0.00677948	0.00576882	0.0244143	-0.0420995	-0.0098442	-0.0160665	-0.0276895	0.0119551	-0.0156993	-0.00595878	-0.0109951	-0.0103156	0.0302201	0.0811767
1d-myo-inositol 1-phosphate	0.0103693	0.00989827	-0.0123453	-0.0118899	-0.13889	-0.068825	-0.0332836	-0.000766956	-0.0379047	-0.04359	0.0863247	-0.0509801	0.0319937	-0.00937689	0.0148115	0.129027	-0.0597953	-9.80044e-05	-0.0197006	0.112318	0.00699023	0.0612625
1d-myo-inositol 3-phosphate	0.0103693	0.00989827	-0.0123453	-0.0118899	-0.13889	-0.068825	-0.0332836	-0.000766956	-0.0379047	-0.04359	0.0863247	-0.0509801	0.0319937	-0.00937689	0.0148115	0.129027	-0.0597953	-9.80044e-05	-0.0197006	0.112318	0.00699023	0.0612625
aldehydo-d-glucose 6-phosphate	0.0103693	0.00989827	-0.0123453	-0.0118899	-0.13889	-0.068825	-0.0332836	-0.000766956	-0.0379047	-0.04359	0.0863247	-0.0509801	0.0319937	-0.00937689	0.0148115	0.129027	-0.0597953	-9.80044e-05	-0.0197006	0.112318	0.00699023	0.0612625
alpha-d-galactose 1-phosphate	0.0103693	0.00989827	-0.0123453	-0.0118899	-0.13889	-0.068825	-0.0332836	-0.000766956	-0.0379047	-0.04359	0.0863247	-0.0509801	0.0319937	-0.00937689	0.0148115	0.129027	-0.0597953	-9.80044e-05	-0.0197006	0.112318	0.00699023	0.0612625
beta-d-glucose 6-phosphate	0.0103693	0.00989827	-0.0123453	-0.0118899	-0.13889	-0.068825	-0.0332836	-0.000766956	-0.0379047	-0.04359	0.0863247	-0.0509801	0.0319937	-0.00937689	0.0148115	0.129027	-0.0597953	-9.80044e-05	-0.0197006	0.112318	0.00699023	0.0612625
d-fructose 1-phosphate	0.0103693	0.00989827	-0.0123453	-0.0118899	-0.13889	-0.068825	-0.0332836	-0.000766956	-0.0379047	-0.04359	0.0863247	-0.0509801	0.0319937	-0.00937689	0.0148115	0.129027	-0.0597953	-9.80044e-05	-0.0197006	0.112318	0.00699023	0.0612625
d-fructose 6-phosphate	0.0103693	0.00989827	-0.0123453	-0.0118899	-0.13889	-0.068825	-0.0332836	-0.000766956	-0.0379047	-0.04359	0.0863247	-0.0509801	0.0319937	-0.00937689	0.0148115	0.129027	-0.0597953	-9.80044e-05	-0.0197006	0.112318	0.00699023	0.0612625
d-glucose 1-phosphate	0.0103693	0.00989827	-0.0123453	-0.0118899	-0.13889	-0.068825	-0.0332836	-0.000766956	-0.0379047	-0.04359	0.0863247	-0.0509801	0.0319937	-0.00937689	0.0148115	0.129027	-0.0597953	-9.80044e-05	-0.0197006	0.112318	0.00699023	0.0612625
d-mannose 1-phosphate	0.0103693	0.00989827	-0.0123453	-0.0118899	-0.13889	-0.068825	-0.0332836	-0.000766956	-0.0379047	-0.04359	0.0863247	-0.0509801	0.0319937	-0.00937689	0.0148115	0.129027	-0.0597953	-9.80044e-05	-0.0197006	0.112318	0.00699023	0.0612625
d-mannose 6-phosphate	0.0103693	0.00989827	-0.0123453	-0.0118899	-0.13889	-0.068825	-0.0332836	-0.000766956	-0.0379047	-0.04359	0.0863247	-0.0509801	0.0319937	-0.00937689	0.0148115	0.129027	-0.0597953	-9.80044e-05	-0.0197006	0.112318	0.00699023	0.0612625
thiamine(1+)	-0.212702	-0.000594275	-0.0812286	0.0355813	-0.0216392	0.0439423	-0.0605118	0.0303514	-0.0140671	0.0882561	0.280722	0.0466483	-0.0848183	0.00035832	-0.0388174	0.0520857	-0.0820148	-0.026365	-0.138387	0.0892483	-0.0384495	0.211745
2-deoxyguanosine	-0.0245943	0.0231536	0.0950996	0.0863901	-0.0200606	0.0396136	-0.00472681	0.0675006	0.00915485	0.0989655	0.0591412	0.0294428	-0.0727048	0.0291962	-0.11252	-0.0342736	-0.0337206	-0.051695	0.00879361	-0.124055	0.0170826	0.0278742
adenosine	-0.0245943	0.0231536	0.0950996	0.0863901	-0.0200606	0.0396136	-0.00472681	0.0675006	0.00915485	0.0989655	0.0591412	0.0294428	-0.0727048	0.0291962	-0.11252	-0.0342736	-0.0337206	-0.051695	0.00879361	-0.124055	0.0170826	0.0278742
inosine	-0.0669133	-0.0457904	0.127774	-0.0391796	0.0664093	0.0107384	-0.0455611	0.0227529	-0.0356296	0.0957476	0.0168183	0.043602	0.0387001	0.0492539	-0.0896687	-0.0032104	-0.12686	-0.0817998	-0.0274166	-0.0443211	0.0566607	0.100855
l-saccharopine	0.0358303	0.0430437	0.083981	-0.0212946	0.0448722	0.134463	-0.11791	0.025089	-0.0134442	0.0211862	0.243065	0.0073862	-0.112327	-0.00175821	-0.0174426	-0.0636599	-0.027362	-0.125261	-0.090379	-0.120732	0.0281093	0.176631
linoleic acid	0.0021316	-0.00954505	0.0204439	0.0262458	0.00217051	0.0529449	0.0387852	-0.0316971	-0.0189038	-0.0230879	-0.0192106	-0.0141304	-0.01833	0.0130782	0.00151228	0.0259378	0.0588457	0.0351628	-0.0241134	-0.000847648	-0.000654548	-0.0433413
oleate	-0.0346635	0.068641	-0.046111	-0.0318955	-0.0517959	-0.067951	-0.0178247	-0.0379692	-0.0471225	0.054302	0.027882	-0.038202	-0.0429875	0.0366718	-0.0414897	-0.0076992	0.00620052	-0.0818011	0.00518745	-0.209091	0.0185343	0.0775185
guanosine	-0.00436355	0.108911	0.0621071	0.00770138	-0.0325713	0.0660756	-0.0113442	-0.00910735	0.0893437	0.0584826	-0.0324234	0.0929212	0.00341372	-0.0227536	-0.105018	-0.0884874	-0.167387	-0.0166779	0.000156563	-0.11769	-0.050907	0.0341811
stearate	-0.00318979	0.0189459	-0.0669154	-0.080043	-0.0794615	-0.0677832	-0.000366622	-0.0227265	-0.057368	0.0190225	-0.0832528	0.01994	0.0658005	0.079421	-0.0282129	0.0337658	-0.00938238	-0.0157258	-8.29523e-06	-0.00480673	-0.0155584	0.0195389
n(1)-(5-phospho-d-ribosyl)glycinamide	-0.00464738	0.0319958	-0.0280775	-0.076554	-0.00547735	-0.0621649	-0.0258059	0.0253532	-0.0144823	0.000634462	-0.00388025	-0.0096633	0.0458504	0.00827184	-0.0263154	0.0155204	-0.0276587	-0.017736	-0.0614794	0.0169596	0.00342684	0.0678873
1-c-(indol-3-yl)glycerol 3-phosphate	0.030724	0.133108	0.0519537	0.0284675	-0.062568	-0.108505	-0.116822	-0.0206295	-0.0283474	-0.000416742	0.250016	-0.0184617	0.0259949	-0.0328434	-0.0453979	-0.0336037	-0.0934712	-0.0868106	0.051122	-0.13434	-0.105747	0.0431594
7-phospho-2-dehydro-3-deoxy-d-arabino-heptonic acid	0.0446928	-0.0596399	-0.0515276	0.0152001	0.0453229	-0.0289979	0.00121193	0.0131488	-0.0331713	-0.000419458	0.0115076	-0.0392436	0.0332631	-0.00362113	0.0118212	-0.00490769	-0.0414491	0.0115375	0.0213935	0.046352	-0.00459841	-1.9437e-05
sedoheptulose 7-phosphate	0.0255511	-0.0733627	0.253835	0.158849	0.0295724	0.0300767	-0.048581	-0.0700794	-0.102327	0.0962429	-0.251251	-0.0844952	0.0821815	0.0348019	-0.0276757	-0.0199536	0.0594647	-0.120556	-0.0314183	-0.138593	0.0975094	0.173043
(n(omega)-l-arginino)succinic acid	-0.00352276	0.00926679	0.10181	-0.0727197	-0.0472616	-0.0579097	0.0497247	-0.0291641	-0.0909948	0.135705	-0.0819179	-0.0846614	0.0509222	0.0575512	0.0538023	-0.00191868	-0.0418265	-0.0410305	-0.0668934	-0.0439989	0.0164884	0.243587
5-s-methyl-5-thioadenosine	-0.0356295	0.0774036	-0.0706673	0.0334493	0.0525772	0.227336	-0.024346	0.0048888	-0.00210989	-0.0207901	0.10274	-0.0582367	0.00924195	0.0293408	-0.0352821	0.0251383	-0.0460087	-0.0495107	-0.0718195	-0.0069652	0.0327019	0.0367403
4-amino-2-methyl-5-diphosphomethylpyrimidine	-0.0287887	0.0399532	0.0734684	-0.0356953	0.066613	0.0917023	-0.0248742	-0.0325342	0.0660281	0.0513123	0.0862939	-0.064268	0.0673743	0.101131	-0.0410314	0.0179546	-0.0258055	-0.0784973	-0.0991803	-0.102886	0.00740744	0.0800182
(r)-4-phosphopantothenic acid	-0.0134331	0.00943582	0.0369204	0.0348995	0.0870863	0.11093	-0.0845838	-0.010887	0.00266611	0.00776211	0.0699976	0.0720257	0.0396806	-0.0308741	-0.0420775	-0.0243232	-0.101014	-0.0319925	-0.018542	-0.0202762	0.0231335	0.115265
3-dehydrosphinganine	0.0208028	0.0388542	-0.105463	-0.0502136	-0.0540875	-0.0446758	-0.00181753	-0.0248844	0.0434881	-0.00289417	-0.101385	-0.0242525	0.0885673	0.124708	-0.0242984	0.00234363	0.0769696	-0.00738103	0.076895	-0.0874563	0.0761053	-0.0112974
alpha-d-glucosamine 1-phosphate	-0.0496354	0.0469744	0.0514019	-0.0050714	0.0490069	0.0695644	0.0488708	0.0742912	-0.019532	-0.000203942	0.0715815	0.0348582	-0.0149949	0.0463371	-0.120191	-0.00912085	-0.0272467	-0.0882444	-0.135012	-0.0595478	0.00399884	0.127389
alpha-d-glucosamine 6-phosphate	-0.0496354	0.0469744	0.0514019	-0.0050714	0.0490069	0.0695644	0.0488708	0.0742912	-0.019532	-0.000203942	0.0715815	0.0348582	-0.0149949	0.0463371	-0.120191	-0.00912085	-0.0272467	-0.0882444	-0.135012	-0.0595478	0.00399884	0.127389
n-acetyl-alpha-d-glucosamine 1-phosphate	-0.0496354	0.0469744	0.0514019	-0.0050714	0.0490069	0.0695644	0.0488708	0.0742912	-0.019532	-0.000203942	0.0715815	0.0348582	-0.0149949	0.0463371	-0.120191	-0.00912085	-0.0272467	-0.0882444	-0.135012	-0.0595478	0.00399884	0.127389
n-acetyl-d-glucosamine 6-phosphate	-0.0496354	0.0469744	0.0514019	-0.0050714	0.0490069	0.0695644	0.0488708	0.0742912	-0.019532	-0.000203942	0.0715815	0.0348582	-0.0149949	0.0463371	-0.120191	-0.00912085	-0.0272467	-0.0882444	-0.135012	-0.0595478	0.00399884	0.127389
sphinganine	0.0217291	-0.037501	0.0628961	0.116489	-0.0940292	0.16121	-0.049796	-0.061311	0.00761428	0.103353	-0.0229991	0.017018	-0.0599264	0.0974572	0.0203383	-0.0113935	0.0238289	-0.114337	-0.0599393	-0.177027	0.0132952	0.00143134
dcmp	-0.0174299	-0.0325974	-0.0114399	0.0289384	0.0446389	0.018538	-0.0539715	-0.0455959	-0.0618963	0.0154556	0.0524659	-0.0440898	0.0344398	-0.0220984	-0.0102818	-0.0386102	0.0411904	-0.0421739	-0.0192479	0.0458741	0.0203862	0.135365
glutathione	0.0140235	-0.0239374	-0.079274	-0.0548917	0.0387029	-0.0778039	0.0440095	0.0119397	-0.0947516	0.0669088	0.0332536	0.0190922	0.151697	0.159537	-0.000699666	-0.0187218	-0.0336033	-0.07395	-0.0648855	-0.123989	-0.132428	0.187733
geranyl diphosphate	0.0587925	-0.117727	0.109103	-0.0600605	-0.119683	-0.0143452	0.0208525	-0.00792705	-0.0612953	-0.0408329	0.199883	-0.0407467	0.017074	0.115534	0.0262426	-0.0128513	-0.0231448	-0.0776676	-0.00686761	-0.185871	-0.111188	0.0287389
phosphatidylcholine	0.0175544	0.0659405	0.103624	-0.0204425	-0.020703	-0.0227067	-0.0836687	-0.00167119	-0.0410748	0.0462045	0.205857	-0.0121291	-0.0398499	0.00645826	-0.0015819	-0.107074	-0.0843043	-0.152347	-0.0181695	-0.138741	-0.0218681	0.112503
phytosphingosine	0.0380294	0.020335	-0.0264152	-0.125241	0.119639	-0.0245693	-0.0368539	0.0491226	-0.0522555	0.0848584	-0.0517436	-0.100838	-0.0187724	-0.0006281	-0.0447238	0.0178836	-0.016454	-0.0757289	-0.037135	-0.00282607	0.0486404	0.0886788
leukotriene a4	0.056471	-0.085759	-0.11277	-0.0888924	-0.10592	0.0065522	0.117547	0.0590901	-0.110379	0.0681857	-0.0824088	-0.0741607	-0.0403728	0.228844	0.195497	-0.00836076	-0.068573	0.047234	0.0490956	0.110551	-0.0363221	-0.0617239
dtmp	-0.0793477	0.0424676	0.0975919	0.0163797	0.0428584	0.130825	-0.0640268	0.0311134	-0.021834	0.0219666	0.06348	0.0621178	-0.127919	-0.0459695	-0.0111471	-0.0304841	-0.0557847	-0.0860355	-0.0120668	-0.00143558	0.0629572	0.0667726
cmp	0.0546841	0.0951592	0.28649	0.36196	0.0717002	0.0284587	-0.202052	0.101737	-0.00783682	0.183284	0.0483781	0.13812	-0.0735967	-0.0200989	-0.40134	-0.0814223	-0.167637	-0.23898	-0.105464	-0.525677	0.068567	0.14744
pseudouridine 5-phosphate	0.0245927	0.20399	0.199552	0.420292	-0.00444955	0.0844012	-0.197606	0.0920761	0.0277798	0.267984	-0.0531066	0.206429	-0.133471	0.00502392	-0.49599	-0.0799644	-0.204464	-0.274119	-0.210558	-0.66284	0.0895492	0.206911
ump	0.0245927	0.20399	0.199552	0.420292	-0.00444955	0.0844012	-0.197606	0.0920761	0.0277798	0.267984	-0.0531066	0.206429	-0.133471	0.00502392	-0.49599	-0.0799644	-0.204464	-0.274119	-0.210558	-0.66284	0.0895492	0.206911
3,5-cyclic imp	-0.0149085	0.0279914	-0.0263665	-0.0738413	-0.0358989	-0.014471	-0.00393173	0.0202407	0.00391065	0.0279858	0.0868502	0.0248617	0.0109093	-0.00511583	0.0027896	0.0137682	-0.0460002	-0.0119901	-0.0475042	-0.0246709	-0.0305564	0.0355494
nicotinic acid d-ribonucleotide	0.0071311	-0.0810491	-0.063723	-0.0827572	0.0331535	0.158918	-0.0176547	-0.0322935	-0.0363182	-0.0350184	0.172888	-0.0702545	0.0109639	0.155035	0.0210527	0.0120559	-0.0613037	-0.00381429	-0.0131364	-0.0651122	-0.000681288	0.0799191
7,8-dihydroneopterin 3-phosphate	-0.0387661	0.065181	0.0644442	-0.0264532	-0.012602	0.0476923	-0.00307594	-0.00111247	-0.0615108	0.0550733	0.038833	-0.0557937	0.0368155	0.0398927	0.021678	-0.00833162	-0.0660845	-0.0748549	0.0093652	-0.0802669	0.0912766	0.0683482
s-formylglutathione	0.0169521	-0.0115281	0.0836347	-0.0911082	0.0495105	0.0125054	0.067051	-0.0246626	-0.0578051	0.0150569	0.0255943	-0.0292571	0.0169702	0.0574221	0.000940081	-0.0231439	-0.077785	-0.113401	-0.00305156	-0.00674069	-0.000463429	0.10242
(5s,6s)-di-hete	-0.0431804	-0.0139563	0.0455886	-0.013534	0.0583328	0.0703219	-0.0441773	-0.0306975	-0.0690894	0.0361784	0.0163677	-0.0589197	0.00948412	0.0291237	0.0545349	0.0111302	0.0507283	-0.00123265	0.0215263	-0.0640132	0.00191577	0.0122995
delta(6)-trans,delta(8)-cis-leukotriene b4	-0.0431804	-0.0139563	0.0455886	-0.013534	0.0583328	0.0703219	-0.0441773	-0.0306975	-0.0690894	0.0361784	0.0163677	-0.0589197	0.00948412	0.0291237	0.0545349	0.0111302	0.0507283	-0.00123265	0.0215263	-0.0640132	0.00191577	0.0122995
leukotriene b4	-0.0431804	-0.0139563	0.0455886	-0.013534	0.0583328	0.0703219	-0.0441773	-0.0306975	-0.0690894	0.0361784	0.0163677	-0.0589197	0.00948412	0.0291237	0.0545349	0.0111302	0.0507283	-0.00123265	0.0215263	-0.0640132	0.00191577	0.0122995
5-amino-1-(5-phospho-d-ribosyl)imidazole-4-carboxamide	-0.00170292	0.0806857	0.0739175	-0.049045	-0.0626178	-0.056193	-0.0295782	0.0252087	-0.00730088	0.0369292	0.00812603	0.0721972	-0.0433985	-0.0829737	-0.0229943	-0.0319556	-0.106352	-0.0606001	-0.0417781	-0.0941064	-0.0751304	0.160329
1d-myo-inositol 4,5-bisphosphate	-0.0457016	0.162325	-0.0549949	0.115835	-0.238427	-0.283251	-0.0543243	-0.0385736	-0.0741052	-0.0529664	-0.0722963	0.00811708	0.10898	0.221291	-0.049037	0.0630069	-0.163632	-0.0881346	-0.0469388	-0.0303312	0.00935149	0.277902
beta-d-fructofuranose 2,6-bisphosphate	-0.0457016	0.162325	-0.0549949	0.115835	-0.238427	-0.283251	-0.0543243	-0.0385736	-0.0741052	-0.0529664	-0.0722963	0.00811708	0.10898	0.221291	-0.049037	0.0630069	-0.163632	-0.0881346	-0.0469388	-0.0303312	0.00935149	0.277902
d-fructose 1,6-bisphosphate	-0.0457016	0.162325	-0.0549949	0.115835	-0.238427	-0.283251	-0.0543243	-0.0385736	-0.0741052	-0.0529664	-0.0722963	0.00811708	0.10898	0.221291	-0.049037	0.0630069	-0.163632	-0.0881346	-0.0469388	-0.0303312	0.00935149	0.277902
alpha,alpha-trehalose	0.0138473	0.0640586	-0.0366138	-0.0336227	-0.0544362	0.00615864	0.0670299	-0.00930989	-0.0316105	0.0664744	-0.0501316	0.02686	0.0339877	-0.0325955	-0.0378778	-0.00170435	-0.0707165	-0.0174481	-0.0623111	0.0123329	-0.0470955	0.0883831
maltose	0.0138473	0.0640586	-0.0366138	-0.0336227	-0.0544362	0.00615864	0.0670299	-0.00930989	-0.0316105	0.0664744	-0.0501316	0.02686	0.0339877	-0.0325955	-0.0378778	-0.00170435	-0.0707165	-0.0174481	-0.0623111	0.0123329	-0.0470955	0.0883831
melibiose	0.0138473	0.0640586	-0.0366138	-0.0336227	-0.0544362	0.00615864	0.0670299	-0.00930989	-0.0316105	0.0664744	-0.0501316	0.02686	0.0339877	-0.0325955	-0.0378778	-0.00170435	-0.0707165	-0.0174481	-0.0623111	0.0123329	-0.0470955	0.0883831
sucrose	0.0138473	0.0640586	-0.0366138	-0.0336227	-0.0544362	0.00615864	0.0670299	-0.00930989	-0.0316105	0.0664744	-0.0501316	0.02686	0.0339877	-0.0325955	-0.0378778	-0.00170435	-0.0707165	-0.0174481	-0.0623111	0.0123329	-0.0470955	0.0883831
adenosine 2-phosphate	-0.0420716	0.235687	0.220566	0.467807	0.026773	0.0433762	-0.196789	0.155515	0.123388	0.358219	0.147539	0.281544	-0.199052	-0.0155682	-0.588836	-0.145176	-0.277594	-0.403376	-0.171703	-1.23114	0.178079	0.388449
amp	-0.0420716	0.235687	0.220566	0.467807	0.026773	0.0433762	-0.196789	0.155515	0.123388	0.358219	0.147539	0.281544	-0.199052	-0.0155682	-0.588836	-0.145176	-0.277594	-0.403376	-0.171703	-1.23114	0.178079	0.388449
dgmp	-0.0420716	0.235687	0.220566	0.467807	0.026773	0.0433762	-0.196789	0.155515	0.123388	0.358219	0.147539	0.281544	-0.199052	-0.0155682	-0.588836	-0.145176	-0.277594	-0.403376	-0.171703	-1.23114	0.178079	0.388449
imp	0.174331	0.00234053	0.384378	0.0996847	-0.103166	0.178036	0.102213	-0.12109	-0.15366	-0.0397088	-0.176428	0.0239509	0.0602762	0.184875	-0.000405876	-0.0943593	-0.0517637	-0.134423	-0.0629244	-0.120668	0.0712891	0.0687901
5-amino-6-(5-phosphoribitylamino)uracil	-0.0245186	-0.0106617	-0.0752902	-0.170015	-0.0381131	-0.0831504	-0.0131566	0.0190801	-0.0384494	0.044063	0.0366823	0.0397488	0.0126759	-0.00690948	0.00934959	0.0310294	-0.0666544	-0.0548004	-0.0626556	-0.0219955	0.0291905	0.161289
(2-amino-4-hydroxy-7,8-dihydropteridin-6-yl)methyl trihydrogen diphosphate	-0.0900807	-0.0136175	-0.0324796	-0.081977	0.0569246	0.083232	-0.0100371	0.00435679	-0.0498794	-0.00688534	0.0162845	-0.0646693	0.0809268	0.00163141	-0.010873	-0.0134083	-0.0804219	-0.112446	-0.101553	0.23786	0.0229112	0.131676
pantetheine 4-phosphate	-0.102614	0.0914472	0.0826294	-0.0397679	-0.161402	-0.0504452	0.0386324	0.00098925	-0.0559693	0.131105	0.0933348	0.117503	-0.0193045	-0.122879	-0.0653379	-0.0503331	-0.0889931	-0.0259498	-0.0464813	-0.207823	0.00469862	0.149107
gmp	0.081079	0.146522	0.270139	0.340234	-0.0319605	0.0975575	-0.248108	0.0860298	0.0491148	0.298476	0.0517419	0.204646	-0.188353	0.0172781	-0.489403	-0.131596	-0.135283	-0.29409	-0.142038	-0.811207	0.0869511	0.247382
lignocerate	-0.0633046	0.0357613	-0.0211846	0.0387194	0.0675185	0.0216134	0.0937088	0.0264609	-0.0191021	0.0165604	-0.0872844	0.0144294	0.0454439	-0.0180807	0.0108378	-0.0301768	0.0510461	-0.0116413	0.0195521	-0.0566335	0.00729507	-0.0521705
sedoheptulose 1,7-bisphosphate	-0.00967821	0.09987	-0.100564	-0.188189	-0.0574074	-0.14135	-0.0298024	0.000627848	-0.0554924	0.0964724	-0.0223127	0.0240871	0.0333531	-0.0297472	0.0231868	0.0363748	-0.0800395	-0.0562973	-0.0555038	-0.0104153	-0.00852284	0.353666
(r)-s-lactoylglutathione	0.0104822	-0.0948089	-0.039059	-0.0815535	-0.0329224	-0.0600869	0.00415501	0.00179557	-0.0626778	-0.00695251	-0.157491	-0.114844	0.109906	0.00851747	0.0875886	0.0510859	-0.0812965	-0.001042	0.0221829	0.0503249	-0.0107282	0.148203
sphinganine 1-phosphate	-0.00243743	0.160286	0.182692	0.202518	-0.114828	0.0635903	-0.00124778	-0.0811892	-0.0333103	0.156001	-0.0119803	0.068103	-0.0380974	-0.015474	-0.121162	-0.0854697	-0.113728	-0.157763	-0.0385733	-0.31904	0.184932	0.118878
2-trans,6-trans-farnesyl diphosphate	-0.0594241	0.00844755	0.00703582	-0.0177548	-0.00723712	0.0359418	0.00750763	0.0335526	-0.0410029	0.100638	0.00954869	-0.0455979	0.00567457	0.0141592	0.0451258	0.0557669	-0.0649744	-0.103056	-0.0873336	-0.0536788	-0.02458	0.296921
farnesyl diphosphate	-0.0594241	0.00844755	0.00703582	-0.0177548	-0.00723712	0.0359418	0.00750763	0.0335526	-0.0410029	0.100638	0.00954869	-0.0455979	0.00567457	0.0141592	0.0451258	0.0557669	-0.0649744	-0.103056	-0.0873336	-0.0536788	-0.02458	0.296921
s-adenosyl-l-homocysteine	-0.0244333	0.122766	-0.042345	-0.0486693	-0.0403992	-0.0129237	-0.0662149	0.00945494	0.00587863	0.0611435	-0.0295735	0.110404	-0.058768	-0.02759	-0.14642	-0.043745	-0.0404233	-0.112853	-0.0460249	-0.2769	0.122013	0.190574
dudp	0.0201756	0.0231197	0.0070997	-0.118996	0.0113283	-0.00683963	-0.0612824	-0.0410275	-0.0733577	0.0551781	0.000152452	-0.0284703	0.0217669	0.00626196	-0.0272243	0.00174878	-0.0888073	-0.0586136	-0.0568083	-0.0194348	-0.00423134	0.198687
cerotate	-0.0376718	-0.0126843	0.0993601	0.0903253	-0.0259093	0.161674	0.00206137	-0.00390328	-0.0223265	0.0310167	0.0920361	0.0422327	-0.081927	0.0665542	-0.029276	0.0108534	0.0425592	0.0246516	0.0468486	-0.0554412	0.0633857	-0.209422
cerotic acid	-0.0376718	-0.0126843	0.0993601	0.0903253	-0.0259093	0.161674	0.00206137	-0.00390328	-0.0223265	0.0310167	0.0920361	0.0422327	-0.081927	0.0665542	-0.029276	0.0108534	0.0425592	0.0246516	0.0468486	-0.0554412	0.0633857	-0.209422
phytosphingosine 1-phosphate	-0.020567	0.0178744	-0.044608	0.0149251	0.188075	-0.0027683	0.00163733	0.0203045	0.032501	0.0359707	-0.000994379	-0.0865189	-0.0523571	-0.0547959	-0.0267851	0.00597112	-0.125175	-0.043251	-0.0452232	-0.019946	0.0188651	0.106986
dtdp	-0.00451771	0.0120511	0.0443895	-0.0312098	-0.0408932	-0.0484949	0.0405803	0.00720988	-0.013231	0.0585848	0.0438512	0.0182017	-0.000717903	-0.0244955	-0.0124112	0.00725346	-0.0515436	-0.0600147	-0.020323	-0.0453649	-0.0159075	0.0606678
n-[(r)-4-phosphonopantothenoyl]-l-cysteine	-0.0146146	0.126719	-0.129765	-0.100566	-0.00233792	-0.063746	-0.0458775	0.0431613	-0.0274547	0.0250339	0.00435148	-0.0516489	-0.00255642	-0.0956628	0.0453883	-0.0112346	-0.0121591	-0.0187057	-0.0507608	-0.0309248	-0.0221252	0.150713
cdp	0.00501719	0.0395449	0.0796319	-0.00606578	0.0164955	-0.064842	-0.0642697	0.0123373	-0.0106905	0.104505	0.0744154	-0.0463379	0.00588099	0.0322206	-0.0585481	-0.0173635	-0.0555187	-0.131234	-0.10725	-0.145351	0.0734736	0.211652
udp	-0.00726205	0.102395	0.103093	0.013299	0.0144443	-0.0281696	-0.0824071	0.0491055	0.0143725	0.113026	0.0504448	-0.0129959	-0.0158644	-0.0197913	-0.133065	-0.0397165	-0.127311	-0.129211	-0.061498	-0.314522	0.0404733	0.348519
dadp	0.0237342	0.0614861	0.105872	-0.0910248	0.0355118	0.0191431	-0.124366	0.00709494	0.00648705	0.00153103	0.158534	0.00206839	-0.00358983	-0.113028	-0.112799	0.00390272	-0.128892	-0.117868	-0.0511572	-0.242905	0.127277	0.22733
alpha,alpha-trehalose 6-phosphate	-0.0345908	0.0786611	-0.0316056	-0.0755634	-0.0116711	0.020409	-0.0774169	-0.0388937	-0.0101223	0.0208475	0.137453	-0.0125782	-0.0175844	-0.086268	-0.069523	-0.014082	-0.00707383	-0.0318709	0.0122422	-0.137034	0.0323331	0.155037
thiamine(1+) diphosphate(1-)	-0.0214933	-0.0508307	0.0422251	-0.0523293	-0.0711707	0.0210765	0.00323024	-0.0435321	-0.0144543	0.0092078	0.0678341	0.0275847	0.00659382	0.00118618	0.039681	0.00555888	-0.0351184	-0.0746918	-0.0563422	0.0224432	0.00200169	0.108843
adenosine 3,5-bismonophosphate	0.0521954	0.00616812	0.0194367	-0.0677635	-0.0446629	0.011698	0.0632728	-0.0805929	-0.0297223	-0.0128915	-0.0152707	-0.00715603	0.0765985	0.0795664	-0.000271647	0.0105258	-0.0207647	-0.114861	-0.0720759	-0.0786599	-0.00229751	0.130936
adp	0.0521954	0.00616812	0.0194367	-0.0677635	-0.0446629	0.011698	0.0632728	-0.0805929	-0.0297223	-0.0128915	-0.0152707	-0.00715603	0.0765985	0.0795664	-0.000271647	0.0105258	-0.0207647	-0.114861	-0.0720759	-0.0786599	-0.00229751	0.130936
dgdp	0.0521954	0.00616812	0.0194367	-0.0677635	-0.0446629	0.011698	0.0632728	-0.0805929	-0.0297223	-0.0128915	-0.0152707	-0.00715603	0.0765985	0.0795664	-0.000271647	0.0105258	-0.0207647	-0.114861	-0.0720759	-0.0786599	-0.00229751	0.130936
dolichyl phosphate	0.0102613	-0.00870662	0.0575649	0.0107663	0.0553353	0.0404464	0.0138721	0.0435125	-0.0273728	0.0236851	0.0171372	-0.00451023	-0.0244831	0.0701624	0.017413	0.0569977	0.112317	0.0290956	-0.0956962	-0.053275	-0.0620743	-0.0273112
4beta-methylzymosterol-4alpha-carboxylic acid	0.0492914	-0.107873	0.172231	0.43047	-0.223289	-0.0607171	0.0949944	-0.0058467	-0.106403	-0.0753014	-0.0661269	-0.0223849	0.194118	0.266788	0.032657	0.0374792	0.0528137	-0.0819855	-0.00982528	-0.0988628	0.0950233	0.00978916
gdp	-0.0251217	0.0117501	0.0895168	-0.0546409	-0.00452175	-0.0416677	-0.0250077	-0.0271763	-0.0261524	0.142318	0.00785445	0.0192272	0.00166193	0.010023	-0.0707242	-0.0183789	-0.0753311	-0.118758	-0.134719	-0.275087	0.0134433	0.271566
(2s)-2-[5-amino-1-(5-phospho-beta-d-ribosyl)imidazole-4-carboxamido]succinic acid	0.0512291	0.0171199	0.0853113	-0.0769279	-0.0790929	-0.0123428	0.0703182	-0.0539478	-0.145259	0.0407408	-0.0669677	-0.0870645	0.0753686	0.072966	0.11688	-0.112436	-0.0524042	-0.0227136	-0.0492597	-0.0019708	-0.0565962	0.0947712
fmn	-0.00594357	-0.0184699	0.0329295	-0.0231287	-0.0507126	0.0103672	0.00984691	-0.0883565	-0.0433697	-0.00484826	0.087313	-0.0407491	0.0184956	0.0314995	0.0471281	-0.0338072	-0.0572004	-0.0380516	-0.0708375	-0.131199	-0.000166293	0.159023
dctp	-0.0670486	-0.0672242	0.0831816	-0.124042	-0.0026966	-0.0916102	0.0216832	0.0204731	-0.00205039	0.0496076	0.0658708	-0.00405146	0.0420476	-0.0092519	0.0098633	-0.00858798	-0.110698	-0.114661	-0.0906038	-0.0707346	-0.0271085	0.215903
dutp	0.0111257	-0.0447176	0.116775	-0.018412	-0.177791	-0.0814332	-0.0532159	-0.00189845	-0.018916	0.0754599	0.14426	-0.0380704	0.0214901	0.055846	-0.00788931	0.00909389	-0.000969453	-0.0891925	0.00464489	-0.0783749	-0.0626089	0.112889
ctp	-0.0829378	-0.0194614	0.0189922	-0.0552333	0.0192539	-0.0289462	-0.0294308	0.0154991	-0.0484823	0.0377702	0.0880052	-0.0521075	0.0416232	0.00190422	0.0126072	-0.00629946	-0.0659007	-0.0295268	-0.0452181	-0.0554737	0.0399001	0.12072
utp	-0.0630978	-0.169013	-0.0399344	-0.359232	0.0366982	-0.0238831	0.030031	-0.0814199	-0.111994	-0.15926	0.0504667	-0.232957	0.0768661	-0.0207405	0.289621	0.0596659	0.0854681	0.00609642	-0.121976	0.422698	-0.0388694	0.0496598
datp	-0.0873135	0.00218188	0.0195102	-0.182833	-0.0704512	-0.0291108	0.0311596	-0.00297354	0.0156141	0.00556599	0.101913	-0.0507559	-0.0199963	0.0108799	0.0181066	-0.000638414	-0.0358834	-0.0569904	-0.0126927	-0.00115825	-0.00508066	0.0982067
7,8-dihydroneopterin 3-triphosphate	0.0282385	-0.0464278	0.026569	0.0315956	-0.0652178	0.000272329	0.0333584	-0.00913053	0.0283011	0.0363332	0.0268053	-0.026085	0.0307517	0.0210698	-0.0165798	0.00234047	0.0114026	0.00816471	-0.0507881	-0.0570231	0.00907943	-0.0197015
thiamine(1+) triphosphate	-0.0370031	0.0996834	0.0180262	-0.219489	-0.0258551	-0.0764666	-0.0334036	-0.0041696	-0.0234239	0.0371825	-0.0191557	0.0113645	0.0104904	-0.0345099	-0.0527751	0.0280862	-0.0544372	-0.0222407	0.0138015	0.0377443	-0.0274948	0.19654
atp	-0.149076	-0.162012	-0.112357	-0.569224	-0.0600087	0.0444053	0.149946	-0.0792052	-0.0784097	-0.227934	0.0370196	-0.310253	0.18777	-0.0394809	0.484183	0.184057	0.24776	0.0936182	-0.019315	0.644314	-0.0444511	-0.0323009
dgtp	-0.149076	-0.162012	-0.112357	-0.569224	-0.0600087	0.0444053	0.149946	-0.0792052	-0.0784097	-0.227934	0.0370196	-0.310253	0.18777	-0.0394809	0.484183	0.184057	0.24776	0.0936182	-0.019315	0.644314	-0.0444511	-0.0323009
itp	0.0187114	-0.0912028	0.00483247	-0.0281643	-0.0755655	-0.0546997	-0.0286984	0.00522106	-0.105677	0.00765985	0.0559804	-0.00315477	-0.00817782	0.037804	-0.00142596	-0.0409771	0.0220813	-0.0275484	0.0273545	-0.0322578	-0.043987	0.0734574
gtp	-0.0998826	-0.0504538	-0.0458172	-0.384914	0.0218782	-0.00624585	0.085849	-0.109152	-0.128427	-0.0933118	0.0676114	-0.201325	0.0823347	0.0105985	0.222089	0.0340913	0.0845889	-0.0227733	-0.0604416	0.321904	-0.0390979	0.0983035
1-(5-phosphoribosyl)-5-amp	-0.0274707	0.0637376	0.0997306	-0.0528995	-0.0960533	0.0769565	-0.00469303	0.0198885	-0.0167807	0.124262	0.0445335	0.0419734	0.00972738	-0.0655625	0.0217079	-0.026692	-0.0999473	-0.103893	-0.154682	-0.00163581	-0.00733459	0.25133
adp-ribose	-0.0274707	0.0637376	0.0997306	-0.0528995	-0.0960533	0.0769565	-0.00469303	0.0198885	-0.0167807	0.124262	0.0445335	0.0419734	0.00972738	-0.0655625	0.0217079	-0.026692	-0.0999473	-0.103893	-0.154682	-0.00163581	-0.00733459	0.25133
udp-d-galactose	-0.0444082	0.129601	-0.0324921	0.0451194	-0.134105	0.0482522	0.0121937	0.0558883	0.00898533	-0.0608237	0.185189	-0.010676	0.0473933	-0.010941	-0.00123401	-0.0255164	-0.142989	-0.0278557	-0.0776475	0.0276581	0.00451823	0.1368
udp-d-glucose	-0.0444082	0.129601	-0.0324921	0.0451194	-0.134105	0.0482522	0.0121937	0.0558883	0.00898533	-0.0608237	0.185189	-0.010676	0.0473933	-0.010941	-0.00123401	-0.0255164	-0.142989	-0.0278557	-0.0776475	0.0276581	0.00451823	0.1368
1-(5-phospho-d-ribosyl)-5-[(5-phospho-d-ribosylamino)methylideneamino]imidazole-4-carboxamide	0.0287544	-0.273533	-0.172989	-0.22272	-0.225003	-0.163739	-0.0402628	-0.14624	-0.0517764	-0.0254054	0.301202	-0.14651	-0.0175004	-0.110609	0.0599285	0.2645	0.0731365	0.0904249	0.019975	0.0533561	-0.0427365	0.192913
5-[(5-phospho-1-deoxy-d-ribulos-1-ylamino)methylideneamino]-1-(5-phospho-d-ribosyl)imidazole-4-carboxamide	0.0287544	-0.273533	-0.172989	-0.22272	-0.225003	-0.163739	-0.0402628	-0.14624	-0.0517764	-0.0254054	0.301202	-0.14651	-0.0175004	-0.110609	0.0599285	0.2645	0.0731365	0.0904249	0.019975	0.0533561	-0.0427365	0.192913
ubiquinol-6	0.0967963	0.0174637	-0.0512741	-0.10892	-0.122929	-0.111783	0.0686476	-0.0250434	-0.0223459	0.0160314	0.207238	0.00293554	0.0075207	0.0492092	-0.0552296	0.0778144	-0.0452969	-0.033904	-0.0393501	-0.132612	0.0714293	0.050244
gdp-alpha-d-mannose	0.0389039	0.0032714	-0.00484014	0.0250911	-0.169631	-0.138113	0.0193876	0.0284282	-0.00911446	-0.166177	0.225237	-0.141228	0.0800516	0.0271636	0.024409	0.0703618	-0.0622428	-0.0428331	-0.0312155	0.0632675	0.095796	0.0970561
udp-n-acetyl-alpha-d-glucosamine	-0.0703253	0.0263563	-0.0049431	-0.0728708	0.101071	0.0608658	-0.0838209	0.00323161	-0.0472413	0.0412114	0.224732	-0.0267218	-0.0592401	-0.0107505	0.0262805	0.0142075	-0.110285	-0.0761641	-0.0527371	-0.0300342	0.0781527	0.222891
glutathione disulfide	-0.0532339	-0.0990111	-0.0480198	-0.091099	0.246763	0.177859	-0.03402	-0.0937071	-0.0371707	0.0809405	0.0986394	-0.0262937	-0.123044	-0.0969428	0.0570621	0.0256987	-0.225345	-0.17563	-0.107655	0.00492268	-0.102018	0.212584
episteryl palmitoleate	0.0666691	-0.255189	-0.0670258	0.00046316	-0.0135806	0.154202	-0.121121	-0.090576	-0.0458284	-0.0446837	-0.0224883	0.148817	0.11094	0.127688	-0.0496507	0.0956158	0.0189165	-0.0746223	0.0888218	-0.0585325	0.0997123	-0.0776453
fecosteryl palmitoleate	0.0666691	-0.255189	-0.0670258	0.00046316	-0.0135806	0.154202	-0.121121	-0.090576	-0.0458284	-0.0446837	-0.0224883	0.148817	0.11094	0.127688	-0.0496507	0.0956158	0.0189165	-0.0746223	0.0888218	-0.0585325	0.0997123	-0.0776453
nad(+)	0.0179164	-0.0852065	0.0384581	-0.147802	-0.0948131	0.153981	0.0563439	-0.0390344	-0.105014	-0.014092	0.0980592	-0.0737326	-0.0270314	0.00407038	0.09784	-0.0548005	-0.0413942	-0.1573	-0.0935243	0.138389	-0.0476561	0.0766821
nadh	0.0179164	-0.0852065	0.0384581	-0.147802	-0.0948131	0.153981	0.0563439	-0.0390344	-0.105014	-0.014092	0.0980592	-0.0737326	-0.0270314	0.00407038	0.09784	-0.0548005	-0.0413942	-0.1573	-0.0935243	0.138389	-0.0476561	0.0766821
nadp(+)	-0.067482	0.281358	0.0343448	0.0816648	-0.110307	-0.0154091	-0.0794452	0.117859	0.0200553	0.157191	0.0217986	0.0759987	-0.107502	0.0658587	-0.23829	-0.116775	-0.193316	-0.167697	-0.201357	-0.481551	0.274696	0.264713
nadph	0.0481042	-0.303074	0.128915	-0.221032	-0.0340376	-0.0327124	0.176653	-0.150385	-0.210353	-0.116702	-0.0714067	-0.287701	0.184953	0.0828101	0.27018	0.104484	0.0593446	0.0280471	0.0223062	0.281701	-0.0782705	-0.0359576
coenzyme a	-0.0284823	-0.164593	0.0330462	-0.0437432	-0.218179	-0.0110509	0.130003	-0.108019	-0.0173608	0.188213	-0.0839392	0.0106531	0.127536	0.0508752	-0.0957053	0.0375186	-0.0495159	-0.177954	-0.0115502	-0.17003	-0.108047	0.277637
fad	0.0614398	-0.0760188	0.0616712	-0.0548729	-0.0143672	0.091708	-0.0749682	-0.045456	-0.0675138	0.0826352	0.0594161	-0.0249332	-0.00941629	0.0348164	-0.122179	0.0137177	-0.110578	-0.102836	-0.0277616	-0.0529516	0.0404477	0.109486
acetyl-coa	0.0493351	-0.124844	0.0493496	-0.147105	-0.0180651	0.0731654	0.0977105	-0.149722	-0.163535	-0.0628249	0.0746654	-0.223882	0.139535	0.0883364	0.0678048	0.0608294	0.00718388	-0.155482	-0.0257668	0.11726	-0.0191733	0.068996
decaprenyl diphosphate	0.032896	0.00424409	0.00927463	-0.0741188	-0.224247	-0.0182532	0.0576306	-0.00504009	-0.0720817	0.10978	-0.00404648	0.0360633	0.0417255	0.016757	-0.0204323	-0.00968445	-0.0542795	-0.127853	-0.0383019	0.0244789	0.0462934	0.174428

## Sheet: Dobson annot glc_NH4+ batch 2
LOG2 FOLD CHANGE	Hog1 OUT	Nbp2 IN	Pda1 IN	Pda1 OUT	Pfk2 IN	Rim15 IN	Rim15 OUT	Sko1 OUT	Tco89 OUT	Tip41 OUT	Tkl1 IN	wildtype
acetate	-0.00313154	0.019544	-0.0728807	-0.0368368	0.00463572	-0.0356357	0.00475749	-0.0739271	0.00799176	-0.0227945	0.0419899	0.0462751
glycolaldehyde	-0.00313154	0.019544	-0.0728807	-0.0368368	0.00463572	-0.0356357	0.00475749	-0.0739271	0.00799176	-0.0227945	0.0419899	0.0462751
methylglyoxal	0.00311608	0.00996855	-0.106026	0.0218076	0.0672278	-0.0372412	0.0619393	-0.130285	-0.0731228	-0.0106455	0.0125635	0.0901259
(s)-lactaldehyde	-0.0127459	-0.04573	0.0325356	0.0323837	0.0111839	-0.0851349	0.0560285	-0.101571	-0.0880751	0.00790034	-0.0400863	0.109579
glycine	-0.200099	-0.000754097	0.398047	0.179491	-0.0068912	0.0575478	-0.143685	-0.191464	-0.0828828	0.0109552	-0.0467978	0.0509444
sulphite	-0.011218	0.0248465	0.0491313	0.0471087	-0.0293856	-0.061556	0.00896555	-0.0170279	-0.0513614	-0.00247594	0.0273496	-0.0367205
(r)-acetoin	-0.11518	-0.35618	1.02166	1.35288	0.0137866	0.0379688	-0.198259	-0.103539	0.100838	0.280149	-0.02846	-0.125733
ethyl acetate	-0.11518	-0.35618	1.02166	1.35288	0.0137866	0.0379688	-0.198259	-0.103539	0.100838	0.280149	-0.02846	-0.125733
beta-alanine	-0.193885	-0.016671	0.646727	0.451688	-0.0495164	-0.0497687	-0.0543171	-0.14513	-0.148206	0.0976848	0.0473665	0.122447
l-alanine	-0.193885	-0.016671	0.646727	0.451688	-0.0495164	-0.0497687	-0.0543171	-0.14513	-0.148206	0.0976848	0.0473665	0.122447
(r)-lactate	-0.0576893	-0.0108163	-0.163385	-0.28493	0.0419749	0.0131256	0.107204	-0.0927358	0.0339685	0.0330882	-0.0585947	0.128587
(s)-lactate	-0.0576893	-0.0108163	-0.163385	-0.28493	0.0419749	0.0131256	0.107204	-0.0927358	0.0339685	0.0330882	-0.0585947	0.128587
d-glyceraldehyde	-0.0576893	-0.0108163	-0.163385	-0.28493	0.0419749	0.0131256	0.107204	-0.0927358	0.0339685	0.0330882	-0.0585947	0.128587
glycerone	-0.0576893	-0.0108163	-0.163385	-0.28493	0.0419749	0.0131256	0.107204	-0.0927358	0.0339685	0.0330882	-0.0585947	0.128587
glycerol	-0.434548	-0.0193306	0.149191	-0.121497	-0.0477675	-0.0691081	-0.0387303	0.0477759	0.00758253	-0.0427539	-0.0460767	0.159265
sulphate	0.00397892	0.00666453	-0.129323	-0.149945	0.111852	0.0294356	-0.0225884	-0.104484	0.101615	0.0717862	-0.111155	0.0857716
phosphate	0.129723	-0.319914	-0.303553	-0.250355	0.250298	-0.0355257	-0.0139768	-0.50367	0.315688	0.0969377	-0.430123	0.41676
2-oxobutanoate	-0.0505343	-0.0525371	0.346992	0.205256	0.0337244	-0.108953	-0.00176156	-0.125654	-0.0194729	-0.0787998	-0.0538774	0.106731
succinic semialdehyde	-0.0505343	-0.0525371	0.346992	0.205256	0.0337244	-0.108953	-0.00176156	-0.125654	-0.0194729	-0.0787998	-0.0538774	0.106731
gamma-aminobutyrate	-0.108117	0.105617	0.241886	-0.517226	-0.0564582	-0.00983451	-0.0242057	0.057773	-0.150296	-0.131718	0.128155	0.217243
2-hydroxybutyric acid	-0.142975	-0.0903132	0.949977	0.701751	0.0628852	-0.0458129	-0.0652261	-0.137316	-0.0550111	-0.0388708	0.0104887	0.0465241
l-serine	-0.12398	0.18288	-0.0202776	-0.239503	-0.102012	-0.0221941	0.0404247	-0.0837684	-0.101095	-0.12585	0.167821	0.242075
uracil	-0.149243	-0.0268938	1.67232	0.346811	0.010939	-0.0798828	-0.0934323	-0.0487233	-0.0972299	-0.107806	0.0743564	0.14446
l-proline	-0.1368	0.133779	-0.291981	-0.598011	-0.0947636	0.00821686	-0.00787109	0.0648805	-0.0855791	0.115413	0.190075	0.079998
fumarate(2-)	-0.0803	-0.018728	0.255401	0.368794	-0.079421	-0.0332104	-0.101851	-0.156399	-0.16412	-0.0336541	-0.0102121	-0.00342519
3-methyl-2-oxobutanoate	-0.0845938	0.00821562	1.08438	0.596588	0.100454	-0.0282631	-0.0131676	-0.151032	-0.0701145	-0.0280847	0.0932679	0.0127824
isobutyl acetate	0.0414993	-0.0378916	-0.106091	0.0109562	-0.0200034	0.0703223	-0.047762	-0.0111403	-0.036446	-0.105982	0.00310364	0.158718
l-valine	-0.201939	-0.0181899	2.05564	1.7901	0.144407	-0.0994021	-0.170558	-0.279697	-0.0762777	0.584626	0.0172019	0.0897426
succinate(2-)	-0.139372	0.00436327	1.06352	0.112121	-0.0273145	-0.0264069	-0.043085	-0.290772	-0.123627	0.10712	-0.0570485	0.222406
l-allothreonine	-0.149988	0.0568149	0.405332	-0.0227993	-0.0790254	-0.0411434	-0.0421572	-0.147368	-0.18226	-0.0220169	0.0575086	0.180205
l-homoserine	-0.149988	0.0568149	0.405332	-0.0227993	-0.0790254	-0.0411434	-0.0421572	-0.147368	-0.18226	-0.0220169	0.0575086	0.180205
l-threonine	-0.149988	0.0568149	0.405332	-0.0227993	-0.0790254	-0.0411434	-0.0421572	-0.147368	-0.18226	-0.0220169	0.0575086	0.180205
phenylacetaldehyde	-0.00939686	0.0267885	0.12224	0.127914	-0.220884	0.196508	0.0501685	0.137454	-0.225826	0.0650367	-0.0372099	-0.146527
nicotinamide	-0.0160861	-0.0197636	-0.0377843	-0.0184241	0.0268592	-0.0130851	0.0139861	-0.0246258	0.00863489	0.03018	-0.024574	0.0280685
nicotinate	0.0299791	0.0883149	-0.4666	-0.451029	-0.108969	0.0675715	0.0668887	0.00845398	-0.00477699	-0.0367416	0.0449546	0.098908
gamma-amino-gamma-cyanobutanoic acid	-0.10717	0.14818	-0.585203	-1.25246	-0.104537	0.0509785	0.0131054	0.131963	-0.0931208	-0.0395514	0.240617	0.183716
1-pyrroline-3-hydroxy-5-carboxylic acid	-0.125094	0.136976	-0.0594399	-0.66454	-0.0928583	0.00422866	-0.0279807	0.0528407	-0.167285	-0.0990908	0.155944	0.256089
itaconate(2-)	-0.315114	-0.0534279	0.689116	0.294414	-0.0147613	-0.0310879	-0.0859674	-0.299745	-0.0614299	-0.0465368	0.0599749	0.103428
(s)-3-methyl-2-oxopentanoate	-0.0446076	-0.00409029	1.48509	0.937262	0.088361	-0.0118469	-0.0606229	-0.119441	0.0450726	-0.023273	-0.00877371	-0.0586875
4-methyl-2-oxopentanoate	-0.0446076	-0.00409029	1.48509	0.937262	0.088361	-0.0118469	-0.0606229	-0.119441	0.0450726	-0.023273	-0.00877371	-0.0586875
5-aminolevulinate	-0.0286563	-0.0181414	0.309075	-0.372049	0.0100188	-0.144196	-0.233538	-0.161992	-0.174578	0.15762	-0.0518289	0.137525
l-glutamic 5-semialdehyde	-0.0286563	-0.0181414	0.309075	-0.372049	0.0100188	-0.144196	-0.233538	-0.161992	-0.174578	0.15762	-0.0518289	0.137525
trans-4-hydroxy-l-proline	-0.0286563	-0.0181414	0.309075	-0.372049	0.0100188	-0.144196	-0.233538	-0.161992	-0.174578	0.15762	-0.0518289	0.137525
l-isoleucine	-0.0656287	-0.016591	0.331708	0.276709	-0.0539081	-0.0202163	-0.127087	-0.162592	-0.118419	0.0115094	0.0850136	0.100156
l-leucine	-0.0656287	-0.016591	0.331708	0.276709	-0.0539081	-0.0202163	-0.127087	-0.162592	-0.118419	0.0115094	0.0850136	0.100156
2-acetyllactic acid	0.040558	0.000388606	-0.0801552	-0.00478327	0.0652193	-0.0704062	0.049325	-0.0632026	-0.00878482	-0.0697428	-0.0338063	0.129377
l-asparagine	-0.190225	-0.00135073	1.08662	0.39285	0.0676384	0.0837291	-0.0198614	-0.25427	0.053645	0.0179465	0.0999373	-0.0289724
ornithine	0.0630055	0.201235	-3.75986	-2.21988	-0.10845	0.0476656	0.135424	0.099178	-0.262021	-0.12617	0.354081	0.106976
l-aspartate	-0.159725	0.0282615	0.117034	-0.0621767	-0.0365231	0.0131953	-0.0420384	0.00175445	-0.202945	-0.0129409	0.118579	0.177759
(s)-malate(2-)	-0.18631	0.00608612	0.420411	0.602697	-0.0221062	-0.0283792	-0.0632396	-0.118564	-0.215548	0.0175086	-0.0189586	-0.0694677
(r)-2,3-dihydroxy-3-methylbutanoate	-0.185243	-0.00732729	0.662649	0.622533	0.139724	-0.105736	-0.26245	-0.286193	-0.199056	-0.142793	0.0740473	0.317115
2-deoxy-d-ribose	-0.185243	-0.00732729	0.662649	0.622533	0.139724	-0.105736	-0.26245	-0.286193	-0.199056	-0.142793	0.0740473	0.317115
4-hydroxy-l-threonine	-0.108711	0.0260745	0.230532	0.0305018	-0.0262148	-0.00706292	-0.153394	-0.0511658	-0.186773	-0.204177	0.175588	0.117489
adenine	-0.108711	0.0260745	0.230532	0.0305018	-0.0262148	-0.00706292	-0.153394	-0.0511658	-0.186773	-0.204177	0.175588	0.117489
hypoxanthine	0.0692618	-0.00819481	-0.0417632	-0.0770274	0.0150658	-0.0467703	-0.00299514	-0.16619	-0.0618005	-0.0480154	0.0270638	0.0644122
phenylacetic acid	0.0266361	0.13791	0.00470745	0.0219014	0.017266	-0.0865488	-0.115654	-0.117821	-0.0283563	-0.0407211	0.13301	-0.0493763
4-hydroxybenzoate	-0.0139451	-0.0124429	-0.00461479	0.0336909	-0.00386481	0.00967033	-0.00856302	0.0315863	-0.00580861	0.000836191	0.00030092	-0.0282164
o-phosphoethanolamine	0.0412897	-0.0486547	-0.140827	-0.0952247	0.0420031	0.0318315	0.0358375	-0.04625	-0.0339426	-0.00426633	0.0580335	0.108215
l-histidinol	0.0220283	0.296436	-1.43586	-1.0536	-0.10705	0.182752	-0.0282941	-0.0732189	0.195232	-0.0456957	0.12826	0.294416
octanoate	0.0530687	0.100891	-0.269182	-0.312117	-0.100295	-0.0547454	0.0940629	-0.100545	-0.0638291	0.0134228	0.160397	0.112512
(s)-2-acetyl-2-hydroxybutanoate	0.0801398	-0.0584078	0.413122	0.192363	-0.0521965	0.0182142	0.000137935	-0.0158762	-0.0534145	-0.131138	-0.0419655	-0.0258066
2-oxoglutarate	-0.184838	-0.0845402	2.26927	1.41477	-0.00452034	-0.0217504	-0.0933809	-0.356928	0.0803803	-0.0377297	-0.0966432	0.0692722
dehydro-d-arabinono-1,4-lactone	-0.184838	-0.0845402	2.26927	1.41477	-0.00452034	-0.0217504	-0.0933809	-0.356928	0.0803803	-0.0377297	-0.0966432	0.0692722
2-dehydropantoate	-0.00643684	-0.0146394	-0.0283828	0.884533	-0.0973324	0.0684391	0.0818741	-0.00447775	-0.0600616	-0.0592202	0.030797	0.0213262
l-glutamine	-0.132301	0.181837	-0.650377	-1.32513	-0.160405	0.0539469	0.0130686	0.159207	-0.0989667	-0.0655207	0.248897	0.227039
l-lysine	-0.146808	0.0635158	1.20399	0.869778	0.0969275	-0.228915	-0.54636	-0.0679	-0.322107	0.0191369	0.0302555	0.112468
l-4-hydroxyglutamic semialdehyde	-0.191472	0.131208	0.285581	-0.510102	-0.0758386	-0.0265924	-0.072947	0.0340164	-0.198209	-0.118797	0.146417	0.259637
l-glutamate	-0.191472	0.131208	0.285581	-0.510102	-0.0758386	-0.0265924	-0.072947	0.0340164	-0.198209	-0.118797	0.146417	0.259637
o-acetyl-l-serine	-0.191472	0.131208	0.285581	-0.510102	-0.0758386	-0.0265924	-0.072947	0.0340164	-0.198209	-0.118797	0.146417	0.259637
d-arabinono-1,4-lactone	-0.22449	-0.0638668	1.34992	0.979637	0.064758	0.0267175	-0.120426	-0.177473	-0.0691251	0.174555	0.0181675	0.0950642
(2r,3r)-2,3-dihydroxy-3-methylpentanoate	0.0143467	-0.0124407	-0.162306	0.0750334	-0.0369657	0.0231852	-0.0323934	0.00812646	-0.17516	-0.153388	0.12293	0.102341
(r)-mevalonate	0.0143467	-0.0124407	-0.162306	0.0750334	-0.0369657	0.0231852	-0.0323934	0.00812646	-0.17516	-0.153388	0.12293	0.102341
(r)-pantoate	0.0143467	-0.0124407	-0.162306	0.0750334	-0.0369657	0.0231852	-0.0323934	0.00812646	-0.17516	-0.153388	0.12293	0.102341
9h-xanthine	-0.0953093	-0.0613687	-0.0537217	0.28112	-0.0639772	-0.0136628	0.112406	-0.0563299	-0.0483087	-0.0880038	-0.0506491	0.0578537
3-hydroxyanthranilate	0.0901029	-0.0509899	0.179907	0.295821	-0.0488864	0.0246898	-0.0530606	-0.0224806	-0.0222835	-0.0622889	-0.0254891	-0.0569351
l-histidine	0.252292	-0.00559392	-0.344161	0.107924	-0.176726	-0.0113042	-0.072472	0.0513493	-0.156114	-0.0695187	0.0483259	0.194912
2-isopropylmaleic acid	-0.221494	-0.0212593	0.242563	0.0123753	-0.000483924	0.0254708	0.00963004	-0.139089	-0.0533012	0.0197383	0.0706	0.00895797
indol-3-ylacetaldehyde	-0.00949865	-0.0345076	1.4862	1.22261	0.0325367	0.0128103	-0.0835823	-0.19237	-0.193157	0.258333	0.0917905	0.0357011
l-2-aminoadipate(2-)	-0.108437	0.141156	-0.280285	-0.366189	-0.0963474	0.0720481	0.0371879	0.0317488	-0.175379	-0.0331172	0.163387	0.243556
o-acetyl-l-homoserine	-0.108437	0.141156	-0.280285	-0.366189	-0.0963474	0.0720481	0.0371879	0.0317488	-0.175379	-0.0331172	0.163387	0.243556
keto-phenylpyruvate	0.0548452	0.0510063	0.677388	0.291258	0.0838152	-0.0959688	0.00654107	-0.161097	-0.101645	-0.0225071	-0.0168334	-0.0387141
trans-4-coumarate	0.0548452	0.0510063	0.677388	0.291258	0.0838152	-0.0959688	0.00654107	-0.161097	-0.101645	-0.0225071	-0.0168334	-0.0387141
l-phenylalanine	0.171391	-0.0579295	0.303796	0.112936	-0.0537148	-0.11964	-0.114564	0.00596205	-0.240316	-0.214792	0.048674	0.193596
pyridoxal	0.00460587	-0.0756208	0.0373218	-0.0448275	0.0280092	-0.0105067	-0.115499	-0.0960677	0.120594	0.145473	-0.220703	0.0860513
pyridoxine	0.0410741	0.0178985	2.10444e-05	-0.0239511	0.00464891	-0.0405801	0.0218111	-0.069324	0.0097867	-0.0509716	0.0537659	0.0578511
glyceraldehyde 3-phosphate	-0.0223323	0.0644959	-0.138228	-0.0526995	-0.0229808	0.0224564	0.0374099	-0.0884776	-0.0326873	0.0417015	-0.0270747	0.189272
glycerone phosphate	-0.0223323	0.0644959	-0.138228	-0.0526995	-0.0229808	0.0224564	0.0374099	-0.0884776	-0.0326873	0.0417015	-0.0270747	0.189272
sn-glycerol 3-phosphate	0.190074	0.0317975	-0.352571	-0.405105	-0.269397	0.0520557	0.170725	0.339379	-0.0233513	0.137542	-0.0707249	-0.0228695
decanoate	-0.036125	0.0159097	-0.087772	-0.263795	-0.0441776	-0.00385037	0.0981762	-0.0992605	-0.0734549	-0.0101031	0.225889	-0.00477593
2-acetamido-5-oxopentanoate	0.230478	0.130541	-0.823473	-0.998544	-0.140278	0.0857984	0.0155608	0.261457	-0.0742254	0.0760477	0.111165	0.0794183
cis-aconitate(3-)	-0.367165	0.112497	0.466306	-0.0848339	0.0300962	-0.0517435	0.0541669	-0.222886	-0.172847	-0.0230975	0.117689	0.202503
trans-aconitate(3-)	-0.367165	0.112497	0.466306	-0.0848339	0.0300962	-0.0517435	0.0541669	-0.222886	-0.172847	-0.0230975	0.117689	0.202503
n(2)-acetyl-l-ornithine	-0.102627	0.134377	-2.19361	-1.28207	-0.175692	0.18405	0.0393222	0.0684401	-0.0204094	0.065607	0.309286	0.122071
l-arginine	0.439864	0.0397045	-1.51993	0.263325	-0.215442	0.0432273	-0.169438	0.267599	-0.123418	-0.142064	-0.152024	0.242068
l-citrulline	-0.165319	0.268555	-5.73097	-4.94532	-0.199606	0.170856	0.142201	0.044687	-0.10413	0.0630814	0.29606	0.0461776
(2r,3s)-3-isopropylmalate(2-)	-0.239587	0.0102197	0.0761572	-0.0121542	-0.0200247	-0.0307516	0.0474853	-0.046035	-0.126582	-0.0239024	0.12945	0.0516336
2-isopropylmalate(2-)	-0.239587	0.0102197	0.0761572	-0.0121542	-0.0200247	-0.0307516	0.0474853	-0.046035	-0.126582	-0.0239024	0.12945	0.0516336
diphosphate	0.0147873	-0.0472139	-0.0741915	-0.0781091	0.0678327	0.0156917	0.0282334	-0.179066	0.0762292	-0.0137529	-0.0561674	0.197002
3-(4-hydroxyphenyl)pyruvate	-0.0549564	0.0139196	1.33774	0.490118	0.0220086	-0.0865836	-0.0316978	-0.0634813	-0.0473613	-0.0940133	-0.0280261	0.055909
d-fructose	-0.0089774	-0.00974837	-0.190931	-0.0386036	0.0734505	-0.0484072	0.0693561	-0.190078	-0.0324386	-0.0424428	-0.0702216	0.232134
d-galactose	-0.0089774	-0.00974837	-0.190931	-0.0386036	0.0734505	-0.0484072	0.0693561	-0.190078	-0.0324386	-0.0424428	-0.0702216	0.232134
d-glucose	-0.0089774	-0.00974837	-0.190931	-0.0386036	0.0734505	-0.0484072	0.0693561	-0.190078	-0.0324386	-0.0424428	-0.0702216	0.232134
d-mannose	-0.0089774	-0.00974837	-0.190931	-0.0386036	0.0734505	-0.0484072	0.0693561	-0.190078	-0.0324386	-0.0424428	-0.0702216	0.232134
l-sorbose	-0.0089774	-0.00974837	-0.190931	-0.0386036	0.0734505	-0.0484072	0.0693561	-0.190078	-0.0324386	-0.0424428	-0.0702216	0.232134
myo-inositol	-0.0089774	-0.00974837	-0.190931	-0.0386036	0.0734505	-0.0484072	0.0693561	-0.190078	-0.0324386	-0.0424428	-0.0702216	0.232134
l-tyrosine	0.341023	-0.038291	1.3313	0.829136	0.0295686	-0.0946241	-0.148917	0.0213773	-0.111029	-0.136057	-0.00211063	0.0849948
d-glucitol	-0.242734	0.0746338	1.04321	0.609274	0.0402857	-0.0277667	-0.0125781	-0.207698	-0.0844858	-0.0119227	0.120014	0.126079
l-glucitol	-0.242734	0.0746338	1.04321	0.609274	0.0402857	-0.0277667	-0.0125781	-0.207698	-0.0844858	-0.0119227	0.120014	0.126079
3-phosphonatooxypyruvate(3-)	-0.0316224	0.0591403	0.45763	0.308604	-0.0145556	-0.0778951	0.043282	-0.0458532	-0.0708335	-0.094554	0.0767069	-0.0757775
2-hydroxy-3-oxobutyl phosphate	-0.0405333	0.109194	0.0135067	0.135637	-0.0631745	-0.0219611	0.0600433	0.0433614	-0.0237859	-0.0338863	0.0658294	-0.0967454
o-phospho-l-serine	-0.138535	-0.0136603	0.265131	-0.435647	-0.104499	0.0659988	-0.116338	0.0847925	-0.107628	-0.12745	0.053188	0.170233
2-phospho-d-glyceric acid	-0.0970371	-0.0654219	0.28818	0.16775	-0.121424	0.100401	-0.00879132	-0.0964458	-0.0376988	0.00207623	-0.0447855	-0.000374386
3-phospho-d-glyceric acid	-0.0970371	-0.0654219	0.28818	0.16775	-0.121424	0.100401	-0.00879132	-0.0964458	-0.0376988	0.00207623	-0.0447855	-0.000374386
(2e)-3-(methoxycarbonyl)pent-2-enedioic acid	-0.209585	0.188593	-0.271065	-0.575597	0.0280138	0.0772656	-0.00124779	-0.127125	-0.0775187	0.0932053	0.126842	0.244509
but-1-ene-1,2,4-tricarboxylic acid	-0.209585	0.188593	-0.271065	-0.575597	0.0280138	0.0772656	-0.00124779	-0.127125	-0.0775187	0.0932053	0.126842	0.244509
n-acetyl-l-glutamate(2-)	0.112388	0.360084	-3.41947	-3.29049	-0.236073	0.0772481	0.250543	0.430731	-0.237261	-0.23086	0.354435	0.183528
3-hydroxy-2-isopropyl-4-methoxy-4-oxobutanoate	0.0297508	0.013152	-0.1852	-0.212473	0.00633283	-0.0412493	-0.029717	-0.000808614	-0.156254	-0.0831857	0.114001	0.10781
citrate(3-)	-0.312389	0.222845	0.563111	-0.0355864	-0.130795	-0.0661645	-0.0798517	-0.168115	-0.289477	-0.105095	0.261878	0.139044
isocitrate(3-)	-0.312389	0.222845	0.563111	-0.0355864	-0.130795	-0.0661645	-0.0798517	-0.168115	-0.289477	-0.105095	0.261878	0.139044
laurate	-0.0800912	0.0565867	-0.0249218	-0.235919	-0.0682338	0.0606903	0.0470824	-0.0515394	-0.09462	-0.00922313	0.0777502	0.0488069
l-tryptophan	-0.00648199	-0.0491108	0.481578	0.246378	0.0133152	-0.0462052	-0.033306	-0.0625003	-0.0523239	-0.101404	-0.00359271	0.0592674
(2s,3r)-3-hydroxybutane-1,2,3-tricarboxylic acid	-0.501597	0.198793	-0.237356	-0.740703	-0.0916974	0.0474242	-0.0266047	-0.203253	-0.15675	0.113505	0.356712	0.378175
2-methylcitrate(3-)	-0.501597	0.198793	-0.237356	-0.740703	-0.0916974	0.0474242	-0.0266047	-0.203253	-0.15675	0.113505	0.356712	0.378175
homocitrate(3-)	-0.501597	0.198793	-0.237356	-0.740703	-0.0916974	0.0474242	-0.0266047	-0.203253	-0.15675	0.113505	0.356712	0.378175
homoisocitrate(3-)	-0.501597	0.198793	-0.237356	-0.740703	-0.0916974	0.0474242	-0.0266047	-0.203253	-0.15675	0.113505	0.356712	0.378175
glycerophosphatidylethanolamine	-0.058051	0.0189897	0.214073	0.131445	-0.138138	0.0103318	-0.117247	-0.125352	-0.174498	-0.108082	0.12539	0.0650733
l-gamma-glutamyl-l-alanine	-0.280564	0.105396	1.15795	0.593343	-0.127071	-0.0199163	-0.0136707	-0.121933	-0.129755	-0.000669847	0.157055	0.0813896
(r)-pantothenate	0.0658058	0.0610259	-0.303095	-0.285988	0.0134387	-0.0183731	0.0778217	-0.121574	-0.0813191	-0.00195454	0.0408724	0.18622
l-cystathionine	-0.241292	0.0161424	0.439943	0.660263	-0.00946182	-0.0341466	0.0128904	-0.159136	-0.0922657	-0.0893911	0.00601735	0.157729
2-deoxyuridine	-0.0750899	0.141956	-0.468232	-0.807392	-0.171345	-0.00190887	0.109793	0.0992576	-0.0925707	0.0268313	0.380305	0.1043
myristate	0.009353	0.0226915	-0.0245751	-0.0893287	-0.111458	0.0400553	0.00886883	0.00933463	-0.0660415	-0.01328	0.0440967	0.0962253
alpha-d-ribose 1-phosphate	0.0111809	0.0285231	-0.123162	-0.0623624	-0.0452458	-0.0170476	0.0273119	-0.0773278	-0.0962952	-0.0288517	0.0789172	0.306257
alpha-d-ribose 5-phosphate	0.0111809	0.0285231	-0.123162	-0.0623624	-0.0452458	-0.0170476	0.0273119	-0.0773278	-0.0962952	-0.0288517	0.0789172	0.306257
d-ribulose 5-phosphate	0.0111809	0.0285231	-0.123162	-0.0623624	-0.0452458	-0.0170476	0.0273119	-0.0773278	-0.0962952	-0.0288517	0.0789172	0.306257
d-xylulose 5-phosphate	0.0111809	0.0285231	-0.123162	-0.0623624	-0.0452458	-0.0170476	0.0273119	-0.0773278	-0.0962952	-0.0288517	0.0789172	0.306257
cytidine	-0.0647276	0.147247	0.813367	-0.0500278	-0.0239028	-0.144521	-0.0583153	-0.225958	-0.131565	-0.18401	0.253092	0.151493
uridine	-0.157917	0.160181	3.20004	0.84744	0.0507869	-0.180844	-0.0917162	-0.106026	-0.235061	-0.129908	0.214239	0.254843
biotin	-0.171807	0.022259	0.482475	0.361804	-0.0117641	0.0461357	-0.113485	-0.296085	-0.273381	-0.0880771	0.0186995	0.214265
pyridoxal 5-phosphate	-0.224393	-0.00723772	0.469735	0.168526	-0.0544791	-0.0976959	-0.0796033	-0.158252	-0.134718	-0.0988642	0.0855521	0.167999
l-gamma-glutamyl-l-cysteine	-0.0580631	0.0176171	1.11113	-0.10442	-0.0927648	-0.133869	-0.0051713	0.0837875	-0.137715	-0.0735142	0.0451687	0.156347
palmitoleate	-0.190761	0.100949	-0.0873681	-0.382252	-0.055126	0.101363	0.0248697	-0.0282805	-0.125182	-0.0200798	0.281867	0.103748
2-hydroxyhexadecanal	-0.0151517	0.00982651	0.0373522	-0.0106889	-0.0208714	0.0232652	0.0172098	-0.013041	-0.031724	-0.00386441	0.0185153	0.0531508
palmitate	-0.0151517	0.00982651	0.0373522	-0.0106889	-0.0208714	0.0232652	0.0172098	-0.013041	-0.031724	-0.00386441	0.0185153	0.0531508
sn-glycero-3-phosphocholine	-0.29047	0.360854	-1.09677	-1.76839	-0.116686	0.208057	0.144384	0.0655722	-0.124572	-0.0291976	0.473538	0.0633394
1d-myo-inositol 1-phosphate	0.169116	-0.0281119	-0.132364	0.109397	-0.0112651	0.000279172	0.0334297	-0.081998	-0.0348098	0.0745812	-0.0622168	0.166521
1d-myo-inositol 3-phosphate	0.169116	-0.0281119	-0.132364	0.109397	-0.0112651	0.000279172	0.0334297	-0.081998	-0.0348098	0.0745812	-0.0622168	0.166521
aldehydo-d-glucose 6-phosphate	0.169116	-0.0281119	-0.132364	0.109397	-0.0112651	0.000279172	0.0334297	-0.081998	-0.0348098	0.0745812	-0.0622168	0.166521
alpha-d-galactose 1-phosphate	0.169116	-0.0281119	-0.132364	0.109397	-0.0112651	0.000279172	0.0334297	-0.081998	-0.0348098	0.0745812	-0.0622168	0.166521
beta-d-glucose 6-phosphate	0.169116	-0.0281119	-0.132364	0.109397	-0.0112651	0.000279172	0.0334297	-0.081998	-0.0348098	0.0745812	-0.0622168	0.166521
d-fructose 1-phosphate	0.169116	-0.0281119	-0.132364	0.109397	-0.0112651	0.000279172	0.0334297	-0.081998	-0.0348098	0.0745812	-0.0622168	0.166521
d-fructose 6-phosphate	0.169116	-0.0281119	-0.132364	0.109397	-0.0112651	0.000279172	0.0334297	-0.081998	-0.0348098	0.0745812	-0.0622168	0.166521
d-glucose 1-phosphate	0.169116	-0.0281119	-0.132364	0.109397	-0.0112651	0.000279172	0.0334297	-0.081998	-0.0348098	0.0745812	-0.0622168	0.166521
d-mannose 1-phosphate	0.169116	-0.0281119	-0.132364	0.109397	-0.0112651	0.000279172	0.0334297	-0.081998	-0.0348098	0.0745812	-0.0622168	0.166521
d-mannose 6-phosphate	0.169116	-0.0281119	-0.132364	0.109397	-0.0112651	0.000279172	0.0334297	-0.081998	-0.0348098	0.0745812	-0.0622168	0.166521
thiamine(1+)	0.100997	-0.0629913	-0.143896	0.264523	-0.239695	-0.0399217	-0.0249215	0.306029	-0.21422	-0.171047	0.149634	0.104614
2-deoxyguanosine	0.325153	0.187475	0.335814	0.138922	0.182784	0.0342995	-0.0707311	0.305528	-0.367413	0.272542	0.155259	0.339802
adenosine	0.325153	0.187475	0.335814	0.138922	0.182784	0.0342995	-0.0707311	0.305528	-0.367413	0.272542	0.155259	0.339802
inosine	-0.0618981	0.000615501	0.26499	0.0277512	0.0321883	-0.0967445	-0.0432808	-0.119413	-0.176025	-0.0575474	-0.0147692	0.142263
6-phospho-d-gluconate	-0.0894853	-0.003303	0.228141	0.107113	-0.0169177	0.00043607	0.0359244	-0.121881	-0.0819933	0.063962	0.0317176	0.0678102
l-saccharopine	0.0638306	0.0640196	-0.129992	-0.331654	-0.0878979	-0.0624906	-0.0816312	0.021041	-0.186741	-0.165248	0.163336	0.272853
linoleic acid	0.0409435	-0.0266926	0.0109309	0.0085044	0.00874833	0.0328679	-0.0417684	-0.00833332	-0.0628111	0.0233836	-0.0249156	-0.0265938
oleate	-0.0388576	0.0336593	0.110937	-0.159413	-0.0427974	0.0281896	0.0088371	-0.0205172	-0.101389	-0.0110477	0.124778	0.0625035
guanosine	0.416691	0.335125	0.246155	0.242697	0.136996	0.226992	0.21077	0.303221	-0.659932	NaN	0.350016	0.448962
stearate	0.0263403	0.017578	0.0194227	-0.0241356	-0.0303856	0.0594129	-0.0123107	-0.0119408	0.00201361	0.0142098	-0.0197427	0.092642
sedoheptulose 7-phosphate	-0.0876527	0.153099	-0.209363	-0.0983115	0.0505465	-0.0819242	0.0251732	-0.096048	-0.062792	-0.0710243	0.140977	0.323085
(n(omega)-l-arginino)succinic acid	-0.229524	0.121225	-1.68093	-0.999274	-0.171071	0.0279467	-0.0169049	0.127062	-0.0449872	0.00362917	0.240943	0.295508
dcmp	0.0159352	0.00736986	1.73548	0.393304	0.162841	-0.0296605	-0.0466413	-0.310603	-0.124283	-0.246339	0.044204	0.163061
glutathione	-0.219865	0.0531913	0.791064	0.335857	-0.136421	-0.0316061	0.0299025	0.0378505	-0.20278	-0.194344	0.132972	0.127508
n(2)-formyl-n(1)-(5-phospho-d-ribosyl)glycinamide	-0.128113	0.21977	-0.43606	-0.647198	-0.0118239	-0.0221006	-0.102001	0.0946216	0.0121231	-0.316179	0.179851	0.739614
phytosphingosine	-0.300704	0.0601885	0.015953	-0.0689019	-0.0176351	0.194875	0.00430193	-0.0584705	0.0323528	0.212423	0.177113	-0.0200111
dtmp	0.00274548	-0.17462	0.229371	0.0913679	0.0506851	-0.143075	-0.268851	-0.104728	-0.229467	-0.104732	0.0803837	0.341102
cmp	-0.0732564	0.110185	0.203426	-0.215692	0.230838	-0.0569357	-0.364015	-0.213414	-0.168796	-0.521604	0.298232	0.411052
pseudouridine 5-phosphate	-0.151656	0.109956	0.415513	-0.236085	0.270078	0.0473044	-0.267416	-0.247942	-0.269995	-0.584168	0.32166	0.423274
ump	-0.151656	0.109956	0.415513	-0.236085	0.270078	0.0473044	-0.267416	-0.247942	-0.269995	-0.584168	0.32166	0.423274
3,5-cyclic imp	-0.0296095	0.123205	0.00282116	-0.0564383	0.0405198	-0.0683791	0.0332739	0.032485	-0.201357	-0.0666707	0.180966	0.0335014
7,8-dihydroneopterin 3-phosphate	-0.104524	0.0535201	0.374621	-0.386806	-0.151542	-0.0242024	-0.0225439	0.0452901	-0.0544223	0.011823	0.0962874	0.170177
5-amino-1-(5-phospho-d-ribosyl)imidazole-4-carboxamide	-0.0522417	0.140607	-0.477675	-0.181834	-0.00186415	-0.034469	-0.0168343	-0.0342476	-0.0350605	-0.211684	0.225986	0.6061
1d-myo-inositol 4,5-bisphosphate	0.105996	-0.038298	-0.199163	0.0280147	-0.0696073	-0.023031	0.0400961	-0.118688	-0.032938	0.0911517	-0.0930749	0.164407
beta-d-fructofuranose 2,6-bisphosphate	0.105996	-0.038298	-0.199163	0.0280147	-0.0696073	-0.023031	0.0400961	-0.118688	-0.032938	0.0911517	-0.0930749	0.164407
d-fructose 1,6-bisphosphate	0.105996	-0.038298	-0.199163	0.0280147	-0.0696073	-0.023031	0.0400961	-0.118688	-0.032938	0.0911517	-0.0930749	0.164407
alpha,alpha-trehalose	-0.162515	0.0389009	1.52342	0.8773	0.0306536	-0.114243	0.0419193	-0.188125	-0.10375	-0.0876181	0.052997	0.0191089
maltose	-0.162515	0.0389009	1.52342	0.8773	0.0306536	-0.114243	0.0419193	-0.188125	-0.10375	-0.0876181	0.052997	0.0191089
melibiose	-0.162515	0.0389009	1.52342	0.8773	0.0306536	-0.114243	0.0419193	-0.188125	-0.10375	-0.0876181	0.052997	0.0191089
sucrose	-0.162515	0.0389009	1.52342	0.8773	0.0306536	-0.114243	0.0419193	-0.188125	-0.10375	-0.0876181	0.052997	0.0191089
adenosine 2-phosphate	-0.168518	0.177333	0.0575557	-0.247136	0.142833	-0.0797614	-0.273275	-0.0797849	-0.287963	-0.472364	0.365611	0.486457
amp	-0.168518	0.177333	0.0575557	-0.247136	0.142833	-0.0797614	-0.273275	-0.0797849	-0.287963	-0.472364	0.365611	0.486457
dgmp	-0.168518	0.177333	0.0575557	-0.247136	0.142833	-0.0797614	-0.273275	-0.0797849	-0.287963	-0.472364	0.365611	0.486457
imp	-0.0894603	0.11551	-0.344324	-0.595758	0.0264122	0.0622833	0.11669	-0.0951644	0.0455121	-0.0989316	0.0935343	0.352403
gmp	-0.150847	0.150093	-0.0550967	-0.327416	0.145178	-0.0343773	-0.319199	-0.0407882	-0.199427	-0.382436	0.262414	0.266174
lignocerate	0.0242635	0.0432968	0.0236428	0.0669667	-0.116727	0.0413696	0.00909889	-0.00607371	-0.0599278	0.0337441	0.0629735	-0.0702154
sedoheptulose 1,7-bisphosphate	0.0478697	-0.194647	-0.0559016	-0.240856	0.217055	0.0435855	-0.138345	-0.267284	0.229708	0.12097	-0.261209	0.146115
sphinganine 1-phosphate	-0.0842339	0.0866666	-0.0589926	-0.23133	-0.0413461	0.216297	0.00891877	0.165545	-0.0670512	0.173109	0.241914	-0.374054
2-trans,6-trans-farnesyl diphosphate	-0.14403	-0.0720485	0.549675	0.295175	-0.120804	-0.0538466	-0.0894202	-0.117043	-0.172384	-0.171929	-0.0034556	0.133462
farnesyl diphosphate	-0.14403	-0.0720485	0.549675	0.295175	-0.120804	-0.0538466	-0.0894202	-0.117043	-0.172384	-0.171929	-0.0034556	0.133462
s-adenosyl-l-homocysteine	-0.170634	0.172086	0.202013	0.0144138	0.11134	-0.0331911	-0.0767512	-0.0600502	-0.188529	-0.256584	0.129901	0.243839
cerotate	0.11968	0.0674444	0.41785	0.298279	-0.0614123	0.0968303	-0.12978	0.12304	-0.0856633	-0.0124375	0.0278583	-0.359268
cerotic acid	0.11968	0.0674444	0.41785	0.298279	-0.0614123	0.0968303	-0.12978	0.12304	-0.0856633	-0.0124375	0.0278583	-0.359268
n-[(r)-4-phosphonopantothenoyl]-l-cysteine	-0.0130481	0.00682908	-0.000689022	0.128499	0.0511185	-0.0544526	-0.0228718	-0.0662314	-0.0564712	-0.00550019	-0.020155	0.0446194
cdp	-0.0352571	0.0629883	0.233613	0.137343	-0.0220213	-0.0726005	-0.0891232	-0.0475722	-0.216503	-0.118164	0.0191508	0.082407
udp	-0.0168367	0.0197183	0.529166	0.156679	0.0355111	-0.0267565	-0.0569461	-0.089535	-0.155092	-0.0937601	0.0764999	0.174285
alpha,alpha-trehalose 6-phosphate	0.0338386	-0.000837788	0.596568	0.584549	-0.167671	-0.139177	-0.0174559	-0.0305123	-0.200716	-0.0608555	0.00106868	0.0639245
thiamine(1+) diphosphate(1-)	0.033244	0.0964308	-0.0710774	-0.0503727	-0.0130184	-0.00182028	-0.0219211	0.0471282	-0.097076	-0.102717	0.0884225	0.0255559
adenosine 3,5-bismonophosphate	-0.0587985	0.0588821	0.123149	0.0134197	-0.0996709	-0.0457984	0.0605254	-0.0123294	-0.136508	-0.0128138	-0.029286	0.116602
adp	-0.0587985	0.0588821	0.123149	0.0134197	-0.0996709	-0.0457984	0.0605254	-0.0123294	-0.136508	-0.0128138	-0.029286	0.116602
dgdp	-0.0587985	0.0588821	0.123149	0.0134197	-0.0996709	-0.0457984	0.0605254	-0.0123294	-0.136508	-0.0128138	-0.029286	0.116602
zymosterol intermediate 1c	-0.0858858	0.186949	-0.608638	-1.19212	-0.173041	0.0912849	0.178083	-0.302995	-0.101349	0.0608522	0.219471	0.286217
4beta-methylzymosterol-4alpha-carboxylic acid	-0.0114432	0.166089	-0.549969	-0.854048	-0.0777363	0.0704191	0.140981	-0.157594	-0.0955103	-0.0165834	0.235269	0.271197
gdp	-0.0402355	0.0405592	0.11938	-0.0471137	-0.0347316	-0.00665607	-0.035468	-0.0132036	-0.189402	-0.0847512	0.0706889	0.142767
ctp	-0.0377031	-0.033801	0.133085	0.0575216	-0.0693602	-0.0272595	-0.0432796	-0.0125114	-0.0973471	-0.063762	0.0757955	0.0968967
utp	0.0772794	-0.0375677	0.533295	0.321639	-0.114943	0.00715248	-0.0902236	-0.163604	-0.0806299	0.0870512	-0.157556	-0.0279114
cdp-choline	0.708154	NaN	0.707535	0.691757	NaN	0.52361	NaN	NaN	NaN	NaN	0.899074	0.613126
atp	-0.0264672	-0.0192013	0.0710145	0.101807	-0.162136	0.130945	-0.00155707	0.0715598	-0.0608203	0.179552	-0.141583	-0.142723
dgtp	-0.0264672	-0.0192013	0.0710145	0.101807	-0.162136	0.130945	-0.00155707	0.0715598	-0.0608203	0.179552	-0.141583	-0.142723
gtp	0.0178035	-0.0276462	0.00398917	-0.0383384	-0.135753	0.0476264	0.0388275	-0.0484083	-0.0552298	0.136823	-0.0998743	0.0948136
1-(5-phosphoribosyl)-5-amp	-0.0603114	0.00506434	-0.00107683	-0.0764924	-0.0513228	0.0347056	-0.0371709	-0.254511	-0.0241067	-0.14791	0.0918321	0.340341
adp-ribose	-0.0603114	0.00506434	-0.00107683	-0.0764924	-0.0513228	0.0347056	-0.0371709	-0.254511	-0.0241067	-0.14791	0.0918321	0.340341
udp-d-galactose	-0.110851	-0.077781	0.817098	0.419201	0.0144843	-0.065107	-0.205257	-0.168869	-0.207036	-0.130048	0.124228	0.285992
udp-d-glucose	-0.110851	-0.077781	0.817098	0.419201	0.0144843	-0.065107	-0.205257	-0.168869	-0.207036	-0.130048	0.124228	0.285992
ubiquinol-6	-0.132393	-0.00130795	0.444321	0.155125	-0.16335	0.000657722	0.198023	-0.168429	-0.42299	-0.334162	0.280456	0.0155668
gdp-alpha-d-mannose	0.128219	0.068443	-0.447607	-0.134288	-0.0886214	0.0180745	-0.0353248	0.20596	-0.171173	0.0113984	0.0148899	0.192657
udp-n-acetyl-alpha-d-glucosamine	-0.00868954	-0.0588858	1.02311	0.611104	0.065701	-0.0781538	-0.0620482	-0.117202	-0.16898	-0.109018	0.114092	0.169418
nad(+)	-0.252039	0.0845529	0.0782191	0.101024	-0.0357165	0.00246034	-0.114991	-0.111371	-0.197164	-0.112032	0.22867	0.259258
nadh	-0.252039	0.0845529	0.0782191	0.101024	-0.0357165	0.00246034	-0.114991	-0.111371	-0.197164	-0.112032	0.22867	0.259258
acetyl-coa	-0.101276	-0.0756971	0.090063	0.00555867	-0.122398	0.134118	0.0495058	-0.0927102	-0.0801192	0.0275986	-0.0768863	0.187033

## Sheet: Dobson annot pyr_NH4+ batch 1
LOG2 FOLD CHANGE	Crz1 OUT	Cys3 OUT	Gln3 site1 OUT	Gln3 site2 OUT	Gpd1 OUT	Gpd2 OUT	Gut1 OUT	Lys20 OUT	Nbp2 OUT	Pbs2 OUT	Pbs2 IN	Pfk1 OUT	Pfk2 OUT	Put3 OUT	Smp1 OUT	Ste50 OUT	Str3 OUT	Thr4 OUT	Tkl1 OUT	Yap4 OUT	Zwf1 OUT	wildtype
aminoacetaldehyde	0.180914	0.00754608	-0.315733	0.0544431	-0.05031	0.109501	-0.0427876	0.0641475	0.106586	-0.0741184	0.281569	-0.092975	-0.0548505	0.0796632	-0.0789921	-0.125556	0.128428	-0.287656	-0.0597791	0.0495304	-0.21417	0.000325162
acetate	0.0331568	-0.0236062	-0.0207328	0.0292672	0.0137623	0.0178364	0.020535	0.0444634	0.0152391	-0.0409922	-0.0529303	0.0143264	-0.00106583	-0.0432418	0.0530058	0.0491979	-0.0179001	0.0551087	0.0333477	0.0156085	0.0684668	-0.103094
glycolaldehyde	0.0331568	-0.0236062	-0.0207328	0.0292672	0.0137623	0.0178364	0.020535	0.0444634	0.0152391	-0.0409922	-0.0529303	0.0143264	-0.00106583	-0.0432418	0.0530058	0.0491979	-0.0179001	0.0551087	0.0333477	0.0156085	0.0684668	-0.103094
urea	0.0116862	-0.018818	-0.0461907	-0.00111154	0.00547242	0.0231406	0.00877747	0.0122377	0.0117022	-0.0291889	-0.0300631	-0.00514137	0.014537	-0.0269054	0.0204332	0.0179006	0.0291704	0.0383649	0.0339822	-0.00779704	0.0161049	-0.0834489
bicarbonate	-0.0318856	0.00451033	0.043501	-0.00826405	-0.0017574	-0.042418	0.0376422	-0.0383469	0.0410856	0.0329109	-0.039539	-0.0485416	0.0368061	0.0719055	-0.00197104	-0.00355788	-0.00747514	-0.00444795	-0.0124772	0.0119109	-0.0445605	0.0372218
methylglyoxal	0.0225239	0.0238362	0.00724254	0.0017224	-0.0347191	0.0385788	-0.0621769	-0.0536611	0.0531398	-0.0371561	0.144138	0.0711528	-0.0271185	-0.0547804	-0.0952021	0.0903469	0.0101404	-0.10806	-0.0465363	0.00858061	0.0788386	0.00392853
isobutyraldehyde	-0.0495027	-0.00170511	-0.0302582	0.0362943	-0.0120694	-0.0910252	-0.00952281	-0.0363143	-0.0535757	0.116116	0.0319528	0.162453	0.00429034	0.0279146	0.00927433	-0.0149578	-0.0108188	-0.295359	-0.0228396	0.205302	0.018557	-0.00369643
3-aminopropanal	-0.0278326	0.0743547	0.557267	0.434505	-0.00812811	-0.0967946	0.0758901	-0.15143	-0.126381	0.0238037	0.483879	-0.143565	-0.0818794	0.0901096	0.0127593	0.260233	0.104641	0.115622	0.15318	-0.0290582	-0.239372	-0.258933
aminoacetone	-0.0278326	0.0743547	0.557267	0.434505	-0.00812811	-0.0967946	0.0758901	-0.15143	-0.126381	0.0238037	0.483879	-0.143565	-0.0818794	0.0901096	0.0127593	0.260233	0.104641	0.115622	0.15318	-0.0290582	-0.239372	-0.258933
glyoxylate	0.0527262	-0.0557048	-0.18119	-0.019764	-0.0541319	0.0619923	-0.0849184	0.0316487	0.216929	0.0988783	0.060019	0.187577	-0.0153904	-0.0677988	-0.0492167	0.00255501	0.125879	0.080802	0.0121215	-0.141781	-0.0628525	-0.141822
(s)-lactaldehyde	0.121727	-0.0253695	-0.0116261	0.0701701	-0.0620044	0.0300235	-0.013184	-0.0983706	-0.0026138	-0.0834576	-0.129948	0.0927362	-0.0100774	0.0229954	-0.0618488	-0.0508519	0.0107741	0.0380544	0.0615132	-0.0453925	0.0125452	0.0446911
glycine	0.00988085	-0.136455	-0.0337696	0.170602	0.386576	0.0277225	0.0458381	0.0393341	0.0332063	-0.0583422	0.482815	0.0591727	-0.141702	-0.0891735	-0.110373	-0.103459	0.0457371	0.00347665	-0.0796654	0.0985065	-0.0997451	-0.0646088
pyruvate	-0.0200122	0.0358109	0.0666509	0.0266377	0.0273451	-0.00255171	0.0395709	-0.0215967	-0.0042744	0.038756	-0.145399	0.0228704	-0.0038383	-0.0323049	0.00214905	0.0206221	-0.0349735	-0.0220315	-0.0752583	-0.0249522	-0.0446293	0.103918
(r)-acetoin	-0.124017	0.0349071	0.0272636	0.0421454	-0.0790729	-0.0382279	-0.0791487	-0.0291922	-0.0113856	0.0652998	-0.148154	-0.000569664	-0.0142154	0.0427339	-0.0609876	-0.0100464	-0.0611238	-0.0747906	-0.0652801	-0.0995068	0.0611067	0.160736
ethyl acetate	-0.124017	0.0349071	0.0272636	0.0421454	-0.0790729	-0.0382279	-0.0791487	-0.0291922	-0.0113856	0.0652998	-0.148154	-0.000569664	-0.0142154	0.0427339	-0.0609876	-0.0100464	-0.0611238	-0.0747906	-0.0652801	-0.0995068	0.0611067	0.160736
beta-alanine	0.020616	0.063235	0.0661994	0.145297	0.152315	0.0177347	-0.0437527	0.0447262	-0.0412407	-0.0427317	0.0690556	-0.00199037	-0.0592759	-0.0808946	0.0601397	-0.0462228	-0.0081826	0.0124898	0.149468	-0.183455	0.0636286	-0.0242682
l-alanine	0.020616	0.063235	0.0661994	0.145297	0.152315	0.0177347	-0.0437527	0.0447262	-0.0412407	-0.0427317	0.0690556	-0.00199037	-0.0592759	-0.0808946	0.0601397	-0.0462228	-0.0081826	0.0124898	0.149468	-0.183455	0.0636286	-0.0242682
(r)-lactate	0.0512467	-0.00928146	-0.013044	0.0297794	-0.0183024	0.0400019	-0.0102283	0.0762485	-0.154773	-0.0198283	0.0674324	-0.00737203	-0.0173337	-0.0403969	0.0205544	0.0313304	-0.0361362	-0.00123821	0.0368397	0.0394718	0.0451505	0.016672
(s)-lactate	0.0512467	-0.00928146	-0.013044	0.0297794	-0.0183024	0.0400019	-0.0102283	0.0762485	-0.154773	-0.0198283	0.0674324	-0.00737203	-0.0173337	-0.0403969	0.0205544	0.0313304	-0.0361362	-0.00123821	0.0368397	0.0394718	0.0451505	0.016672
d-glyceraldehyde	0.0512467	-0.00928146	-0.013044	0.0297794	-0.0183024	0.0400019	-0.0102283	0.0762485	-0.154773	-0.0198283	0.0674324	-0.00737203	-0.0173337	-0.0403969	0.0205544	0.0313304	-0.0361362	-0.00123821	0.0368397	0.0394718	0.0451505	0.016672
glycerone	0.0512467	-0.00928146	-0.013044	0.0297794	-0.0183024	0.0400019	-0.0102283	0.0762485	-0.154773	-0.0198283	0.0674324	-0.00737203	-0.0173337	-0.0403969	0.0205544	0.0313304	-0.0361362	-0.00123821	0.0368397	0.0394718	0.0451505	0.016672
glycerol	0.180821	0.406188	0.322665	0.0215849	-0.156297	-0.33791	0.0400983	-0.0601865	0.241607	0.21852	-0.302431	0.0422958	-0.108887	-0.0541258	-0.23882	-0.0856302	0.147552	-0.40056	0.164008	0.114527	0.0328763	0.141472
sulphate	0.00973545	0.0582573	0.0318993	-0.118833	-0.0610802	-0.0601006	0.0407451	-0.00645848	-0.0185634	0.0357021	0.0369722	0.0301289	0.0160849	-0.00695924	-0.0334912	0.0524901	-0.0255568	-0.00675639	-0.0606574	0.00472635	-0.0752335	0.0485684
phosphate	-0.0185316	-0.000340808	-0.00488426	-0.0918702	-0.0104365	-0.0311994	-0.0369572	0.017274	-0.0346189	0.0293356	0.11928	-0.00702424	-0.00307802	0.00432927	0.0127495	0.0104584	0.011349	0.0211516	-0.027227	-0.014734	-0.035705	0.0609678
2-oxobutanoate	-0.0226925	-0.0242657	0.00618043	-0.105479	-0.00557909	0.0379447	-0.00710087	0.00837668	-0.0170366	-0.0195782	0.15088	-0.0544634	-0.0243866	-0.0680651	0.0309315	0.0147078	0.0129896	0.00301774	-0.00297402	0.0568152	0.0886067	0.00941912
succinic semialdehyde	-0.0226925	-0.0242657	0.00618043	-0.105479	-0.00557909	0.0379447	-0.00710087	0.00837668	-0.0170366	-0.0195782	0.15088	-0.0544634	-0.0243866	-0.0680651	0.0309315	0.0147078	0.0129896	0.00301774	-0.00297402	0.0568152	0.0886067	0.00941912
gamma-aminobutyrate	0.0248441	0.119814	-0.0629135	0.0113258	0.182671	0.0347146	-0.0349164	-0.0535106	-0.0561982	-0.0956722	0.127542	-0.00532662	-0.0552724	-0.0806877	0.0393489	0.0313156	0.00891181	0.0212824	0.068374	-0.0389021	-0.0378689	0.119956
l-serine	-0.0433251	0.0290756	-0.087924	0.0117375	0.1896	0.170047	0.218553	0.0196987	-0.0606716	-0.119871	-0.486136	-0.0885711	-0.0243936	-0.0388677	0.0453756	-0.00126142	-0.0791398	-0.0107388	0.0220487	0.0662181	0.199967	0.082788
cytosine	0.0169443	-0.114433	0.0574648	-0.149951	-0.0508198	0.0567302	0.00084264	0.0377677	-0.10809	-0.154896	0.112184	-0.011005	0.044126	0.145326	0.023599	-0.131467	0.144121	0.188877	-0.0520346	-0.00019357	0.0167324	-0.102021
uracil	-0.00634463	-0.0276815	-0.00220877	0.00403073	-0.0196206	-0.0026855	0.0200198	0.00903032	0.0318034	-0.0501607	0.152438	-0.00721359	0.0121747	-0.0322708	0.0226647	0.00908566	0.0338395	0.0156803	0.027631	-0.0362692	0.0218449	-0.0502557
1-pyrroline-5-carboxylate	0.00412458	-0.000260806	0.0223981	-0.00540962	-0.011188	0.0455897	-0.0165025	0.00686798	-0.00079957	-0.0615674	0.101292	0.00327117	-0.0177531	-0.0586776	-0.0226073	0.000721405	0.0325266	-0.0227253	0.0251309	-0.0777816	0.0093204	-0.00952033
l-proline	-0.0458835	-0.0651837	-0.00617374	0.112589	0.0269391	0.153335	0.020876	-0.00474714	-0.0384933	0.0366991	-1.53691	0.0145712	-0.0792208	0.0127663	0.0484672	-0.0718915	0.0405132	0.0941377	0.0383375	-0.156577	0.035155	0.0578186
fumarate(2-)	-0.000994777	0.0662253	0.0209032	-0.00513866	-0.0421646	0.0281574	-0.0244581	0.0102439	-0.0388402	-0.0169067	0.248019	-0.018532	-0.0267896	-0.0522045	-0.00347085	-0.0354429	0.0141757	-0.000648745	-0.0169039	-0.0724717	-0.031766	0.0426344
3-methyl-2-oxobutanoate	-0.00946437	-0.00729881	0.0334398	-0.0705874	-0.0900484	-0.0385859	0.002231	0.0828318	-0.00202573	-0.0212549	0.213154	0.00394259	0.0147558	-0.0238459	-0.00886294	-0.0359124	0.0317393	-0.00687867	0.0170287	-0.0138969	-0.00047027	-0.0928593
isobutyl acetate	-0.0133196	-0.0322096	-0.0468717	-0.00553458	0.0658374	0.0501545	0.0317711	0.0272415	-0.0325853	-0.0184321	0.0194966	-0.0794405	0.0284787	-0.0222418	0.0920349	-0.0234152	0.0316349	0.0341987	-0.0110228	0.00593585	0.038759	-0.0418053
l-2-amino-3-oxobutanoate	0.0385798	0.0510913	-0.0797627	0.0474718	-0.0402695	-0.0281137	-0.0515405	-0.0590125	-0.0171213	-0.013467	1.0263	-0.00665776	0.0410421	-0.0257044	0.0372603	-0.0818963	0.0797854	-0.0150773	-0.0120064	-0.0135153	-0.0476308	-0.0231022
l-aspartate 4-semialdehyde	0.0385798	0.0510913	-0.0797627	0.0474718	-0.0402695	-0.0281137	-0.0515405	-0.0590125	-0.0171213	-0.013467	1.0263	-0.00665776	0.0410421	-0.0257044	0.0372603	-0.0818963	0.0797854	-0.0150773	-0.0120064	-0.0135153	-0.0476308	-0.0231022
l-valine	0.0729042	0.0315071	0.0404668	0.125207	0.0733318	0.10121	0.0102877	0.0735482	-0.0333645	-0.0263086	-0.00429977	-0.0404868	-0.101953	-0.0178667	0.0291478	-0.140009	0.071698	0.0532331	0.032516	-0.146469	0.0340901	-0.0982501
succinate(2-)	0.083644	-0.0204704	0.0792427	0.143669	0.024637	0.0270643	-0.0874607	-0.0566427	0.00507512	-0.043744	-0.243075	0.00497047	-0.0470043	-0.0303493	0.0064771	-0.0705909	0.0438077	0.0922121	0.0714694	0.0473951	0.0777069	0.0519991
l-allothreonine	-0.00203876	0.0860717	-0.0826223	-0.0637605	0.088499	0.028955	-0.0645289	-0.0501638	0.0190925	-0.171577	0.0821536	0.0143978	-0.00671144	-0.0477293	0.0455559	-0.0709543	-0.0317096	0.070004	0.0545354	0.0340347	-0.00620738	0.129854
l-homoserine	-0.00203876	0.0860717	-0.0826223	-0.0637605	0.088499	0.028955	-0.0645289	-0.0501638	0.0190925	-0.171577	0.0821536	0.0143978	-0.00671144	-0.0477293	0.0455559	-0.0709543	-0.0317096	0.070004	0.0545354	0.0340347	-0.00620738	0.129854
l-threonine	-0.00203876	0.0860717	-0.0826223	-0.0637605	0.088499	0.028955	-0.0645289	-0.0501638	0.0190925	-0.171577	0.0821536	0.0143978	-0.00671144	-0.0477293	0.0455559	-0.0709543	-0.0317096	0.070004	0.0545354	0.0340347	-0.00620738	0.129854
phenylacetaldehyde	-0.00911773	0.0347022	0.00741233	0.0663483	-0.125169	-0.0033126	-0.0668729	0.0729976	0.0328582	-0.133159	0.0390102	0.102992	-0.0978019	0.0981529	-0.0825614	0.00688735	0.0438305	0.0961179	0.180476	-0.0637282	0.0233887	-0.321374
nicotinamide	-0.0119567	0.0241899	0.00276863	-0.021706	-0.0073917	-0.0279563	-0.0157061	0.0213969	-0.0178265	0.0289663	0.0266627	-0.01583	-0.000831556	-0.000802936	0.0175545	-0.00217472	0.00255154	-0.0234944	-0.00469178	-0.0111869	-0.0167463	0.00486034
2-phenylethanol	-0.00328731	0.0162984	-0.0112268	-0.0399288	0.0173895	-0.018723	-0.00377155	-0.0135878	-0.0322753	-0.0397553	0.129786	-0.0177099	0.044011	-6.75011e-05	0.0493286	0.0632984	-0.039917	0.0662057	-0.0132156	0.0277203	-0.0214305	-0.0772428
nicotinate	0.0263184	-0.0795809	0.0158625	-0.0724782	0.00263824	-0.063033	0.0232787	0.0560744	0.0172755	0.134785	-0.000316673	0.0941437	-0.0927854	0.017625	0.0108096	-0.0653438	0.0658005	0.0973605	-0.0921451	0.0274246	-0.0443935	0.0222598
thymine	-0.0366231	-0.0552003	0.0196584	-0.0484961	0.029732	0.0743212	-0.038417	0.0330612	0.0291721	-0.00632712	0.0349035	-0.0158102	0.0283049	-0.0551503	0.00060195	-0.0624151	0.0809623	0.00429718	0.0137373	0.0225684	0.0237978	-0.0429754
gamma-amino-gamma-cyanobutanoic acid	0.115001	0.0120291	0.102192	0.162205	-0.0126365	0.116843	0.118049	-0.0182329	-0.0540931	0.0846154	-0.895776	-0.0772406	-0.049303	-0.0396147	0.00230387	-0.0412721	0.0136528	0.0869215	-0.0354443	-0.1136	-0.114515	0.0395123
1-pyrroline-3-hydroxy-5-carboxylic acid	0.0160555	-0.00766284	0.00462982	0.0483656	0.0713717	0.0317904	0.0068883	-0.0245148	-0.0265292	-0.0574182	0.0271424	0.00168533	-0.0214281	-0.0326799	0.0191577	-0.0137918	-0.00101045	0.0101483	0.0115018	-0.042405	0.00385503	0.0593246
4-acetamidobutanal	0.00947406	0.00393608	-0.0292339	0.035498	0.0296185	0.0347839	-0.029871	0.040197	-0.0193211	-0.045951	0.608437	0.00366066	-0.0367508	-0.0683244	0.0644585	-0.0823761	0.03025	-0.00575676	0.0519716	-0.0676767	-0.00487044	0.0708209
itaconate(2-)	-0.00131516	-0.0139931	-0.0345136	-0.0258746	-0.0211799	-0.0100941	-0.00539565	-0.0378911	-0.0638474	-0.0553781	0.392091	-0.00040672	0.0371187	-0.0195884	0.021233	-0.0299487	-0.024931	0.0239678	0.0363206	0.0848303	-0.00190038	0.0106715
(s)-3-methyl-2-oxopentanoate	0.0566316	-0.00548745	-0.0301642	-0.0649964	-0.0204247	0.00446959	0.0199179	0.0111942	0.0071897	-0.0110546	0.168434	-0.00211375	-0.0487825	0.00984666	0.00307366	0.0236691	-0.0389355	0.0565993	-0.0380205	-0.00336958	-0.0199196	0.00138838
4-methyl-2-oxopentanoate	0.0566316	-0.00548745	-0.0301642	-0.0649964	-0.0204247	0.00446959	0.0199179	0.0111942	0.0071897	-0.0110546	0.168434	-0.00211375	-0.0487825	0.00984666	0.00307366	0.0236691	-0.0389355	0.0565993	-0.0380205	-0.00336958	-0.0199196	0.00138838
2-methylbutyl acetate	0.0665673	-0.0486726	-0.104647	0.155835	-0.0577232	0.0642918	-0.041758	0.041684	-0.0092605	-0.0146355	-6.80072e-05	-0.0310198	-0.0207066	-0.0809181	0.0219443	0.0363182	-0.00514312	0.00745697	-0.0601188	0.0413572	-0.0120959	-0.0942943
isoamylacetate	0.0665673	-0.0486726	-0.104647	0.155835	-0.0577232	0.0642918	-0.041758	0.041684	-0.0092605	-0.0146355	-6.80072e-05	-0.0310198	-0.0207066	-0.0809181	0.0219443	0.0363182	-0.00514312	0.00745697	-0.0601188	0.0413572	-0.0120959	-0.0942943
5-aminolevulinate	0.0128353	0.00856239	-0.056265	0.0647409	0.0546375	0.0340961	-0.0380664	-0.0152356	-0.028944	-0.0448427	0.0422011	-0.0215856	0.00172934	-0.0685013	0.0376808	0.0058079	-0.0291915	-0.0160179	-0.0344349	-0.0322085	0.0067299	0.0745137
l-glutamic 5-semialdehyde	0.0128353	0.00856239	-0.056265	0.0647409	0.0546375	0.0340961	-0.0380664	-0.0152356	-0.028944	-0.0448427	0.0422011	-0.0215856	0.00172934	-0.0685013	0.0376808	0.0058079	-0.0291915	-0.0160179	-0.0344349	-0.0322085	0.0067299	0.0745137
trans-4-hydroxy-l-proline	0.0128353	0.00856239	-0.056265	0.0647409	0.0546375	0.0340961	-0.0380664	-0.0152356	-0.028944	-0.0448427	0.0422011	-0.0215856	0.00172934	-0.0685013	0.0376808	0.0058079	-0.0291915	-0.0160179	-0.0344349	-0.0322085	0.0067299	0.0745137
l-isoleucine	0.0106022	-0.00397826	-0.00280854	-0.00250822	0.0341288	0.0034104	-0.031681	0.0137054	0.0131228	-0.066018	0.0935608	-0.0237676	-0.0449851	-0.0438686	0.0186112	0.00533825	-0.0154407	0.0294625	0.0104155	0.00159328	0.00362296	0.00248284
l-leucine	0.0106022	-0.00397826	-0.00280854	-0.00250822	0.0341288	0.0034104	-0.031681	0.0137054	0.0131228	-0.066018	0.0935608	-0.0237676	-0.0449851	-0.0438686	0.0186112	0.00533825	-0.0154407	0.0294625	0.0104155	0.00159328	0.00362296	0.00248284
2-acetyllactic acid	0.0090649	-0.0121647	0.00243064	-0.0244614	-0.0138884	0.00320156	-0.0351845	0.0295346	-0.0359452	0.00654226	0.026785	0.00190861	0.0146963	-0.0127016	0.0286446	-0.0330321	-0.00525738	0.0263957	0.0244118	0.0686576	0.00559979	-0.0147343
l-asparagine	0.0581894	0.072185	0.019836	0.180115	0.106654	0.100222	0.0481407	-0.0507799	-0.00919066	-0.0354069	-0.373426	-0.0687203	-0.0220367	-0.0495144	0.0688456	-0.0911657	0.0539506	0.0713355	0.00450143	-0.0685545	-0.00775395	0.0608401
ornithine	0.0366078	0.147654	0.00589264	0.0199892	-0.0324653	0.355247	-0.00941819	0.0509966	-0.0418494	-0.188364	-0.395162	-0.0348558	-0.0227557	-0.097848	-0.00481694	-0.0431913	0.0719329	0.0989351	0.0603816	0.0787587	-0.00894785	0.187882
l-aspartate	-0.0211662	0.0880438	0.0280735	-0.0383373	0.14775	0.000471651	0.0157177	-0.0080517	0.00702486	-0.0804066	0.942708	-0.00423372	0.0252639	-0.0955214	0.123257	-0.0150016	0.00614015	-0.0730297	-0.106233	0.0619893	-0.162159	0.147945
(s)-malate(2-)	0.00594245	-0.00974203	-0.0129698	-0.102927	0.065229	0.0510609	-0.0271442	0.0123704	-0.0301348	0.00691738	0.393896	0.0154927	-0.0485737	-0.0559789	0.0718536	-0.0476242	0.0981097	0.00735079	0.0339398	-0.169284	-0.121695	0.075593
ureidoglycolic acid	-0.0176588	-0.0071207	-0.0451187	-0.113693	0.0522633	0.00708055	-0.0215729	0.0760703	-0.167527	-0.0660303	0.386005	0.030405	0.00649505	-0.00326776	0.0565188	-0.0195319	0.0468966	-0.00425603	-0.00662731	-0.135439	-0.116378	0.0358273
(r)-2,3-dihydroxy-3-methylbutanoate	0.061866	0.0480824	0.0686007	0.0610427	0.104852	0.121281	-0.0648555	0.0764015	-0.0912747	0.0706406	1.22472	0.0602185	-0.142789	-0.10012	0.0185497	-0.143007	0.165826	-0.0991073	0.0599839	-0.160409	0.0858509	0.0723048
2-deoxy-d-ribose	0.061866	0.0480824	0.0686007	0.0610427	0.104852	0.121281	-0.0648555	0.0764015	-0.0912747	0.0706406	1.22472	0.0602185	-0.142789	-0.10012	0.0185497	-0.143007	0.165826	-0.0991073	0.0599839	-0.160409	0.0858509	0.0723048
4-hydroxy-l-threonine	0.0149349	0.00338469	0.00441066	-0.0234779	-0.0017593	0.0499242	-0.0355278	-0.0183112	0.00364419	-0.0281193	-0.0803403	0.0156747	-0.0183759	0.0245538	-0.0310851	-0.0167293	0.0308653	0.0354316	0.0105708	-0.0286607	0.0405955	0.02507
adenine	0.0149349	0.00338469	0.00441066	-0.0234779	-0.0017593	0.0499242	-0.0355278	-0.0183112	0.00364419	-0.0281193	-0.0803403	0.0156747	-0.0183759	0.0245538	-0.0310851	-0.0167293	0.0308653	0.0354316	0.0105708	-0.0286607	0.0405955	0.02507
hypoxanthine	0.0125041	0.00914059	-0.0204442	0.132018	0.119845	0.00497957	-0.00559364	0.022454	-0.0645723	-0.120404	0.230146	5.32357e-05	-0.0604635	-0.0229853	0.0204145	0.0117433	-0.0109683	0.00407824	0.00359854	0.0688996	0.0514573	0.0184233
phenylacetic acid	0.00945913	-0.0753053	-0.0279105	0.0713157	0.011209	-0.00606451	-0.0251919	0.0166659	-0.000937841	0.013869	-0.0897796	0.00505059	0.00425863	0.0434562	-0.0374223	0.00983312	0.00705153	0.0306093	0.0637843	-0.0125968	0.010411	-0.129613
4-aminobenzoate	-0.0507794	0.0385796	-0.0577725	-0.0241541	-0.00929099	0.0381876	-0.0165707	-0.0324703	0.021074	-0.019448	0.0350886	-0.0169645	0.0475136	-0.0229376	0.0407323	-0.031037	0.0293951	0.0567486	0.00800543	-0.00188637	0.01575	0.063088
anthranilate	-0.0507794	0.0385796	-0.0577725	-0.0241541	-0.00929099	0.0381876	-0.0165707	-0.0324703	0.021074	-0.019448	0.0350886	-0.0169645	0.0475136	-0.0229376	0.0407323	-0.031037	0.0293951	0.0567486	0.00800543	-0.00188637	0.01575	0.063088
4-hydroxybenzoate	0.0090681	-0.0163503	0.00683914	0.0268632	-0.024273	0.0270417	-0.00807251	-0.00155868	0.0155919	-0.00563987	-0.00664306	0.0112647	-0.00210893	-0.00280208	-0.00553498	0.00716064	-0.00322839	-0.00347696	0.00476895	0.0332016	0.00967647	-0.0234435
carbamoyl phosphate	-0.00469598	0.0220775	0.0382125	0.111509	0.0216234	0.0631553	-0.111832	0.042836	-0.0567389	0.0217258	-0.0487201	0.01362	-0.0618676	-0.0544281	0.00475093	-0.0128521	-0.0152291	-0.0293236	0.112832	-0.134087	0.0474175	0.0242067
o-phosphoethanolamine	0.0161916	0.0291204	0.0153479	-0.00238086	0.0023515	0.0352385	-0.00458839	0.037726	-0.0611013	-0.0166341	0.0406499	0.00968778	0.00591838	0.000210389	0.0417015	0.0228559	-0.0256829	0.0359563	-0.0133622	0.00435354	0.0335522	-0.039517
l-histidinol	-0.0965308	0.0014363	0.0409137	-0.0204452	0.250242	-0.0304959	-0.0629488	0.048447	-0.00914945	-0.0114946	0.552446	-0.0227752	-0.0497706	-0.124953	-0.0652726	-0.23898	-0.0639185	0.108626	0.0244017	0.0324882	-0.106214	0.163318
5-(2-hydroxyethyl)-4-methylthiazole	-0.00480808	0.0207763	0.00582075	-0.0124197	0.0301742	0.0348551	-0.0168074	0.048009	-0.0108321	0.00850443	-0.0901322	-0.0385668	0.0472547	0.0124566	0.003221	-0.0485087	0.0249752	-0.00702628	-0.0561539	0.0486888	-0.0363508	-0.0935384
octanoate	-0.0308843	-0.0652932	-0.0124186	-0.0167511	0.0351003	-0.000634719	-0.00329734	-0.0343492	-0.045088	-0.0173606	0.055434	0.014433	0.0245739	-0.0394383	0.0469943	0.0299508	0.027592	0.0123138	-0.0630869	0.0638065	0.0201728	-0.0450106
(s)-2-acetyl-2-hydroxybutanoate	-0.00710006	-0.0484624	0.0108698	0.0327065	-0.0576601	0.0127363	-0.0181477	0.014471	-0.00359899	-0.0631198	0.111362	0.012716	-0.0128361	0.0220679	0.036415	0.086085	0.0154796	0.0223814	0.0488654	-0.04445	-0.0132687	-0.0470228
4-acetamidobutanoate	0.0596082	-0.135658	-0.0238042	0.015688	0.022944	0.0164725	0.00236573	-0.00335068	0.0140692	-0.0373258	-0.00541716	0.0691156	-0.0880261	-0.0554284	0.0158744	0.00391771	-0.0129507	-0.00914991	0.0713459	0.0104723	-0.0600584	0.090668
l-allysine	0.0596082	-0.135658	-0.0238042	0.015688	0.022944	0.0164725	0.00236573	-0.00335068	0.0140692	-0.0373258	-0.00541716	0.0691156	-0.0880261	-0.0554284	0.0158744	0.00391771	-0.0129507	-0.00914991	0.0713459	0.0104723	-0.0600584	0.090668
2-oxoglutarate	0.0101652	-0.00581869	0.0310628	-0.050647	0.0649708	0.068589	-0.0351428	0.0707368	-0.0796911	-0.0648125	0.60856	0.0177879	-0.0685946	-0.015734	0.00923848	0.0359697	0.0441119	-0.0367263	0.138592	-0.155315	0.0430491	0.0479127
dehydro-d-arabinono-1,4-lactone	0.0101652	-0.00581869	0.0310628	-0.050647	0.0649708	0.068589	-0.0351428	0.0707368	-0.0796911	-0.0648125	0.60856	0.0177879	-0.0685946	-0.015734	0.00923848	0.0359697	0.0441119	-0.0367263	0.138592	-0.155315	0.0430491	0.0479127
2-dehydropantoate	-0.0662711	0.0724307	0.17082	0.0337406	0.0441931	0.0405206	-0.0293426	0.0126737	-0.112485	0.0326302	-0.158192	0.0527919	0.0659886	-0.0267173	0.0151277	-0.161789	0.0689641	0.000901737	-0.0455629	-0.129997	0.047847	0.0801209
l-glutamine	0.100103	-0.0117231	0.0152285	0.108552	0.00276072	0.0943576	0.0600656	0.0260882	-0.0877634	0.0435495	-1.02966	-0.0776374	-0.0570161	-0.0374053	0.00809568	-0.0807866	0.0454239	0.0199931	0.0260422	-0.112781	-0.0630824	0.00595401
l-lysine	-0.0123175	0.0557452	-0.0803288	-0.152746	0.10658	0.0457566	-0.0714467	0.228163	0.0518015	-0.0260985	0.19542	0.00729832	-0.104752	-0.101337	0.00479991	0.0160401	-0.0564404	0.0916191	0.0561067	0.0447209	0.0105021	0.0709588
l-4-hydroxyglutamic semialdehyde	-0.00847061	0.103802	-0.0609069	0.0945885	0.163525	0.0356176	0.00240417	-0.0470479	-0.113458	-0.119468	0.115213	-0.0585183	-0.0328341	-0.124681	0.0196405	-0.0842991	-0.0145502	0.00523959	0.0215213	-0.0896164	-0.0146634	0.107791
l-glutamate	-0.00847061	0.103802	-0.0609069	0.0945885	0.163525	0.0356176	0.00240417	-0.0470479	-0.113458	-0.119468	0.115213	-0.0585183	-0.0328341	-0.124681	0.0196405	-0.0842991	-0.0145502	0.00523959	0.0215213	-0.0896164	-0.0146634	0.107791
o-acetyl-l-serine	-0.00847061	0.103802	-0.0609069	0.0945885	0.163525	0.0356176	0.00240417	-0.0470479	-0.113458	-0.119468	0.115213	-0.0585183	-0.0328341	-0.124681	0.0196405	-0.0842991	-0.0145502	0.00523959	0.0215213	-0.0896164	-0.0146634	0.107791
d-arabinono-1,4-lactone	-0.0250557	0.0426989	0.0149523	-0.0107446	0.0771951	0.0539718	-0.0334163	0.010256	-0.107795	-0.0777065	0.693276	-0.0163163	0.0174588	-0.0120336	0.0346225	0.0205993	0.0497483	0.0143911	0.0100724	-0.0517958	-0.0154305	0.0540565
(2r,3r)-2,3-dihydroxy-3-methylpentanoate	0.000899727	0.0155098	-0.051612	0.0781249	0.0860997	0.135829	-0.0415069	0.013208	-0.073267	-0.0213881	0.725253	0.0160182	-0.107871	-0.0581919	0.0542402	-0.116569	0.0632387	-0.0465987	-0.00358212	-0.116768	0.0133693	0.0620787
(r)-mevalonate	0.000899727	0.0155098	-0.051612	0.0781249	0.0860997	0.135829	-0.0415069	0.013208	-0.073267	-0.0213881	0.725253	0.0160182	-0.107871	-0.0581919	0.0542402	-0.116569	0.0632387	-0.0465987	-0.00358212	-0.116768	0.0133693	0.0620787
(r)-pantoate	0.000899727	0.0155098	-0.051612	0.0781249	0.0860997	0.135829	-0.0415069	0.013208	-0.073267	-0.0213881	0.725253	0.0160182	-0.107871	-0.0581919	0.0542402	-0.116569	0.0632387	-0.0465987	-0.00358212	-0.116768	0.0133693	0.0620787
l-methionine	0.000210061	0.0279331	-0.0605338	0.0691047	0.0714695	0.0556408	-0.0881709	-0.0449874	-0.031614	-0.0720604	0.0535139	0.0380728	-0.0126935	-0.0549048	-0.0222045	-0.0387672	-0.0111909	0.0510137	-0.0124107	-0.0462129	0.051434	0.0456124
d-arabinose	-0.082456	-0.177871	0.0542689	0.108112	-0.00191455	0.0112693	-0.0140988	0.00700557	-0.0611914	0.0382793	0.037292	-0.00355617	-0.0475769	-0.0485619	0.165796	0.0378334	0.0479825	-0.0416929	-0.0102323	0.135882	-0.000848123	0.0412929
d-ribose	-0.082456	-0.177871	0.0542689	0.108112	-0.00191455	0.0112693	-0.0140988	0.00700557	-0.0611914	0.0382793	0.037292	-0.00355617	-0.0475769	-0.0485619	0.165796	0.0378334	0.0479825	-0.0416929	-0.0102323	0.135882	-0.000848123	0.0412929
d-xylose	-0.082456	-0.177871	0.0542689	0.108112	-0.00191455	0.0112693	-0.0140988	0.00700557	-0.0611914	0.0382793	0.037292	-0.00355617	-0.0475769	-0.0485619	0.165796	0.0378334	0.0479825	-0.0416929	-0.0102323	0.135882	-0.000848123	0.0412929
d-xylulose	-0.082456	-0.177871	0.0542689	0.108112	-0.00191455	0.0112693	-0.0140988	0.00700557	-0.0611914	0.0382793	0.037292	-0.00355617	-0.0475769	-0.0485619	0.165796	0.0378334	0.0479825	-0.0416929	-0.0102323	0.135882	-0.000848123	0.0412929
l-arabinose	-0.082456	-0.177871	0.0542689	0.108112	-0.00191455	0.0112693	-0.0140988	0.00700557	-0.0611914	0.0382793	0.037292	-0.00355617	-0.0475769	-0.0485619	0.165796	0.0378334	0.0479825	-0.0416929	-0.0102323	0.135882	-0.000848123	0.0412929
guanine	0.0314863	0.0224674	0.0743459	0.0491161	0.0158816	0.0551524	-0.0854471	0.00727426	-0.0553668	-0.0651164	-0.0114701	0.000996185	0.0166928	0.0249595	-0.0192203	-0.0298473	-0.00586419	-0.0939293	0.0195789	-0.00493004	-0.0295866	-0.0790465
9h-xanthine	0.0326336	0.0395775	-0.028583	-0.0384934	0.011735	0.0109579	-0.0894495	0.0275453	0.00296197	0.026105	0.373966	0.0217151	-0.052578	0.00628826	-0.00768195	0.0263926	-0.0199633	-0.00984606	-0.00774583	-0.053573	0.0115635	-0.0110547
l-arabinitol	0.0296961	0.000505962	0.0780938	-0.0184432	0.0112685	0.0243183	0.0770031	0.0167404	0.0202254	0.115209	-0.395952	-0.0627704	0.0677201	-0.0809647	0.0733902	0.0355187	0.0137291	0.0404468	0.0245476	-0.000943946	-0.112385	0.087958
xylitol	0.0296961	0.000505962	0.0780938	-0.0184432	0.0112685	0.0243183	0.0770031	0.0167404	0.0202254	0.115209	-0.395952	-0.0627704	0.0677201	-0.0809647	0.0733902	0.0355187	0.0137291	0.0404468	0.0245476	-0.000943946	-0.112385	0.087958
3-hydroxyanthranilate	0.0228019	-0.0198703	-0.0365927	-0.00305677	0.107651	0.0103122	-0.0264009	-0.0125372	0.00887007	-0.0319323	-0.0564622	-0.0116888	0.0185794	-0.0531945	0.0537043	-0.0163363	-0.0177657	0.075726	0.0819423	0.0393757	-0.0266346	0.0125472
l-histidine	-0.0343968	0.133871	-0.0121807	-0.0566041	0.0557983	-0.00158134	-0.0517419	-0.0128816	0.0725442	0.0390053	0.561673	0.0511371	-0.0736161	-0.142736	0.0641801	-0.0489866	0.00937781	0.0647631	0.0207311	-0.0223081	-0.0100189	0.0575918
orotate	-0.00594466	-0.016089	0.0258147	-0.0270484	-0.0746957	0.105961	0.0385334	-0.000306271	0.0456859	0.0229462	-0.00316595	0.0207695	-0.0447299	0.021281	0.0498799	-0.0475222	-0.118234	0.0506399	-0.0341065	-0.0533557	0.00458888	-0.0152096
(s)-dihydroorotate	-0.0130583	0.0348309	0.0798821	-0.0441319	0.0159336	0.00627218	-0.0494617	-0.016457	-0.00959205	-0.0417243	-0.0647943	0.0217825	-0.00945837	0.031063	-0.0460511	0.0063866	-0.0657125	0.0307614	-0.0248725	0.0775284	0.00380175	0.0360187
2-isopropylmaleic acid	-0.0016515	-0.0327517	-0.0306915	-0.0373193	0.00117056	-0.00886377	-0.0140914	0.0113457	-0.0813378	-0.0182201	0.157956	0.0225563	-0.0356294	-0.0260751	0.0583863	0.0631449	0.0161521	0.0131292	0.0238425	-0.0101397	0.0302643	-0.0861634
indol-3-ylacetaldehyde	0.0687466	0.117915	-0.0560159	0.0901674	0.0157912	0.15134	0.00934287	0.0191791	-0.0180127	-0.0102387	0.0432143	0.00651912	-0.104298	-0.0141271	0.0075388	-0.0259056	0.0631455	-0.0510657	-0.0389084	-0.128497	0.108868	-0.0770674
2-oxoadipic acid	-0.00629227	-0.112784	-0.0060408	0.0125082	-0.00252361	0.0690939	0.0356823	-0.0322875	0.0362628	-0.0835643	0.0145116	0.0151056	0.012954	-0.0410677	0.0153194	-0.0491188	0.0232731	0.083451	0.0844473	-0.0377101	0.0241884	0.033631
l-2-aminoadipate(2-)	-0.0546179	0.0794057	0.0861085	0.0703486	0.0231296	0.00483095	-0.140746	-0.0778068	0.0562473	-0.0134474	0.00981701	0.0218582	0.0563496	-0.0652719	-0.0865402	0.00242766	-0.0370233	0.00615206	-0.00158022	0.0104713	-0.00472926	0.124111
o-acetyl-l-homoserine	-0.0546179	0.0794057	0.0861085	0.0703486	0.0231296	0.00483095	-0.140746	-0.0778068	0.0562473	-0.0134474	0.00981701	0.0218582	0.0563496	-0.0652719	-0.0865402	0.00242766	-0.0370233	0.00615206	-0.00158022	0.0104713	-0.00472926	0.124111
4-hydroxy-2-oxoglutarate(2-)	0.0595576	-0.0439537	0.0272105	0.025666	0.0076739	0.0038005	0.0742095	0.0104782	0.0515741	-0.104567	0.136729	-0.0570072	-0.00407077	-0.0729322	0.0186143	0.0145889	0.00174044	0.0696242	-0.0122309	-0.0322493	0.0088812	-0.156169
erythro-4-hydroxy-l-glutamic acid	-0.0199144	0.00843766	-0.126218	0.0750721	0.071313	0.00887333	0.0484521	-0.174266	-0.0311914	0.000697379	-0.0543735	-0.026713	0.0137997	-0.151029	0.105508	-0.00266893	-0.0667644	0.0872612	0.0472189	0.0711192	0.177459	0.0732732
keto-phenylpyruvate	0.0136587	-0.0328277	-0.000821893	0.0209428	0.0141438	-0.00136471	-0.0819171	0.0763973	-0.0158756	-0.0692469	0.222294	-0.0325643	-0.0802348	-0.0216641	-0.0642248	-0.0408472	0.0737399	0.0343357	0.102976	0.0141143	-0.0720412	-0.000374119
trans-4-coumarate	0.0136587	-0.0328277	-0.000821893	0.0209428	0.0141438	-0.00136471	-0.0819171	0.0763973	-0.0158756	-0.0692469	0.222294	-0.0325643	-0.0802348	-0.0216641	-0.0642248	-0.0408472	0.0737399	0.0343357	0.102976	0.0141143	-0.0720412	-0.000374119
phenethyl acetate	-0.0211078	-0.0550716	0.0728025	-0.0963629	-0.046004	0.03046	0.0585842	0.0490173	-0.0273473	-0.000629446	-0.0405583	-0.000191022	0.0173865	-0.0237298	0.0637481	-0.0697977	0.0574509	0.0594856	-0.0240813	0.0668687	0.0474213	-0.0361294
l-phenylalanine	0.0358293	-0.0183581	-0.0205735	0.0367142	-0.0501822	-0.00120226	0.00875715	-0.0235138	0.0283197	0.00934868	0.224879	-0.00705285	-0.0374571	-0.0368095	0.0602442	0.00647957	-0.0121113	0.00889312	-0.00171477	0.0118084	-0.0425394	-0.017142
pyridoxal	-0.0100195	0.0112562	-0.0121233	-0.0330911	0.0223255	-0.00402132	0.00391116	-0.0055685	-0.0128388	-0.0363567	0.0773	-0.00163713	0.028298	0.00156901	0.0311203	0.0338725	-0.0269569	0.0439716	-0.0043326	0.0149268	-0.0051374	-0.0505621
phosphoenolpyruvate	-0.0225531	-0.12426	0.0343142	0.0453716	0.0206553	-0.0245685	0.0225828	-0.0464254	0.0915933	-0.136549	0.515522	0.0185608	0.0256323	-0.12048	0.0431709	0.0127464	-0.0544701	0.0666171	-0.0456134	0.183332	-0.0316389	-0.00468076
pyridoxine	-0.013484	0.0833312	0.0734222	0.0881359	0.0919395	-0.0610542	-0.0296526	0.0406422	-0.00222146	0.0512878	-0.220595	-0.0042185	0.0103668	0.027741	-0.0166256	-0.0292114	0.00224083	-0.0118891	-0.0481401	-0.068165	0.0131451	0.0940673
n(pros)-methyl-l-histidine	0.0211486	0.03723	0.00505473	0.088935	0.000358271	-0.011035	0.0321134	-0.0272324	0.0386221	-0.028982	-0.0838803	-0.0173625	-0.0272946	-0.0455454	-0.00479492	0.0522571	0.013802	0.0474567	-0.0124655	-0.0423873	0.0383654	0.0474259
glyceraldehyde 3-phosphate	0.0142975	0.0506291	-0.0338278	-0.0809302	-0.0471201	-0.0221127	-0.0427568	0.0633982	-0.00901593	0.00193158	-0.0635126	-0.0163837	-0.037676	-0.00885634	0.00822942	0.000608287	0.0497292	-0.0169547	-0.0434624	0.00642637	-0.00560598	-0.0586044
glycerone phosphate	0.0142975	0.0506291	-0.0338278	-0.0809302	-0.0471201	-0.0221127	-0.0427568	0.0633982	-0.00901593	0.00193158	-0.0635126	-0.0163837	-0.037676	-0.00885634	0.00822942	0.000608287	0.0497292	-0.0169547	-0.0434624	0.00642637	-0.00560598	-0.0586044
3-dehydroshikimate	0.0160245	-0.0362742	0.01782	-0.00346425	-0.0226656	0.0140418	0.00325849	-0.0451175	-0.0675035	-0.0318392	0.0396154	-0.0223643	0.00289353	-0.0387214	0.0443544	0.0248439	-0.0190253	0.0449759	-0.00234324	0.114368	-0.0208634	0.0237058
decanoate	5.5573e-06	-0.0425149	0.0188288	0.0854374	0.0374394	-0.0353079	0.00517374	-0.0238441	-0.0197624	-0.00243048	-0.0159922	0.0118312	-0.000687581	0.00270066	0.0438157	0.0285624	-0.0194379	0.0128598	0.0129944	0.0163483	-0.0168362	-0.0102993
2-acetamido-5-oxopentanoate	0.0546	0.083003	-0.06868	0.201221	0.0374998	0.0858469	-0.0518108	0.0894105	-0.0645109	-0.204582	1.39815	0.00638587	-0.0688703	-0.119652	0.131958	-0.118225	0.0379851	0.0401554	0.00534925	-0.0602828	-0.0651304	0.111812
cis-aconitate(3-)	-0.0126098	-0.0497748	-0.0131736	-0.0135724	0.0829306	-0.0898135	-0.0181159	-0.0216541	-0.0111734	-0.0320166	1.99324	-0.00498104	-0.01942	-0.0257435	0.0408459	-0.0410814	-0.115509	0.000944717	0.0374905	0.00183238	-0.123594	0.0439761
trans-aconitate(3-)	-0.0126098	-0.0497748	-0.0131736	-0.0135724	0.0829306	-0.0898135	-0.0181159	-0.0216541	-0.0111734	-0.0320166	1.99324	-0.00498104	-0.01942	-0.0257435	0.0408459	-0.0410814	-0.115509	0.000944717	0.0374905	0.00183238	-0.123594	0.0439761
(2s)-2-isopropyl-3-oxosuccinate(2-)	0.00498209	-0.0822554	-0.128484	0.0694563	0.0358665	0.072615	0.038907	-0.011064	0.0177158	-0.0746137	0.0369659	-0.0193229	-0.0206948	-0.018913	0.0721665	0.048541	0.00343367	0.036929	0.0370293	0.027821	-0.0520604	-0.127725
shikimate	0.00498209	-0.0822554	-0.128484	0.0694563	0.0358665	0.072615	0.038907	-0.011064	0.0177158	-0.0746137	0.0369659	-0.0193229	-0.0206948	-0.018913	0.0721665	0.048541	0.00343367	0.036929	0.0370293	0.027821	-0.0520604	-0.127725
n(2)-acetyl-l-ornithine	-0.0752317	0.121509	-0.0276629	-0.124141	0.140762	-0.00704261	-0.0195223	-0.0480638	-0.0495654	-0.107608	-0.293258	0.0994131	-0.0374292	-0.0569254	0.0894286	-0.00826347	-0.0424755	0.163347	0.0477923	0.137769	-0.00728085	0.21957
l-arginine	0.0026969	0.124426	-0.00376524	-0.0318537	0.215046	-0.0621858	-0.102952	-0.10654	0.0176346	0.0136731	1.8448	0.00343962	-0.0376641	-0.183233	0.0875365	-0.083776	-0.0173332	-0.0105577	-0.0703882	0.103213	0.0499587	0.133624
indole-3-acetate	-0.0261554	-0.0608443	-0.0419278	-0.0245391	-0.0897108	0.00437197	-0.0389333	0.0634378	-0.00225301	-0.0201943	0.218399	-0.0781151	-0.0174409	-0.0276797	0.101268	0.0542784	-0.0614228	0.0766243	0.0262076	-0.093649	-0.00310929	0.0178861
l-citrulline	0.00730429	0.0781149	0.0627259	0.0254943	0.106953	0.552649	0.0553097	-0.0448749	0.00427691	-0.102384	-0.572136	0.00177566	-0.0310494	-0.0811859	0.0375534	-0.06683	0.0197514	0.112429	0.0324027	0.0435562	-0.0666936	0.198543
n-carbamoyl-l-aspartate	-0.0257294	0.0150442	-0.00637056	-0.0291959	0.0161438	-0.0126808	-0.0406701	-0.0045138	-0.029324	0.00135142	0.124959	-0.0385644	0.000742937	-0.0152543	0.000110877	0.0562543	0.0168827	-0.0137086	-0.0117913	-0.000218898	-0.0446873	0.0718598
allantoate	-0.001596	0.0366691	0.00582288	-0.00359331	0.00853286	-0.000996457	0.00693372	-0.011095	-0.0131171	-0.0273305	0.201189	1.58399e-05	-0.0186336	0.00985673	0.00180183	0.0477447	-0.0151792	-0.0241483	-0.0426734	-0.013167	-0.0568373	0.0798092
(2r,3s)-3-isopropylmalate(2-)	0.0108498	0.0578454	0.0053025	-0.152903	0.0564656	0.0455788	-0.0224287	0.0280661	-0.108859	-0.0118427	1.0047	0.032737	-0.0229801	-0.0410549	0.0914946	0.0322336	0.0918293	-0.0273517	0.0144652	-0.0817314	-0.0707072	-0.00143629
2-isopropylmalate(2-)	0.0108498	0.0578454	0.0053025	-0.152903	0.0564656	0.0455788	-0.0224287	0.0280661	-0.108859	-0.0118427	1.0047	0.032737	-0.0229801	-0.0410549	0.0914946	0.0322336	0.0918293	-0.0273517	0.0144652	-0.0817314	-0.0707072	-0.00143629
diphosphate	-0.00123066	0.022856	-0.0320165	-0.053307	-0.0456308	-0.0283361	-0.00802281	0.0378381	0.0215013	0.00766169	0.148338	0.0294634	0.0180387	-0.00309404	-0.00997401	0.0462688	0.00124025	-0.0203367	0.00684342	-0.0208056	0.00631954	0.0369495
3-(4-hydroxyphenyl)pyruvate	-0.00385181	0.0345916	-0.0313053	-0.0269088	-0.0622906	0.00320697	-0.016436	-0.0281854	0.017278	0.024867	0.102466	0.035029	-0.0161268	-0.0312692	0.0158737	0.0329473	0.00142493	-0.0476963	-0.0520467	-0.0105938	-0.0251256	-0.00640025
d-fructose	0.119722	0.00343126	-0.0377931	0.00463699	-0.0179836	0.0260134	0.0374572	0.0292387	-0.0329685	-0.0422474	-0.339982	0.0138589	-0.0890323	-0.0541411	-0.0152359	-0.10264	0.00448106	0.0286744	-0.0106729	-0.0738221	0.251495	0.0587937
d-galactose	0.119722	0.00343126	-0.0377931	0.00463699	-0.0179836	0.0260134	0.0374572	0.0292387	-0.0329685	-0.0422474	-0.339982	0.0138589	-0.0890323	-0.0541411	-0.0152359	-0.10264	0.00448106	0.0286744	-0.0106729	-0.0738221	0.251495	0.0587937
d-glucose	0.119722	0.00343126	-0.0377931	0.00463699	-0.0179836	0.0260134	0.0374572	0.0292387	-0.0329685	-0.0422474	-0.339982	0.0138589	-0.0890323	-0.0541411	-0.0152359	-0.10264	0.00448106	0.0286744	-0.0106729	-0.0738221	0.251495	0.0587937
d-mannose	0.119722	0.00343126	-0.0377931	0.00463699	-0.0179836	0.0260134	0.0374572	0.0292387	-0.0329685	-0.0422474	-0.339982	0.0138589	-0.0890323	-0.0541411	-0.0152359	-0.10264	0.00448106	0.0286744	-0.0106729	-0.0738221	0.251495	0.0587937
l-sorbose	0.119722	0.00343126	-0.0377931	0.00463699	-0.0179836	0.0260134	0.0374572	0.0292387	-0.0329685	-0.0422474	-0.339982	0.0138589	-0.0890323	-0.0541411	-0.0152359	-0.10264	0.00448106	0.0286744	-0.0106729	-0.0738221	0.251495	0.0587937
myo-inositol	0.119722	0.00343126	-0.0377931	0.00463699	-0.0179836	0.0260134	0.0374572	0.0292387	-0.0329685	-0.0422474	-0.339982	0.0138589	-0.0890323	-0.0541411	-0.0152359	-0.10264	0.00448106	0.0286744	-0.0106729	-0.0738221	0.251495	0.0587937
l-tyrosine	0.0917443	-0.0100071	-0.0189673	0.00859394	0.0392699	0.0974438	-0.0722526	0.0255281	-0.026545	-0.0326604	0.548996	-0.0362593	-0.100834	-0.0343443	0.072555	-0.0471694	0.0790463	0.0516796	0.0152423	-0.102126	-0.00733792	-0.00275601
3-(4-hydroxyphenyl)lactate	-0.00168415	-0.00158137	0.0464265	0.043118	0.0020266	-0.0399782	-0.0239165	-0.00196012	0.0178149	-0.0377957	0.0592692	0.00850022	-0.0283311	-0.0187292	0.0108367	-0.00728648	-0.0604223	-0.0334936	-0.0281263	0.124548	0.00924204	0.0142933
d-glucitol	0.0114155	-0.0240011	0.0148306	0.099662	0.0608769	0.0782109	0.105419	0.021458	-0.0194961	0.183293	-0.231206	-0.0616274	0.0062793	-0.014543	0.0767616	-0.109788	0.00854133	-0.0321756	0.0534005	0.0670678	-0.153485	0.0814936
l-glucitol	0.0114155	-0.0240011	0.0148306	0.099662	0.0608769	0.0782109	0.105419	0.021458	-0.0194961	0.183293	-0.231206	-0.0616274	0.0062793	-0.014543	0.0767616	-0.109788	0.00854133	-0.0321756	0.0534005	0.0670678	-0.153485	0.0814936
3-phosphonatooxypyruvate(3-)	0.00235889	-0.0265496	-0.0666585	-0.0227376	0.0190551	0.0406002	-0.00261256	0.021961	0.0267495	-0.0499885	0.025753	-0.019559	-0.0155501	0.0329839	-0.00238242	0.00683004	0.0531722	0.0222959	0.0348507	-0.0177386	-0.00155651	-0.0650992
2-hydroxy-3-oxobutyl phosphate	-0.0063159	0.0130433	0.0090263	-0.0511678	-0.00203466	-0.0144181	0.00856568	-0.00345106	0.0277529	-0.0243594	-0.0108048	0.00714839	0.0204037	0.0112461	0.0137216	0.00177934	-0.0283453	-0.00565808	-0.0112882	0.0404365	0.0123288	-0.0139015
o-phospho-l-serine	0.0141415	0.0931999	-0.0363093	0.18215	0.153522	0.103636	-0.00356577	-0.0242153	-0.0885455	-0.1311	0.00500722	-0.0364646	-0.0520806	-0.09152	0.00409697	-0.116489	-0.00369443	0.00885025	0.0491438	-0.125873	0.0536933	0.101702
2-amino-3-(3-oxoprop-1-enyl)but-2-enedioate	0.0213951	-0.0366353	-0.0129728	-0.0159704	0.0807548	0.0522206	0.0138895	-0.0982669	0.00689557	-0.0731585	0.374984	-0.0411365	-0.124505	-0.155726	0.0173679	-0.00475834	0.035167	0.0536427	-0.0194465	-0.0752834	0.0141007	0.0886078
2-phospho-d-glyceric acid	-0.0325507	0.0372765	-0.0249955	0.024461	0.074713	-0.00737482	-0.00409239	0.00206489	-0.0198004	-0.025503	0.0514797	0.0264398	0.0111028	-0.0188419	0.00271031	0.0140127	0.0209166	-0.0115563	-0.0339548	-0.0450491	-0.0397535	0.0302771
3-phospho-d-glyceric acid	-0.0325507	0.0372765	-0.0249955	0.024461	0.074713	-0.00737482	-0.00409239	0.00206489	-0.0198004	-0.025503	0.0514797	0.0264398	0.0111028	-0.0188419	0.00271031	0.0140127	0.0209166	-0.0115563	-0.0339548	-0.0450491	-0.0397535	0.0302771
8-amino-7-oxononanoate	-0.0164145	-0.020142	-0.095734	0.119735	0.156727	-0.0584511	-0.0690943	-0.0555793	0.0131873	-0.00353242	0.0932182	-0.0992122	-0.0103309	-0.0232935	0.140099	-0.00229182	0.00285769	-0.0565848	-0.000987208	0.299249	0.00799026	0.0456852
(2e)-3-(methoxycarbonyl)pent-2-enedioic acid	-0.0203956	0.0218265	0.0123466	0.0199816	0.0370742	-0.0267401	-0.105052	0.0261086	0.00792097	0.000818792	0.353692	-0.0206056	0.013652	-0.011169	-0.0491882	0.0339132	-0.00342122	-0.0380991	-0.0122084	-0.0325283	-0.0378841	0.112421
but-1-ene-1,2,4-tricarboxylic acid	-0.0203956	0.0218265	0.0123466	0.0199816	0.0370742	-0.0267401	-0.105052	0.0261086	0.00792097	0.000818792	0.353692	-0.0206056	0.013652	-0.011169	-0.0491882	0.0339132	-0.00342122	-0.0380991	-0.0122084	-0.0325283	-0.0378841	0.112421
n-acetyl-l-glutamate(2-)	-0.0884404	0.127774	-0.072608	-0.102299	0.0817274	-0.126119	-0.099391	0.0261188	-0.00727725	-0.104508	-0.890585	0.1251	0.0856331	-0.0361673	0.00682515	0.0443299	-0.00952822	0.0135715	-0.105166	0.231603	0.102118	0.322134
3-dehydroquinate	0.0474771	-0.0396506	0.0470341	0.112329	0.0977289	0.0473094	-0.0608052	-0.116984	-0.036857	-0.078511	-0.145099	-0.0049244	0.0734875	-0.0324707	0.166922	0.0315264	-0.0421454	0.0812265	0.14758	0.307329	-0.110511	-0.0492138
3-hydroxy-2-isopropyl-4-methoxy-4-oxobutanoate	0.0779727	0.0234027	0.0587749	0.010395	-0.15589	0.135055	-0.0205609	0.183948	-0.0176676	-0.0868753	0.023237	0.0495665	-0.102434	0.0233656	0.111497	-0.0751893	0.146877	0.0159986	0.154061	-0.256811	0.074581	-0.185476
citrate(3-)	0.0398286	-0.0486239	-0.166477	-0.0963493	0.14442	0.00863697	0.0772686	-0.0165511	-0.0487165	-0.0451859	2.63548	-0.0669857	-0.10227	-0.0798354	0.12079	0.0472592	0.0650855	-0.0179892	0.0738345	-0.0769219	-0.104174	0.0916876
isocitrate(3-)	0.0398286	-0.0486239	-0.166477	-0.0963493	0.14442	0.00863697	0.0772686	-0.0165511	-0.0487165	-0.0451859	2.63548	-0.0669857	-0.10227	-0.0798354	0.12079	0.0472592	0.0650855	-0.0179892	0.0738345	-0.0769219	-0.104174	0.0916876
laurate	-0.0179453	0.00748481	0.00673363	0.0234429	0.00156476	-0.0159512	-0.0119315	-0.00757429	0.00325572	0.0130599	-0.030622	-0.00951407	0.00653169	0.00250855	-0.00100717	0.0202062	0.0228368	0.000912027	0.0146078	0.0121766	0.015126	-0.0551175
2-oxaloglutaric acid	0.114916	-0.0496966	-0.0595217	0.138248	-0.0226092	0.116286	0.0892913	-0.0928885	-0.0414431	0.0767476	-0.361391	-0.0785187	0.00935322	0.00254775	0.0967504	0.0695106	0.0121324	0.089999	0.0846868	0.617957	-0.0119631	-0.110011
3-(indol-3-yl)pyruvate	-0.000518774	0.0925289	0.0432935	0.0359904	0.00162831	-0.00219362	-0.0251658	-0.0121814	-0.0658457	-0.00656466	-0.305594	-0.00710245	0.109664	-0.0503611	-0.018537	-0.0354863	-0.0437247	-0.0349698	-0.00450373	-0.0111767	0.0506063	0.07413
l-tryptophan	0.00957055	0.0681624	-0.0306352	-0.00963302	0.0637308	0.0118464	0.00504601	0.0294528	0.00534292	-0.0211153	0.105155	0.065098	-0.127922	-0.0484555	0.0134011	-0.00314555	-0.0216509	-0.0862039	-0.00365046	-0.018882	-0.0328148	0.0139039
(2s,3r)-3-hydroxybutane-1,2,3-tricarboxylic acid	-0.00615616	-0.0654073	-0.026092	-0.103569	0.103419	0.0819972	0.0329199	-0.0361935	-0.0936706	-0.0708912	1.73159	-0.0219553	-0.0209304	-0.0639304	0.0596074	-0.0107475	0.0878967	-0.0532251	0.0858985	-0.0921689	-0.0718065	0.0941914
2-methylcitrate(3-)	-0.00615616	-0.0654073	-0.026092	-0.103569	0.103419	0.0819972	0.0329199	-0.0361935	-0.0936706	-0.0708912	1.73159	-0.0219553	-0.0209304	-0.0639304	0.0596074	-0.0107475	0.0878967	-0.0532251	0.0858985	-0.0921689	-0.0718065	0.0941914
homocitrate(3-)	-0.00615616	-0.0654073	-0.026092	-0.103569	0.103419	0.0819972	0.0329199	-0.0361935	-0.0936706	-0.0708912	1.73159	-0.0219553	-0.0209304	-0.0639304	0.0596074	-0.0107475	0.0878967	-0.0532251	0.0858985	-0.0921689	-0.0718065	0.0941914
homoisocitrate(3-)	-0.00615616	-0.0654073	-0.026092	-0.103569	0.103419	0.0819972	0.0329199	-0.0361935	-0.0936706	-0.0708912	1.73159	-0.0219553	-0.0209304	-0.0639304	0.0596074	-0.0107475	0.0878967	-0.0532251	0.0858985	-0.0921689	-0.0718065	0.0941914
(r)-3-hydroxy-2-oxo-4-phosphonooxybutanoic acid	-0.0471797	0.0963601	-0.0399271	0.0807056	0.159488	0.0188793	0.00850442	0.000757884	0.00707109	-0.0357646	-0.286045	0.0433401	-0.0020283	-0.0143878	-0.00507875	0.00139226	0.0186785	-0.0429398	-0.109085	-0.149654	-0.0612952	0.190998
2-deoxy-d-ribofuranose 1-phosphate	-0.0202479	0.0143533	-0.127641	0.0281245	0.0599908	0.024426	-0.0233653	0.00204062	0.0494315	-0.0243673	0.20898	-0.0247681	-0.0843247	-0.065046	-0.011317	-0.0133074	0.0202473	-0.0598997	-0.0827729	-0.0173068	-0.0893643	0.0799854
2-deoxy-d-ribose 5-phosphate	-0.0202479	0.0143533	-0.127641	0.0281245	0.0599908	0.024426	-0.0233653	0.00204062	0.0494315	-0.0243673	0.20898	-0.0247681	-0.0843247	-0.065046	-0.011317	-0.0133074	0.0202473	-0.0598997	-0.0827729	-0.0173068	-0.0893643	0.0799854
4-(phosphonooxy)-l-threonine	0.000630216	0.149386	0.0989603	0.0971187	0.234797	0.115663	-0.0833562	0.0740837	-0.0336052	0.0333298	0.106696	0.0119543	-0.138719	-0.0610043	-0.080205	-0.0517867	0.0638258	-0.00770661	0.0630005	-0.176445	-0.0599441	0.0475096
glycerophosphatidylethanolamine	0.040257	0.0535589	-0.0372779	-0.112167	0.173325	-0.0243726	0.0064992	-0.0046085	-0.132581	-0.0837193	0.236691	-0.0744508	-0.0663916	-0.138557	0.0414562	-0.0349539	0.0411774	0.0417633	0.00768546	-0.123078	0.0246959	0.0925841
l-gamma-glutamyl-l-alanine	-0.0151097	0.0196052	-0.0212163	-0.0981	-0.0262383	0.0915015	-0.0266276	0.0513666	-0.0922312	-0.0657708	0.229068	0.0183503	-0.10426	-0.0363103	0.0181893	0.00437684	0.0113554	-0.0402368	0.119391	-0.0536917	-0.0310018	0.0289541
o-succinyl-l-homoserine	-0.00607979	0.0102023	0.0146108	-0.0813419	-0.00821641	-0.02124	0.0187727	0.038079	-0.0612818	-0.0285591	0.0882786	-0.0395814	0.0617914	-0.0261177	0.0471061	0.0327582	-0.0524142	-0.0592727	-0.0717656	-0.0505176	-0.00568495	0.0230349
(r)-pantothenate	0.0374972	0.0173388	-0.038339	0.0737926	0.0541586	-0.0159171	-0.0236717	-0.0104824	0.0184462	-0.0358614	-0.011529	0.0337789	-0.0440042	-0.00838941	-0.0331635	0.00177337	0.0549146	-0.0121226	-0.0173836	-0.010465	-0.0631251	0.117314
l-cystathionine	0.015847	0.0141162	-0.0113559	0.0156086	0.300621	0.163812	0.0651962	0.0819798	0.118952	-0.0743594	-0.294948	0.0139574	-0.046575	-0.0760212	0.0161018	-0.0291714	0.0560752	0.0290763	0.0896887	-0.0601803	-0.0829284	-0.00250979
4-amino-4-deoxychorismate(2-)	-0.097594	0.00700433	0.0132496	0.0827161	0.13309	0.18533	0.0101938	-0.0588691	-0.161584	0.0889461	-1.84258	-0.0392838	-0.0749708	0.023537	-0.00742934	-0.106218	0.0512688	-0.00127178	0.0579829	-0.256671	0.0840762	0.0496919
chorismate(2-)	0.0298556	-0.0236804	-0.000961829	-0.029659	0.0293241	-0.0661198	-0.0337836	0.050737	0.0102375	0.000695948	0.083806	0.0160653	0.0437105	0.0221725	0.0399065	-0.0391011	0.0164823	-0.0157189	-0.0335707	0.00112107	-0.0710648	0.0111911
prephenate(2-)	0.0298556	-0.0236804	-0.000961829	-0.029659	0.0293241	-0.0661198	-0.0337836	0.050737	0.0102375	0.000695948	0.083806	0.0160653	0.0437105	0.0221725	0.0399065	-0.0391011	0.0164823	-0.0157189	-0.0335707	0.00112107	-0.0710648	0.0111911
porphobilinogen	-0.0491646	0.0189515	0.0175554	-0.0878824	-0.106628	-0.009802	-0.0656809	0.00559539	-0.0846806	0.0476332	-0.0583291	0.0134283	0.0680951	-0.0427147	0.214984	0.0155533	-0.0973715	-0.0463549	-0.0122893	0.0599662	-0.0281056	0.183619
myristoleate	-0.0371611	-0.034186	-0.00655564	0.0333268	0.0730598	0.0331378	-0.00556306	0.0186166	0.00906742	0.010903	-0.0241641	-0.00398116	0.0162789	-0.00176871	-0.0146715	-0.044063	-0.024872	0.0323842	-0.0049524	0.0499513	-0.00778297	-0.0168477
2-deoxyuridine	0.0963333	-0.029091	0.0314738	0.0963206	0.0373403	0.105132	0.0649965	0.0245603	-0.0729717	0.059499	-1.00276	-0.0470579	-0.0484065	-0.0488416	0.0504456	0.00283391	0.0311303	0.107182	0.0277208	-0.0785644	-0.0612282	-0.0189023
myristate	0.010047	-0.00961944	-0.00513799	0.00979828	-0.00721562	0.00769883	0.0150682	0.00640306	0.000837611	-0.00106657	-0.0158581	0.0205702	0.0189433	0.00700218	0.0100703	0.0348023	-0.0252634	0.00123267	0.0111174	-0.021216	0.00233007	-0.0219503
5-phospho-beta-d-ribosylamine	-0.0661067	0.00390873	-0.147704	-0.168067	0.193967	0.0855935	-0.0494014	-0.0142937	-0.0181689	-0.0890153	0.119899	-0.0276622	-0.145263	-0.0727634	0.118223	-0.160532	0.0994052	-0.0144819	0.131103	-0.0776111	-0.0951152	0.0231064
n-formyl-l-kynurenine	0.0800609	-0.0213433	-0.0465114	-0.0242248	0.0522408	0.0124687	0.00582534	-0.0293634	0.0166517	0.024998	0.0369214	-0.0154009	-0.0806413	-0.0867437	0.0224397	-0.0715456	0.117685	-0.0135684	0.0126728	-0.0150362	0.0142857	-0.0425308
s(8)-aminomethyldihydrolipoamide	-0.000480396	0.0455752	-0.0101259	-0.0175991	0.124304	0.0239033	-0.00168049	-0.0115643	-0.0260397	0.0729109	0.008385	-0.0151082	-0.0513728	-0.0410445	0.0960574	-0.0362849	0.089255	-0.00529346	0.0988731	0.152312	0.067494	-0.0519785
5-(methylsulfanyl)-2,3-dioxopentyl phosphate	0.0250737	0.0516765	0.0308829	0.0191816	0.00466285	-0.0123847	-0.0568082	-0.00677578	0.00842328	0.0135933	-0.0422502	0.0700967	0.0211325	0.00315811	-0.00870341	-0.00848919	0.0338567	-0.0199916	-0.0872691	0.0246208	0.00473334	-0.00963216
thymidine	0.0112436	0.168364	-0.0136852	-0.0098628	0.00359503	0.131481	0.010001	0.0128049	-0.0581262	-0.100585	-0.812194	0.0603195	-0.0185907	-0.073573	-0.0768205	0.058517	-0.0544917	0.104266	-0.0804033	0.089008	0.0619097	0.236255
cytidine	0.0433389	0.0907873	-0.0169771	-0.0696459	0.167441	0.000128962	-0.0234685	-0.036813	-0.0532795	-0.106539	0.976703	0.0645556	-0.0710936	-0.0806329	0.0266061	0.0173092	-0.11373	0.108116	-0.00861063	0.00778094	-0.0647312	0.130281
uridine	-0.00903532	0.0992001	-0.0181523	0.121719	0.178538	0.0291407	-0.116874	-0.0168765	-0.00265426	0.125803	1.10263	0.0466782	-0.125681	-0.0827711	-0.0119983	0.00909171	0.0613622	-0.0549359	0.0658032	-0.0412312	-0.00664004	0.214331
biotin	0.0161218	0.0809017	-0.0601083	0.0600321	-0.0415475	-0.0735313	0.0123907	0.0324342	-0.0484654	-0.00704394	0.126998	0.0213834	-0.0052753	-0.0772618	0.00920994	-0.0416371	-0.0574996	0.0624854	0.044712	-0.0542574	-0.0372746	0.116523
isopentenyl diphosphate	0.025129	0.00126781	-0.0701286	0.0977485	0.0292245	0.0268007	0.053655	0.0293865	-0.0160629	-0.0413056	0.0233583	-0.00131584	0.00942463	-0.0509042	-0.0158926	-0.00360166	0.02848	0.0818672	0.00451848	-0.0450556	-0.0283174	-0.0730664
palmitoleate	0.00963126	0.0280184	-0.0144904	-0.0512495	-0.00321448	0.00475993	-0.0567366	0.0165561	-0.0349666	-0.038849	0.0924151	0.0242278	0.0171855	0.0122965	-0.0109747	-0.0166975	0.000650802	0.0300515	-0.000392363	-0.0373475	0.0429146	-0.0186495
2-(3-amino-3-carboxypropyl)-l-histidine	-0.0342004	0.0852984	0.0244718	0.0214645	0.202162	-0.0113071	-0.104934	-0.0890568	-0.0103537	-0.04646	1.56023	0.00915573	-0.00088426	-0.163002	0.0966424	-0.126267	0.0846915	0.0304399	-0.00350152	0.0541148	-0.00392343	0.0562831
2-hydroxyhexadecanal	0.0244245	-0.00478547	0.0180941	0.00621197	-0.0315552	-0.0050436	0.00612551	-0.0202298	-0.0159653	0.0163684	-0.0275624	0.00876574	0.0134081	-0.00572864	0.0168526	0.00447744	0.018692	0.0165921	0.00756801	0.00871302	-0.00962442	-0.0374304
palmitate	0.0244245	-0.00478547	0.0180941	0.00621197	-0.0315552	-0.0050436	0.00612551	-0.0202298	-0.0159653	0.0163684	-0.0275624	0.00876574	0.0134081	-0.00572864	0.0168526	0.00447744	0.018692	0.0165921	0.00756801	0.00871302	-0.00962442	-0.0374304
sn-glycero-3-phosphocholine	0.0283817	0.107954	0.0861983	0.0557927	0.0902141	0.56056	0.0468168	-0.00176076	-0.0788131	-0.060529	-0.569268	0.0122137	-0.0414646	-0.101582	0.0499555	-0.0322488	0.0215806	0.106928	0.0311519	0.0109473	-0.0865646	0.079595
1d-myo-inositol 1-phosphate	0.0398503	0.0535972	-0.0516076	-0.0492856	-0.0849959	-0.0275358	0.0321017	-0.00368145	-0.11081	-0.082141	0.698138	-0.0359782	-0.0487106	-0.0753975	0.176479	0.0741666	0.018273	0.0523145	-0.00624674	0.113744	0.104657	0.0301493
1d-myo-inositol 3-phosphate	0.0398503	0.0535972	-0.0516076	-0.0492856	-0.0849959	-0.0275358	0.0321017	-0.00368145	-0.11081	-0.082141	0.698138	-0.0359782	-0.0487106	-0.0753975	0.176479	0.0741666	0.018273	0.0523145	-0.00624674	0.113744	0.104657	0.0301493
aldehydo-d-glucose 6-phosphate	0.0398503	0.0535972	-0.0516076	-0.0492856	-0.0849959	-0.0275358	0.0321017	-0.00368145	-0.11081	-0.082141	0.698138	-0.0359782	-0.0487106	-0.0753975	0.176479	0.0741666	0.018273	0.0523145	-0.00624674	0.113744	0.104657	0.0301493
alpha-d-galactose 1-phosphate	0.0398503	0.0535972	-0.0516076	-0.0492856	-0.0849959	-0.0275358	0.0321017	-0.00368145	-0.11081	-0.082141	0.698138	-0.0359782	-0.0487106	-0.0753975	0.176479	0.0741666	0.018273	0.0523145	-0.00624674	0.113744	0.104657	0.0301493
beta-d-glucose 6-phosphate	0.0398503	0.0535972	-0.0516076	-0.0492856	-0.0849959	-0.0275358	0.0321017	-0.00368145	-0.11081	-0.082141	0.698138	-0.0359782	-0.0487106	-0.0753975	0.176479	0.0741666	0.018273	0.0523145	-0.00624674	0.113744	0.104657	0.0301493
d-fructose 1-phosphate	0.0398503	0.0535972	-0.0516076	-0.0492856	-0.0849959	-0.0275358	0.0321017	-0.00368145	-0.11081	-0.082141	0.698138	-0.0359782	-0.0487106	-0.0753975	0.176479	0.0741666	0.018273	0.0523145	-0.00624674	0.113744	0.104657	0.0301493
d-fructose 6-phosphate	0.0398503	0.0535972	-0.0516076	-0.0492856	-0.0849959	-0.0275358	0.0321017	-0.00368145	-0.11081	-0.082141	0.698138	-0.0359782	-0.0487106	-0.0753975	0.176479	0.0741666	0.018273	0.0523145	-0.00624674	0.113744	0.104657	0.0301493
d-glucose 1-phosphate	0.0398503	0.0535972	-0.0516076	-0.0492856	-0.0849959	-0.0275358	0.0321017	-0.00368145	-0.11081	-0.082141	0.698138	-0.0359782	-0.0487106	-0.0753975	0.176479	0.0741666	0.018273	0.0523145	-0.00624674	0.113744	0.104657	0.0301493
d-mannose 1-phosphate	0.0398503	0.0535972	-0.0516076	-0.0492856	-0.0849959	-0.0275358	0.0321017	-0.00368145	-0.11081	-0.082141	0.698138	-0.0359782	-0.0487106	-0.0753975	0.176479	0.0741666	0.018273	0.0523145	-0.00624674	0.113744	0.104657	0.0301493
d-mannose 6-phosphate	0.0398503	0.0535972	-0.0516076	-0.0492856	-0.0849959	-0.0275358	0.0321017	-0.00368145	-0.11081	-0.082141	0.698138	-0.0359782	-0.0487106	-0.0753975	0.176479	0.0741666	0.018273	0.0523145	-0.00624674	0.113744	0.104657	0.0301493
thiamine(1+)	-0.273558	0.0762817	0.0165462	0.140605	0.130293	0.113458	-0.0529564	-0.00831817	-0.0324982	0.0228843	0.0558679	0.0955427	-0.0817023	-0.0554851	-0.108623	-0.0645436	-0.030072	0.0549456	-0.00276883	0.111265	0.0280485	0.163805
2-deoxyguanosine	0.0919931	-0.0996106	0.170376	0.0683288	-0.0927317	0.0751297	-0.206583	0.00179482	-0.0292483	0.00651098	-0.0778286	0.0249552	-0.0722733	0.013693	-0.142275	-0.010105	-0.0107122	0.0751115	0.0126589	0.0837095	0.166525	0.00269547
adenosine	0.0919931	-0.0996106	0.170376	0.0683288	-0.0927317	0.0751297	-0.206583	0.00179482	-0.0292483	0.00651098	-0.0778286	0.0249552	-0.0722733	0.013693	-0.142275	-0.010105	-0.0107122	0.0751115	0.0126589	0.0837095	0.166525	0.00269547
inosine	-0.00675469	0.0476567	-0.00516109	0.046455	0.0200631	-0.00644638	-0.00521984	-0.0209387	-0.0122845	0.025783	-0.0906349	0.0230829	-0.0227992	0.00380006	-0.0296593	-0.0393734	-0.00813263	0.00220102	-0.00562505	0.00385839	0.0159368	0.1415
6-phospho-d-gluconate	-0.0515739	0.084663	0.0195841	0.0657759	0.108708	-0.0068648	0.0604948	-0.0249258	0.0521859	-0.0114097	-0.0864403	0.0265018	-0.00896438	-0.000527303	-0.00731153	0.00189713	0.0253028	-0.0530319	-0.0947846	-0.060872	-0.0280218	0.18821
l-saccharopine	-0.0276517	0.00849878	0.0735071	0.0634583	0.137753	0.0399992	-0.0322897	0.00381498	-0.129618	-0.0290383	0.06788	-0.0225321	0.0109153	-0.0306275	0.0398379	-0.112136	0.0614188	0.0914838	0.0133924	0.0605355	-0.0151869	0.100545
linoleic acid	0.011522	-0.0113038	0.00554694	0.0226075	0.00316663	0.00734421	0.00690511	-0.00875059	0.0066416	0.00448296	-0.00492813	0.00692795	0.0102214	-0.0110852	-0.00347075	-0.00799854	-0.00394557	0.0117512	0.00595133	0.0182841	0.01637	-0.0387327
oleate	-0.000724467	-0.018943	0.00565567	0.0156778	-0.00671262	0.000989585	0.0209362	0.00717788	-0.0113265	-0.00681622	-0.00116987	-0.00171144	0.0195625	0.00813568	-0.00382952	0.00781885	-0.00105683	0.0162007	0.00757598	0.0120007	0.0202974	-0.0340537
guanosine	0.0886209	0.0565472	0.108631	0.00491025	-0.0401236	0.172182	-0.14713	0.00948782	-0.0492431	-0.129341	-0.164021	-0.00359172	-0.128267	-0.0468032	-0.147761	-0.00198175	0.0233083	-0.0102279	0.0850296	0.0471802	0.167191	0.0856641
stearate	0.00223048	-0.00223622	0.00736478	-0.00300967	-0.0233165	0.0089422	0.0105544	0.0164266	-0.00866893	-0.0138035	-0.0692089	0.00885486	0.0281173	-0.00416537	0.00813607	0.00842065	0.00518157	0.0198358	0.00248249	-0.0391645	0.0143831	-0.0045702
sedoheptulose 7-phosphate	0.030619	-0.0353091	0.046909	0.0293728	0.0190013	0.018011	0.0872206	0.0355752	-0.0190627	-0.14097	0.139637	-0.0918904	0.0167483	-0.0244239	0.16829	0.087408	0.00727543	0.0446249	0.0843853	0.230087	-0.214292	-0.0128409
(n(omega)-l-arginino)succinic acid	-0.0446282	-0.0237032	-0.0392471	0.00685816	0.0719523	0.0253581	-0.00574972	-0.0455841	-0.120941	0.0387052	0.350379	-0.0661398	-0.0396041	-0.10985	0.0898247	-0.0502693	0.0456806	0.0670987	-0.0328042	-0.0425649	-0.00303476	0.0947867
5-s-methyl-5-thioadenosine	0.0319894	-0.00585985	-0.0728443	-0.00702768	0.137284	0.0735761	0.128496	-0.0276138	-0.0726735	-0.045757	0.157462	-0.0363705	-0.0757168	-0.113935	0.0648277	-0.0614832	-0.023286	-0.0337982	0.0186628	-0.13718	-0.0340379	0.0820685
4-amino-2-methyl-5-diphosphomethylpyrimidine	-0.0600855	0.0699906	0.0214146	0.00575659	0.0931521	-0.0384785	0.0434634	-0.0189969	-0.00173348	0.038246	-0.110706	0.0545158	-0.0214087	-0.00655798	-0.0171748	0.0187938	-0.0331401	-0.0448256	-0.103966	-0.0121197	-0.046243	0.143156
glutathione	0.0135998	-0.0207937	-0.244692	-0.0597909	-0.138293	0.0419278	-0.0940411	-0.00174543	0.0241493	0.013794	0.474817	-0.00555726	-0.0484736	-0.0346427	-0.0783804	-0.217491	0.0976045	0.0430143	0.0182628	-0.0920641	-0.0636447	0.0584824
dump	-0.0327013	0.0552291	-0.0471656	0.0759358	0.0582158	0.0210222	-0.0356482	-0.0378274	-0.0271773	0.0131028	-0.0436998	0.0401209	-0.0309566	0.0157773	-0.0608019	0.0345329	-0.00828475	-0.0154809	-0.0196533	-0.0490998	-0.105743	0.19328
phytosphingosine	0.0428642	0.0607094	-0.0843343	-0.3189	0.0576896	0.0725198	0.04154	0.0599058	-0.117845	-0.00902652	-0.683516	-0.0259263	0.11886	-0.0603239	0.118973	0.0936395	0.0490797	0.0296613	-0.069616	-0.00505135	-0.0353673	0.00311079
leukotriene a4	0.0732142	-0.0946925	0.0986075	0.0476428	-0.0569919	-0.0104105	-0.101637	-0.0170192	0.0490497	-0.0462618	-0.0312143	-0.0979767	-0.0413394	0.0289562	0.0788897	0.10186	0.0457852	-0.0435599	0.0438039	0.142595	-0.0572176	-0.0912758
cmp	0.0559791	0.0646849	-0.0184204	0.033938	0.0251431	0.10067	-0.152474	-0.0112232	-0.104377	-0.061555	0.59139	-0.0151836	-0.115744	-0.0642884	-0.0175502	-0.0640516	0.0346281	0.0895216	0.0341678	-0.166321	0.0425473	0.0759769
pseudouridine 5-phosphate	0.0179933	0.0329678	-0.0106754	0.134856	-0.0446575	0.165486	-0.210272	0.0473831	0.0603706	0.0231061	0.14731	0.00670244	-0.154917	-0.0930914	-0.247195	-0.199787	-0.0107223	0.0793286	0.0797595	-0.226374	0.021061	0.0896527
ump	0.0179933	0.0329678	-0.0106754	0.134856	-0.0446575	0.165486	-0.210272	0.0473831	0.0603706	0.0231061	0.14731	0.00670244	-0.154917	-0.0930914	-0.247195	-0.199787	-0.0107223	0.0793286	0.0797595	-0.226374	0.021061	0.0896527
damp	-0.0171645	-0.0272125	-0.141878	-0.0772636	-0.0475304	-0.0225879	-0.00952355	-0.000618281	0.0308478	0.013437	0.487492	0.045008	-0.0857848	-0.0101426	-0.0322521	-0.143359	0.0590757	0.0476541	0.0212658	0.0397036	-0.026617	0.148994
nmn	-0.0271539	0.0593309	-0.0276142	-0.0329063	0.0546498	-0.0281008	-0.010408	-0.0250507	-0.0216717	0.0110534	0.174622	-0.0282859	-0.0314001	-0.0403115	-0.0219795	0.0281753	-0.00623191	0.0115531	-0.0492071	-0.0424386	-0.0476255	0.0883903
1-(sn-glycero-3-phospho)-1d-myo-inositol	-0.0271539	0.0593309	-0.0276142	-0.0329063	0.0546498	-0.0281008	-0.010408	-0.0250507	-0.0216717	0.0110534	0.174622	-0.0282859	-0.0314001	-0.0403115	-0.0219795	0.0281753	-0.00623191	0.0115531	-0.0492071	-0.0424386	-0.0476255	0.0883903
7,8-dihydroneopterin 3-phosphate	0.019822	0.0934929	0.0329193	0.16587	0.161709	0.0532055	-0.0327953	-0.0282752	-0.0808939	-0.0276835	0.0259746	-0.0199223	-0.0315213	-0.0905175	0.0162351	-0.0231326	-0.0159724	0.00319919	-0.0280142	-0.0955453	-0.0108595	0.142991
(5s,6s)-di-hete	-0.0596739	-0.0209885	0.0695647	-0.0325479	0.0127693	0.0793409	-0.0165081	0.0142899	-0.0639194	-0.0115037	-0.00341518	0.0498367	0.0246459	0.0185917	-0.0278652	0.0206857	0.048922	0.0024763	-0.00311255	0.024253	-0.0507965	0.0429855
delta(6)-trans,delta(8)-cis-leukotriene b4	-0.0596739	-0.0209885	0.0695647	-0.0325479	0.0127693	0.0793409	-0.0165081	0.0142899	-0.0639194	-0.0115037	-0.00341518	0.0498367	0.0246459	0.0185917	-0.0278652	0.0206857	0.048922	0.0024763	-0.00311255	0.024253	-0.0507965	0.0429855
leukotriene b4	-0.0596739	-0.0209885	0.0695647	-0.0325479	0.0127693	0.0793409	-0.0165081	0.0142899	-0.0639194	-0.0115037	-0.00341518	0.0498367	0.0246459	0.0185917	-0.0278652	0.0206857	0.048922	0.0024763	-0.00311255	0.024253	-0.0507965	0.0429855
alpha,alpha-trehalose	0.0958874	-0.0577936	-0.199396	0.0682587	-0.165497	0.0430438	0.0914118	0.16416	-0.0072064	0.12607	0.506937	-0.0442328	-0.372964	-0.191342	0.064158	-0.196705	0.103335	-0.115056	-0.0419485	-0.15366	-0.00201471	0.0139603
maltose	0.0958874	-0.0577936	-0.199396	0.0682587	-0.165497	0.0430438	0.0914118	0.16416	-0.0072064	0.12607	0.506937	-0.0442328	-0.372964	-0.191342	0.064158	-0.196705	0.103335	-0.115056	-0.0419485	-0.15366	-0.00201471	0.0139603
melibiose	0.0958874	-0.0577936	-0.199396	0.0682587	-0.165497	0.0430438	0.0914118	0.16416	-0.0072064	0.12607	0.506937	-0.0442328	-0.372964	-0.191342	0.064158	-0.196705	0.103335	-0.115056	-0.0419485	-0.15366	-0.00201471	0.0139603
sucrose	0.0958874	-0.0577936	-0.199396	0.0682587	-0.165497	0.0430438	0.0914118	0.16416	-0.0072064	0.12607	0.506937	-0.0442328	-0.372964	-0.191342	0.064158	-0.196705	0.103335	-0.115056	-0.0419485	-0.15366	-0.00201471	0.0139603
adenosine 2-phosphate	0.0476764	0.0508384	-0.0280428	0.0874563	-0.0542396	0.0654473	-0.0789083	0.0581738	-0.0909689	-0.0458556	-0.112704	0.0153187	-0.0224939	-0.0321878	-0.0939925	-0.117951	0.0161964	0.103525	0.0738988	-0.101507	0.0852028	0.0964475
amp	0.0476764	0.0508384	-0.0280428	0.0874563	-0.0542396	0.0654473	-0.0789083	0.0581738	-0.0909689	-0.0458556	-0.112704	0.0153187	-0.0224939	-0.0321878	-0.0939925	-0.117951	0.0161964	0.103525	0.0738988	-0.101507	0.0852028	0.0964475
dgmp	0.0476764	0.0508384	-0.0280428	0.0874563	-0.0542396	0.0654473	-0.0789083	0.0581738	-0.0909689	-0.0458556	-0.112704	0.0153187	-0.0224939	-0.0321878	-0.0939925	-0.117951	0.0161964	0.103525	0.0738988	-0.101507	0.0852028	0.0964475
pantetheine 4-phosphate	-0.0473278	0.156955	-0.0657159	0.0697962	-0.0112476	-0.00768447	-0.0972138	-0.0902398	-0.0310604	0.0150105	0.912249	0.0287276	-0.0887541	-0.0389556	0.0150379	-0.0643132	-0.0140043	-0.0741428	0.0453711	0.188185	0.00444282	0.102681
gmp	0.0133509	0.00225988	-0.0159395	0.0546842	-0.015948	0.0583244	-0.0524663	-0.00644892	-0.0990196	-0.0351048	0.0586644	-0.0182381	0.0187202	-0.0275925	-0.0698104	-0.139275	0.0369997	0.0742919	0.0770867	-0.160575	-0.0224353	0.00588322
5-xanthylic acid	-0.0385878	0.01379	-0.0213868	-0.000718273	0.019798	-0.0468924	-0.0107335	-0.0294858	-0.00383829	0.0142802	0.157945	0.00323895	-0.0200261	-0.0174197	0.00532422	0.0445302	-0.00213191	-0.0422683	-0.051369	-0.0057343	-0.0806159	0.0959414
orotidine 5-(dihydrogen phosphate)	0.0481741	-0.00875981	-0.0864975	0.0554017	0.0622435	-0.0193874	0.020813	-0.000479272	0.00915385	0.0193848	-0.022208	0.0177841	-0.0687776	0.00775308	-0.0178053	-0.0346677	-0.00610089	-0.0192582	-0.0297271	-0.0758777	0.0402055	0.0724066
lignocerate	-0.00783374	0.00820515	-0.0597711	-0.0469471	-0.0118662	0.00109619	0.0475945	0.0263667	0.00630634	-0.0611393	0.0371109	0.0273598	0.0332919	-0.00314082	-0.0282817	-0.0212496	-0.0122959	0.0294767	0.0197718	0.00377724	-0.0611775	-0.123262
sedoheptulose 1,7-bisphosphate	0.0031674	0.0346167	-0.00662214	-0.0153321	-0.0251462	-0.0393016	0.0216779	0.00693395	0.018697	-0.0222156	0.0357931	0.00399474	0.0186158	-0.00134795	-0.0176223	0.0222831	-0.0114697	-0.0135503	-0.0463326	-0.0339284	-0.0282224	0.0237783
2-trans,6-trans-farnesyl diphosphate	-0.095594	-0.061303	0.0312997	0.066413	0.0600142	0.140679	0.0380116	-0.0067856	-0.0133239	-0.0222737	-0.622935	-0.03055	0.0471175	0.0446901	-0.0337482	0.0437939	0.0843321	0.0277964	0.0337217	-0.0976779	0.0306426	0.0686394
farnesyl diphosphate	-0.095594	-0.061303	0.0312997	0.066413	0.0600142	0.140679	0.0380116	-0.0067856	-0.0133239	-0.0222737	-0.622935	-0.03055	0.0471175	0.0446901	-0.0337482	0.0437939	0.0843321	0.0277964	0.0337217	-0.0976779	0.0306426	0.0686394
dcdp	-0.0388639	0.0221292	-0.0378504	0.0356169	0.112427	-0.0712823	-0.0223309	-0.0672056	-0.0294728	0.0551858	0.160624	0.007259	-0.0513129	-0.0620248	0.00201495	-0.0385603	-0.00364822	-0.0144579	-0.0378537	-0.046519	-0.006038	0.148694
cerotate	-0.0206584	-0.0676766	0.149103	-0.034016	-0.238145	0.0510806	0.0552931	0.0389982	-0.0646065	-0.0938872	0.417468	0.0791246	-0.0220395	-0.0279656	0.0961261	-0.00941069	0.0319261	0.0397569	0.0886943	-0.0161065	-0.0034092	-0.297817
cerotic acid	-0.0206584	-0.0676766	0.149103	-0.034016	-0.238145	0.0510806	0.0552931	0.0389982	-0.0646065	-0.0938872	0.417468	0.0791246	-0.0220395	-0.0279656	0.0961261	-0.00941069	0.0319261	0.0397569	0.0886943	-0.0161065	-0.0034092	-0.297817
phytosphingosine 1-phosphate	-0.0550578	0.0902755	-0.0939552	0.0247003	0.154743	0.0194529	-0.13751	0.0447806	0.0119272	0.141244	-0.220066	-0.0221046	-0.0749479	-0.0894459	-0.0194066	0.022685	0.171022	0.0285278	-0.0830212	-0.130233	0.115238	0.201428
dtdp	-0.021131	0.0586796	0.0829188	-0.0216949	0.113055	-0.057647	0.0206511	0.00455226	-0.0359354	-0.0017491	0.792415	0.0358152	-0.0318906	-0.0376292	0.030468	0.023224	-0.00760303	0.0140784	0.0447376	-0.107559	-0.0705538	0.0820343
n-[(r)-4-phosphonopantothenoyl]-l-cysteine	0.0812691	-0.051002	-0.116127	0.0693454	-0.0724417	0.00123821	0.168144	0.113434	-0.0201413	-0.057911	0.280293	-0.0736453	-0.249272	-0.139025	0.0587683	-0.0914404	0.173694	-0.120944	0.0357904	-0.149466	-0.0130369	-0.0116987
cdp	-0.00888874	0.118309	-0.0747148	-0.0837823	0.130138	0.0134269	-0.0289333	-0.0162392	-0.0356591	-0.0602009	0.563774	0.0239233	-0.0206738	-0.0963571	0.0622788	0.0101086	0.0249309	0.0473614	0.0305545	-0.0978053	-0.0298028	0.0774214
dadp	-0.00293802	-0.0318161	-0.126733	-0.00868626	0.0312444	-0.00881751	-0.114647	0.0589648	-0.0715862	-0.0408278	0.396377	-0.040093	-0.126401	-0.111689	-0.0657904	-0.00443835	0.0788128	0.0825205	-0.00830885	-0.0136291	0.00434526	0.17745
alpha,alpha-trehalose 6-phosphate	0.0189268	0.0296355	-0.142991	0.0465607	-0.049995	-0.000330928	0.0403162	0.187068	-0.0138595	0.183124	0.5072	-0.072288	-0.354062	-0.164294	0.112176	-0.130245	0.0658717	-0.101146	-0.0033372	-0.121185	-0.0121793	-0.0535544
thiamine(1+) diphosphate(1-)	0.00268397	-0.00985263	-0.0367144	0.0844021	0.041437	0.0320443	0.0190862	-0.0177235	-0.0675202	-0.00741483	0.201881	0.0253724	-0.0703087	-0.078726	0.0204723	-0.112222	0.049226	0.0735977	-0.0712169	-0.0767159	-0.0506278	0.102918
ergosterol ester	0.0300512	0.067341	-0.0318119	-0.0341782	-0.0260124	-0.0355007	0.00737077	0.0325176	0.00301604	0.0249178	-0.0582366	0.00350935	0.0184907	0.00332513	0.0521733	-0.0528178	-0.000920232	-0.0249029	-0.0457602	-0.0336245	-0.0322887	0.00999077
adenosine 3,5-bismonophosphate	-0.00186976	0.0353022	-0.113892	-0.101015	0.030998	-0.0232147	0.000856864	-0.064634	-0.112987	-0.0754744	0.343481	-0.0277212	0.0320473	-0.0160683	0.056894	-0.0254266	-0.0595366	0.0186538	-0.02893	0.00226404	-0.117661	0.12585
adp	-0.00186976	0.0353022	-0.113892	-0.101015	0.030998	-0.0232147	0.000856864	-0.064634	-0.112987	-0.0754744	0.343481	-0.0277212	0.0320473	-0.0160683	0.056894	-0.0254266	-0.0595366	0.0186538	-0.02893	0.00226404	-0.117661	0.12585
dgdp	-0.00186976	0.0353022	-0.113892	-0.101015	0.030998	-0.0232147	0.000856864	-0.064634	-0.112987	-0.0754744	0.343481	-0.0277212	0.0320473	-0.0160683	0.056894	-0.0254266	-0.0595366	0.0186538	-0.02893	0.00226404	-0.117661	0.12585
idp	-0.0389271	0.0788943	0.00132308	-0.0682237	-0.0145617	0.00293127	-0.0195982	0.00115219	-0.0382293	-0.0460436	0.262346	-0.0400215	-0.057474	-0.000334226	0.0441424	0.0175479	0.0204625	0.0352164	-0.0922785	-0.0418354	-0.0729288	0.0966165
gdp	-0.0484789	0.0616633	0.0211914	-0.0648645	0.0648727	-0.0260772	-0.0410172	-0.0577102	-0.0532208	-0.0521012	0.148369	-0.0232809	-0.0161884	-0.0415527	0.00490711	-0.0358307	-0.0091686	0.0565393	0.00534339	-0.140826	-0.0734177	0.0797269
fmn	0.0600424	-0.0470883	-0.191062	0.0990423	-0.132456	0.039181	0.0807409	0.156146	0.00305448	0.0897259	0.359759	-0.062782	-0.257101	-0.19448	0.0704229	-0.090842	0.11352	-0.155647	-0.00613403	-0.239499	-0.0408392	0.0513975
dctp	-0.0126809	0.0157445	0.046302	-0.0264033	0.0820441	0.0299679	-0.0369623	-0.0557917	-0.0655965	-0.0477748	0.190798	-0.00182445	-0.0610584	-0.0889753	0.0206561	0.00754366	0.000436716	-0.0303729	0.0136152	-0.090483	0.0129663	0.0552176
dutp	-0.0166844	0.0294524	-0.0299417	0.0655796	0.0716107	0.044277	0.0272941	0.00454076	-0.0175574	-0.0162288	-0.146436	-0.003471	0.00542448	-0.0554759	0.0411095	0.0257284	0.00542165	0.0725195	-0.0544212	-0.0310758	0.0624976	0.0870175
1-phosphatidyl-1d-myo-inositol 3-phosphate	-0.0525344	0.109763	-0.0850764	-0.00805396	0.000550424	-0.0844065	-0.00898832	0.0475858	0.00948041	0.0222415	0.151962	0.0156675	-0.0708541	0.00800607	-0.0203952	0.0271486	0.0614319	-0.0121353	-0.0792406	-0.0534111	0.0120493	-0.00328114
1-phosphatidyl-1d-myo-inositol 4-phosphate	-0.0525344	0.109763	-0.0850764	-0.00805396	0.000550424	-0.0844065	-0.00898832	0.0475858	0.00948041	0.0222415	0.151962	0.0156675	-0.0708541	0.00800607	-0.0203952	0.0271486	0.0614319	-0.0121353	-0.0792406	-0.0534111	0.0120493	-0.00328114
10-formyltetrahydrofolic acid	0.0147777	-0.108712	-0.181176	0.151558	-0.0397316	0.12847	0.196943	0.0943284	0.012045	0.0435397	0.0929877	-0.109192	-0.217621	-0.130221	-0.0156309	0.0148752	0.0594683	-0.0689936	-0.0430886	-0.243111	0.0873695	-0.0112316
5-formyltetrahydrofolic acid	0.0147777	-0.108712	-0.181176	0.151558	-0.0397316	0.12847	0.196943	0.0943284	0.012045	0.0435397	0.0929877	-0.109192	-0.217621	-0.130221	-0.0156309	0.0148752	0.0594683	-0.0689936	-0.0430886	-0.243111	0.0873695	-0.0112316
utp	-0.0140293	0.0146043	-0.0608674	-0.0967473	0.0579842	-0.0762557	0.0472441	-0.00383086	-0.019739	-0.0733089	0.609344	0.00900193	0.083284	-0.0124607	0.0764886	-0.0531764	0.0566656	0.0394889	-0.0534969	-0.0639223	-0.0971003	0.0773351
cdp-choline	-0.0187979	0.00831423	-0.194173	0.103951	-0.0833491	0.0682022	0.0698716	0.129555	0.122122	0.114109	0.341824	-0.119097	-0.299295	-0.193779	0.0403943	-0.131271	0.189461	-0.154219	0.0262852	-0.166104	0.0353758	0.0024631
datp	-0.0362592	0.0398611	-0.147005	-0.0304796	0.164874	-0.00311222	-0.00872675	-0.0292451	-0.0780509	-0.0203494	0.27279	0.0120894	-0.0305636	-0.0300542	0.103127	-0.0172367	-0.0404497	0.0772567	-0.00945784	0.0152174	-0.0529619	0.094985
7,8-dihydroneopterin 3-triphosphate	0.0124975	0.0544778	0.00103487	0.0453781	0.0161588	0.00256463	0.0464065	-0.0110191	0.0265647	-0.0284052	-0.0785054	0.0404525	0.00577071	0.0311925	-0.0351372	-0.0768021	0.0169253	0.0302069	-0.00910014	-0.143958	-0.0395994	0.0116758
atp	0.00282523	-0.00371674	-0.0297633	-0.15585	0.227466	-0.129823	0.154839	-0.0463136	-0.0333742	-0.106027	0.582611	-0.0422503	0.0605812	-0.193657	0.226113	0.0415693	0.0551959	0.00698213	-0.13163	-0.0228197	-0.0910445	-0.00490066
dgtp	0.00282523	-0.00371674	-0.0297633	-0.15585	0.227466	-0.129823	0.154839	-0.0463136	-0.0333742	-0.106027	0.582611	-0.0422503	0.0605812	-0.193657	0.226113	0.0415693	0.0551959	0.00698213	-0.13163	-0.0228197	-0.0910445	-0.00490066
gtp	0.0260878	0.0898161	-0.118367	-0.134388	0.118833	-0.0984588	0.0544226	-0.0512651	-0.0558982	-0.0386165	0.48596	0.0121847	-0.024975	-0.0514977	0.153812	0.00436922	0.00124422	0.0219158	-0.0183284	-0.0476046	-0.0708364	-0.0267839
udp-d-galactose	0.014832	0.0977783	-0.0745297	-0.0236761	-0.227543	0.131589	-0.012464	0.180072	-0.131003	-0.108273	1.15935	0.0926117	-0.159907	-0.0868137	0.253177	0.0349391	0.0236325	0.0147256	-0.0965169	0.00667495	-0.080687	-0.0146932
udp-d-glucose	0.014832	0.0977783	-0.0745297	-0.0236761	-0.227543	0.131589	-0.012464	0.180072	-0.131003	-0.108273	1.15935	0.0926117	-0.159907	-0.0868137	0.253177	0.0349391	0.0236325	0.0147256	-0.0965169	0.00667495	-0.080687	-0.0146932
hexaprenyl diphosphate	0.0396901	0.0508136	-0.184604	-0.192649	0.0491111	-0.00538187	0.070976	0.00643164	-0.178479	0.0753362	0.627189	0.134314	-0.0321808	-0.0866876	0.142451	0.0783794	-0.00861234	0.12346	-0.14272	-0.134165	-0.0748988	-0.201608
ubiquinol-6	0.0958554	0.12574	-0.0543374	-0.177409	-0.244387	0.0501661	-0.111789	0.107428	-0.0484679	-0.0668084	0.29613	0.096826	0.0208153	-0.0278392	0.112801	0.0249815	0.0216017	0.111093	-0.120175	-0.0302635	-0.135504	-0.0513605
gdp-alpha-d-mannose	-0.0469894	-0.0119759	0.0165298	-0.112676	-0.00758087	-0.0428075	0.129333	0.00991787	-0.0115663	-0.0691695	0.115228	-0.069477	0.0340132	-0.0975859	0.19868	0.0225758	0.0309452	0.110516	-0.00133295	0.0694087	0.012724	0.0857653
udp-n-acetyl-alpha-d-glucosamine	-0.0138682	-0.0362174	-0.0591743	0.0393272	0.0879173	0.100428	0.021132	0.0304706	-0.0986856	-0.0561174	2.00074	0.00630067	-0.0530524	-0.0979155	0.123889	-0.0264517	0.0662903	0.0437234	0.0206557	0.0709564	0.0736389	0.11286
glutathione disulfide	0.134017	-0.0466256	-0.139256	-0.00545685	-0.0953128	0.162038	0.0432102	0.044454	-0.146765	-0.200748	0.623902	0.0175571	-0.164149	-0.185358	0.182353	-0.021944	0.0480297	-0.065047	-0.0533562	-0.0984005	-0.0257362	0.02767
nad(+)	0.0616956	0.0491316	0.115889	0.10911	-0.0457457	0.0876318	-0.067015	-0.0312724	0.0360545	-0.0630747	-0.165568	0.0709052	-0.0494375	-0.0596092	-0.0375573	-0.138075	-0.0489486	0.0654193	-0.0304081	-0.0614882	0.101179	0.103812
nadh	0.0616956	0.0491316	0.115889	0.10911	-0.0457457	0.0876318	-0.067015	-0.0312724	0.0360545	-0.0630747	-0.165568	0.0709052	-0.0494375	-0.0596092	-0.0375573	-0.138075	-0.0489486	0.0654193	-0.0304081	-0.0614882	0.101179	0.103812

## Sheet: Dobson annot pyr_NH4+ batch 2
LOG2 FOLD CHANGE	Hog1 OUT	Nbp2 IN	Pda1 IN	Pda1 OUT	Pfk2 IN	Rim15 IN	Rim15 OUT	Sko1 OUT	Tco89 OUT	Tip41 OUT	Tkl1 IN	wildtype
acetate	0.00665818	0.0925729	0.0655375	-0.0586399	0.00763147	0.0909037	0.08872	0.0435432	-0.0096124	-0.00154767	-0.0602568	-0.0842531
glycolaldehyde	0.00665818	0.0925729	0.0655375	-0.0586399	0.00763147	0.0909037	0.08872	0.0435432	-0.0096124	-0.00154767	-0.0602568	-0.0842531
methylglyoxal	0.177524	0.0535866	0.0889154	-0.0309032	-0.0586926	-0.050646	0.0497458	-0.100139	-0.0505632	-0.0055391	-0.0531615	-0.0504275
glycine	0.234393	-0.0131125	0.00538687	-0.0640631	-0.0583634	-0.124512	0.0863091	-0.105461	-0.0676387	0.0595954	-0.0623802	0.0386208
sulphite	0.0258361	0.0770861	-0.0208788	-0.00209565	-0.0571854	-0.0277846	-0.0402536	0.0609689	0.0614236	0.0221773	0.0384494	-0.0485583
pyruvate	-0.0768825	-0.113024	-0.0139089	0.040425	-0.0093742	-0.0306125	0.00689827	-0.0635535	-0.0789797	0.0614523	-0.117261	0.187461
(r)-acetoin	0.159955	-0.122317	1.07266	0.716137	-0.160519	0.0407679	-0.176724	0.00863079	-0.110268	0.0938625	-0.0643343	0.068312
ethyl acetate	0.159955	-0.122317	1.07266	0.716137	-0.160519	0.0407679	-0.176724	0.00863079	-0.110268	0.0938625	-0.0643343	0.068312
beta-alanine	-0.0191201	0.0778163	0.710091	0.744634	-0.292394	0.0161235	-0.359848	0.048853	-0.172799	-0.211094	0.0153798	-0.0544925
l-alanine	-0.0191201	0.0778163	0.710091	0.744634	-0.292394	0.0161235	-0.359848	0.048853	-0.172799	-0.211094	0.0153798	-0.0544925
(r)-lactate	0.22434	-0.0117641	0.143671	0.0587677	0.0267163	-0.122374	-0.120729	-0.180463	-0.0355003	-0.0236796	-0.0180955	0.00107507
(s)-lactate	0.22434	-0.0117641	0.143671	0.0587677	0.0267163	-0.122374	-0.120729	-0.180463	-0.0355003	-0.0236796	-0.0180955	0.00107507
d-glyceraldehyde	0.22434	-0.0117641	0.143671	0.0587677	0.0267163	-0.122374	-0.120729	-0.180463	-0.0355003	-0.0236796	-0.0180955	0.00107507
glycerone	0.22434	-0.0117641	0.143671	0.0587677	0.0267163	-0.122374	-0.120729	-0.180463	-0.0355003	-0.0236796	-0.0180955	0.00107507
sulphate	0.241325	-0.0247202	0.211877	-0.0849314	0.0544921	-0.112736	0.0301726	-0.139892	-0.312734	-0.117719	0.0577296	0.0337402
phosphate	0.0718705	-0.0136588	0.0457241	0.00138618	0.000589945	0.0191014	0.00322253	-0.079716	-0.0873054	-0.0034291	-0.0726208	0.0161629
2-oxobutanoate	0.162448	-0.0385311	0.022381	0.0275504	0.0747719	-0.032412	-0.093747	-0.0723702	-0.0414193	0.0398447	0.0147504	-0.0383274
succinic semialdehyde	0.162448	-0.0385311	0.022381	0.0275504	0.0747719	-0.032412	-0.093747	-0.0723702	-0.0414193	0.0398447	0.0147504	-0.0383274
gamma-aminobutyrate	0.341751	0.0899235	0.0380629	-0.129951	0.0731276	-0.311901	-0.161469	-0.101888	0.00437118	-0.315767	-0.0633341	0.215682
l-serine	-0.0110998	0.121157	0.0406059	-0.083153	0.105773	-0.1675	-0.0437609	-0.0743304	-0.0558791	-0.180605	-0.00949242	0.18599
uracil	0.538464	0.0538033	0.0421219	0.0208634	0.063503	-0.110117	-0.00703038	-0.0253827	-0.0832285	0.0175725	-0.0620146	0.061782
l-proline	-1.26072	0.341774	-0.183271	-0.249242	0.0508887	-0.172864	0.00595621	-0.178819	0.082202	-0.0309335	0.164844	0.0635909
fumarate(2-)	0.284389	0.0255022	0.248261	0.0107779	-0.0284753	-0.227226	-0.145949	-0.0581678	0.0362178	-0.165185	-0.0442949	0.0253374
3-methyl-2-oxobutanoate	0.158736	0.0452445	0.0874483	0.0759023	-0.0326519	-0.00289065	-0.0244678	0.0777148	-0.0855698	-0.0487952	-0.0156889	-0.0452502
l-valine	-0.225234	0.00551424	0.800664	0.953998	-0.395293	0.119923	-0.365883	0.0498442	-0.157885	-0.205766	0.132318	-0.0528439
succinate(2-)	0.0898909	-0.0247388	0.127311	0.079533	-0.096994	-0.174335	-0.126103	-0.0818712	-0.0258196	-0.0464756	-0.116531	0.106016
l-allothreonine	0.249261	0.0176593	0.354451	0.187725	-0.117369	-0.30925	-0.254319	-0.237256	-0.092362	-0.391669	-0.106151	0.204164
l-homoserine	0.249261	0.0176593	0.354451	0.187725	-0.117369	-0.30925	-0.254319	-0.237256	-0.092362	-0.391669	-0.106151	0.204164
l-threonine	0.249261	0.0176593	0.354451	0.187725	-0.117369	-0.30925	-0.254319	-0.237256	-0.092362	-0.391669	-0.106151	0.204164
phenylacetaldehyde	0.0343776	0.29328	-0.368831	0.118617	-0.0914395	0.155585	0.136716	0.317254	-0.140298	-0.000287389	-0.0191956	-0.264013
nicotinamide	0.0646774	-0.0256722	-0.00524974	-0.00954263	0.0260535	0.0106439	0.00467762	0.00745965	0.00310957	-0.0121018	-0.0202466	-0.00223253
gamma-amino-gamma-cyanobutanoic acid	-0.748918	0.0911503	0.115327	-0.191951	0.0219978	-0.0652173	-0.0884223	0.145134	-0.0443955	-0.128314	0.0352563	0.0912431
1-pyrroline-3-hydroxy-5-carboxylic acid	0.159912	0.117828	0.0801304	-0.0928867	-0.0244067	-0.206081	-0.0728014	-0.00970639	-0.0758186	-0.234716	-0.0265544	0.218149
itaconate(2-)	0.183629	0.0229737	0.0319826	0.00653519	0.0193724	-0.0786773	-0.0261682	-0.0447628	0.0348638	-0.0652754	0.00364493	-0.0172043
(s)-3-methyl-2-oxopentanoate	0.168425	-0.0323091	0.0458722	-0.0051491	0.0141787	-0.0345309	-0.00103158	0.0200943	-0.026127	-0.0798645	0.00354536	-0.0409111
4-methyl-2-oxopentanoate	0.168425	-0.0323091	0.0458722	-0.0051491	0.0141787	-0.0345309	-0.00103158	0.0200943	-0.026127	-0.0798645	0.00354536	-0.0409111
5-aminolevulinate	0.00762216	0.038065	-0.165561	-0.223918	0.0578051	0.190411	0.00847219	-0.0549209	0.249631	0.0790943	-0.102267	-0.0315984
l-glutamic 5-semialdehyde	0.00762216	0.038065	-0.165561	-0.223918	0.0578051	0.190411	0.00847219	-0.0549209	0.249631	0.0790943	-0.102267	-0.0315984
trans-4-hydroxy-l-proline	0.00762216	0.038065	-0.165561	-0.223918	0.0578051	0.190411	0.00847219	-0.0549209	0.249631	0.0790943	-0.102267	-0.0315984
l-isoleucine	0.473968	0.059481	0.43906	0.176984	-0.0880206	-0.0396219	-0.128956	-0.0964157	-0.059687	-0.152917	-0.0325696	0.0589757
l-leucine	0.473968	0.059481	0.43906	0.176984	-0.0880206	-0.0396219	-0.128956	-0.0964157	-0.059687	-0.152917	-0.0325696	0.0589757
l-asparagine	-0.200227	0.102559	0.413541	-0.0255743	-0.0400359	-0.0319178	-0.114265	-9.99594e-05	-0.119521	-0.19499	0.0105372	0.131236
ornithine	0.0911337	0.0972241	0.181771	-0.192791	-0.0675074	-0.268758	-0.0357378	-0.288487	0.102738	-0.280963	0.0582324	0.240269
l-aspartate	0.816754	0.0764008	0.178808	-0.104862	-0.032749	-0.204324	-0.167326	-0.0694102	-0.0606977	-0.340689	-0.0373227	0.197365
(s)-malate(2-)	0.405905	0.0819996	0.339082	-0.0285151	-0.0580918	-0.231612	-0.140279	-0.140752	-0.0103178	-0.246952	-0.0121372	0.0601782
(r)-2,3-dihydroxy-3-methylbutanoate	1.07093	-0.104508	0.418837	0.277926	-0.237429	-0.107637	-0.277799	-0.144898	-0.0652141	-0.106539	-0.043339	0.0610481
2-deoxy-d-ribose	1.07093	-0.104508	0.418837	0.277926	-0.237429	-0.107637	-0.277799	-0.144898	-0.0652141	-0.106539	-0.043339	0.0610481
4-hydroxy-l-threonine	0.211065	0.0208303	0.127942	0.0222956	-0.0378279	-0.0850584	-0.11774	-0.051085	-0.0335248	-0.0538308	-0.0783201	0.0488264
adenine	0.211065	0.0208303	0.127942	0.0222956	-0.0378279	-0.0850584	-0.11774	-0.051085	-0.0335248	-0.0538308	-0.0783201	0.0488264
phenylacetic acid	0.225041	0.0449859	-0.124605	-0.0271239	0.124782	0.0476137	-0.0272281	-0.105044	0.0255787	0.0770965	0.0974058	-0.161699
4-aminobenzoate	0.092013	0.0278172	0.0656825	0.00579517	0.0328127	-0.00582773	-0.0731864	-0.129408	-0.0486599	0.0294667	0.0121099	0.0486345
anthranilate	0.092013	0.0278172	0.0656825	0.00579517	0.0328127	-0.00582773	-0.0731864	-0.129408	-0.0486599	0.0294667	0.0121099	0.0486345
4-hydroxybenzoate	0.000461041	0.00254728	-0.00895846	0.0196044	0.0175741	0.029718	0.00056897	0.0451264	0.0108965	-0.00918434	0.0230346	-0.068622
octanoate	0.323219	0.0285778	0.101965	-0.000215658	-0.0587415	0.0131583	-0.000532661	-0.03662	0.0410595	-0.0459509	-0.0207513	-0.0525226
2-oxoglutarate	0.328295	-0.101956	0.117203	0.01937	0.0837659	-0.102987	-0.142605	-0.154058	0.00520728	0.118195	-0.0132497	-0.0399015
dehydro-d-arabinono-1,4-lactone	0.328295	-0.101956	0.117203	0.01937	0.0837659	-0.102987	-0.142605	-0.154058	0.00520728	0.118195	-0.0132497	-0.0399015
2-dehydropantoate	0.0017939	0.0145827	-0.209277	-0.1031	0.0367917	-0.0570138	-0.0252668	0.0121798	-0.0595471	0.00563793	-0.0502229	0.0629049
l-glutamine	-0.821131	0.130042	0.134813	-0.193788	-0.0335078	-0.0738434	-0.059486	0.182328	-0.0644568	-0.135051	0.0456147	0.121013
l-lysine	0.512669	0.00831741	0.131784	0.0430028	0.0272338	-0.169838	-0.106442	-0.0183899	-0.0780506	-0.226301	-0.0152042	0.15528
l-4-hydroxyglutamic semialdehyde	0.41792	0.136551	0.125734	-0.11555	-0.0259463	-0.331853	-0.118009	-0.0937441	-0.0647198	-0.259738	-0.0239521	0.263197
l-glutamate	0.41792	0.136551	0.125734	-0.11555	-0.0259463	-0.331853	-0.118009	-0.0937441	-0.0647198	-0.259738	-0.0239521	0.263197
o-acetyl-l-serine	0.41792	0.136551	0.125734	-0.11555	-0.0259463	-0.331853	-0.118009	-0.0937441	-0.0647198	-0.259738	-0.0239521	0.263197
d-arabinono-1,4-lactone	1.18057	0.0622173	-0.0593235	-0.131622	0.028793	-0.162104	-0.0872369	-0.0391502	0.00822091	-0.0760758	0.081946	0.179975
(2r,3r)-2,3-dihydroxy-3-methylpentanoate	0.402061	-0.0817361	0.193835	-0.0869213	-0.118652	-0.24873	-0.0805814	-0.071243	-0.176231	-0.175719	-0.0156233	0.126565
(r)-mevalonate	0.402061	-0.0817361	0.193835	-0.0869213	-0.118652	-0.24873	-0.0805814	-0.071243	-0.176231	-0.175719	-0.0156233	0.126565
(r)-pantoate	0.402061	-0.0817361	0.193835	-0.0869213	-0.118652	-0.24873	-0.0805814	-0.071243	-0.176231	-0.175719	-0.0156233	0.126565
3-hydroxyanthranilate	-0.0834806	-0.030932	0.15618	0.101967	-0.042611	-0.0666291	-0.155497	0.0388153	0.020182	-0.0137688	-0.0296935	0.0155057
l-histidine	0.812925	-0.119035	0.203215	0.161288	-0.167727	0.00963771	-0.055599	-0.0579597	-0.297984	-0.275481	-0.186922	0.140133
2-isopropylmaleic acid	0.0407117	0.0346214	0.0931644	0.0172112	0.0213502	-0.0739629	-0.0754537	-0.0738735	0.0282205	-0.0665463	0.0556415	-0.0288796
indol-3-ylacetaldehyde	-0.160021	-0.10663	0.670491	0.845838	-0.317963	0.0379797	-0.234212	0.105531	-0.110131	-0.146281	0.0531091	-0.107445
l-2-aminoadipate(2-)	0.171174	0.0850446	0.15334	0.0382328	-0.0718171	-0.208503	-0.141747	0.00532482	-0.0194264	-0.023966	-0.0402281	0.0943348
o-acetyl-l-homoserine	0.171174	0.0850446	0.15334	0.0382328	-0.0718171	-0.208503	-0.141747	0.00532482	-0.0194264	-0.023966	-0.0402281	0.0943348
l-phenylalanine	0.574534	-0.00416783	0.346924	0.135078	-0.0747459	-0.0608564	-0.23448	-0.0482757	-0.108394	-0.0865443	-0.0641398	0.0061691
pyridoxal	0.210252	0.15931	0.00339087	-0.0220149	0.0205671	0.0245049	0.0637051	0.0582752	-0.00363077	-0.0993379	0.0347345	-0.119284
pyridoxine	-0.0648838	-0.0492019	-0.0205148	0.0537125	0.00629774	-0.0413135	-0.0611614	-0.0555758	0.0430406	0.0616136	-0.0640912	0.0862316
decanoate	0.193936	0.0548537	-0.00911971	0.0140201	0.0621214	0.0110293	-0.0296485	-0.0353106	0.0187491	0.012571	-0.00868948	-0.0443911
2-acetamido-5-oxopentanoate	1.30488	0.0602474	-0.226969	-0.150951	0.0514162	-0.205082	-0.0339644	-0.129063	0.0902176	-0.021115	0.0483567	0.145673
cis-aconitate(3-)	1.29549	0.282828	0.218445	-0.192098	0.0225158	-0.11799	0.0839552	-0.0593367	-0.120911	-0.207596	-0.0922914	-0.037521
trans-aconitate(3-)	1.29549	0.282828	0.218445	-0.192098	0.0225158	-0.11799	0.0839552	-0.0593367	-0.120911	-0.207596	-0.0922914	-0.037521
n(2)-acetyl-l-ornithine	-0.745107	0.240629	-0.00878064	-0.426686	0.0830246	-0.35592	-0.114408	-0.260405	0.127605	-0.208035	0.0123203	0.232739
l-arginine	2.46337	-0.103952	0.073344	-0.0368565	-0.0107898	0.176872	0.047348	0.0912143	-0.14028	-0.369836	-0.107035	0.0765411
l-citrulline	-0.229526	0.160968	0.221966	-0.196264	0.0304196	-0.449939	-0.162081	-0.627874	0.107277	-0.294824	0.114927	0.26908
(2r,3s)-3-isopropylmalate(2-)	0.876999	0.0195823	0.121775	-0.0524362	-0.0552906	-0.297354	-0.189349	-0.132403	0.000303883	-0.11406	0.0340095	0.0987964
2-isopropylmalate(2-)	0.876999	0.0195823	0.121775	-0.0524362	-0.0552906	-0.297354	-0.189349	-0.132403	0.000303883	-0.11406	0.0340095	0.0987964
d-fructose	-0.540466	0.0536304	-0.0261124	0.0256922	-0.0368631	-0.00171417	0.0136218	0.011212	-0.0541987	-0.117174	0.073711	0.0848027
d-galactose	-0.540466	0.0536304	-0.0261124	0.0256922	-0.0368631	-0.00171417	0.0136218	0.011212	-0.0541987	-0.117174	0.073711	0.0848027
d-glucose	-0.540466	0.0536304	-0.0261124	0.0256922	-0.0368631	-0.00171417	0.0136218	0.011212	-0.0541987	-0.117174	0.073711	0.0848027
d-mannose	-0.540466	0.0536304	-0.0261124	0.0256922	-0.0368631	-0.00171417	0.0136218	0.011212	-0.0541987	-0.117174	0.073711	0.0848027
l-sorbose	-0.540466	0.0536304	-0.0261124	0.0256922	-0.0368631	-0.00171417	0.0136218	0.011212	-0.0541987	-0.117174	0.073711	0.0848027
myo-inositol	-0.540466	0.0536304	-0.0261124	0.0256922	-0.0368631	-0.00171417	0.0136218	0.011212	-0.0541987	-0.117174	0.073711	0.0848027
d-glucitol	-0.272882	0.098398	0.0446304	0.00158022	0.025722	0.00348453	0.0150526	-0.115381	0.0541695	-0.0485689	0.0918691	-0.0117676
l-glucitol	-0.272882	0.098398	0.0446304	0.00158022	0.025722	0.00348453	0.0150526	-0.115381	0.0541695	-0.0485689	0.0918691	-0.0117676
2-hydroxy-3-oxobutyl phosphate	-0.0370105	0.0802291	0.04394	0.0528435	0.0447367	0.0516732	-0.0551509	0.0274703	0.0363799	-0.0541585	0.0169709	-0.10199
o-phospho-l-serine	0.244048	0.0801564	-0.062669	-0.0762808	-0.0476465	-0.323929	-0.185075	-0.137533	0.0332628	-0.252421	-0.0280335	0.151798
2-phospho-d-glyceric acid	0.298237	0.039696	0.143077	0.044686	-0.000101017	-0.0112279	-0.06406	-0.0795718	-0.0149069	-0.0289782	-0.0423444	-0.053094
3-phospho-d-glyceric acid	0.298237	0.039696	0.143077	0.044686	-0.000101017	-0.0112279	-0.06406	-0.0795718	-0.0149069	-0.0289782	-0.0423444	-0.053094
n-acetyl-l-glutamate(2-)	-1.03093	0.226946	-0.15304	-0.265368	0.144507	-0.245919	0.0197342	-0.000431506	-0.0287004	-0.0603053	0.00198905	0.167497
citrate(3-)	1.41414	0.282179	0.224281	-0.107255	0.106125	0.0538441	0.0228749	-0.154371	-0.170059	-0.18883	0.0840858	-0.0914276
isocitrate(3-)	1.41414	0.282179	0.224281	-0.107255	0.106125	0.0538441	0.0228749	-0.154371	-0.170059	-0.18883	0.0840858	-0.0914276
laurate	0.215787	0.0627052	0.00515029	0.00818383	0.0350125	-0.0198748	-0.0559703	0.025716	0.00683056	-0.0414857	0.0411001	-0.0719936
(2s,3r)-3-hydroxybutane-1,2,3-tricarboxylic acid	0.929043	0.101521	0.185526	-0.0495541	0.0997725	-0.225098	-0.165166	-0.0987579	-0.176531	-0.111902	0.132093	0.0304269
2-methylcitrate(3-)	0.929043	0.101521	0.185526	-0.0495541	0.0997725	-0.225098	-0.165166	-0.0987579	-0.176531	-0.111902	0.132093	0.0304269
homocitrate(3-)	0.929043	0.101521	0.185526	-0.0495541	0.0997725	-0.225098	-0.165166	-0.0987579	-0.176531	-0.111902	0.132093	0.0304269
homoisocitrate(3-)	0.929043	0.101521	0.185526	-0.0495541	0.0997725	-0.225098	-0.165166	-0.0987579	-0.176531	-0.111902	0.132093	0.0304269
(r)-3-hydroxy-2-oxo-4-phosphonooxybutanoic acid	-0.195568	-0.235512	-0.169374	0.0556932	-0.0303461	-0.159133	-0.0168967	-0.174568	-0.031649	0.0978335	-0.098134	0.339986
l-gamma-glutamyl-l-alanine	0.0781106	-0.0340732	0.899039	0.372396	-0.0823046	-0.0931354	-0.195611	-0.190569	-0.0774593	-0.183543	-0.0613293	-0.053057
o-succinyl-l-homoserine	-0.00791136	0.0482093	-0.115666	-0.159333	0.150239	0.107927	0.0288716	0.046025	0.0722864	0.015865	0.0305715	-0.1068
(r)-pantothenate	0.068292	-0.0799104	-0.0576381	-0.0212165	-0.002064	-0.210702	-0.0502261	-0.233419	0.00809866	0.0570946	-0.076531	0.198077
l-cystathionine	-0.298304	0.0748799	0.778808	0.562639	-0.174223	0.00879031	-0.331633	0.0973896	-0.127663	-0.212526	0.00734252	0.0401382
4-amino-4-deoxychorismate(2-)	-1.38125	0.0802766	-0.25759	-0.250902	0.0182151	-0.156323	-0.0214583	-0.246419	-0.0081679	0.00266232	0.185079	0.231846
porphobilinogen	-0.291836	0.0661893	0.308123	0.0938773	-0.0427506	-0.116376	-0.0851913	-0.170379	-0.140152	0.138229	0.0254284	0.130758
2-deoxyuridine	-0.407099	0.102696	0.212807	-0.11012	-0.0520958	0.0572357	-0.0928714	0.171896	-0.084693	-0.168132	0.0544505	0.0793295
myristate	0.186066	0.0932542	-0.0166948	-0.00667709	0.00993408	-0.0253667	0.00147855	0.00776053	0.0289598	-0.0661245	0.0499643	-0.0766119
thymidine	-0.800101	0.0616226	0.00585231	-0.184526	-0.0480775	-0.0889322	0.0213879	-0.315323	0.0488887	-0.235271	-0.0380871	0.291854
uridine	1.37509	-0.181622	0.198954	0.161157	-0.112785	-0.382003	-0.321076	-0.251999	-0.145615	-0.0883839	-0.230285	0.339408
l-gamma-glutamyl-l-cysteine	0.207268	0.154271	0.140564	-0.134546	-0.0206309	-0.0687012	0.0405329	0.0443548	0.132897	-0.170429	0.0130453	-0.0272561
3-phosphoshikimic acid	0.120562	-0.0385164	-0.0529209	-0.0802897	-0.0482027	-0.137512	-0.0476245	-0.0751765	-0.0229437	-0.0617211	-0.0876875	0.142438
palmitoleate	0.188801	0.3436	-0.0273496	-0.337366	0.0507846	-0.00317869	0.0820931	0.21328	-0.0443756	-0.558852	0.183763	-0.00725548
2-hydroxyhexadecanal	0.0126613	0.0653264	-0.0151526	-0.022902	0.0161818	-0.00355998	0.0160331	-0.000778679	0.0278721	-0.0534536	0.0605101	-0.048973
palmitate	0.0126613	0.0653264	-0.0151526	-0.022902	0.0161818	-0.00355998	0.0160331	-0.000778679	0.0278721	-0.0534536	0.0605101	-0.048973
sn-glycero-3-phosphocholine	-0.374669	0.173243	0.783292	0.33948	-0.273296	0.009669	-0.326131	0.0658916	-0.152459	-0.384991	0.134582	0.14926
1d-myo-inositol 1-phosphate	0.784949	0.128232	0.119364	0.0764552	0.0936907	-0.0648671	0.0278135	-0.122366	-0.0214872	-0.158124	0.109315	-0.100281
1d-myo-inositol 3-phosphate	0.784949	0.128232	0.119364	0.0764552	0.0936907	-0.0648671	0.0278135	-0.122366	-0.0214872	-0.158124	0.109315	-0.100281
aldehydo-d-glucose 6-phosphate	0.784949	0.128232	0.119364	0.0764552	0.0936907	-0.0648671	0.0278135	-0.122366	-0.0214872	-0.158124	0.109315	-0.100281
alpha-d-galactose 1-phosphate	0.784949	0.128232	0.119364	0.0764552	0.0936907	-0.0648671	0.0278135	-0.122366	-0.0214872	-0.158124	0.109315	-0.100281
beta-d-glucose 6-phosphate	0.784949	0.128232	0.119364	0.0764552	0.0936907	-0.0648671	0.0278135	-0.122366	-0.0214872	-0.158124	0.109315	-0.100281
d-fructose 1-phosphate	0.784949	0.128232	0.119364	0.0764552	0.0936907	-0.0648671	0.0278135	-0.122366	-0.0214872	-0.158124	0.109315	-0.100281
d-fructose 6-phosphate	0.784949	0.128232	0.119364	0.0764552	0.0936907	-0.0648671	0.0278135	-0.122366	-0.0214872	-0.158124	0.109315	-0.100281
d-glucose 1-phosphate	0.784949	0.128232	0.119364	0.0764552	0.0936907	-0.0648671	0.0278135	-0.122366	-0.0214872	-0.158124	0.109315	-0.100281
d-mannose 1-phosphate	0.784949	0.128232	0.119364	0.0764552	0.0936907	-0.0648671	0.0278135	-0.122366	-0.0214872	-0.158124	0.109315	-0.100281
d-mannose 6-phosphate	0.784949	0.128232	0.119364	0.0764552	0.0936907	-0.0648671	0.0278135	-0.122366	-0.0214872	-0.158124	0.109315	-0.100281
thiamine(1+)	0.279983	-0.181965	0.19243	-0.132687	-0.101749	-0.342945	0.0608341	-0.0322975	-0.13735	-0.183938	0.0158271	0.26575
inosine	0.00784243	-0.197053	-0.0121441	0.00799277	-0.0623671	-0.18416	-0.0852683	-0.151196	-0.0768815	-0.0247456	-0.109202	0.369621
6-phospho-d-gluconate	-0.0287096	-0.19123	-0.0698675	0.119563	-0.0317042	-0.0124821	-0.0148196	-0.0848641	-0.0268087	0.15121	-0.124358	0.196044
l-saccharopine	0.160969	0.0981611	0.334323	0.00071271	0.0512713	-0.241407	-0.0646418	-0.0968681	-0.032864	-0.199737	-0.0659449	0.0545444
linoleic acid	0.0508547	0.087031	-0.0546798	0.0137903	0.0520187	0.0665063	0.0205007	0.0718437	0.0136679	-0.0653934	0.020385	-0.057443
oleate	0.121867	0.151854	-0.087782	-0.107373	0.00424218	0.0588018	0.0840569	0.139481	0.0127123	-0.17848	0.0517696	-0.115468
stearate	0.0177367	0.0605381	-0.0499262	-0.0475683	-0.0011461	-0.00753046	0.00704613	-0.0152427	0.0399592	-0.0556999	0.0518502	-0.0291976
4-amino-2-methyl-5-diphosphomethylpyrimidine	0.0199303	-0.222837	-0.0779679	0.049568	-0.0131909	-0.0163101	-0.018537	-0.175186	-0.023285	0.148784	-0.127945	0.140718
glutathione	0.36015	0.253864	0.0511868	-0.263741	-0.0563298	-0.200359	0.0508848	0.0122554	0.0166054	-0.206657	0.0180735	-0.0366623
cmp	0.580816	0.058164	0.226027	0.0424304	-0.128001	-0.0803987	-0.200742	-0.0961598	-0.0628088	-0.16794	-0.0661968	0.143739
pseudouridine 5-phosphate	0.454297	0.116008	0.0625579	0.127003	-0.156284	-0.207395	-0.284957	-0.0249553	-0.114825	-0.0631481	-0.231849	0.1615
ump	0.454297	0.116008	0.0625579	0.127003	-0.156284	-0.207395	-0.284957	-0.0249553	-0.114825	-0.0631481	-0.231849	0.1615
damp	0.566038	0.0707207	0.0106979	-0.152008	-0.0397329	-0.0604118	-0.002213	-0.00444413	-0.0520102	-0.0158517	-0.0431425	0.0632414
7,8-dihydroneopterin 3-phosphate	0.260318	-0.0279652	-0.189971	-0.1217	-0.0152866	-0.27897	-0.152873	-0.166456	-3.12219e-05	-0.195804	-0.0793397	0.234939
1d-myo-inositol 4,5-bisphosphate	0.0967968	-0.179372	-0.0320186	-0.0156621	0.0504356	-0.0352248	0.0218633	-0.0715802	-0.100444	0.0907562	-0.117899	0.167087
beta-d-fructofuranose 2,6-bisphosphate	0.0967968	-0.179372	-0.0320186	-0.0156621	0.0504356	-0.0352248	0.0218633	-0.0715802	-0.100444	0.0907562	-0.117899	0.167087
d-fructose 1,6-bisphosphate	0.0967968	-0.179372	-0.0320186	-0.0156621	0.0504356	-0.0352248	0.0218633	-0.0715802	-0.100444	0.0907562	-0.117899	0.167087
alpha,alpha-trehalose	0.0913277	0.304743	-0.449687	-0.224641	0.0688801	0.294882	0.333222	-0.0212584	-0.0612328	0.216754	0.0599221	-0.151549
maltose	0.0913277	0.304743	-0.449687	-0.224641	0.0688801	0.294882	0.333222	-0.0212584	-0.0612328	0.216754	0.0599221	-0.151549
melibiose	0.0913277	0.304743	-0.449687	-0.224641	0.0688801	0.294882	0.333222	-0.0212584	-0.0612328	0.216754	0.0599221	-0.151549
sucrose	0.0913277	0.304743	-0.449687	-0.224641	0.0688801	0.294882	0.333222	-0.0212584	-0.0612328	0.216754	0.0599221	-0.151549
adenosine 2-phosphate	0.105287	0.115302	0.127079	0.0663863	-0.0949203	-0.086167	-0.213264	-0.0323343	-0.0588028	-0.119193	-0.126908	0.167252
amp	0.105287	0.115302	0.127079	0.0663863	-0.0949203	-0.086167	-0.213264	-0.0323343	-0.0588028	-0.119193	-0.126908	0.167252
dgmp	0.105287	0.115302	0.127079	0.0663863	-0.0949203	-0.086167	-0.213264	-0.0323343	-0.0588028	-0.119193	-0.126908	0.167252
gmp	0.460944	0.0910405	0.19226	0.0473905	-0.194262	-0.137933	-0.222475	0.0371459	-0.0990816	-0.0193684	-0.137835	0.0600331
5-xanthylic acid	0.244494	-0.0912189	0.0355389	0.0154492	-0.0592938	-0.00225024	-0.097937	-0.251974	0.0110588	-0.00863579	-0.0674406	-0.00218625
lignocerate	0.233538	0.0732203	-0.0548533	-0.0315023	0.0439202	0.0873825	-0.0137957	0.0295358	0.00175751	-0.0759684	0.00887103	-0.147204
sedoheptulose 1,7-bisphosphate	0.122791	0.0279921	-0.1587	-0.035082	0.0451829	-0.0421339	-0.0440853	-0.149189	-0.037216	0.0142404	-0.0151105	0.092394
2-trans,6-trans-farnesyl diphosphate	0.177462	0.0814795	-0.185527	-0.0352325	-0.0436256	0.0457832	-0.069696	0.141806	0.0531167	-0.0395896	-0.00150506	-0.0613616
farnesyl diphosphate	0.177462	0.0814795	-0.185527	-0.0352325	-0.0436256	0.0457832	-0.069696	0.141806	0.0531167	-0.0395896	-0.00150506	-0.0613616
dcdp	0.172343	-0.211127	-0.0643176	0.0652195	-0.0566164	0.0501356	-0.0445725	-0.136864	-0.0223364	0.167833	-0.157872	0.202877
n-[(r)-4-phosphonopantothenoyl]-l-cysteine	0.0504474	0.270912	-0.462338	-0.180442	-0.0306132	0.317453	0.257828	0.0543813	-0.0108951	0.229416	-0.066176	-0.258332
udp	0.300894	0.0612029	-0.0361017	-0.00421615	-0.0276012	-0.027827	-0.0181437	-0.0302047	-0.0239492	-0.0550333	-0.00790038	-0.0341339
dadp	0.136465	-0.00433279	0.144145	-0.00332146	-0.146042	-0.020774	-0.0554776	-0.00839421	-0.118017	-0.078894	-0.135031	0.127954
thiamine(1+) diphosphate(1-)	0.0384953	0.1629	-0.0199967	-0.0255356	-0.0341882	-0.0933491	-0.0251396	0.115204	0.115024	-0.018488	0.0774601	-0.0500513
adenosine 3,5-bismonophosphate	0.202228	0.170126	-0.0478649	-0.0921366	0.0305897	-0.0452044	0.0109068	0.00633522	0.0182606	-0.119124	0.0630427	-0.0208873
adp	0.202228	0.170126	-0.0478649	-0.0921366	0.0305897	-0.0452044	0.0109068	0.00633522	0.0182606	-0.119124	0.0630427	-0.0208873
dgdp	0.202228	0.170126	-0.0478649	-0.0921366	0.0305897	-0.0452044	0.0109068	0.00633522	0.0182606	-0.119124	0.0630427	-0.0208873
gdp	0.159919	0.0869265	-0.0140133	-0.0122439	0.00175119	-0.0655329	-0.0126119	-0.00128287	0.0514447	-0.0651447	-0.0866801	-0.0289597
fmn	-0.197658	-0.0630292	-0.364124	-0.189514	-0.148544	0.26363	0.147056	-0.106223	-0.0304157	0.145582	0.0499083	0.0507263
1-phosphatidyl-1d-myo-inositol 3-phosphate	-0.351057	-0.269153	-0.26572	0.102931	0.0462057	0.239378	0.0393382	-0.162539	-0.110208	0.249617	-0.0351448	0.00878269
1-phosphatidyl-1d-myo-inositol 4-phosphate	-0.351057	-0.269153	-0.26572	0.102931	0.0462057	0.239378	0.0393382	-0.162539	-0.110208	0.249617	-0.0351448	0.00878269
atp	0.285489	0.246159	-0.0249936	-0.0939041	0.0146807	-0.0211698	-0.0479024	0.0225811	0.0356646	-0.190359	0.152318	-0.281466
dgtp	0.285489	0.246159	-0.0249936	-0.0939041	0.0146807	-0.0211698	-0.0479024	0.0225811	0.0356646	-0.190359	0.152318	-0.281466
1-phosphatidyl-1d-myo-inositol 3,5-bisphosphate	-0.17289	-0.155115	-0.0666009	-0.0224989	0.0846585	-0.0251524	-0.0494707	-0.0725945	-0.161255	0.156745	-0.158707	0.248902
1-phosphatidyl-1d-myo-inositol 4,5-bisphosphate	-0.17289	-0.155115	-0.0666009	-0.0224989	0.0846585	-0.0251524	-0.0494707	-0.0725945	-0.161255	0.156745	-0.158707	0.248902
udp-d-galactose	0.978678	0.0820731	-0.173489	-0.335504	0.0969012	-0.0346137	0.0448088	0.0716991	-0.0954734	-0.0982705	0.0850458	-0.0149878
udp-d-glucose	0.978678	0.0820731	-0.173489	-0.335504	0.0969012	-0.0346137	0.0448088	0.0716991	-0.0954734	-0.0982705	0.0850458	-0.0149878
udp-n-acetyl-alpha-d-glucosamine	1.87158	0.283763	0.0932357	-0.117003	0.133875	-0.269573	-0.0404516	0.0933956	-0.0331262	-0.103005	0.166949	-0.0060137
glutathione disulfide	0.714719	0.070037	0.045536	-0.138209	-0.131051	-0.203461	-0.0459277	0.0769903	-0.0929278	-0.307119	0.0120197	0.151861
nad(+)	0.107493	0.139852	0.0521836	0.0558819	-0.0940479	-0.00994311	-0.0218211	0.0468143	0.0883655	-0.124656	-0.139639	0.0198357
nadh	0.107493	0.139852	0.0521836	0.0558819	-0.0940479	-0.00994311	-0.0218211	0.0468143	0.0883655	-0.124656	-0.139639	0.0198357

## Sheet: Dobson annot glc_gln batch 1
LOG2 FOLD CHANGE	Crz1 OUT	Cys3 OUT	Gln3 site1 OUT	Gln3 site2 OUT	Gpd1 OUT	Gpd2 OUT	Gut1 OUT	Lys20 OUT	Nbp2 OUT	Pbs2 OUT	Pbs2 IN	Pfk1 OUT	Pfk2 OUT	Put3 OUT	Smp1 OUT	Ste50 OUT	Str3 OUT	Thr4 OUT	Tkl1 OUT	Yap4 OUT	Zwf1 OUT	wildtype
acetate	-0.0253263	0.0221338	-0.0126337	-0.0162698	0.00355755	-0.022686	0.0074884	0.0032336	-0.0158394	-0.0158767	-0.00106427	-0.00674284	0.00783736	-0.00360429	0.0166105	0.0119126	0.00143404	-0.0108245	-0.0179284	-0.0227652	-0.00240287	0.0210177
glycolaldehyde	-0.0253263	0.0221338	-0.0126337	-0.0162698	0.00355755	-0.022686	0.0074884	0.0032336	-0.0158394	-0.0158767	-0.00106427	-0.00674284	0.00783736	-0.00360429	0.0166105	0.0119126	0.00143404	-0.0108245	-0.0179284	-0.0227652	-0.00240287	0.0210177
urea	-0.00511219	0.00696484	-0.00546701	-0.0131985	-0.0125332	-0.0375309	0.010422	0.00549512	-0.0123015	-0.0285293	-0.0083854	-0.0111682	0.0152417	0.00335953	0.00973336	0.00556678	0.0142698	-0.00463621	-0.0130428	-0.0012356	-0.0211247	0.0255746
bicarbonate	-0.0433108	0.0114102	0.0304912	-0.00551978	0.0146532	0.0169829	-0.00975158	-0.0323053	-0.0219056	0.0125464	0.00846407	-0.00386441	0.00569083	0.000420075	0.0290074	0.0093326	-0.0031794	-0.0108907	-0.0107235	-0.0347787	-0.0120009	0.00499446
methylglyoxal	-0.105934	-0.175056	-0.0251112	-0.03874	0.0528522	-0.169581	0.0849364	-0.126955	-0.014279	-0.0279882	-0.00934713	-0.0413327	0.0156238	-0.0340985	0.0635885	0.0477954	0.0845531	0.0468411	-0.0490535	0.0792864	-0.00609041	0.0744273
isobutyraldehyde	-0.00209808	-0.0238158	-0.145813	0.0301862	-0.000811364	-0.136157	0.0770594	0.00843973	0.0177396	-0.0370616	0.105322	-0.0750748	0.016634	-0.00959348	-0.0349583	-0.0537272	0.107536	0.0655547	-0.0658114	-0.0189826	-0.0607872	0.0163492
(s)-lactaldehyde	0.0616847	-0.174959	0.0308788	0.147248	0.0994183	-0.00410723	-0.0154095	0.00657449	-0.178026	0.00909548	0.101485	-0.00972406	0.0430429	0.010506	0.0113081	-0.118334	-0.0772927	0.0801061	-0.121678	0.0733547	0.0542466	0.0169502
glycine	0.00492689	-0.166806	-0.0616486	0.0889255	-0.0187005	0.072199	0.0143931	-0.00711316	-0.22158	0.135646	0.152105	-0.0105759	0.0615498	-0.0266872	-0.00266462	-0.165519	-0.198631	-0.00215852	-0.224865	0.0320219	-0.0366094	0.0557184
pyruvate	-0.0424789	-0.20324	-0.0267621	-0.0377921	0.0700822	-0.135257	0.0900745	-0.0203306	-0.0328955	0.0170867	0.0144368	-0.0400336	0.0140113	-0.0208029	0.0532427	-0.0277992	0.0312395	0.0734013	-0.118563	0.127877	-0.0103908	0.0175539
(r)-acetoin	-0.0245696	0.0386235	0.0611454	0.00681876	-0.0804733	-0.0287748	0.131977	-0.0332144	-0.0188883	-0.0489913	0.142855	-0.00349099	0.0885314	-0.0947587	0.0668426	-0.0306117	0.0034898	0.0771048	-0.146996	-0.0771728	-0.0321047	0.0319672
ethyl acetate	-0.0245696	0.0386235	0.0611454	0.00681876	-0.0804733	-0.0287748	0.131977	-0.0332144	-0.0188883	-0.0489913	0.142855	-0.00349099	0.0885314	-0.0947587	0.0668426	-0.0306117	0.0034898	0.0771048	-0.146996	-0.0771728	-0.0321047	0.0319672
beta-alanine	-0.0773978	-0.135141	-0.160692	0.221935	0.200169	0.0220442	0.0710277	0.0387656	-0.076112	0.0616854	0.101694	0.0250655	-0.0401939	0.0340475	0.0435525	-0.010095	-0.109917	0.143904	-0.194186	-0.0201283	-0.0508881	0.00539924
l-alanine	-0.0773978	-0.135141	-0.160692	0.221935	0.200169	0.0220442	0.0710277	0.0387656	-0.076112	0.0616854	0.101694	0.0250655	-0.0401939	0.0340475	0.0435525	-0.010095	-0.109917	0.143904	-0.194186	-0.0201283	-0.0508881	0.00539924
(r)-lactate	-0.0891068	-0.183369	-0.00136278	-0.00807284	0.0784168	-0.138271	0.109981	-0.0953667	-0.0285526	0.00611434	0.00331568	-0.0829652	0.0168393	-0.0324116	0.0640553	0.018337	0.0927672	0.0758705	-0.0695568	0.0353703	0.00842735	0.0606757
(s)-lactate	-0.0891068	-0.183369	-0.00136278	-0.00807284	0.0784168	-0.138271	0.109981	-0.0953667	-0.0285526	0.00611434	0.00331568	-0.0829652	0.0168393	-0.0324116	0.0640553	0.018337	0.0927672	0.0758705	-0.0695568	0.0353703	0.00842735	0.0606757
d-glyceraldehyde	-0.0891068	-0.183369	-0.00136278	-0.00807284	0.0784168	-0.138271	0.109981	-0.0953667	-0.0285526	0.00611434	0.00331568	-0.0829652	0.0168393	-0.0324116	0.0640553	0.018337	0.0927672	0.0758705	-0.0695568	0.0353703	0.00842735	0.0606757
glycerone	-0.0891068	-0.183369	-0.00136278	-0.00807284	0.0784168	-0.138271	0.109981	-0.0953667	-0.0285526	0.00611434	0.00331568	-0.0829652	0.0168393	-0.0324116	0.0640553	0.018337	0.0927672	0.0758705	-0.0695568	0.0353703	0.00842735	0.0606757
glycerol	0.141134	-0.248065	-0.0721352	-0.0418436	-0.0226095	0.0122738	-0.0661803	0.0391063	-0.141272	0.0812521	-0.321113	-0.123618	0.0966668	0.137074	0.09284	0.0451501	0.00378344	-0.0137875	-0.15416	0.0196463	0.0120478	0.0306543
sulphate	-0.0794548	0.239791	-0.00554414	-0.0927331	-0.00905179	-0.127357	0.0389929	0.0251945	-0.191453	0.0540263	-0.0555213	0.0465409	0.0287333	0.02155	0.0897505	0.0149126	-0.0312124	-0.0873226	-0.0596201	0.0509583	-0.0586393	0.146007
2-oxobutanoate	-0.0546758	-0.150153	0.0213894	-0.00564039	0.0269202	-0.0848696	0.0908139	-0.0592975	-0.016118	-0.0302201	0.00561239	-0.036942	0.00783823	-0.0352689	0.0365459	0.000284754	0.050846	0.0325108	-0.0411462	0.0546917	-0.0353544	0.0555826
succinic semialdehyde	-0.0546758	-0.150153	0.0213894	-0.00564039	0.0269202	-0.0848696	0.0908139	-0.0592975	-0.016118	-0.0302201	0.00561239	-0.036942	0.00783823	-0.0352689	0.0365459	0.000284754	0.050846	0.0325108	-0.0411462	0.0546917	-0.0353544	0.0555826
gamma-aminobutyrate	0.12223	-0.233398	0.0865055	0.0618265	0.00270573	0.132552	-0.014957	-0.0584727	-0.363785	0.099326	0.103414	0.063684	0.0647316	0.0389242	9.96787e-06	-0.105318	-0.146088	-0.0164589	-0.209747	-0.0362735	0.0217489	0.0196128
l-serine	0.0141266	-0.118944	-0.0474591	0.105772	0.200422	-0.0390773	0.0958736	0.022723	-0.329692	0.0521391	0.198039	0.00979826	0.0286088	0.0449825	0.0442889	-0.111697	-0.14808	0.0422152	-0.19987	0.101573	0.0103277	0.113874
cytosine	-0.0596722	0.0368639	-0.10967	0.0228852	0.0869457	-0.0639334	0.0763184	-0.025909	0.0085959	-0.0750806	0.0707569	0.0508611	0.0200115	0.0160694	-0.0107981	-0.0336012	-0.000743154	0.0476223	-0.0131224	0.0145145	-0.0444973	-0.00149047
uracil	0.0402345	-0.212466	0.0605882	-0.0703662	0.0330598	-0.142177	0.0336752	-0.0434746	-0.0106915	-0.0461323	-0.0026051	-0.0455591	-0.0185992	0.0112614	0.029868	0.00664883	-0.00544391	0.00384347	-0.0215295	-0.00858947	0.0467869	0.0681693
1-pyrroline-5-carboxylate	0.0320584	-0.0687641	-0.062015	-0.0459825	-0.00167064	0.00460718	0.0208223	-0.0332794	-0.078422	-0.0139974	0.0263	-0.0334535	0.00808805	-0.0175059	-0.00941673	-0.0197499	0.000781873	0.0250074	-0.00924584	0.0710086	-0.00530036	0.0231403
l-proline	0.0322547	-0.147867	0.0961302	0.120558	-0.0787743	0.0912218	0.0227048	0.0726644	-0.228381	0.0701709	0.107648	0.0535934	0.052359	0.0838654	0.000801928	-0.060399	-0.15665	-0.0264785	-0.170995	-0.0196449	0.0246618	0.00584924
fumarate(2-)	-0.0122672	-0.0526794	0.0459176	0.0640241	0.00863947	0.0103268	0.0390168	0.0297781	-0.13865	0.0427568	0.103113	-0.00337107	-0.0157536	0.036797	0.00259164	0.0109479	-0.0586072	0.0757715	-0.0787246	0.0623749	0.0673634	0.0287853
3-methyl-2-oxobutanoate	0.0469215	-0.10945	0.0426053	0.0531755	-0.0433021	0.00425549	0.0461225	0.0227319	-0.0418818	-0.000590632	0.0180191	-0.0453454	-0.00456745	0.0327932	0.0186776	-0.0478078	-0.00787654	0.0677167	-0.0204041	0.0523333	-0.0101106	0.00917411
isobutyl acetate	0.0162849	-0.0944391	-0.018241	0.135115	0.0382763	0.0876944	0.0321249	-0.0111637	-0.0387816	0.0204006	0.0355975	-0.00451053	0.0019253	-0.0273578	0.00630437	-0.0147246	-0.0487387	0.0120949	-0.117796	0.106262	0.0716449	0.0209555
l-2-amino-3-oxobutanoate	-0.0309237	0.0745652	0.0162316	-0.0343339	-0.137589	-0.098282	0.0191192	0.00317207	-0.00108826	-0.00591514	0.117226	0.0165448	-0.00693003	0.0800264	-0.062585	-0.0568074	-0.0379799	-0.0382608	-0.016448	-0.0266424	0.0606542	0.0029359
l-aspartate 4-semialdehyde	-0.0309237	0.0745652	0.0162316	-0.0343339	-0.137589	-0.098282	0.0191192	0.00317207	-0.00108826	-0.00591514	0.117226	0.0165448	-0.00693003	0.0800264	-0.062585	-0.0568074	-0.0379799	-0.0382608	-0.016448	-0.0266424	0.0606542	0.0029359
l-valine	0.118808	-0.0601317	-0.0800188	0.151697	0.11256	0.0955724	-0.0295251	0.0453846	-0.187931	-0.00897313	0.186809	0.0801911	-0.0394839	0.0584862	-0.0233134	-0.131992	-0.144636	-0.00353724	-0.170529	-0.012935	-0.072752	-0.00334596
succinate(2-)	0.114385	-0.274494	0.128766	0.167631	0.0613906	0.0256693	-0.0382111	-0.0818961	-0.270382	0.0395312	0.0780807	0.00123565	0.00869053	0.0298075	-0.051943	-0.154887	-0.194687	0.00540808	-0.140373	0.00324188	0.0990975	-0.0488575
l-allothreonine	0.00955666	-0.102719	-0.0242894	0.165537	0.135489	0.0632888	0.0257473	-0.00339475	-0.150703	0.0250911	0.156828	0.0890423	-0.0136872	0.0192859	-0.0339191	-0.155099	-0.17723	-0.0156875	-0.143998	0.00770919	-0.0089614	0.0226733
l-homoserine	0.00955666	-0.102719	-0.0242894	0.165537	0.135489	0.0632888	0.0257473	-0.00339475	-0.150703	0.0250911	0.156828	0.0890423	-0.0136872	0.0192859	-0.0339191	-0.155099	-0.17723	-0.0156875	-0.143998	0.00770919	-0.0089614	0.0226733
l-threonine	0.00955666	-0.102719	-0.0242894	0.165537	0.135489	0.0632888	0.0257473	-0.00339475	-0.150703	0.0250911	0.156828	0.0890423	-0.0136872	0.0192859	-0.0339191	-0.155099	-0.17723	-0.0156875	-0.143998	0.00770919	-0.0089614	0.0226733
phenylacetaldehyde	-0.0511995	-0.0512887	-0.0399565	0.0136128	0.0370049	-0.151203	0.0459487	-0.0542296	-0.0294969	-0.0158299	-0.0198985	0.00477825	0.0181073	-0.0315115	0.066946	0.0355467	0.0508913	0.0219419	-0.0517158	-0.00571266	-0.0159668	0.0293181
nicotinamide	-0.000868893	-0.0265027	-0.00625084	-0.00133486	0.00317793	-0.0133372	0.0337112	-0.000126826	-0.0695884	-0.000892074	-0.0103557	0.0184891	0.0124036	0.00680037	0.0612989	-0.0122514	0.00824518	0.0211117	-0.0428589	0.0292596	-0.00611413	0.0332938
thymine	0.0678873	-0.125443	0.0414898	0.113016	-0.0870977	-0.0575671	0.0158331	-0.0360839	-0.0564464	0.00674333	-0.0175696	-0.039956	0.033813	0.0346821	0.0248807	-0.0174892	0.0227323	0.0784257	-0.0258057	0.0151678	-0.00577714	-0.0119471
gamma-amino-gamma-cyanobutanoic acid	-0.0302879	-0.0387159	-0.0368504	0.0209606	-0.0560109	-0.0714784	0.110287	0.0283513	-0.100999	0.0119074	0.00646828	0.00888418	0.0322268	0.00320393	0.00712599	-0.0267401	-0.0905987	0.0743528	-0.130672	0.172365	0.0316077	0.108271
1-pyrroline-3-hydroxy-5-carboxylic acid	0.0228762	-0.0480409	0.0138443	0.0526573	-0.0189085	-0.0167798	0.0758256	-0.0334362	-0.0847842	0.00140536	0.0395728	0.0104968	0.0125876	4.14653e-05	0.00715267	-0.0403153	-0.0533616	0.0195277	-0.0727244	0.075401	-0.00319663	0.0494711
itaconate(2-)	0.00624862	-0.224566	0.0813205	0.0548177	-0.0313471	-0.00565801	0.0368121	0.0141359	-0.148207	0.0422413	0.0441303	-0.0562628	0.0119594	0.0110572	0.0313243	-0.03736	-0.0147591	0.0629582	-0.0867645	0.00984277	0.00787627	0.00845234
(s)-3-methyl-2-oxopentanoate	-0.0202043	-0.0504948	0.023489	0.0170835	-0.023904	-0.00991707	0.0612102	-0.00857928	-0.0604468	-0.0268529	0.0315319	-0.0044746	0.017464	0.0345044	-0.00521558	-0.0324113	-0.0522181	0.013685	-0.0545035	0.0456667	0.0065274	0.0479208
4-methyl-2-oxopentanoate	-0.0202043	-0.0504948	0.023489	0.0170835	-0.023904	-0.00991707	0.0612102	-0.00857928	-0.0604468	-0.0268529	0.0315319	-0.0044746	0.017464	0.0345044	-0.00521558	-0.0324113	-0.0522181	0.013685	-0.0545035	0.0456667	0.0065274	0.0479208
2-methylbutyl acetate	0.0107804	-0.00888324	-0.035284	0.0426922	-0.00518442	-0.0422789	0.042664	0.0291942	0.0871421	-0.0088751	0.0363957	-0.00696296	-0.00661959	-0.0424048	0.00554525	-0.0577549	-0.0479635	0.0288145	0.0356731	0.0799513	0.0363416	0.0247514
isoamylacetate	0.0107804	-0.00888324	-0.035284	0.0426922	-0.00518442	-0.0422789	0.042664	0.0291942	0.0871421	-0.0088751	0.0363957	-0.00696296	-0.00661959	-0.0424048	0.00554525	-0.0577549	-0.0479635	0.0288145	0.0356731	0.0799513	0.0363416	0.0247514
n-acetylputrescine	0.0314489	-0.138266	0.0537776	0.110028	0.0678864	-0.0265939	0.000503951	-0.0150952	-0.0535899	0.0219487	0.0272013	0.0706429	0.00716583	-0.0374861	0.0405171	-0.0197372	-0.0451701	0.0262735	-0.0803028	0.148718	-0.0208224	0.027922
5-aminolevulinate	0.0463478	-0.14594	0.0366184	0.116932	-0.0110708	0.0909068	0.0332615	0.0452989	-0.0812524	-0.00734172	0.124016	-0.0153788	0.0494782	-0.0282294	-0.0295403	-0.0455786	-0.080986	0.0368089	-0.0858699	-0.0323222	-0.0251197	0.0100908
l-glutamic 5-semialdehyde	0.0463478	-0.14594	0.0366184	0.116932	-0.0110708	0.0909068	0.0332615	0.0452989	-0.0812524	-0.00734172	0.124016	-0.0153788	0.0494782	-0.0282294	-0.0295403	-0.0455786	-0.080986	0.0368089	-0.0858699	-0.0323222	-0.0251197	0.0100908
trans-4-hydroxy-l-proline	0.0463478	-0.14594	0.0366184	0.116932	-0.0110708	0.0909068	0.0332615	0.0452989	-0.0812524	-0.00734172	0.124016	-0.0153788	0.0494782	-0.0282294	-0.0295403	-0.0455786	-0.080986	0.0368089	-0.0858699	-0.0323222	-0.0251197	0.0100908
l-isoleucine	0.0396134	-0.0834251	-0.0791876	0.137342	0.0805292	0.0740905	0.0239579	0.042084	-0.134593	-0.024185	0.126844	-0.00643617	-0.00686122	0.0432835	0.0250782	-0.0539094	-0.0866038	0.0272447	-0.0844799	0.0916621	-0.0222028	-0.0097953
l-leucine	0.0396134	-0.0834251	-0.0791876	0.137342	0.0805292	0.0740905	0.0239579	0.042084	-0.134593	-0.024185	0.126844	-0.00643617	-0.00686122	0.0432835	0.0250782	-0.0539094	-0.0866038	0.0272447	-0.0844799	0.0916621	-0.0222028	-0.0097953
2-acetyllactic acid	-0.0340061	-0.122678	0.0203844	0.0124435	0.0185089	-0.0837082	-0.0234127	-0.0332503	0.018852	-0.0221155	-0.00231012	-0.0124772	0.0137644	-0.0318381	0.0149362	0.0111648	0.0547423	0.0372469	-0.0283369	0.0619742	0.0233569	0.0471064
l-asparagine	0.0423901	-0.153527	0.00439119	0.0838129	0.0910899	0.0580877	0.0756857	0.0195829	-0.303812	0.0675773	0.0384829	0.0981576	-0.0405842	0.0349336	-0.0072147	-0.0952943	-0.153801	-0.0256707	-0.151757	0.136402	0.063154	0.0505836
ornithine	0.0628336	-0.0877248	-0.0645057	0.0427253	0.433014	0.428237	0.0447243	0.0678207	-0.234149	0.0161659	0.126015	0.102171	-0.0487278	-0.017173	-0.0079289	-0.1143	-0.191504	0.0381192	-0.147078	0.0679426	0.0152484	0.0377565
l-aspartate	-0.0775808	-0.102781	-0.0695297	0.0387929	0.130096	0.155028	0.0438864	0.0109991	-0.186731	0.067893	0.112583	0.0465541	-0.0411912	0.0213572	-0.00160452	-0.0692596	-0.149937	0.0319416	-0.150286	0.0884821	0.0300367	0.0824091
(s)-malate(2-)	-0.0420355	-0.167575	0.0715358	0.0217879	0.0553216	0.00717904	0.0989742	0.0398811	-0.24158	0.0681935	0.130961	-0.0261707	0.0159291	0.00931866	0.0429762	-0.0192716	-0.152667	-0.0317008	-0.142756	0.140318	0.0457579	0.075081
(r)-2,3-dihydroxy-3-methylbutanoate	0.00463438	0.101337	0.205847	0.253867	-0.139404	0.143526	-0.266201	0.229244	-0.118801	0.0309983	-0.00912398	0.166774	0.00857464	0.0405336	-0.0943399	-0.165605	-0.14383	0.0748118	-0.202756	0.210496	0.0450554	0.016058
2-deoxy-d-ribose	0.00463438	0.101337	0.205847	0.253867	-0.139404	0.143526	-0.266201	0.229244	-0.118801	0.0309983	-0.00912398	0.166774	0.00857464	0.0405336	-0.0943399	-0.165605	-0.14383	0.0748118	-0.202756	0.210496	0.0450554	0.016058
4-hydroxy-l-threonine	0.0310546	-0.055481	0.0525704	0.2074	-0.0117172	0.0577176	-0.0220558	0.0619081	-0.0801684	-0.0123857	0.0022775	0.0539198	0.0371811	-0.0087347	-0.0184362	-0.0305896	-0.0585182	0.0424997	-0.0653005	0.16885	0.0451867	-0.0160459
adenine	0.0310546	-0.055481	0.0525704	0.2074	-0.0117172	0.0577176	-0.0220558	0.0619081	-0.0801684	-0.0123857	0.0022775	0.0539198	0.0371811	-0.0087347	-0.0184362	-0.0305896	-0.0585182	0.0424997	-0.0653005	0.16885	0.0451867	-0.0160459
hypoxanthine	0.00840063	0.0341967	0.106892	0.0889395	-0.194958	-0.0553213	-0.0953968	0.220292	0.0512943	-0.0409807	0.0456016	0.0321492	-0.0137643	-0.0163217	-0.0899881	-0.123612	-0.0952412	0.0633404	-0.0600365	0.139788	0.104919	0.0380771
phenylacetic acid	0.0639748	0.0391899	-0.04309	0.0278024	-0.0456759	-0.0550399	-0.0597362	0.0118956	-0.00693825	-0.00433318	-0.0102865	0.139071	0.0100175	0.0359864	0.0115106	0.0188568	-0.0274897	-0.0160796	0.00520717	0.00698728	0.0171582	-0.0279585
4-aminobenzoate	0.00477906	0.000118138	0.0947391	0.0529127	-0.0494485	-0.0030613	-0.0270235	-0.0410009	-0.000549724	-0.000119114	0.0154851	-0.00074141	-0.0302599	-0.0531765	0.0102931	-0.0440114	-0.0641028	0.0850987	0.0207153	0.108422	-0.00687869	0.000416298
anthranilate	0.00477906	0.000118138	0.0947391	0.0529127	-0.0494485	-0.0030613	-0.0270235	-0.0410009	-0.000549724	-0.000119114	0.0154851	-0.00074141	-0.0302599	-0.0531765	0.0102931	-0.0440114	-0.0641028	0.0850987	0.0207153	0.108422	-0.00687869	0.000416298
4-hydroxybenzoate	-0.0030638	-0.00483284	-0.000280123	-0.0120074	0.00537672	0.00419501	-0.0116103	-0.00586398	0.0154125	-0.00799512	0.00978204	-0.00417618	-0.00395088	-0.00425765	-0.00744863	0.00619658	0.00185437	0.00267172	0.0117346	0.00287294	0.00488096	-0.0096357
4-amino-5-hydroxymethyl-2-methylpyrimidine	-0.0023004	-0.0472845	0.00508319	-0.0412889	-0.0029605	-0.0172812	-0.00135149	0.00678832	0.00827451	0.00719259	0.0490969	-0.00760942	0.00166642	-0.0119861	-0.00347137	-0.0198517	-0.000335	0.0313343	-0.0582351	0.033068	-0.00276926	0.00103347
carbamoyl phosphate	0.0200865	0.0198741	0.0343819	-0.0801839	-0.0283749	0.0650684	-0.0613128	0.032545	0.0314378	-0.000163697	-0.00335776	0.0228576	-0.0675077	-0.00097848	0.00577341	0.0284122	0.0253166	-0.0361478	0.0420669	-0.0051009	0.0451694	-0.0429761
o-phosphoethanolamine	-0.0375798	-0.0317746	0.0102044	-0.015223	0.062107	-0.0416559	-0.013124	-0.0588256	0.0287341	-0.0321216	0.000370449	-0.0303886	-0.0218602	-0.0281905	-0.0237399	-0.000471325	0.00389689	0.0432317	0.0262721	-0.0329129	0.0285939	-0.017636
l-histidinol	0.0946529	-0.0670488	0.0542276	0.307879	-0.155682	-0.0404219	0.067877	0.0473116	-0.128503	0.0250375	0.0315116	0.0137125	0.0417073	0.0177227	0.0583117	-0.0627502	-0.0767429	0.0404805	-0.0732588	0.224487	0.0786044	0.0486057
5-(2-hydroxyethyl)-4-methylthiazole	0.00685901	-0.00391687	-0.0254968	-0.0213181	-0.0505466	0.0280252	-0.00476421	0.0114773	0.0337194	-0.0597076	0.0251493	0.0162614	-0.00865148	-0.00119794	-0.0378072	0.015408	-0.00454351	0.0167654	0.00933326	-0.0471478	0.0190053	-0.0293579
4-guanidinobutanamide	-0.0324905	-0.075418	0.064895	-0.0179707	-0.0241973	-0.0105704	0.0560517	-0.0455646	0.0722638	0.00919121	0.0501731	0.0715739	-0.00797659	-0.0424231	-0.0128166	0.00768431	0.0238236	0.0777148	0.0168715	0.0788927	0.0409037	0.0118518
octanoate	0.0197915	-0.186078	0.0246945	0.104635	0.087533	0.0134395	0.0921842	-0.0151052	-0.229787	0.0265448	0.0326496	0.0331355	-0.0120108	-0.00379118	0.0577246	-0.0716637	-0.113189	0.068766	-0.16981	0.088454	0.0532917	0.00240934
(s)-2-acetyl-2-hydroxybutanoate	-0.0172671	0.0304942	0.0488516	0.0214993	-0.025906	-0.00715189	0.0116927	-0.0290591	0.0256257	-0.0181855	0.0451787	0.00772363	0.00117512	0.0237102	-0.0149156	-0.0350066	-0.0276279	0.0179693	0.0113693	0.0128314	0.0389646	-0.00431273
4-acetamidobutanoate	0.0318745	-0.124621	0.00157087	0.0654888	0.104178	0.0498425	0.0247918	0.0273416	-0.0950386	-0.0210711	0.0619456	0.0349374	-0.00288874	0.0243799	-0.023255	-0.0308685	-0.0912386	0.0342243	-0.0920728	0.141985	0.0832783	0.0144867
l-allysine	0.0318745	-0.124621	0.00157087	0.0654888	0.104178	0.0498425	0.0247918	0.0273416	-0.0950386	-0.0210711	0.0619456	0.0349374	-0.00288874	0.0243799	-0.023255	-0.0308685	-0.0912386	0.0342243	-0.0920728	0.141985	0.0832783	0.0144867
2-oxoglutarate	0.0306545	-0.269645	0.0492047	-0.000189569	-0.186235	-0.00360559	0.0329573	0.0103398	-0.159692	0.0328356	0.0903549	-0.0555957	0.0420711	0.0184901	0.055004	-0.0514284	-0.0344396	0.038713	-0.101838	0.0343732	0.0162287	0.0517459
dehydro-d-arabinono-1,4-lactone	0.0306545	-0.269645	0.0492047	-0.000189569	-0.186235	-0.00360559	0.0329573	0.0103398	-0.159692	0.0328356	0.0903549	-0.0555957	0.0420711	0.0184901	0.055004	-0.0514284	-0.0344396	0.038713	-0.101838	0.0343732	0.0162287	0.0517459
l-glutamine	-0.0403042	-0.0259977	-0.0211296	0.00896933	-0.0239179	-0.0713465	0.101747	0.021035	-0.0965756	0.0186976	0.00694859	-0.00531827	0.0261464	0.000961003	0.00580949	-0.0121524	-0.0806594	0.0700421	-0.0995311	0.149241	0.0369809	0.0961334
l-lysine	-0.0466313	-0.0653841	-0.0038166	0.0642745	-0.0193611	-0.0588966	0.125054	0.159035	-0.08714	-0.014787	0.0626783	0.000433824	-0.0175865	0.0457373	-0.00137281	-0.0607591	-0.119808	0.0812156	-0.140192	0.160911	0.0402759	0.107493
l-4-hydroxyglutamic semialdehyde	0.121358	-0.159555	0.0699645	0.087448	-0.00255411	0.0990294	-0.0689441	-0.0175263	-0.382282	0.0666811	0.0701245	0.135165	-0.00693016	0.0455316	-0.0115419	-0.14141	-0.225608	-0.0191228	-0.23185	-0.0312697	0.0119351	-0.00316241
l-glutamate	0.121358	-0.159555	0.0699645	0.087448	-0.00255411	0.0990294	-0.0689441	-0.0175263	-0.382282	0.0666811	0.0701245	0.135165	-0.00693016	0.0455316	-0.0115419	-0.14141	-0.225608	-0.0191228	-0.23185	-0.0312697	0.0119351	-0.00316241
o-acetyl-l-serine	0.121358	-0.159555	0.0699645	0.087448	-0.00255411	0.0990294	-0.0689441	-0.0175263	-0.382282	0.0666811	0.0701245	0.135165	-0.00693016	0.0455316	-0.0115419	-0.14141	-0.225608	-0.0191228	-0.23185	-0.0312697	0.0119351	-0.00316241
d-arabinono-1,4-lactone	0.0354979	-0.277938	0.149427	0.073044	-0.0989079	0.0123895	0.0653392	0.0244252	-0.170018	0.0463156	0.0645221	-0.075388	0.0499347	0.0322852	0.0388048	-0.0635415	-0.0389125	0.070735	-0.113322	0.0433823	-0.0049308	0.00911861
(2r,3r)-2,3-dihydroxy-3-methylpentanoate	0.0156259	-0.145185	0.037134	0.0972638	-7.84105e-05	-0.0240832	0.0170431	0.0329307	-0.224942	0.00878121	0.0875511	0.103244	-0.019231	0.0207176	0.0137951	-0.108557	-0.145133	0.049965	-0.164846	0.131972	0.0273793	0.0680558
(r)-mevalonate	0.0156259	-0.145185	0.037134	0.0972638	-7.84105e-05	-0.0240832	0.0170431	0.0329307	-0.224942	0.00878121	0.0875511	0.103244	-0.019231	0.0207176	0.0137951	-0.108557	-0.145133	0.049965	-0.164846	0.131972	0.0273793	0.0680558
(r)-pantoate	0.0156259	-0.145185	0.037134	0.0972638	-7.84105e-05	-0.0240832	0.0170431	0.0329307	-0.224942	0.00878121	0.0875511	0.103244	-0.019231	0.0207176	0.0137951	-0.108557	-0.145133	0.049965	-0.164846	0.131972	0.0273793	0.0680558
l-methionine	0.0611295	-0.153664	0.0737292	0.117423	-0.0110727	0.0448929	0.141213	0.0960252	-0.217022	0.0227151	0.0569339	0.0799273	-0.0368267	-0.0117701	0.023827	-0.0368262	-0.0993711	0.0300612	-0.179316	0.0622997	-0.00223482	0.0105899
d-arabinose	-0.0393242	-0.114382	-0.0240248	0.0235167	0.0317458	-0.128961	0.0349844	-0.0257137	-0.0244526	-0.0311517	0.0458261	-0.0273679	-0.0184468	-0.0407584	0.0333868	0.0141951	0.108927	0.0557399	-0.0562377	0.0456246	0.00583784	0.0887199
d-ribose	-0.0393242	-0.114382	-0.0240248	0.0235167	0.0317458	-0.128961	0.0349844	-0.0257137	-0.0244526	-0.0311517	0.0458261	-0.0273679	-0.0184468	-0.0407584	0.0333868	0.0141951	0.108927	0.0557399	-0.0562377	0.0456246	0.00583784	0.0887199
d-xylose	-0.0393242	-0.114382	-0.0240248	0.0235167	0.0317458	-0.128961	0.0349844	-0.0257137	-0.0244526	-0.0311517	0.0458261	-0.0273679	-0.0184468	-0.0407584	0.0333868	0.0141951	0.108927	0.0557399	-0.0562377	0.0456246	0.00583784	0.0887199
d-xylulose	-0.0393242	-0.114382	-0.0240248	0.0235167	0.0317458	-0.128961	0.0349844	-0.0257137	-0.0244526	-0.0311517	0.0458261	-0.0273679	-0.0184468	-0.0407584	0.0333868	0.0141951	0.108927	0.0557399	-0.0562377	0.0456246	0.00583784	0.0887199
l-arabinose	-0.0393242	-0.114382	-0.0240248	0.0235167	0.0317458	-0.128961	0.0349844	-0.0257137	-0.0244526	-0.0311517	0.0458261	-0.0273679	-0.0184468	-0.0407584	0.0333868	0.0141951	0.108927	0.0557399	-0.0562377	0.0456246	0.00583784	0.0887199
guanine	-0.0196428	0.0210517	0.0575161	0.0315552	0.0343123	0.0308788	-0.0440072	0.0164808	-0.0191192	0.00671241	0.0242057	0.0182222	-0.0342126	0.0557125	-0.0585619	0.00377131	0.0557938	0.00162273	-0.0730092	0.0153079	0.0197288	0.0105401
9h-xanthine	-0.00136088	-0.0758056	-0.0281362	-0.0521409	0.0401436	-0.0239085	-0.0969881	0.021227	-0.00334522	0.0708955	-0.104706	0.00638241	-0.0365173	-0.0118193	0.014634	-0.047391	-0.0317336	-0.0014938	-0.0531312	0.0710078	0.0921115	0.0509445
l-arabinitol	0.0570084	0.0146007	0.0226132	0.0233022	-0.0406021	0.0179298	0.00730412	-0.00905433	-0.0324587	0.0169785	-0.02958	0.024149	0.025988	0.00956851	-0.0291701	-0.0539427	-0.018862	0.00865123	0.00679564	0.0531666	-0.0594001	0.0150306
xylitol	0.0570084	0.0146007	0.0226132	0.0233022	-0.0406021	0.0179298	0.00730412	-0.00905433	-0.0324587	0.0169785	-0.02958	0.024149	0.025988	0.00956851	-0.0291701	-0.0539427	-0.018862	0.00865123	0.00679564	0.0531666	-0.0594001	0.0150306
3-hydroxyanthranilate	0.0307205	-0.0429049	-0.0699175	0.0333503	-0.119234	-0.0549625	0.0890673	0.0160647	-0.00575675	-0.0892047	0.0976711	0.0983944	-0.00434383	-0.0121177	-0.0146488	-0.0171714	-0.0398249	0.0021326	-0.0305051	0.028425	0.115904	0.000114214
l-histidine	-0.0188181	-0.0717487	0.00396851	0.0712587	0.0663545	-0.0538562	0.0656529	0.0800301	-0.09292	-0.0255205	0.176031	0.0276161	-0.0565596	0.00605405	0.0115288	-0.00142699	-0.116073	0.0229032	-0.119301	0.076537	0.0466707	0.120201
orotate	0.0373828	-0.235121	0.149555	-0.0642747	-0.0547514	-0.206059	0.139982	-0.107485	-0.0270775	-0.0585742	0.0122735	-0.0790368	-0.0590529	-0.0237963	0.0400993	-0.0198865	0.0118715	0.0995865	-0.0636435	0.0493696	0.0704224	0.0640854
2-isopropylmaleic acid	0.0518281	-0.128024	0.0856876	0.00896772	-0.0113498	0.0826449	0.0528295	-0.00505581	-0.207059	0.0695401	0.0223687	-0.0162371	0.052913	0.0629161	-0.0106043	-0.0408603	-0.131518	-0.0442039	-0.134136	0.0259163	0.0352599	0.00241058
indol-3-ylacetaldehyde	0.122033	-0.0251238	0.0548134	0.103199	0.063526	0.0555305	0.00989188	0.00555189	-0.047075	-0.0356953	-0.0251666	-0.00321253	0.0161844	-0.025063	-0.00135089	-0.00470957	-0.0729889	0.0220491	-0.0309469	-0.0191196	0.00874873	0.0218503
2-oxoadipic acid	0.0182522	-0.0625568	-0.0355487	-0.00784007	0.00751469	0.0271109	0.00112427	-0.0069526	-0.0408727	-0.0382951	0.0201165	0.017606	0.00617308	-0.00835485	-0.00326154	0.00424241	0.0437814	0.0171559	-0.0351229	-0.0126928	0.0462799	0.00670108
l-2-aminoadipate(2-)	0.0700759	-0.086451	0.0298952	0.195804	-0.105377	0.0404601	-0.0322668	0.0234834	-0.201056	0.0444074	0.101833	0.131769	-0.0104799	-0.0133831	-0.0167454	-0.169034	-0.228135	0.000503878	-0.0981185	-0.0477324	0.0360091	0.0695152
o-acetyl-l-homoserine	0.0700759	-0.086451	0.0298952	0.195804	-0.105377	0.0404601	-0.0322668	0.0234834	-0.201056	0.0444074	0.101833	0.131769	-0.0104799	-0.0133831	-0.0167454	-0.169034	-0.228135	0.000503878	-0.0981185	-0.0477324	0.0360091	0.0695152
tryptophol	0.0283861	-0.0195206	0.0514532	0.106358	-0.0282448	0.0667696	-0.052882	0.0569241	-0.305764	-0.0188873	0.133076	0.0937504	-0.00541059	-0.0251889	-0.0147047	-0.175915	-0.183269	0.0515569	-0.113341	0.0529235	0.114523	0.0157079
4-hydroxy-2-oxoglutarate(2-)	-0.0280608	-0.0485463	0.0107031	-0.0238104	-0.00219951	0.017329	0.000566413	0.0181388	0.0692775	-0.0413921	0.0334572	0.0146509	-0.00877879	-0.0483429	-0.02045	-0.00581738	0.0505722	0.0299	-0.00308209	0.00696648	0.0309011	-0.0195789
keto-phenylpyruvate	0.0267376	0.0261209	0.00616182	-0.045269	-0.0122774	0.0829477	-0.00512112	-0.0130935	0.0819635	-0.0348365	0.0261876	-0.00421171	-0.0253618	-0.0101501	-0.00537901	0.0233676	0.00994044	-0.00404157	0.0647018	-0.0406513	0.0211467	-0.0358886
trans-4-coumarate	0.0267376	0.0261209	0.00616182	-0.045269	-0.0122774	0.0829477	-0.00512112	-0.0130935	0.0819635	-0.0348365	0.0261876	-0.00421171	-0.0253618	-0.0101501	-0.00537901	0.0233676	0.00994044	-0.00404157	0.0647018	-0.0406513	0.0211467	-0.0358886
phenethyl acetate	0.0182749	0.00636391	0.0146081	0.00127059	-0.0537628	0.0424623	0.0280099	0.00693224	0.0250057	0.0257456	0.00729755	0.0173371	-0.0172981	0.0385662	0.00468066	0.0181683	-0.0127929	-0.0101708	0.0274486	0.0327006	0.0133149	-0.0693088
l-phenylalanine	0.0818651	-0.0211354	0.031506	0.152593	-0.0278486	-0.00172487	-0.025416	0.110327	-0.126899	-0.0740401	0.122541	0.0724771	-0.0292002	0.0186197	-0.0607555	-0.0590315	-0.124081	0.0451226	-0.120869	0.185155	0.0209271	0.0245691
phosphoenolpyruvate	-0.0116837	-0.0606838	-0.0492326	0.00336243	0.00427092	0.0688796	0.100971	0.0485296	-0.0310525	0.112817	-0.0308183	-0.0334602	-0.0101951	-0.0204735	0.0027741	-0.0280434	-0.00186875	0.0639268	0.00404798	-0.0304041	-0.0265689	-0.032682
pyridoxine	0.0240391	-0.0868155	0.0237639	0.0285095	-0.00204162	0.0245131	0.0143584	-0.00900777	-0.060554	-0.0265096	0.0279987	-0.0136864	0.0221763	0.00204748	-0.000887972	-0.00790898	-0.0182371	0.0679338	-0.0637391	0.0795172	0.0175134	0.0175977
glyceraldehyde 3-phosphate	0.0553386	0.065241	-0.0153677	-0.0325866	-0.0129752	-0.022697	-0.0467384	0.0157158	0.116404	-0.0883031	0.0589331	0.022287	0.0116215	-0.0429298	-0.0733021	0.0648218	0.0342143	0.00875928	0.121509	-0.069098	0.0208943	-0.0604785
glycerone phosphate	0.0553386	0.065241	-0.0153677	-0.0325866	-0.0129752	-0.022697	-0.0467384	0.0157158	0.116404	-0.0883031	0.0589331	0.022287	0.0116215	-0.0429298	-0.0733021	0.0648218	0.0342143	0.00875928	0.121509	-0.069098	0.0208943	-0.0604785
sn-glycerol 3-phosphate	0.00844285	-0.194573	-0.0527282	-0.0195268	0.151342	0.0521266	0.0286165	0.0244919	-0.0771144	0.00211763	0.212118	-0.0209339	-0.0365718	-0.0511237	0.0326337	-0.0347371	-0.00277007	0.0846081	-0.0860543	-0.0605836	0.072916	0.0155202
3-dehydroshikimate	-0.00397349	-0.164055	-0.0337237	-0.0221492	0.10174	0.040747	0.0504498	-0.00732624	-0.0126404	-0.0521874	0.0861298	-0.00159838	-0.0252979	-0.0419572	0.0178499	-0.0266006	0.045648	0.061074	-0.0359529	-0.0209932	0.0534556	0.00273286
decanoate	0.12594	-0.189462	0.0653258	0.119343	0.0992528	0.0469538	0.0829562	-0.0674499	-0.23417	0.100564	-0.00781919	0.0379344	0.123426	0.00116266	0.0175291	-0.0965055	-0.150486	0.04431	-0.157049	0.0982064	0.0545967	-0.028906
2-acetamido-5-oxopentanoate	-0.0302167	-0.112639	-0.058347	0.116728	-0.00785998	0.124228	0.0302039	0.0530702	-0.111292	-0.0439906	0.219521	0.0339249	-0.0691492	0.0110244	0.0271601	-0.0533623	-0.144089	-0.0661209	-0.117174	0.0922857	0.0551909	0.0974081
cis-aconitate(3-)	-0.114131	-0.0978622	0.0707274	-0.055895	0.103461	-0.0579233	0.052495	-0.0233475	0.00928476	-0.0372388	-0.0254511	-0.0208727	-0.00832051	-0.0360625	0.00904889	0.0505649	0.0330969	-0.00536744	-0.0440635	0.0251197	0.0447545	0.0641177
trans-aconitate(3-)	-0.114131	-0.0978622	0.0707274	-0.055895	0.103461	-0.0579233	0.052495	-0.0233475	0.00928476	-0.0372388	-0.0254511	-0.0208727	-0.00832051	-0.0360625	0.00904889	0.0505649	0.0330969	-0.00536744	-0.0440635	0.0251197	0.0447545	0.0641177
(2s)-2-isopropyl-3-oxosuccinate(2-)	0.0423237	-0.0971004	0.0448781	0.000299242	0.0475342	0.0366617	0.0931009	0.041462	-0.0427563	-0.0919285	0.0347135	-0.0106226	-0.0032327	-0.0635742	-0.0237011	0.00140168	-0.0025265	0.0585262	-0.00860766	-0.0790836	0.104119	-0.0903389
shikimate	0.0423237	-0.0971004	0.0448781	0.000299242	0.0475342	0.0366617	0.0931009	0.041462	-0.0427563	-0.0919285	0.0347135	-0.0106226	-0.0032327	-0.0635742	-0.0237011	0.00140168	-0.0025265	0.0585262	-0.00860766	-0.0790836	0.104119	-0.0903389
n(2)-acetyl-l-ornithine	-0.0231181	-0.142669	-0.00188829	0.0774813	0.280628	0.0725358	0.0908733	0.014251	-0.213758	0.0144567	0.143067	0.136091	-0.056486	0.0266031	0.0184523	-0.114144	-0.181281	-0.0165154	-0.166934	0.0610254	0.0803038	0.0671331
l-arginine	0.0755507	-0.143478	-0.0100128	-0.0122205	-0.0184529	-0.277605	-0.0019523	0.0614767	-0.187951	0.0220125	0.215374	0.0427132	0.0093671	-0.0225776	-0.00228876	-0.0251782	-0.100022	0.0639589	-0.107319	0.100112	0.0186102	0.065665
indole-3-acetate	-0.00518644	-0.0962946	-0.0226363	-0.0508696	0.115799	0.0322886	0.0503938	0.0278754	0.0479365	-0.0556137	0.0629074	-0.00844271	0.000429827	-0.0525811	-0.0418356	-0.0145443	-0.00332434	0.0647787	0.040258	-0.037588	0.0137279	0.0126376
l-citrulline	0.076099	-0.139256	-0.0475972	0.171487	0.78146	0.710838	0.0981031	0.000899957	-0.236422	-0.0188742	0.111344	0.0980024	-0.00902393	0.0204344	-0.0364274	-0.098366	-0.176281	0.0449394	-0.111622	0.0891799	0.0656661	0.044903
n-carbamoyl-l-aspartate	0.0553302	-0.233368	-0.0223629	-0.0250848	0.0691942	0.00124964	0.0686039	0.0438934	-0.054633	0.0244723	0.125766	-0.0533248	0.022281	-0.0606815	-0.00196055	-0.0315856	0.00118866	0.0216398	-0.064092	-0.0283217	0.0504367	-0.0381202
allantoate	-0.00340887	-0.122171	0.00933018	-0.0432129	0.0330046	0.0462551	0.0615262	0.032207	-0.00372147	-0.0137607	0.0732759	-0.0282795	0.0268533	-0.0425567	0.000519564	0.000190337	0.00797141	0.0827171	-0.0390989	-0.0996229	0.00487135	-0.0199279
(2r,3s)-3-isopropylmalate(2-)	0.0662705	-0.189428	0.0833195	0.0929773	-0.10914	0.0328468	0.0328678	0.0565473	-0.32285	0.0474585	0.148496	0.113168	-0.00676023	-0.00722763	-0.00493803	-0.0654619	-0.192222	-0.0132089	-0.183827	-0.00569342	0.0573124	0.0277683
2-isopropylmalate(2-)	0.0662705	-0.189428	0.0833195	0.0929773	-0.10914	0.0328468	0.0328678	0.0565473	-0.32285	0.0474585	0.148496	0.113168	-0.00676023	-0.00722763	-0.00493803	-0.0654619	-0.192222	-0.0132089	-0.183827	-0.00569342	0.0573124	0.0277683
diphosphate	-0.0269112	0.0467236	0.0227088	-0.00103834	-0.0193119	-0.0114255	0.00656629	-0.0172498	-0.0440583	-0.00735544	-0.0292969	-0.00374588	0.00789669	-0.0303602	0.0553029	0.0497529	-0.00747133	-0.00332597	0.0174676	0.0175313	-0.0234764	0.038208
3-(4-hydroxyphenyl)pyruvate	-0.0158805	-0.0367673	-0.0149792	-0.0236098	-0.000585337	0.0060524	0.00575608	-0.0167646	0.0333058	-0.00138647	0.00661188	-0.032586	-0.037212	-0.0238242	-0.0243117	-0.00209072	0.050046	0.0341665	0.0138337	0.037822	0.0216735	-0.00684321
d-fructose	-0.090123	-0.167309	0.027725	-0.0855125	0.070905	-0.157734	0.0867619	-0.0643065	-0.0375086	0.034199	-0.0244931	-0.0495614	-0.0102609	-0.0206212	0.0864421	0.040983	0.106683	0.0739198	-0.083273	0.0335109	0.00892999	0.0900032
d-galactose	-0.090123	-0.167309	0.027725	-0.0855125	0.070905	-0.157734	0.0867619	-0.0643065	-0.0375086	0.034199	-0.0244931	-0.0495614	-0.0102609	-0.0206212	0.0864421	0.040983	0.106683	0.0739198	-0.083273	0.0335109	0.00892999	0.0900032
d-glucose	-0.090123	-0.167309	0.027725	-0.0855125	0.070905	-0.157734	0.0867619	-0.0643065	-0.0375086	0.034199	-0.0244931	-0.0495614	-0.0102609	-0.0206212	0.0864421	0.040983	0.106683	0.0739198	-0.083273	0.0335109	0.00892999	0.0900032
d-mannose	-0.090123	-0.167309	0.027725	-0.0855125	0.070905	-0.157734	0.0867619	-0.0643065	-0.0375086	0.034199	-0.0244931	-0.0495614	-0.0102609	-0.0206212	0.0864421	0.040983	0.106683	0.0739198	-0.083273	0.0335109	0.00892999	0.0900032
l-sorbose	-0.090123	-0.167309	0.027725	-0.0855125	0.070905	-0.157734	0.0867619	-0.0643065	-0.0375086	0.034199	-0.0244931	-0.0495614	-0.0102609	-0.0206212	0.0864421	0.040983	0.106683	0.0739198	-0.083273	0.0335109	0.00892999	0.0900032
myo-inositol	-0.090123	-0.167309	0.027725	-0.0855125	0.070905	-0.157734	0.0867619	-0.0643065	-0.0375086	0.034199	-0.0244931	-0.0495614	-0.0102609	-0.0206212	0.0864421	0.040983	0.106683	0.0739198	-0.083273	0.0335109	0.00892999	0.0900032
3-(4-hydroxyphenyl)lactate	0.000193494	-0.0266748	0.0261442	-0.0466584	0.0383825	-0.0437758	-0.0303153	0.0276442	0.0278618	0.00790559	0.00293673	0.0369361	-0.011235	0.0128512	-0.0273145	-0.0149914	-0.00101981	0.0260164	0.000624395	0.00473582	0.00700787	0.0070165
d-glucitol	0.0269263	-0.169452	0.0898679	0.119837	0.014752	0.0328798	0.0820374	-0.00903733	-0.149713	0.121911	-0.211606	-0.0099462	0.0706679	0.0944506	-0.0215629	-0.0788429	-0.123737	0.00517321	-0.07939	0.229228	0.0364648	0.0407828
l-glucitol	0.0269263	-0.169452	0.0898679	0.119837	0.014752	0.0328798	0.0820374	-0.00903733	-0.149713	0.121911	-0.211606	-0.0099462	0.0706679	0.0944506	-0.0215629	-0.0788429	-0.123737	0.00517321	-0.07939	0.229228	0.0364648	0.0407828
choline phosphate	-0.0189838	-0.00574465	-0.012051	0.0467337	0.0251923	-0.0137198	-0.00266359	0.0571074	-0.0176353	-0.0627917	0.0507568	0.0208143	-0.0636977	0.0156834	0.0296	-0.071836	-0.0362462	0.0523934	-0.0676877	0.0567871	0.0200887	0.00714003
3-phosphonatooxypyruvate(3-)	0.0373091	-0.108657	-0.0331364	0.0127422	-0.0714784	0.0433797	-0.0188634	-0.00506475	0.0384847	-0.0118266	0.0480119	0.030011	0.0100359	-0.000581318	-0.0262101	-0.00366012	0.00500388	-0.0113034	0.00365816	-0.0348046	0.0163347	-0.0116195
2-hydroxy-3-oxobutyl phosphate	-0.0138099	-0.0403739	0.00755636	0.00350509	0.0216109	-0.00188533	0.00256885	-0.0455804	0.0844341	-0.0537039	0.022924	-0.0223829	-0.00711973	-0.027635	-0.0237156	0.0289736	0.0497491	0.028383	0.0473476	-0.0402938	0.0251653	-0.00831814
o-phospho-l-serine	0.0896355	-0.181984	0.133885	0.129834	-0.0088141	0.097812	-0.0389543	0.0602243	-0.409215	0.186354	0.0371447	0.159422	-0.0520234	0.0796727	0.0503231	-0.164397	-0.158273	-0.0220848	-0.287507	0.0260979	-0.0572664	0.053761
2-amino-3-(3-oxoprop-1-enyl)but-2-enedioate	0.0757952	-0.149476	0.103049	0.0926193	-0.0699777	0.0463264	-0.0224119	0.0251901	-0.400394	0.102528	0.0407343	0.101235	0.0134123	0.0381325	0.0601205	-0.175013	-0.160167	-0.0202966	-0.294969	0.0423595	-0.0606543	0.0126187
2-phospho-d-glyceric acid	0.0254516	-0.263036	0.0408092	0.0596514	-0.0591633	0.0148542	0.0652185	-0.000896372	-0.197954	0.0134065	0.0761187	-0.0490225	0.0150243	0.00929689	0.0355349	-0.0573225	-0.0499629	0.0543401	-0.139117	0.0306813	-0.0266597	0.0724292
3-phospho-d-glyceric acid	0.0254516	-0.263036	0.0408092	0.0596514	-0.0591633	0.0148542	0.0652185	-0.000896372	-0.197954	0.0134065	0.0761187	-0.0490225	0.0150243	0.00929689	0.0355349	-0.0573225	-0.0499629	0.0543401	-0.139117	0.0306813	-0.0266597	0.0724292
8-amino-7-oxononanoate	0.0597341	0.0217627	-0.344982	-0.270917	-0.0549553	-0.0275546	0.021436	0.0629064	-0.0131094	-0.049761	-0.152698	-0.0821042	0.137864	0.220589	0.000555824	0.0312977	-0.0285109	0.00128021	-0.0125397	-0.0427177	-0.0617832	-0.0159409
(2e)-3-(methoxycarbonyl)pent-2-enedioic acid	0.151096	-0.299768	0.12969	0.174101	-0.133606	-0.0682649	0.0719484	-0.0143259	-0.1913	0.11738	0.0237758	-0.0603185	0.0411236	0.125023	0.0239329	-0.0466321	-0.0307759	0.120034	-0.0770568	-0.0169157	-0.012329	-0.0258508
but-1-ene-1,2,4-tricarboxylic acid	0.151096	-0.299768	0.12969	0.174101	-0.133606	-0.0682649	0.0719484	-0.0143259	-0.1913	0.11738	0.0237758	-0.0603185	0.0411236	0.125023	0.0239329	-0.0466321	-0.0307759	0.120034	-0.0770568	-0.0169157	-0.012329	-0.0258508
n-acetyl-l-glutamate(2-)	0.0304132	-0.194502	0.0355873	0.0584168	0.205095	0.082592	0.0135169	-0.00914	-0.256088	0.0366931	0.0997713	0.0926517	-0.0413377	0.0183885	0.00566731	-0.112603	-0.200578	0.00164485	-0.162507	0.123343	0.0693361	0.061849
3-dehydroquinate	0.0262646	-0.167314	0.0630288	0.0159453	0.00967683	0.0531419	0.0104364	0.0442457	-0.119043	-0.0378183	0.104201	-0.058581	-0.0440882	-0.0102803	0.048101	-0.0286614	0.0379564	0.0464576	-0.107685	-0.00456003	0.11896	0.0244824
3-hydroxy-2-isopropyl-4-methoxy-4-oxobutanoate	0.0664371	-0.112526	0.023115	0.0441931	0.0826124	0.0221547	0.0634892	0.0478433	-0.169948	-0.00894095	0.0988339	0.0474401	-0.00603913	0.0781684	-0.0970988	-0.0524383	-0.117229	0.0257477	-0.0816554	-0.0194961	0.0778415	0.00457087
citrate(3-)	-0.0786784	-0.204355	0.00870018	-0.116821	0.197769	-0.0995702	0.0519092	-0.0446567	0.0426342	-0.0115685	-0.0589036	-0.0447505	-0.0428683	-0.0175049	0.0328	0.0438149	0.0653731	0.0414486	-0.0491072	0.0490711	0.0140181	0.0917948
isocitrate(3-)	-0.0786784	-0.204355	0.00870018	-0.116821	0.197769	-0.0995702	0.0519092	-0.0446567	0.0426342	-0.0115685	-0.0589036	-0.0447505	-0.0428683	-0.0175049	0.0328	0.0438149	0.0653731	0.0414486	-0.0491072	0.0490711	0.0140181	0.0917948
o-phospho-l-homoserine	0.0220577	-0.0586741	0.0282213	-0.0501374	-0.0850321	0.193847	-0.132222	0.16034	-0.149163	0.0137477	0.0773992	0.123792	-0.0316648	0.0869789	-0.0223969	-0.130134	0.0147108	0.0056438	-0.170372	-0.0565026	0.0841048	0.0526891
laurate	0.110293	-0.205875	0.0157635	-0.0281327	0.066781	-0.0427864	0.139709	0.0156763	-0.0999298	0.0699699	-0.0139938	-0.0335923	0.0918832	-0.0235709	-0.0303804	-0.0528591	-0.0599382	0.115312	-0.0612726	-0.0105816	0.00881449	-0.00101643
o-acetylcarnitine	0.0429646	-0.0332862	0.0449529	0.0766678	-0.0168874	0.11539	-0.0272185	0.0868934	-0.135175	-0.0367039	-0.00380084	0.0859146	0.0151637	0.00498141	-0.025367	-0.0707144	-0.0166389	0.00238132	-0.0393286	0.0918791	-0.0349325	0.0276722
2-oxaloglutaric acid	-0.0557901	-0.127767	0.0204771	-0.0335908	-0.0243516	-0.0685907	0.0127326	-0.0378768	-0.00577149	-0.0210282	-0.0127039	-0.0567268	-0.00176038	-0.0164832	0.0190554	0.0256196	0.0320038	0.0564843	-0.0337979	0.0252033	0.0344288	0.0598623
3-(indol-3-yl)pyruvate	-0.00364675	-0.0755515	0.0114438	-0.041176	-0.0304663	0.00101685	0.0759177	0.0846755	-0.0237487	-0.0325318	-0.004333	-0.0155129	-0.024396	-0.0234365	-0.0392246	-0.0178032	0.0375611	-0.0274358	-0.0578833	0.0362117	0.113284	0.055231
lipoamide	-0.0281581	-0.0630092	-0.0360467	0.0160464	-0.0651754	-0.0375708	0.0678641	-0.00189156	-0.00558439	-0.0473569	-0.000619937	0.0176065	-0.0189769	0.0357991	0.00767789	-0.0426285	0.0334727	-0.013974	-0.0171571	-0.0828993	0.0363218	0.0529501
(2s,3r)-3-hydroxybutane-1,2,3-tricarboxylic acid	0.127922	-0.332896	0.104312	0.247275	-0.240734	-0.148544	0.0974905	-0.0382775	-0.187085	0.100676	0.0192349	-0.0755063	0.0567927	0.103202	0.0479664	-0.077666	-0.0658426	0.180676	-0.168212	-0.0410456	0.00679795	0.0664097
2-methylcitrate(3-)	0.127922	-0.332896	0.104312	0.247275	-0.240734	-0.148544	0.0974905	-0.0382775	-0.187085	0.100676	0.0192349	-0.0755063	0.0567927	0.103202	0.0479664	-0.077666	-0.0658426	0.180676	-0.168212	-0.0410456	0.00679795	0.0664097
homocitrate(3-)	0.127922	-0.332896	0.104312	0.247275	-0.240734	-0.148544	0.0974905	-0.0382775	-0.187085	0.100676	0.0192349	-0.0755063	0.0567927	0.103202	0.0479664	-0.077666	-0.0658426	0.180676	-0.168212	-0.0410456	0.00679795	0.0664097
homoisocitrate(3-)	0.127922	-0.332896	0.104312	0.247275	-0.240734	-0.148544	0.0974905	-0.0382775	-0.187085	0.100676	0.0192349	-0.0755063	0.0567927	0.103202	0.0479664	-0.077666	-0.0658426	0.180676	-0.168212	-0.0410456	0.00679795	0.0664097
dihydrolipoamide	0.125491	-0.267227	0.0988624	0.180073	-0.201652	-0.106325	0.11269	-0.0442614	-0.138454	0.0859222	0.0181728	-0.0638827	0.0430132	0.0172673	0.0218659	0.0243747	0.00337993	0.164947	-0.0545925	-0.0409415	-0.0223877	0.0512232
4-phospho-l-aspartate	0.00183802	-0.100506	0.0781595	0.0750231	-0.0699106	-0.0316672	0.00856766	0.0344417	0.00369999	-0.0380953	0.0159426	0.0836223	0.0575837	0.110139	-0.0803676	-0.0655708	-0.0508129	-0.000252784	-0.080285	-0.0154787	0.00800993	0.0121361
(r)-3-hydroxy-2-oxo-4-phosphonooxybutanoic acid	-0.0132992	-0.14932	-0.0370336	-0.0100927	0.103423	-0.0239999	0.0251872	-0.0471626	0.0469723	-0.057711	0.0100894	-0.0173603	-0.0356876	-0.0233376	0.00392018	0.0023071	-0.0496227	0.0145328	0.0438807	0.0505517	0.0478801	-0.0140779
2-deoxy-d-ribofuranose 1-phosphate	-0.0431491	-0.111784	-0.00713093	0.00721287	0.0728457	0.0441169	0.0781107	-0.015594	-0.0104357	-0.0679095	0.067524	-0.0456571	-0.0109486	-0.0476764	-0.0144354	0.00362333	-0.00169604	0.0270884	-0.0743357	-0.0238927	0.0182158	0.0343792
2-deoxy-d-ribose 5-phosphate	-0.0431491	-0.111784	-0.00713093	0.00721287	0.0728457	0.0441169	0.0781107	-0.015594	-0.0104357	-0.0679095	0.067524	-0.0456571	-0.0109486	-0.0476764	-0.0144354	0.00362333	-0.00169604	0.0270884	-0.0743357	-0.0238927	0.0182158	0.0343792
dethiobiotin	0.0675857	-0.205148	0.036126	0.126305	0.114178	0.0607492	0.0168942	-0.0305869	-0.137679	0.00196366	0.0342344	0.0120555	0.00591714	0.0443311	0.00669816	-0.0107258	-0.10417	0.0322973	-0.121786	0.0643004	0.0491583	0.00450874
4-(phosphonooxy)-l-threonine	-0.0706726	-0.231634	-0.0593223	-0.0411275	0.152089	0.0738531	0.178771	-0.149364	-0.169833	0.17237	0.0659711	0.112416	-0.0467963	0.0265082	0.0215048	0.0172541	0.0237899	0.0307734	-0.0922794	0.0816786	0.00796124	0.0320553
glycerophosphatidylethanolamine	0.0222227	-0.160734	0.0100157	0.0137896	0.105179	0.0564467	0.0595012	0.114698	-0.198807	-0.00535479	0.132951	0.133562	-0.104747	0.0443353	-0.0211782	-0.0714899	-0.113384	0.0812222	-0.141415	0.030611	-0.0456834	0.0305845
o-succinyl-l-homoserine	0.0594508	-0.101103	0.0148524	-0.000584058	-0.0787331	-0.0547804	0.101504	-0.0658902	0.0337388	-0.0210101	0.04238	0.0546622	0.00567457	-0.0427412	-0.0396469	-0.0388482	0.0859041	0.0311835	-0.138549	0.0438763	0.000898724	0.025743
(r)-pantothenate	0.0173484	-0.136916	-0.0128841	0.0561738	0.0126573	-0.0667156	0.0486576	0.023896	-0.0714738	-0.0212007	-0.016952	0.0136492	0.00326552	0.01752	0.0182634	-0.0127833	0.0618352	0.0449519	-0.118953	0.124435	0.0195026	0.0681772
3-(imidazol-4-yl)-2-oxopropyl dihydrogen phosphate	0.00775418	-0.038015	-0.0157898	-0.00617414	0.0140196	0.0350913	-0.0226764	0.020483	0.0642524	-0.0346454	0.0356431	-0.0160829	0.00261985	-0.00505937	-0.0228319	0.0107877	0.0242358	0.00842068	0.0420986	-0.0491964	0.0224409	-0.0392674
l-cystathionine	0.0243607	0.231908	0.0315713	0.0245543	0.0499541	-0.00197844	0.0336759	-0.0401115	-0.0434921	-0.0155972	-0.0285517	0.00402979	-0.000534982	0.0015289	-0.0169967	-0.00644915	0.0212859	0.0511829	-0.0382179	0.0285162	-0.0040794	0.0110624
4-amino-4-deoxychorismate(2-)	0.0259985	-0.0599541	-0.0998183	-0.0240189	-0.0321775	0.0360332	0.0484176	-0.0629844	-0.0159901	-0.0122145	0.0499184	0.0504842	-0.0149649	-0.0360979	-0.0583078	-0.0165741	0.054617	0.0406226	-0.0522377	0.0963777	-0.00848588	0.0123557
porphobilinogen	0.025995	-0.0985899	-0.00800734	0.0891855	0.0460692	0.0109394	0.0529468	-0.00278373	-0.0380839	-0.0297167	0.0649034	-0.00406471	-0.0320608	0.00217942	-0.0506145	-0.0882135	-0.0030757	0.1071	-0.0454386	0.071758	0.00577698	0.0127583
myristoleate	0.0149799	-0.0467237	0.00138842	-0.0132286	0.0691903	-0.00338435	0.0313486	-0.0238956	-0.0563167	-0.0305524	-0.00389013	0.0533447	0.0428662	0.026324	-0.0071092	0.0022813	0.011528	0.0423264	-0.0347615	0.0389274	-0.00758116	-0.018112
l-gamma-glutamyl phosphate	0.0525321	-0.115695	0.0377436	0.0470995	0.0549268	-0.00156337	-0.0239856	0.0161999	-0.203888	0.0782616	0.0251941	0.0711484	0.0389213	0.00691754	0.0190569	-0.108524	-0.170246	0.000368235	-0.1906	0.0603627	-0.00915219	0.051002
2-deoxycytidine	-0.077923	-0.0940191	-0.00168581	0.0128008	0.0270631	-0.0712692	0.00964095	-0.0410454	0.113722	-0.0764786	0.034788	-0.0727568	0.010228	-0.0511482	0.00343058	0.0728581	0.089998	0.0874802	0.130676	-0.0181984	-0.0766222	-0.00296498
(r)-5-phosphomevalonic acid	0.0544844	-0.202448	0.174363	0.160422	-0.00856043	-0.0707313	0.136905	-0.147501	-0.302743	0.223232	-0.0104659	0.0442551	-0.0105423	-0.058428	0.0358275	-0.0268339	0.02723	0.131528	-0.0530535	0.207581	0.079969	-0.0519919
2-deoxyuridine	-0.0254321	-0.149879	-0.0226352	-0.0751996	0.045458	-0.0788016	0.120822	0.0164696	0.0370414	-0.0432392	0.054914	-0.078522	-0.0209219	-0.0143144	-0.0317885	0.0305238	-0.0167058	0.127592	-0.0153466	0.0759214	0.0238092	0.0267878
myristate	0.045841	-0.0217091	-0.0140645	-0.070627	0.0508555	-0.0734134	0.017232	-0.0140252	-0.0446549	-0.00977128	0.0556751	0.0574629	0.046203	0.00077543	-0.0167739	-0.00779492	-0.0475652	0.00974361	-0.0212801	-0.0273201	-0.0415275	0.00139662
5-phospho-beta-d-ribosylamine	0.0190289	-0.208003	0.0128041	0.0360125	-0.00157842	0.0334274	0.0455869	0.063755	-0.01672	0.0304475	0.0642815	0.0518702	-0.0552167	-0.0452129	-0.105802	-0.0922493	-0.0662536	0.0745141	-0.131147	0.0387076	-0.00281812	0.019678
n-formyl-l-kynurenine	-0.0508397	-0.0313739	-0.0978308	0.151327	0.0699203	0.0537549	0.0898084	0.134525	-0.0437528	-0.0333514	0.0199802	-0.00562604	-0.0694546	0.0383114	-0.0321876	0.00868134	-0.102675	0.0865247	-0.0871427	0.0145751	0.0310184	0.015349
5-(methylsulfanyl)-2,3-dioxopentyl phosphate	-0.0131492	-0.113256	-0.00280122	0.0308605	0.00632546	-0.0343573	0.0577299	0.0300693	0.00889231	0.0179294	-0.0303189	0.00051977	-0.00688012	-0.00831835	-0.0101207	-0.0368877	0.0341407	-0.00246314	-0.0274555	0.078093	0.0314031	0.0320581
thymidine	-0.034034	-0.0150142	0.00291384	0.0373421	0.0412515	-0.03154	0.106287	0.0621111	0.00702895	-0.016515	0.00838736	0.106568	0.0138347	-0.00319949	-0.0249667	-0.0588667	0.000156861	0.016148	-0.0378388	0.00841538	0.0161971	0.0179274
cytidine	0.0314569	0.00270907	0.0709063	0.177482	0.024423	-0.0453016	0.0732112	0.0463026	-0.0680657	0.0326333	0.0114644	0.00268625	0.0318296	0.0320694	-0.0634508	-0.0649001	-0.150117	0.0817953	-0.106418	0.122255	0.0903967	0.0412453
uridine	-0.0284213	-0.070377	0.00414089	-0.00658905	-0.0250512	-0.0744988	0.0984977	0.0267737	-0.112161	-0.0175287	-0.025455	0.0044823	-0.00575789	0.00641404	0.0198012	-0.0749255	-0.094124	0.0648497	-0.193424	0.199089	0.101825	0.115422
biotin	0.00862181	-0.0735811	-0.015139	0.0293882	0.0377203	-0.0974489	0.0990766	0.0880126	-0.13283	-0.0264592	0.074053	0.053751	-0.0294786	0.0113778	0.0344921	-0.1203	-0.08132	0.106498	-0.183061	0.121724	0.0474952	0.0932393
n(1)-acetylspermine	-0.0174889	-0.0756742	-0.0412397	0.0499172	-0.0232846	0.0244669	0.0367641	-0.0333449	-0.0434638	0.000525347	0.0167204	0.0302687	-0.0250928	0.0224692	-0.0336363	0.0318675	-0.000812232	0.0635431	-0.0432681	-0.00421017	-0.0169153	0.00597332
pyridoxal 5-phosphate	0.029452	-0.0474527	-0.043498	-0.00242987	0.0269365	0.00686316	0.0871292	0.0301723	-0.101658	0.0186365	0.0932953	0.0457355	0.00860366	0.0180889	-0.000705395	-0.0983417	-0.103695	-0.0475001	-0.101704	0.102417	0.08649	0.0239124
pyridoxamine 5-phosphate	-0.051244	-0.100455	-0.0989672	-0.0233699	0.0628197	-0.0501739	0.0254969	-0.0181688	0.107233	-0.0732705	-0.00369875	-0.010848	-0.0088861	-0.0483596	0.00373535	0.0572303	0.0624052	0.0249835	0.0100872	-0.00180065	-0.00874052	0.0150017
2-deoxyadenosine	0.0180202	-0.0385579	0.0173284	0.00214573	0.0149286	0.0323788	-0.0701382	0.0277374	-0.0744031	-0.0218021	0.0222423	0.0310002	0.0454676	0.0396725	-0.0720187	0.0054976	-0.0383857	0.0415416	-0.0816219	0.023449	0.0730259	-0.016787
palmitoleate	0.0980497	-0.0967003	0.0346568	0.0334393	-0.0420205	0.00497663	0.0467602	-0.0169517	-0.0575374	0.0276963	-0.0144036	0.0560906	0.0631055	-0.0195823	-0.0191884	-0.0504788	-0.0702355	0.0728046	-0.0762531	0.120829	-0.0262885	0.00194292
2-(3-amino-3-carboxypropyl)-l-histidine	0.0118503	-0.192752	0.078717	-0.00326236	-0.0222522	-0.11047	0.0381253	0.0331968	-0.098509	-0.0403253	0.109594	-0.0154246	0.00631734	0.100852	-0.0216329	-0.054398	-0.165647	0.169488	-0.0693358	0.00253994	0.0595043	-0.0117842
2-hydroxyhexadecanal	0.0268744	0.00817562	-0.0267422	-0.0415846	-0.0177845	-0.0625827	-0.0195629	0.00187475	-0.00380303	-0.0137389	-0.0212678	0.0635851	0.00819971	0.0128446	-0.0151296	-0.000467695	0.00376876	-0.003001	0.012117	-0.00215161	-0.0239714	0.0153439
palmitate	0.0268744	0.00817562	-0.0267422	-0.0415846	-0.0177845	-0.0625827	-0.0195629	0.00187475	-0.00380303	-0.0137389	-0.0212678	0.0635851	0.00819971	0.0128446	-0.0151296	-0.000467695	0.00376876	-0.003001	0.012117	-0.00215161	-0.0239714	0.0153439
sn-glycero-3-phosphocholine	0.0821612	-0.179347	0.00844604	0.208116	0.620496	0.512099	0.0537476	0.0354455	-0.137597	0.0108782	0.152537	0.0653243	0.00564711	-0.00891525	-0.0634117	-0.0922383	-0.181437	0.0713928	-0.0577831	0.0227172	0.0948466	-0.0312759
s-methyl-5-thio-alpha-d-ribose 1-phosphate	-0.0577308	-0.0358175	0.00984443	-0.0235714	-0.0600026	0.0645787	-0.000933938	0.0288293	0.066782	-0.0258356	-0.0121742	-0.00591906	0.0150195	0.00626676	0.00493731	0.00545851	0.027192	0.0452206	0.0139572	0.0297074	0.0302184	0.0151458
s-methyl-5-thio-d-ribulose 1-phosphate	-0.0577308	-0.0358175	0.00984443	-0.0235714	-0.0600026	0.0645787	-0.000933938	0.0288293	0.066782	-0.0258356	-0.0121742	-0.00591906	0.0150195	0.00626676	0.00493731	0.00545851	0.027192	0.0452206	0.0139572	0.0297074	0.0302184	0.0151458
1d-myo-inositol 1-phosphate	0.0352874	-0.0967712	0.141353	0.128271	-0.0536315	0.00650078	0.103222	0.0307275	-0.0249387	-0.132819	0.0999381	-0.0687695	-0.0254959	0.0163077	0.0405979	-0.124441	0.00578247	0.156174	-0.0659213	0.166008	0.0668686	0.0144617
1d-myo-inositol 3-phosphate	0.0352874	-0.0967712	0.141353	0.128271	-0.0536315	0.00650078	0.103222	0.0307275	-0.0249387	-0.132819	0.0999381	-0.0687695	-0.0254959	0.0163077	0.0405979	-0.124441	0.00578247	0.156174	-0.0659213	0.166008	0.0668686	0.0144617
aldehydo-d-glucose 6-phosphate	0.0352874	-0.0967712	0.141353	0.128271	-0.0536315	0.00650078	0.103222	0.0307275	-0.0249387	-0.132819	0.0999381	-0.0687695	-0.0254959	0.0163077	0.0405979	-0.124441	0.00578247	0.156174	-0.0659213	0.166008	0.0668686	0.0144617
alpha-d-galactose 1-phosphate	0.0352874	-0.0967712	0.141353	0.128271	-0.0536315	0.00650078	0.103222	0.0307275	-0.0249387	-0.132819	0.0999381	-0.0687695	-0.0254959	0.0163077	0.0405979	-0.124441	0.00578247	0.156174	-0.0659213	0.166008	0.0668686	0.0144617
beta-d-glucose 6-phosphate	0.0352874	-0.0967712	0.141353	0.128271	-0.0536315	0.00650078	0.103222	0.0307275	-0.0249387	-0.132819	0.0999381	-0.0687695	-0.0254959	0.0163077	0.0405979	-0.124441	0.00578247	0.156174	-0.0659213	0.166008	0.0668686	0.0144617
d-fructose 1-phosphate	0.0352874	-0.0967712	0.141353	0.128271	-0.0536315	0.00650078	0.103222	0.0307275	-0.0249387	-0.132819	0.0999381	-0.0687695	-0.0254959	0.0163077	0.0405979	-0.124441	0.00578247	0.156174	-0.0659213	0.166008	0.0668686	0.0144617
d-fructose 6-phosphate	0.0352874	-0.0967712	0.141353	0.128271	-0.0536315	0.00650078	0.103222	0.0307275	-0.0249387	-0.132819	0.0999381	-0.0687695	-0.0254959	0.0163077	0.0405979	-0.124441	0.00578247	0.156174	-0.0659213	0.166008	0.0668686	0.0144617
d-glucose 1-phosphate	0.0352874	-0.0967712	0.141353	0.128271	-0.0536315	0.00650078	0.103222	0.0307275	-0.0249387	-0.132819	0.0999381	-0.0687695	-0.0254959	0.0163077	0.0405979	-0.124441	0.00578247	0.156174	-0.0659213	0.166008	0.0668686	0.0144617
d-mannose 1-phosphate	0.0352874	-0.0967712	0.141353	0.128271	-0.0536315	0.00650078	0.103222	0.0307275	-0.0249387	-0.132819	0.0999381	-0.0687695	-0.0254959	0.0163077	0.0405979	-0.124441	0.00578247	0.156174	-0.0659213	0.166008	0.0668686	0.0144617
d-mannose 6-phosphate	0.0352874	-0.0967712	0.141353	0.128271	-0.0536315	0.00650078	0.103222	0.0307275	-0.0249387	-0.132819	0.0999381	-0.0687695	-0.0254959	0.0163077	0.0405979	-0.124441	0.00578247	0.156174	-0.0659213	0.166008	0.0668686	0.0144617
thiamine(1+)	-0.239938	-0.107363	-0.103638	0.284314	0.1595	-0.00100886	0.0518891	0.111833	-0.147277	-0.0730404	0.320639	0.0433666	-0.0979137	0.0657464	-0.0552009	-0.0388485	-0.175025	0.0503777	-0.137191	0.315754	0.0505787	0.119732
2-deoxyguanosine	0.0372965	-0.0826155	0.0376865	0.158891	-0.0461177	-0.0243416	0.0882285	0.0948268	-0.0818394	-0.0529487	0.0222688	-0.040094	0.0429381	0.0902595	-0.0393	0.00182369	-0.0868046	0.0357038	-0.0236645	0.26929	0.0654468	-0.0382224
adenosine	0.0372965	-0.0826155	0.0376865	0.158891	-0.0461177	-0.0243416	0.0882285	0.0948268	-0.0818394	-0.0529487	0.0222688	-0.040094	0.0429381	0.0902595	-0.0393	0.00182369	-0.0868046	0.0357038	-0.0236645	0.26929	0.0654468	-0.0382224
inosine	-0.0416733	-0.0383485	0.104552	-0.241402	-0.296361	-0.41232	-0.00061686	0.0710583	0.360889	-0.0981797	0.0160196	-0.0480012	-0.16135	-0.178903	-0.00353432	-0.140665	-0.0781619	0.173063	-0.13708	0.315963	0.158093	0.178619
n-acetyl-l-gamma-glutamyl phosphate	0.0448417	-0.101399	0.0569387	0.0503924	0.0384473	0.0285777	-0.0302276	0.0293769	-0.103322	-0.00377106	0.0506942	-0.0130436	0.042964	-0.0295597	-0.0142893	-0.0330379	-0.124859	0.0811888	-0.0783225	-0.0147101	0.10239	0.00198559
l-saccharopine	0.129213	-0.151248	0.0875805	0.0323953	-0.0908141	-0.0368039	-0.0541994	0.100917	-0.307405	0.0018514	0.167125	0.165693	0.0120339	-0.00224419	0.0206014	-0.100004	-0.165779	0.0123105	-0.225702	-0.0666049	0.0338105	-0.00130391
linoleic acid	-0.00965682	0.00908639	0.000104821	0.0206768	0.0110605	-0.0147233	0.075861	-0.0213626	0.0089325	-0.0424269	-0.00144266	0.020662	0.0253591	0.0476266	-0.033653	0.0321804	-0.0481077	0.0100259	-0.0282179	0.0117589	-0.0691169	-0.0188751
oleate	0.0645098	-0.0874796	-0.0031743	0.0220795	-0.0552081	-0.00559922	0.0364504	-0.0257388	-0.0371284	-0.0180537	0.0259986	0.0173858	0.0180561	-0.00855266	-0.019465	-0.0260867	-0.0541909	0.0409397	-0.0221704	0.0290265	-0.0123265	0.0330169
guanosine	0.00377335	-0.0902472	0.0315356	0.122226	0.00698805	0.0464306	-0.0183154	0.0907651	-0.0881922	-0.0317705	-0.0101227	-0.00557902	-0.00314918	0.11087	-0.0741906	-0.0512481	-0.0647904	0.0921188	-0.0769028	0.271262	-0.0474212	-0.0341373
xanthosine	0.0164121	-0.115639	-0.013807	-0.217831	-0.103531	-0.196163	-0.00564072	-0.0141474	0.160411	-0.153638	0.016962	-0.101096	-0.0136205	-0.103341	-0.0150779	0.0603318	0.124487	0.0863492	0.0583619	0.0345703	0.0721314	0.0900887
stearate	-0.0191546	0.0283556	-0.0289397	-0.044438	0.00972652	-0.0529244	-0.0338885	-0.0133933	-0.0115119	-0.0107007	-0.0119808	0.0689255	0.0159313	0.00747862	-0.000163452	0.00075749	-0.00169273	-0.0127114	-0.00381973	-0.023711	-0.00535312	0.0271024
n(1)-(5-phospho-d-ribosyl)glycinamide	-0.0583853	-0.100756	-0.0404324	-0.00826362	0.0586485	-0.0706041	0.0264378	0.0136262	0.0310381	-0.00452063	-0.00672601	-0.0319733	-0.0120645	-0.00491428	-0.0186099	0.0121229	0.0549832	0.0807824	-0.0538263	0.040661	0.0225871	0.0277667
7-phospho-2-dehydro-3-deoxy-d-arabino-heptonic acid	-0.00822402	-0.0705402	0.00848233	-0.0287516	-0.0243737	-0.027906	0.0275558	0.0126061	-0.0559372	-0.00787073	0.0234566	-0.0381326	0.00163435	0.00545333	0.00931317	-0.0193362	0.011072	0.0446505	-0.0195566	0.102615	0.0567915	0.0651677
sedoheptulose 7-phosphate	0.209875	-0.0587291	0.173135	0.254946	-0.39451	-0.0705199	0.0325977	-0.0752313	-0.17699	0.136515	0.0224448	-0.0257732	0.0893461	0.107748	-0.026208	-0.0543565	-0.0733997	-0.0105385	-0.0330107	0.00313225	0.00918482	-0.0152994
(n(omega)-l-arginino)succinic acid	0.0231698	-0.170435	0.0923028	-0.0653764	0.0811738	-0.0622004	0.109931	-0.0630858	-0.0847785	0.0544706	0.105087	0.0401273	-0.0788539	0.0522678	-0.00230532	-0.110492	-0.17	0.00582885	-0.144197	0.103801	0.094425	0.0872562
5-amino-1-(5-phospho-d-ribosyl)imidazole	0.0362479	-0.19614	0.0357499	0.15277	0.581352	0.550525	0.0626146	0.0382625	-0.219519	-0.0309923	0.0964744	0.0585194	-0.0345709	-0.0983293	-0.0319631	-0.068915	-0.172323	0.122024	-0.069043	0.0339038	0.0350465	0.0216004
5-s-methyl-5-thioadenosine	0.0332732	-0.0510233	0.0636662	0.0190639	-0.0257032	0.149322	0.12289	0.0256369	-0.145247	-0.057587	0.0174826	-0.0563932	0.022265	0.00199523	-0.0665793	-0.0507078	-0.170202	0.0492468	-0.0868854	0.108561	0.00997188	0.116919
4-amino-2-methyl-5-diphosphomethylpyrimidine	0.103414	-0.15304	-0.0659095	-0.0330432	0.0646428	-0.00621355	0.0749278	0.0507647	-0.13553	0.041106	0.00305799	0.042761	0.0362722	0.00268807	0.000910637	-0.0175031	-0.0513897	0.0217221	-0.155929	0.0832456	0.0508164	0.00122667
(r)-4-phosphopantothenic acid	0.0915298	-0.13951	-0.026663	0.0239096	0.0494446	0.100003	-0.152809	0.0996007	-0.167458	-0.0588212	0.0744961	0.0600539	0.0144162	0.0808458	-0.089244	-0.101388	-0.0361282	0.023323	-0.108718	0.0550824	-0.0162515	0.050105
3-dehydrosphinganine	0.0531689	0.0658672	-0.221193	-0.0850653	-0.0301239	-0.171497	0.0798968	-0.00409557	0.0067357	-0.0526544	-0.00357217	0.031225	0.0859797	-0.0352803	0.017931	-0.00853466	-0.0296203	0.0520497	0.066292	0.107802	-0.00698292	0.0257502
alpha-d-glucosamine 1-phosphate	0.0446825	-0.0918657	-0.168641	0.209435	0.201877	0.239601	-0.119557	0.00419522	0.0161949	0.0456645	0.0948207	0.00574399	-0.0882198	-0.0530289	0.00529511	-0.0454461	-0.231069	0.0736671	-0.0685646	-0.0299098	0.0601348	0.0487862
alpha-d-glucosamine 6-phosphate	0.0446825	-0.0918657	-0.168641	0.209435	0.201877	0.239601	-0.119557	0.00419522	0.0161949	0.0456645	0.0948207	0.00574399	-0.0882198	-0.0530289	0.00529511	-0.0454461	-0.231069	0.0736671	-0.0685646	-0.0299098	0.0601348	0.0487862
n-acetyl-alpha-d-glucosamine 1-phosphate	0.0446825	-0.0918657	-0.168641	0.209435	0.201877	0.239601	-0.119557	0.00419522	0.0161949	0.0456645	0.0948207	0.00574399	-0.0882198	-0.0530289	0.00529511	-0.0454461	-0.231069	0.0736671	-0.0685646	-0.0299098	0.0601348	0.0487862
n-acetyl-d-glucosamine 6-phosphate	0.0446825	-0.0918657	-0.168641	0.209435	0.201877	0.239601	-0.119557	0.00419522	0.0161949	0.0456645	0.0948207	0.00574399	-0.0882198	-0.0530289	0.00529511	-0.0454461	-0.231069	0.0736671	-0.0685646	-0.0299098	0.0601348	0.0487862
sphinganine	0.0712785	-0.183711	0.00295797	0.0822114	-0.120065	0.0205002	0.111906	0.0235436	-0.149739	-0.0332802	0.0834476	0.0991774	0.0732506	-0.0137006	-0.0315375	0.0323141	-0.0829708	0.173919	-0.0311799	0.0322007	-0.0322046	-0.053162
3,5-cyclic cmp	0.0748342	-0.140906	-0.0415677	0.0424083	0.0245889	0.00496083	-0.00256421	-0.0136882	-0.055751	-0.0104567	-0.0463742	0.0446869	-0.0264401	-0.0289882	0.0321856	0.00572811	0.018421	0.115395	-0.0466244	0.00411893	0.0125836	0.00530024
dcmp	0.0946773	-0.116509	-0.111214	0.0258773	0.101786	0.0137068	0.00771962	0.0575331	-0.109357	0.0252514	0.00987278	0.0400615	-0.0975225	-0.0851775	-0.053717	-0.10821	0.0227936	0.0268183	-0.140761	0.133162	0.0903819	0.0786587
glutathione	0.101066	-0.13884	0.0136038	0.051497	0.0967385	0.0166936	-0.101661	0.183315	-0.229642	0.0894669	0.0675577	0.124552	0.0587066	0.124764	-0.0292607	-0.0739925	-0.070715	-0.0328726	-0.145791	0.17285	0.032991	0.0857277
(r)-5-diphosphomevalonic acid	0.00475251	-0.0926679	0.0406726	-0.0320532	-0.00989153	0.0388854	0.0266898	0.0428292	-0.0259791	0.0124146	-0.0173508	-0.0454066	0.00716725	0.0200413	-0.0424081	0.0241693	-0.0201638	0.05866	-0.0850006	0.0871264	0.0377584	0.0399582
2-formamido-n(1)-(5-phospho-d-ribosyl)acetamidine	-0.00395092	-0.106091	0.0412575	0.0520364	-0.0113947	-0.014542	0.0996324	0.0683367	-0.121605	0.0379273	-0.0162279	0.038207	0.024942	-0.0716722	0.0371924	-0.14331	-0.182735	0.0476734	-0.230975	0.230248	0.0813123	0.154422
n(2)-formyl-n(1)-(5-phospho-d-ribosyl)glycinamide	0.0263943	-0.229061	0.119748	0.0843303	-0.0679098	0.0433541	0.0675421	0.0168602	-0.148716	-0.0613611	0.230143	0.0592453	-0.0146898	0.00995362	0.0349512	-0.0505871	-0.175009	0.0843466	-0.0614373	-0.0435753	-0.0650461	0.0775989
phosphatidylcholine	0.0930669	-0.114538	0.0766686	0.0584559	-0.0718782	-0.0239637	0.0264815	0.0476273	-0.226905	-0.0348701	0.191956	0.0607204	0.0469758	0.0203199	0.0274674	-0.0760815	-0.229096	0.0139102	-0.199354	0.0761879	0.0354386	0.0302823
phytosphingosine	-0.0634259	-0.0479638	-0.0761902	-0.0514801	0.178727	0.0458256	0.118032	0.0686076	-0.142718	0.06302	-0.0158994	0.0967912	-0.0380656	0.0358077	-0.0545549	-0.0313693	-0.0409995	0.142939	-0.123067	0.0897383	0.0380558	0.0390413
leukotriene a4	0.0281689	-0.082581	0.0860331	0.0708804	0.00653968	-0.015118	0.189222	0.0127029	0.0354567	-0.0656366	0.187119	0.0165711	-0.114192	-0.0185279	-0.034731	0.0774509	-0.0627539	0.0435766	-0.00828168	-0.0770023	0.111652	0.0298156
dtmp	0.0528247	-0.0122667	0.00274618	0.0902478	0.0424274	0.0513699	0.127404	-0.0206353	-0.0504775	-0.0637701	0.112701	-0.00633248	-0.0815377	-0.07522	0.00135217	-0.0716989	-0.209724	0.0154505	-0.116756	0.128926	0.0556287	0.0446828
cmp	0.16815	-0.053483	0.197823	0.336185	-0.0628148	0.162565	-0.0749451	0.0976672	-0.181126	-0.0423271	-0.137274	0.103817	-0.00140714	-0.078557	-0.053375	-0.104909	-0.141777	0.159405	-0.0357102	0.344196	0.225109	-0.100687
pseudouridine 5-phosphate	0.0861792	-0.0511129	0.179191	0.323884	-0.102446	0.0674271	-0.088068	0.0610824	-0.127453	-0.0481374	-0.104656	0.149186	0.00293118	0.000809026	-0.0431707	-0.106389	-0.0663099	0.198871	-0.0471369	0.238894	0.14772	-0.0534602
ump	0.0861792	-0.0511129	0.179191	0.323884	-0.102446	0.0674271	-0.088068	0.0610824	-0.127453	-0.0481374	-0.104656	0.149186	0.00293118	0.000809026	-0.0431707	-0.106389	-0.0663099	0.198871	-0.0471369	0.238894	0.14772	-0.0534602
3,5-cyclic imp	0.0295232	0.0441471	0.0295855	-0.110894	0.0400176	-0.0918499	-0.0219771	-0.0494836	0.193368	-0.107142	0.0388818	-0.0484663	-0.0214145	-0.0626217	-0.0683256	0.0754097	0.0958918	0.0278926	0.150216	-0.128736	-0.0318384	-0.0206919
damp	0.0202339	-0.0942822	0.0172689	0.0525403	0.013526	0.0483893	0.0554995	-0.0082096	-0.0499066	-0.0166376	0.0461853	0.0451804	0.0388146	0.0324558	-0.0340566	0.0208207	-0.0848929	0.0189039	-0.0489839	0.0020536	0.0943793	0.00590722
nicotinic acid d-ribonucleotide	0.0249169	-0.218838	0.046755	0.211467	0.0101767	-0.0584088	0.0227782	0.0465253	-0.118211	0.0983567	0.114365	-0.0627296	-0.0428494	0.0324578	-0.0192614	-0.0882693	-0.120541	0.0839629	-0.056151	0.019803	0.0138956	-0.0070362
7,8-dihydroneopterin 3-phosphate	0.0804663	-0.213187	0.213719	0.208981	0.0146119	0.0701353	0.0342761	0.0267128	-0.187414	0.087756	0.0335142	0.0403469	0.000861704	0.0663899	0.00494709	-0.0712347	-0.186213	0.0247525	-0.148471	0.0530488	-0.0558305	-0.0388887
(5s,6s)-di-hete	0.0374509	-0.0164005	0.0802157	-0.0605283	-0.0391958	-0.133679	0.101055	-0.0365274	0.0687402	-0.03783	0.0747642	-0.0763795	0.0157042	0.0277553	0.026822	-0.0243962	0.00886538	0.0139464	-0.0177198	-0.104727	-0.00206282	0.0204124
delta(6)-trans,delta(8)-cis-leukotriene b4	0.0374509	-0.0164005	0.0802157	-0.0605283	-0.0391958	-0.133679	0.101055	-0.0365274	0.0687402	-0.03783	0.0747642	-0.0763795	0.0157042	0.0277553	0.026822	-0.0243962	0.00886538	0.0139464	-0.0177198	-0.104727	-0.00206282	0.0204124
leukotriene b4	0.0374509	-0.0164005	0.0802157	-0.0605283	-0.0391958	-0.133679	0.101055	-0.0365274	0.0687402	-0.03783	0.0747642	-0.0763795	0.0157042	0.0277553	0.026822	-0.0243962	0.00886538	0.0139464	-0.0177198	-0.104727	-0.00206282	0.0204124
5-amino-1-(5-phospho-d-ribosyl)imidazole-4-carboxamide	-0.0672745	-0.0423731	0.0322265	0.0688334	0.0413497	-0.100397	0.0808722	-0.03517	-0.115564	-0.0178509	0.0065707	0.0316685	-0.0498818	-0.0375801	0.0811643	0.00283213	0.0210839	0.0308681	-0.0891678	0.124304	-0.0204481	0.0733199
1d-myo-inositol 4,5-bisphosphate	0.0608327	-0.127445	0.209574	0.324303	-0.120411	-0.00329873	-0.0334246	0.0150707	-0.0122848	-0.0169206	0.0198346	-0.0749515	-0.0503605	-0.0302005	-0.0325998	-0.0493795	-0.0594857	0.0910822	0.00333722	0.226681	0.111267	0.126816
beta-d-fructofuranose 2,6-bisphosphate	0.0608327	-0.127445	0.209574	0.324303	-0.120411	-0.00329873	-0.0334246	0.0150707	-0.0122848	-0.0169206	0.0198346	-0.0749515	-0.0503605	-0.0302005	-0.0325998	-0.0493795	-0.0594857	0.0910822	0.00333722	0.226681	0.111267	0.126816
d-fructose 1,6-bisphosphate	0.0608327	-0.127445	0.209574	0.324303	-0.120411	-0.00329873	-0.0334246	0.0150707	-0.0122848	-0.0169206	0.0198346	-0.0749515	-0.0503605	-0.0302005	-0.0325998	-0.0493795	-0.0594857	0.0910822	0.00333722	0.226681	0.111267	0.126816
alpha,alpha-trehalose	-0.0354558	-0.157415	0.145786	0.0893169	-0.0316606	0.0258782	0.0133626	0.0889997	-0.0530632	0.214334	-0.426504	-0.0443665	0.146612	0.0198622	0.0164502	-0.0420012	-0.0135615	0.135475	-0.101279	0.618098	0.172115	0.0318757
maltose	-0.0354558	-0.157415	0.145786	0.0893169	-0.0316606	0.0258782	0.0133626	0.0889997	-0.0530632	0.214334	-0.426504	-0.0443665	0.146612	0.0198622	0.0164502	-0.0420012	-0.0135615	0.135475	-0.101279	0.618098	0.172115	0.0318757
melibiose	-0.0354558	-0.157415	0.145786	0.0893169	-0.0316606	0.0258782	0.0133626	0.0889997	-0.0530632	0.214334	-0.426504	-0.0443665	0.146612	0.0198622	0.0164502	-0.0420012	-0.0135615	0.135475	-0.101279	0.618098	0.172115	0.0318757
sucrose	-0.0354558	-0.157415	0.145786	0.0893169	-0.0316606	0.0258782	0.0133626	0.0889997	-0.0530632	0.214334	-0.426504	-0.0443665	0.146612	0.0198622	0.0164502	-0.0420012	-0.0135615	0.135475	-0.101279	0.618098	0.172115	0.0318757
thiamine(1+) monophosphate	0.0455638	-0.0654859	-0.130754	-0.00352028	-0.0134694	0.026845	0.0660711	0.0382294	0.0304188	-0.0608148	0.118189	-0.0583445	-0.0068909	-0.0413296	-0.0649413	0.022718	0.0214796	0.0273457	-0.0890406	-0.0379122	0.048319	0.0118228
adenosine 2-phosphate	0.101595	-0.0126144	0.212948	0.389837	-0.17601	0.050297	-0.0117236	0.154612	-0.126592	-0.0502107	-0.179501	0.186087	-0.0508194	0.0235975	-0.0347694	-0.0887648	-0.198301	0.212751	-0.103851	0.456393	0.193272	-0.00481699
amp	0.101595	-0.0126144	0.212948	0.389837	-0.17601	0.050297	-0.0117236	0.154612	-0.126592	-0.0502107	-0.179501	0.186087	-0.0508194	0.0235975	-0.0347694	-0.0887648	-0.198301	0.212751	-0.103851	0.456393	0.193272	-0.00481699
dgmp	0.101595	-0.0126144	0.212948	0.389837	-0.17601	0.050297	-0.0117236	0.154612	-0.126592	-0.0502107	-0.179501	0.186087	-0.0508194	0.0235975	-0.0347694	-0.0887648	-0.198301	0.212751	-0.103851	0.456393	0.193272	-0.00481699
5-amino-6-(5-phosphoribitylamino)uracil	-0.0191773	-0.240068	0.0256681	0.0833116	0.0662888	0.0115186	0.0593297	-0.0139799	-0.110838	0.0108259	-0.0374444	0.00142643	0.00471569	0.00895764	0.135734	-0.0867113	-0.0300192	0.0569147	-0.128117	0.0264463	-0.0162082	0.040622
s-adenosylmethioninamine	-0.0321829	-0.120311	0.0248667	-0.00674286	0.0203886	0.00175061	-0.0519173	-0.00168704	-0.0354947	-0.0227519	0.0737781	-0.0254826	0.0180076	-0.0079906	-0.107992	0.00685756	0.0404731	0.0865835	-0.0257858	0.0275383	0.0522869	-0.00722557
2,5-diamino-6-(5-phosphono)ribitylamino-4(3h)-pyrimidinone	0.0287921	-0.107122	-0.0616331	0.0671657	0.0989692	0.189519	0.0695962	-0.000696435	-0.170943	-0.0398412	0.0655539	-0.055759	-0.0660327	0.0310606	0.126965	-0.024593	-0.16403	0.118552	-0.208757	0.165626	0.0227105	-0.00491304
pantetheine 4-phosphate	-0.0139168	-0.107818	-0.0130044	0.0777311	-0.0200386	0.0167045	0.0632341	0.0427178	-0.0566047	-0.0285888	0.0232452	0.0546778	0.0337832	0.00640982	-0.162186	-0.0525607	-0.115047	0.161302	-0.0334533	0.14646	0.0164318	0.0365547
gmp	0.131959	-0.0995928	0.16375	0.453456	-0.153312	0.153519	-0.00518981	0.137048	-0.200517	0.0713389	-0.108956	0.156467	0.0544676	-0.0834641	-0.0500257	-0.120578	-0.264393	0.124886	-0.0757079	0.351692	0.233175	-0.0903853
lignocerate	0.0512828	0.0241279	-0.0194565	-0.0379291	0.0313889	0.00642774	-0.0137884	0.0525332	-0.0269597	-0.0305416	0.0326497	0.0709172	-0.0357931	-0.00825934	-0.00298052	-0.0101107	0.0311228	-0.0316768	0.0155757	0.0155325	0.0466064	-0.0539138
sedoheptulose 1,7-bisphosphate	-0.0743255	-0.0738377	0.0273917	0.0734129	0.0172799	-0.102506	0.0890358	-0.0770366	-0.230644	0.05464	-0.084191	0.0396606	0.0109756	0.0667067	0.184713	-0.0681883	0.0393074	0.00528772	-0.15601	0.128488	-0.0682684	0.144197
riboflavin	0.0884661	-0.0270185	0.0199975	-0.0734175	0.12014	-0.121847	0.0430748	0.0644928	0.00521351	-0.043312	0.0831825	0.0170536	-0.010739	0.032408	0.0051891	0.0507295	-0.0122816	-0.00491118	-0.137375	-0.0568381	-0.0226202	-0.0616304
(r)-s-lactoylglutathione	0.0089729	-0.0593929	-0.0386959	0.0515667	0.187436	0.0314753	-0.00981791	0.0371023	-0.0456331	0.0210297	0.019412	-0.0850918	-0.0545253	-0.0075534	0.0367353	0.0551405	0.0815998	0.0134567	0.0183204	0.0324723	-0.0476359	-0.0271278
sphinganine 1-phosphate	0.0465002	0.120918	0.081647	0.231067	-0.173212	0.131841	-0.0304297	0.188857	-0.0952566	-0.11039	0.0263834	0.197442	-0.0120467	-0.000351584	-0.0339439	-0.0952574	-0.0886297	0.015551	-0.159921	0.158282	-0.00287198	0.0365233
2-trans,6-trans-farnesyl diphosphate	0.000879785	-0.236564	-0.0420963	0.00723283	0.0563515	-0.0533864	0.113169	-0.0112287	-0.0425389	-0.0672723	-0.0566043	-0.103048	0.0282142	0.0103368	-0.0198015	-0.011644	0.0749684	0.153009	-0.13582	0.18027	0.0387187	0.021561
farnesyl diphosphate	0.000879785	-0.236564	-0.0420963	0.00723283	0.0563515	-0.0533864	0.113169	-0.0112287	-0.0425389	-0.0672723	-0.0566043	-0.103048	0.0282142	0.0103368	-0.0198015	-0.011644	0.0749684	0.153009	-0.13582	0.18027	0.0387187	0.021561
s-adenosyl-l-homocysteine	-0.0142421	-0.0983193	0.0877435	0.115713	0.0872553	-0.110505	0.0139177	0.0271759	-0.0659465	-0.0514231	-0.0536066	0.00174534	0.0198151	-0.00302282	0.011821	0.0467207	0.00204738	0.132542	-0.0516358	0.17785	0.0120714	0.00884027
dudp	-0.0404618	-0.153723	0.0687726	0.0656746	-0.0273565	-0.0833411	0.158177	0.0105017	-0.204885	0.0353827	-0.0349502	0.0590769	0.0226718	-0.000492713	0.106703	-0.0979707	-0.116623	0.0730468	-0.163529	0.189394	-0.0288549	0.15464
1-phosphatidyl-1d-myo-inositol	-0.0661151	-0.0755727	0.016828	-0.002508	-0.00624193	-0.155674	0.0912805	-0.0434972	-0.0735264	-0.031439	0.0582538	0.0224351	-0.0212286	0.0400448	-0.010484	-0.0679534	0.0220144	0.121237	-0.0297378	0.184427	0.0706913	0.0564743
cerotate	0.0231265	-0.0331018	0.0829321	0.0290924	-0.113612	0.233329	-0.0511785	0.051901	-0.0892316	-0.0221181	0.00319046	0.087054	0.0273697	0.0581499	-0.0347847	-0.0282817	-0.0263836	0.0586004	-0.00664054	-0.0481976	0.111423	-0.126226
cerotic acid	0.0231265	-0.0331018	0.0829321	0.0290924	-0.113612	0.233329	-0.0511785	0.051901	-0.0892316	-0.0221181	0.00319046	0.087054	0.0273697	0.0581499	-0.0347847	-0.0282817	-0.0263836	0.0586004	-0.00664054	-0.0481976	0.111423	-0.126226
s-adenosyl-4-methylthio-2-oxobutanoate	0.040321	-0.0635041	0.086699	0.100149	0.0324705	-0.053885	0.0737694	-0.131854	-0.0817452	0.0134064	0.0367438	0.00796508	-0.0637806	0.00244785	-0.028451	0.0109738	-0.0732371	0.0250511	-0.0796344	0.015249	0.0710859	0.0334906
phytosphingosine 1-phosphate	-0.0348826	-0.0729639	0.108144	0.0626723	0.275887	0.0112996	0.0972428	0.0455427	-0.120585	0.0157507	0.00934791	-0.0385334	0.00419302	-0.0716597	-0.019002	0.112579	-0.0786412	0.0553074	-0.113558	-0.0390704	0.0428583	0.0541596
s-adenosyl-l-methionine	0.0530195	-0.220492	-0.0785701	-0.111015	0.0193021	-0.0138512	0.136224	0.05074	0.00701562	-0.0355043	-0.0381025	-0.0732534	-0.0448028	-0.0390057	-0.0421362	0.0292893	0.0437564	0.144939	-0.0888147	0.0946213	-0.041092	0.025114
dtdp	-0.0444494	-0.0508012	0.01472	0.044137	-0.0297183	-0.0431686	0.0464081	0.0863926	-0.0148468	-0.0360135	0.00373562	0.0180931	0.0150853	4.12494e-05	-0.0368429	-0.029574	-0.0250526	0.085229	-0.077799	0.0885513	0.0579605	0.0690897
n-[(r)-4-phosphonopantothenoyl]-l-cysteine	-0.0574615	-0.0856454	0.0609984	0.00552326	0.0280167	-0.153817	0.0807371	-0.0335331	0.000269823	0.0395506	-0.057949	-0.0213594	0.0502254	-0.00633718	0.0308805	0.0314731	0.0698311	0.0129786	-0.0308797	0.0713993	-0.0488778	0.0757028
cdp	0.0310061	-0.166934	0.0374479	0.0339544	-0.0123848	0.083938	0.12663	0.0930729	-0.133821	0.00383252	0.0590855	0.0552223	-0.0216875	-0.00415718	0.110273	-0.0944263	-0.0941641	0.0275825	-0.195943	0.139313	0.0260128	0.0738444
udp	0.0145771	-0.110223	0.00507196	0.0556498	0.000816857	-0.0286624	0.105476	0.059055	-0.192078	0.0041066	-0.00251117	0.0591551	-0.0621898	0.00950913	0.0801061	-0.0477807	-0.0884898	-0.0333025	-0.213297	0.134625	0.0192027	0.0609556
dadp	0.0369517	-0.079086	-0.023064	0.0982679	-0.0384368	0.0389354	-0.0279556	0.0551705	-0.164176	0.101067	0.0320596	0.163543	-0.0567969	0.018903	0.0130266	-0.157343	-0.132823	-0.00352824	-0.197625	0.279775	0.0329653	0.091193
1d-myo-inositol 1,4,5-trisphosphate	-0.0654987	-0.0206793	-0.00194913	-0.00315653	-0.0335254	-0.114354	0.0366046	-0.0601031	-0.0461284	0.00568209	-0.0697794	-0.0176408	-0.00345149	-0.00457752	0.0752871	0.0245773	0.0704181	-0.00106296	-0.0223279	0.0789255	-0.035632	0.0558007
alpha,alpha-trehalose 6-phosphate	0.00306507	-0.100625	0.121802	0.190236	-0.0195889	-0.120357	0.154644	0.0979272	-0.174406	0.00453295	-0.0634815	-0.0415678	0.0392359	0.000270535	0.0227683	0.0229077	-0.0437621	0.137189	-0.153912	0.302275	0.119561	0.034187
adenosine 3,5-bismonophosphate	0.103215	-0.230478	0.0108604	-0.0417155	-0.0565591	0.0877242	0.0803194	0.0655433	-0.205247	0.104748	0.171143	0.0167712	0.0680653	0.0687837	0.0441217	-0.0381556	-0.153	-0.0929652	-0.184187	0.118267	0.0233961	0.0224388
adp	0.103215	-0.230478	0.0108604	-0.0417155	-0.0565591	0.0877242	0.0803194	0.0655433	-0.205247	0.104748	0.171143	0.0167712	0.0680653	0.0687837	0.0441217	-0.0381556	-0.153	-0.0929652	-0.184187	0.118267	0.0233961	0.0224388
dgdp	0.103215	-0.230478	0.0108604	-0.0417155	-0.0565591	0.0877242	0.0803194	0.0655433	-0.205247	0.104748	0.171143	0.0167712	0.0680653	0.0687837	0.0441217	-0.0381556	-0.153	-0.0929652	-0.184187	0.118267	0.0233961	0.0224388
zymosterol intermediate 1c	0.181939	-0.18196	0.0818793	0.326314	-0.443484	0.0322927	0.0716671	-0.0200241	-0.294094	0.08512	-0.091696	0.0259042	0.0479239	0.140846	-0.032061	-0.08756	-0.170687	0.057602	-0.162226	0.0322867	0.15072	-0.00990558
4beta-methylzymosterol-4alpha-carboxylic acid	0.10292	-0.170196	0.15068	0.322814	-0.0996804	0.0326937	0.0846521	-0.0343475	-0.246228	0.0402076	-0.182127	0.0464921	-0.0307829	0.101826	-0.00664258	-0.0191834	-0.075931	-0.0118219	-0.125949	0.00359064	0.120037	-0.00216277
gdp	0.0499349	-0.11677	-0.101533	-0.00700271	0.0184594	-0.00410287	0.138955	0.12069	-0.170812	-0.00245534	0.0452538	0.0762144	-0.00322353	0.00862534	0.0753736	-0.0886744	-0.107232	-0.0374301	-0.209828	0.203511	0.0252184	0.104327
fmn	0.00504317	-0.148784	-0.0389293	0.040812	-0.0520051	0.0506823	0.0281349	0.0274856	-0.156432	0.0759375	0.0904308	-0.00987035	-0.0329591	-0.0176811	0.0373769	-0.0253822	-0.0488512	0.0423968	-0.228147	0.114734	-0.00621922	0.0780486
dctp	0.0576347	-0.188683	0.00361435	0.0667995	-0.0104051	0.00248409	-0.0275739	-0.00450231	-0.165744	0.0629656	0.0309657	0.0589064	0.0420882	0.0961796	0.00519494	-0.0731998	-0.0565358	0.0412466	-0.194157	0.203468	-0.0289318	0.0789021
ctp	-0.00979622	-0.0132178	-0.0155799	0.0826382	0.0265152	-0.0411397	0.0688748	0.0620442	-0.181538	-0.000358285	0.0269023	0.0307165	0.000294118	0.037882	0.0301089	-0.0328233	-0.0244189	-0.0135485	-0.165175	0.0286824	-0.019533	0.0818431
utp	0.00168969	-0.273769	-0.0931498	-0.300667	0.0722184	-0.0367878	0.116557	-0.0361929	-0.108939	0.0979651	0.193775	0.0348766	-0.0349573	0.00852347	0.053369	-0.0353638	-0.0678031	-0.0103004	-0.127751	-0.0899265	-0.0577792	0.277223
cdp-choline	-0.0100753	-0.192303	-0.119834	0.0242678	-0.0314122	-0.0772069	-0.0542364	-0.0132285	-0.10223	-0.0189307	-0.0350771	0.0189452	-0.000478519	0.0219394	-0.0199452	-0.0320489	0.0558271	0.0789961	0.00216688	0.154731	0.0537192	-0.0137474
datp	0.0783199	-0.099084	0.0737092	-0.0148269	0.0288037	-0.00370014	0.0581337	0.04453	-0.168873	0.0293397	-0.00653333	0.0570887	0.0369721	-0.0521782	0.0120358	-0.0542854	-0.0317796	0.0683036	-0.177755	-0.0190766	0.0504471	0.0792535
7,8-dihydroneopterin 3-triphosphate	-0.0287901	-0.0813449	0.06442	0.00836545	-0.00746266	0.0401896	0.047118	-0.010125	-0.0539665	-0.0550325	0.037838	0.0432673	0.0371665	0.0391301	-0.0350207	0.0105008	-0.00952293	0.085182	-0.111467	0.0229892	0.0305256	0.0374797
1d-myo-inositol 1,3,4,5-tetrakisphosphate	-0.0416591	-0.063976	-0.0196819	0.0260241	0.00105162	-0.0525474	0.038891	0.0447365	-0.10991	-0.00075809	-0.0707798	0.0328846	0.00813501	-0.0188847	0.0600721	-0.00533845	0.0274717	-0.0251167	-0.113258	0.0651495	0.0296268	0.0923949
1d-myo-inositol 1,4,5,6-tetrakisphosphate	-0.0416591	-0.063976	-0.0196819	0.0260241	0.00105162	-0.0525474	0.038891	0.0447365	-0.10991	-0.00075809	-0.0707798	0.0328846	0.00813501	-0.0188847	0.0600721	-0.00533845	0.0274717	-0.0251167	-0.113258	0.0651495	0.0296268	0.0923949
thiamine(1+) triphosphate	-0.0398575	-0.156442	-0.0348638	0.0269948	-0.0255407	-0.132454	0.0538758	0.0245288	-0.0889168	0.0197149	-0.0272554	-0.0444952	-0.0203824	0.0012333	0.039524	-0.0189946	0.0530957	0.094589	-0.160619	0.121434	0.0133431	0.0986972
atp	0.125031	-0.489077	-0.12005	-0.367718	0.149686	0.0376704	0.0333727	-0.0801266	-0.238757	0.170839	0.344195	-0.0482028	0.015424	0.0288017	-0.0596655	-0.0669009	-0.101518	-0.0249768	-0.198863	-0.0337328	-0.0166835	0.447605
dgtp	0.125031	-0.489077	-0.12005	-0.367718	0.149686	0.0376704	0.0333727	-0.0801266	-0.238757	0.170839	0.344195	-0.0482028	0.015424	0.0288017	-0.0596655	-0.0669009	-0.101518	-0.0249768	-0.198863	-0.0337328	-0.0166835	0.447605
gtp	0.00772043	-0.298993	-0.0268205	-0.133207	0.081541	-0.00445003	0.0757186	-0.0226384	-0.240511	0.19002	0.107816	0.0197662	0.0225856	0.0186073	-0.00939947	-0.102107	-0.122957	-0.058279	-0.264946	0.0427403	0.0111361	0.213718
1-(5-phosphoribosyl)-5-amp	0.0114614	-0.0641564	0.109668	0.149619	0.0402808	0.0609118	0.287538	0.0151523	-0.16567	0.0597746	0.00627928	0.0225551	-0.0118873	-0.0310795	-0.0446543	-0.00780063	-0.239114	-0.123569	-0.278604	0.266641	-0.0580674	0.162505
adp-ribose	0.0114614	-0.0641564	0.109668	0.149619	0.0402808	0.0609118	0.287538	0.0151523	-0.16567	0.0597746	0.00627928	0.0225551	-0.0118873	-0.0310795	-0.0446543	-0.00780063	-0.239114	-0.123569	-0.278604	0.266641	-0.0580674	0.162505
udp-d-galactose	0.00362989	-0.0611063	0.112876	0.286296	-0.0914787	0.0301671	0.0162082	0.122814	-0.0196564	-0.110192	0.0923564	0.00535169	-0.0585468	-0.0257754	-0.0179013	-0.125171	-0.115306	0.105854	-0.133713	0.144689	0.04335	0.0340755
udp-d-glucose	0.00362989	-0.0611063	0.112876	0.286296	-0.0914787	0.0301671	0.0162082	0.122814	-0.0196564	-0.110192	0.0923564	0.00535169	-0.0585468	-0.0257754	-0.0179013	-0.125171	-0.115306	0.105854	-0.133713	0.144689	0.04335	0.0340755
ubiquinol-6	0.148773	-0.13534	0.0478901	-0.049113	0.0100484	0.0515966	0.00178374	0.00981223	-0.277876	-0.0302876	0.127598	0.126581	-0.010585	0.00111745	0.026888	-0.0572806	-0.211734	-0.0225365	-0.165164	0.134157	0.110421	0.0507463
gdp-alpha-d-mannose	0.00313346	-0.166367	0.143435	0.298214	-0.156842	-0.0201773	0.231486	0.0233773	-0.0203938	-0.153107	0.236043	-0.0564026	-0.0806626	-0.00955126	0.106653	-0.0312816	-0.0826088	0.120075	-0.0213704	0.163385	0.0764481	-0.0174803
udp-n-acetyl-alpha-d-glucosamine	-0.0366562	-0.0960574	0.0452218	0.044627	0.258873	0.117309	0.0936133	-0.0129635	-0.112821	0.0886786	0.000961366	-0.000981552	-0.0370991	-0.026064	-0.0503741	-0.0658697	-0.187037	-0.00487198	-0.0966194	0.0675698	0.135585	0.0770638
glutathione disulfide	0.00925064	-0.0912051	-0.083796	0.0592384	0.25991	0.101789	0.111915	-0.066946	-0.249154	0.0841701	0.00161964	0.0261999	-0.0607645	-0.0465355	0.0434066	-0.138974	-0.330285	-0.109867	-0.215373	0.281077	0.117725	0.168868
myo-inositol hexakisphosphate	-0.0804764	-0.0253522	0.00934805	0.0885075	-0.0950892	-0.138565	0.0587178	-0.155102	-0.0929855	0.107954	-0.0299986	0.0488646	-0.0290109	0.00195418	0.187148	-0.0485604	0.0090248	-0.0340361	-0.113852	0.166029	-0.00149717	0.167185
nad(+)	0.0591845	-0.149917	0.0783403	0.122749	0.0151676	0.0936821	-0.13606	-0.0321091	-0.202304	0.0889702	0.167216	0.0715009	-0.0878145	-0.0371347	-0.135684	-0.132058	-0.198879	0.105834	-0.21885	0.0483841	0.125536	0.136781
nadh	0.0591845	-0.149917	0.0783403	0.122749	0.0151676	0.0936821	-0.13606	-0.0321091	-0.202304	0.0889702	0.167216	0.0715009	-0.0878145	-0.0371347	-0.135684	-0.132058	-0.198879	0.105834	-0.21885	0.0483841	0.125536	0.136781
n-tetracosanylphytosphingosine	-0.25444	0.683943	0.0997059	0.0298228	-0.0893479	-0.119266	0.157119	0.0558723	-0.305335	0.175355	-0.298015	0.0552377	0.0775082	0.112701	0.237945	-0.00192665	0.0734974	-0.233622	0.225038	0.140329	-0.192278	0.179676
n-(26-hydroxyhexacosanyl)phytosphingosine	0.0486949	0.193438	0.060059	-0.063472	-0.0418563	0.198097	0.283819	0.110507	-0.0154938	-0.0797271	-0.106188	0.0246034	0.0133737	-0.264964	-0.0028367	0.0431831	-0.165528	-0.0475368	0.101957	-0.119247	-0.0280956	-0.142264
nadp(+)	-0.00508904	-0.190808	-0.119217	-0.0338734	-0.113565	0.0443005	-0.0306992	0.0740597	-0.212066	0.112993	0.144138	0.0561314	-0.0281308	0.0155325	-0.00745444	-0.052961	-0.0917078	-0.0309682	-0.196111	-0.00197283	0.134507	0.109607
nadph	0.122979	-0.260155	0.0475332	0.0687721	0.0077321	-0.025226	0.155368	-0.029825	-0.29028	0.146225	0.0175366	-0.115202	0.0561333	0.143439	0.124822	-0.0951501	-0.183428	0.0441727	-0.119182	0.0728174	-0.0612126	0.0336122
coenzyme a	0.657258	NaN	0.561223	0.723388	0.453875	0.562073	0.448244	0.704723	0.955456	0.751885	0.886643	0.541078	0.691139	0.58964	0.380312	0.363254	1.09915	0.790331	0.382646	0.878974	0.442428	0.544811
fad	0.0552707	-0.119736	0.134497	0.176186	0.184889	0.20804	0.0338697	0.054189	-0.161449	0.0529116	0.0780236	0.034577	-0.0944193	0.120192	0.104392	-0.130042	-0.148367	0.0165269	-0.219314	0.131194	0.130297	0.0607948
acetyl-coa	-0.00510402	-0.282311	-0.0602314	0.00725775	-0.0165889	-0.0554905	0.100614	-0.0905665	-0.276836	0.246469	0.0365883	0.000631213	0.0532706	0.0122913	0.0363643	-0.0427043	-0.177486	-0.0953506	-0.141191	0.0474933	-0.0283551	0.0779185
decaprenyl diphosphate	-0.0761195	-0.106174	-0.00163715	-0.0643567	0.0171263	0.0449997	-0.00395643	0.0953951	-0.177406	0.104907	0.0233625	0.0135627	0.0370031	-0.0616163	0.00980476	-0.028572	-0.166669	0.0784625	-0.19954	0.0833204	0.0515943	0.0684401

## Sheet: Dobson annot glc_gln batch 2
LOG2 FOLD CHANGE	Hog1 OUT	Nbp2 IN	Pda1 IN	Pda1 OUT	Pfk2 IN	Rim15 IN	Rim15 OUT	Sko1 OUT	Tco89 OUT	Tip41 OUT	Tkl1 IN	wildtype
acetate	0.0447168	-0.0406306	0.014257	-0.0705051	-0.0151941	0.0715326	0.0866243	-0.00690395	-0.17179	-0.113643	0.0171267	-0.00277889
glycolaldehyde	0.0447168	-0.0406306	0.014257	-0.0705051	-0.0151941	0.0715326	0.0866243	-0.00690395	-0.17179	-0.113643	0.0171267	-0.00277889
methylglyoxal	0.105779	-0.0118347	0.0484878	-0.0802488	-0.0778196	0.0192377	0.107707	0.0113525	-0.255448	-0.170776	0.0208707	0.0141294
(s)-lactaldehyde	0.0498781	0.0306841	-0.224474	-0.0552271	0.0267919	-0.00273941	-0.0444783	0.0638162	0.0131608	-0.127623	0.0984187	0.0717238
glycine	0.0522759	-0.096958	0.145241	-0.0860083	0.040574	-0.0113588	-0.0808349	-0.0461167	-0.0185311	0.0156312	-0.0736384	0.112912
sulphite	-0.0694619	0.0389909	-0.0251752	0.0345682	-0.00256816	-0.00692511	-0.0424362	-0.0409337	0.0906368	-0.000235727	-0.0478813	-6.55111e-07
(r)-acetoin	0.0795819	0.0326717	1.34307	0.228115	-0.00614975	0.07717	-0.0966754	-0.044447	-0.132096	0.00912827	0.0428473	0.0391172
ethyl acetate	0.0795819	0.0326717	1.34307	0.228115	-0.00614975	0.07717	-0.0966754	-0.044447	-0.132096	0.00912827	0.0428473	0.0391172
beta-alanine	0.0306789	0.082877	1.99947	0.244427	-0.0969773	-0.13299	-0.139644	-0.0830823	0.018307	-0.0756178	0.00206563	0.102989
l-alanine	0.0306789	0.082877	1.99947	0.244427	-0.0969773	-0.13299	-0.139644	-0.0830823	0.018307	-0.0756178	0.00206563	0.102989
(r)-lactate	0.0254416	0.0199463	-0.00975864	-0.0912655	-0.0895827	0.00581511	0.125402	-0.0135517	-0.240988	-0.143572	0.114339	0.037273
(s)-lactate	0.0254416	0.0199463	-0.00975864	-0.0912655	-0.0895827	0.00581511	0.125402	-0.0135517	-0.240988	-0.143572	0.114339	0.037273
d-glyceraldehyde	0.0254416	0.0199463	-0.00975864	-0.0912655	-0.0895827	0.00581511	0.125402	-0.0135517	-0.240988	-0.143572	0.114339	0.037273
glycerone	0.0254416	0.0199463	-0.00975864	-0.0912655	-0.0895827	0.00581511	0.125402	-0.0135517	-0.240988	-0.143572	0.114339	0.037273
glycerol	-0.13953	-0.0793568	-0.0329799	-0.0793203	0.0327133	0.0527873	-0.00332745	-0.0912207	-0.00486931	0.0392693	0.0492438	0.0295027
sulphate	0.221758	-0.254666	0.159981	-0.188974	0.0402611	-0.204073	0.0539795	-0.118099	-0.157336	-0.379872	0.132214	0.0972797
phosphate	0.268387	-0.183857	0.0421538	-0.156406	-0.175188	-0.100236	0.140105	-0.139074	-0.328855	-0.322499	0.172385	0.130599
2-oxobutanoate	0.115957	-0.0852015	0.165229	-0.0836363	-0.0816785	-0.00842746	0.109856	-0.0249328	-0.276372	-0.134467	0.0606503	0.0611795
succinic semialdehyde	0.115957	-0.0852015	0.165229	-0.0836363	-0.0816785	-0.00842746	0.109856	-0.0249328	-0.276372	-0.134467	0.0606503	0.0611795
gamma-aminobutyrate	0.074695	-0.0498875	-0.808525	-0.12708	0.0771701	-0.126518	1.26753e-05	0.00606031	-0.0671402	-0.0283046	0.0760421	0.317706
2-hydroxybutyric acid	0.127838	-0.00578084	-0.135337	-0.0346038	-0.0100745	0.0180815	-0.0493918	0.0609585	-0.144094	-0.150083	0.132578	0.115689
l-serine	0.0711117	-0.0660655	-0.259663	-0.0617799	-0.0258534	-0.0294045	-0.0515985	-0.0104674	-0.0276869	0.0472149	0.0119709	0.267977
uracil	0.142745	-0.116155	-0.0493483	-0.303834	-0.218314	-0.027887	0.130928	0.0696219	-0.437765	-0.34982	0.139127	0.395842
l-proline	-0.112388	-0.00639381	-0.917203	-0.0283759	0.046944	-0.106593	-0.0204737	0.00826177	0.12723	0.0555371	-0.078144	0.257607
fumarate(2-)	0.116554	0.0509218	0.590581	-0.0511248	-0.0644039	-0.106815	-0.0221006	0.00550732	-0.0761656	-0.10622	0.00324613	0.101381
3-methyl-2-oxobutanoate	0.104919	-0.0840368	0.0669131	-0.051112	0.00992196	0.00389098	0.0363372	-0.0625269	-0.0956208	-0.0423864	0.0164281	0.114789
isobutyl acetate	-0.00495788	0.0498932	-0.0111517	0.0153191	0.0251085	-0.0478568	-0.09008	0.0726238	0.0175524	-0.0309231	-0.0209975	0.0543754
l-valine	0.289144	-0.021506	2.42587	0.590566	-0.0486121	-0.246675	-0.206436	-0.202187	0.0299431	0.0455013	-0.209025	0.170663
succinate(2-)	0.0708005	0.04836	-0.414037	-0.0707751	0.0389968	-0.0454082	-0.0471747	0.0307645	0.00763628	-0.0713034	0.00859704	0.109197
l-allothreonine	0.0523162	-0.0548584	0.410538	-0.0865502	-0.0757556	-0.158113	-0.0645275	-0.088289	-0.0978392	0.000359382	-0.0682971	0.216726
l-homoserine	0.0523162	-0.0548584	0.410538	-0.0865502	-0.0757556	-0.158113	-0.0645275	-0.088289	-0.0978392	0.000359382	-0.0682971	0.216726
l-threonine	0.0523162	-0.0548584	0.410538	-0.0865502	-0.0757556	-0.158113	-0.0645275	-0.088289	-0.0978392	0.000359382	-0.0682971	0.216726
phenylacetaldehyde	0.0412341	0.0402932	0.115087	0.085514	-0.330006	0.317422	0.0875738	0.18164	-0.134406	0.169765	-0.188582	-0.167731
nicotinamide	0.0720853	-0.0687552	0.028503	-0.00651292	0.00619316	-0.00615465	0.0492551	-0.0342848	-0.0630609	-0.044649	0.00751267	0.0261336
2-phenylethanol	0.236998	-0.210874	-0.00261573	0.0560655	-0.0608903	-0.0603632	0.107012	-0.18433	-0.149627	-0.165139	0.0918969	0.0714043
thymine	0.0766595	-0.0213485	-0.50539	-0.115338	0.0347439	-0.0121248	0.130832	-0.0814269	-0.127642	-0.0406868	0.0955448	0.128318
gamma-amino-gamma-cyanobutanoic acid	0.053528	0.0789569	-0.313303	-0.0854138	-0.0415347	0.0294876	0.055021	-0.0468228	-0.150618	-0.0618621	0.0890836	0.186467
1-pyrroline-3-hydroxy-5-carboxylic acid	0.078937	0.000575831	-0.472212	-0.148897	0.0413876	0.022136	0.0311289	-0.059426	-0.146541	-0.0276523	0.0929783	0.209294
itaconate(2-)	0.128251	-0.0271246	-0.117509	-0.0686046	0.0227411	-0.0941568	0.0177906	0.0587235	-0.158457	-0.113833	0.111103	0.162451
(s)-3-methyl-2-oxopentanoate	0.0322335	-0.0137577	0.4204	-0.0358572	-0.0199103	-0.045415	0.0618768	0.0183691	0.00463419	0.0103674	0.0108493	-0.00421233
4-methyl-2-oxopentanoate	0.0322335	-0.0137577	0.4204	-0.0358572	-0.0199103	-0.045415	0.0618768	0.0183691	0.00463419	0.0103674	0.0108493	-0.00421233
5-aminolevulinate	-0.0083205	0.0313636	-0.524855	-0.100658	0.136665	-0.112297	-0.0583681	0.00346343	0.0058955	-0.0113034	0.0267151	0.240387
l-glutamic 5-semialdehyde	-0.0083205	0.0313636	-0.524855	-0.100658	0.136665	-0.112297	-0.0583681	0.00346343	0.0058955	-0.0113034	0.0267151	0.240387
trans-4-hydroxy-l-proline	-0.0083205	0.0313636	-0.524855	-0.100658	0.136665	-0.112297	-0.0583681	0.00346343	0.0058955	-0.0113034	0.0267151	0.240387
l-isoleucine	0.186385	-0.0370364	1.05234	0.153261	-0.132315	-0.0794289	-0.0641768	-0.0513757	-0.0819381	0.0126795	-0.0817573	0.104752
l-leucine	0.186385	-0.0370364	1.05234	0.153261	-0.132315	-0.0794289	-0.0641768	-0.0513757	-0.0819381	0.0126795	-0.0817573	0.104752
2-acetyllactic acid	0.0299077	0.0466205	0.0442757	-0.0829486	-0.0819987	-0.0147869	0.0977612	0.0320405	-0.156855	-0.120749	0.0807713	0.0548238
l-asparagine	0.0669328	-0.0510389	-0.197758	-0.0696179	-0.0202157	-0.0792375	-0.00198739	-0.0496297	-0.0313247	-0.0192477	0.0122561	0.254489
ornithine	-0.0264792	0.0994803	-0.600011	-0.256435	0.0855669	-0.0606424	0.0137775	-0.162562	0.125932	-0.0594036	-0.00393952	0.260915
l-aspartate	0.0945246	0.0589075	0.998128	-0.00289611	0.00628405	-0.147595	0.0112935	-0.0586142	-0.28979	-0.0905128	0.0642162	0.0955069
(s)-malate(2-)	0.133666	-0.00868101	0.617132	-0.135742	0.00393242	-0.172036	-0.130876	0.0168961	-0.140322	-0.101536	-0.0201822	0.207551
(r)-2,3-dihydroxy-3-methylbutanoate	-0.0479358	0.0599062	0.536016	-0.141001	-0.211317	-0.110939	-0.123725	-0.172865	-0.0891516	0.0280968	-0.0770307	0.511183
2-deoxy-d-ribose	-0.0479358	0.0599062	0.536016	-0.141001	-0.211317	-0.110939	-0.123725	-0.172865	-0.0891516	0.0280968	-0.0770307	0.511183
4-hydroxy-l-threonine	0.0276825	0.0200203	-0.0199733	-0.0806152	0.00855018	-0.0212984	-0.0621581	-0.0964625	0.109816	0.196439	-0.0527821	0.18348
adenine	0.0276825	0.0200203	-0.0199733	-0.0806152	0.00855018	-0.0212984	-0.0621581	-0.0964625	0.109816	0.196439	-0.0527821	0.18348
phenylacetic acid	0.0889123	0.00426266	-0.0922721	0.0163097	0.106244	-0.00386209	-0.0861045	-0.048717	0.0900755	0.156523	-0.0324936	-0.125858
4-hydroxybenzoate	-0.00603203	0.00234166	-0.0102677	0.0339538	0.0368547	0.0237895	-0.0121807	-0.0083656	0.0340161	0.0172595	-0.0590094	-0.0294388
o-phosphoethanolamine	0.0900801	-0.042069	0.0656701	-0.117003	-0.140424	-0.0685942	0.0662484	0.0297225	-0.141108	-0.134607	0.0734778	0.0728058
l-histidinol	0.0796707	-0.00707411	-0.581958	0.00531727	0.205249	-0.152212	0.173343	-0.163238	0.000864464	-0.148738	-0.0583034	0.434746
octanoate	0.0142888	0.0462741	-0.251162	-0.0612347	-0.0307571	0.0207439	0.000481518	-0.001845	0.0377784	-0.0414865	-0.0384431	0.285401
(s)-2-acetyl-2-hydroxybutanoate	0.0903654	0.0606646	-0.180108	-0.084529	-0.00823805	0.0868935	0.0959647	-0.00364736	-0.178802	-0.0261282	0.0682493	0.106743
4-acetamidobutanoate	-0.00996386	0.0286541	-1.26304	-0.315706	0.0620431	-0.0493543	-0.00348037	0.0330164	-0.00337416	-0.0738255	-0.116126	0.229911
l-allysine	-0.00996386	0.0286541	-1.26304	-0.315706	0.0620431	-0.0493543	-0.00348037	0.0330164	-0.00337416	-0.0738255	-0.116126	0.229911
2-oxoglutarate	0.165134	-0.0530768	0.329239	-0.0882328	-0.0585839	-0.12201	0.134528	-0.0520251	-0.182517	-0.179668	0.050262	0.0625116
dehydro-d-arabinono-1,4-lactone	0.165134	-0.0530768	0.329239	-0.0882328	-0.0585839	-0.12201	0.134528	-0.0520251	-0.182517	-0.179668	0.050262	0.0625116
2-dehydropantoate	0.165633	-0.236548	-0.182004	-0.198764	0.0072065	0.336731	0.0713669	0.0805376	-0.394011	0.0617055	0.147311	0.0569239
l-glutamine	0.0478405	0.0792258	-0.386719	-0.0956819	-0.0487745	0.0354727	0.0704594	-0.0486567	-0.146976	-0.0509641	0.0808919	0.182353
l-lysine	0.0706817	0.0165204	1.06122	0.109806	-0.110782	-0.321264	-0.265313	-0.273134	-0.144267	0.0185485	0.0109925	0.272417
l-4-hydroxyglutamic semialdehyde	0.084235	-0.0795671	-0.93412	-0.175032	0.0672978	-0.0970666	-0.0407304	-0.00115785	-0.105629	-0.0407097	0.0643421	0.280389
l-glutamate	0.084235	-0.0795671	-0.93412	-0.175032	0.0672978	-0.0970666	-0.0407304	-0.00115785	-0.105629	-0.0407097	0.0643421	0.280389
o-acetyl-l-serine	0.084235	-0.0795671	-0.93412	-0.175032	0.0672978	-0.0970666	-0.0407304	-0.00115785	-0.105629	-0.0407097	0.0643421	0.280389
d-arabinono-1,4-lactone	0.203206	-0.060137	-0.133981	-0.0417489	-0.000944194	-0.0443441	0.0585088	0.053272	-0.217851	-0.122215	0.0989216	0.180038
(2r,3r)-2,3-dihydroxy-3-methylpentanoate	0.0764796	0.0261477	0.0182135	-0.145007	-0.0388097	-0.0941947	0.0238725	0.0444844	-0.203662	-0.153095	0.0100134	0.194355
(r)-mevalonate	0.0764796	0.0261477	0.0182135	-0.145007	-0.0388097	-0.0941947	0.0238725	0.0444844	-0.203662	-0.153095	0.0100134	0.194355
(r)-pantoate	0.0764796	0.0261477	0.0182135	-0.145007	-0.0388097	-0.0941947	0.0238725	0.0444844	-0.203662	-0.153095	0.0100134	0.194355
3-hydroxyanthranilate	-0.0340878	-0.0281016	0.207295	-0.00256059	-0.0262526	-0.0441357	-0.0612644	0.0514082	0.0635782	-0.0851072	-0.0434517	0.0168563
l-histidine	0.195216	0.0198652	1.25787	0.00271881	-0.0561676	-0.232077	-0.113115	-0.0742791	-0.209893	-0.0656962	0.0386417	0.258149
orotate	0.0457815	-0.273148	-0.233856	-0.403749	-0.185341	0.0411823	0.180388	0.0428325	-0.488447	-0.266126	0.119554	0.373555
2-isopropylmaleic acid	-0.00711746	-0.0321504	0.0350119	0.0618149	0.0616234	0.00295044	-0.00447235	0.0150139	0.00451051	-0.0396663	0.0202856	-0.0397692
indol-3-ylacetaldehyde	0.15361	0.134093	1.60637	0.273146	-0.0449408	-0.117722	-0.290023	-0.259162	-0.069835	0.0797324	0.0865923	0.131669
2-oxoadipic acid	0.0309691	-0.058739	0.289278	-0.0129012	-0.0687842	-0.0703097	0.0282262	-0.020835	-0.0850872	-0.128351	-0.00416379	0.0050702
l-2-aminoadipate(2-)	0.120373	-0.142407	-0.570541	-0.00098089	0.0409886	-0.0596911	-0.0778099	-0.0421021	0.00166105	0.0448731	0.00587247	0.293357
o-acetyl-l-homoserine	0.120373	-0.142407	-0.570541	-0.00098089	0.0409886	-0.0596911	-0.0778099	-0.0421021	0.00166105	0.0448731	0.00587247	0.293357
keto-phenylpyruvate	0.0501721	0.0105425	0.575665	-0.00901786	0.0346799	0.0388582	-0.0419873	-0.016816	0.0270545	-0.0464974	0.076811	-0.0563026
trans-4-coumarate	0.0501721	0.0105425	0.575665	-0.00901786	0.0346799	0.0388582	-0.0419873	-0.016816	0.0270545	-0.0464974	0.076811	-0.0563026
l-phenylalanine	0.214045	-0.0343197	1.29252	-0.123904	-0.00542036	-0.118331	-0.058485	-0.18394	-0.137492	-0.058551	-0.105732	0.290519
pyridoxal	0.214724	-0.167232	0.0437379	0.0736497	-0.0387176	-0.0308107	0.119946	-0.171152	-0.155985	-0.147706	0.111399	0.0933214
pyridoxine	0.00428735	0.0434801	-0.0440274	-0.00174066	-0.122269	0.0569662	0.0420882	0.0698822	-0.0846229	-0.0368699	0.0524943	0.00534259
glyceraldehyde 3-phosphate	0.246524	-0.0370583	-0.188187	-0.113847	-0.0819321	-0.0454112	0.137603	-0.0242791	-0.228481	-0.085952	0.129116	0.190776
glycerone phosphate	0.246524	-0.0370583	-0.188187	-0.113847	-0.0819321	-0.0454112	0.137603	-0.0242791	-0.228481	-0.085952	0.129116	0.190776
sn-glycerol 3-phosphate	0.319402	-0.0333402	-0.615097	-0.000255365	-0.0488774	0.053055	0.096803	0.469042	-0.199963	-0.0714285	0.0361973	-0.0919802
decanoate	0.0392362	-0.0322853	-0.300958	-0.139744	0.24162	-0.0737827	-0.00476975	-0.0384752	0.0911915	0.0964623	-0.0838398	0.127298
2-acetamido-5-oxopentanoate	-0.0191889	0.0558664	-0.705559	-0.215125	-0.0251789	0.00999316	-0.0954588	0.119289	0.0585881	0.0826958	0.0322874	0.214097
cis-aconitate(3-)	0.0202282	0.0463933	0.831497	-0.00222523	-0.126467	-0.094308	0.0112124	0.0311783	-0.0373955	-0.164606	0.0567791	0.261669
trans-aconitate(3-)	0.0202282	0.0463933	0.831497	-0.00222523	-0.126467	-0.094308	0.0112124	0.0311783	-0.0373955	-0.164606	0.0567791	0.261669
n(2)-acetyl-l-ornithine	0.0624275	0.0235323	-1.1312	-0.514525	0.0543596	-0.0706198	-0.040557	0.0765182	-0.050504	-0.111257	-0.0541392	0.278238
l-arginine	0.11696	0.00864429	2.04617	0.162904	-0.131492	-0.349689	-0.382072	-0.324693	-0.0648267	-0.149005	-0.0579749	0.374648
l-citrulline	-0.0548676	0.0973525	-1.74082	-0.260258	0.0569661	-0.000803492	0.00819269	-0.27288	0.0681841	-0.0537281	0.00182102	0.262225
(2r,3s)-3-isopropylmalate(2-)	-0.0229199	0.0199063	-0.148314	0.0765233	-0.0126403	-0.073873	-0.0348948	0.0727679	-0.0314453	-0.0802512	-0.0044653	0.130135
2-isopropylmalate(2-)	-0.0229199	0.0199063	-0.148314	0.0765233	-0.0126403	-0.073873	-0.0348948	0.0727679	-0.0314453	-0.0802512	-0.0044653	0.130135
diphosphate	0.150891	-0.0329638	-0.0531201	-0.114904	-0.169637	-0.0367318	0.215921	-0.0926364	-0.30556	-0.217181	0.125979	0.0979414
3-(4-hydroxyphenyl)pyruvate	0.13956	-0.0421127	0.721083	-0.0666207	-0.0171501	-0.0472336	0.0774426	0.144793	-0.161676	-0.0581326	0.0309639	-0.0225956
d-fructose	0.0788132	-0.0522693	0.0842528	-0.0665226	-0.135183	0.00390182	0.123573	0.0421246	-0.327051	-0.249229	0.060892	-0.0124212
d-galactose	0.0788132	-0.0522693	0.0842528	-0.0665226	-0.135183	0.00390182	0.123573	0.0421246	-0.327051	-0.249229	0.060892	-0.0124212
d-glucose	0.0788132	-0.0522693	0.0842528	-0.0665226	-0.135183	0.00390182	0.123573	0.0421246	-0.327051	-0.249229	0.060892	-0.0124212
d-mannose	0.0788132	-0.0522693	0.0842528	-0.0665226	-0.135183	0.00390182	0.123573	0.0421246	-0.327051	-0.249229	0.060892	-0.0124212
l-sorbose	0.0788132	-0.0522693	0.0842528	-0.0665226	-0.135183	0.00390182	0.123573	0.0421246	-0.327051	-0.249229	0.060892	-0.0124212
myo-inositol	0.0788132	-0.0522693	0.0842528	-0.0665226	-0.135183	0.00390182	0.123573	0.0421246	-0.327051	-0.249229	0.060892	-0.0124212
d-glucitol	-0.284361	0.114621	0.789101	-0.00161858	-0.0272566	0.0482367	-0.0132411	-0.124088	-0.0150626	0.0741516	0.0127247	0.0220827
l-glucitol	-0.284361	0.114621	0.789101	-0.00161858	-0.0272566	0.0482367	-0.0132411	-0.124088	-0.0150626	0.0741516	0.0127247	0.0220827
3-phosphonatooxypyruvate(3-)	0.106224	-0.0646065	0.52937	0.0354128	0.00100225	0.0549783	0.0748975	-0.0646906	-0.0772768	-0.0220202	-0.0822955	-0.0228131
2-hydroxy-3-oxobutyl phosphate	-0.113844	0.0459475	-0.0118696	0.0213538	0.00804096	0.00916617	-0.0242459	0.07533	0.0221229	0.0428994	-0.00210799	-0.0970008
o-phospho-l-serine	0.121877	-0.142938	-0.81646	-0.139557	0.104728	-0.136485	0.124994	0.0236367	-0.0345768	0.00858859	0.0541708	0.259999
2-phospho-d-glyceric acid	0.255154	-0.0800155	-0.037335	-0.00190339	-0.046308	-0.146067	0.109877	-0.0423111	-0.16544	-0.209166	0.11171	0.0908989
3-phospho-d-glyceric acid	0.255154	-0.0800155	-0.037335	-0.00190339	-0.046308	-0.146067	0.109877	-0.0423111	-0.16544	-0.209166	0.11171	0.0908989
(2e)-3-(methoxycarbonyl)pent-2-enedioic acid	0.269896	-0.132917	-1.26033	-0.232231	0.0998699	0.023553	0.199356	-0.170706	-0.198131	-0.16444	0.119399	0.241357
but-1-ene-1,2,4-tricarboxylic acid	0.269896	-0.132917	-1.26033	-0.232231	0.0998699	0.023553	0.199356	-0.170706	-0.198131	-0.16444	0.119399	0.241357
n-acetyl-l-glutamate(2-)	0.0258351	0.0440387	-2.34216	-0.55655	0.0471051	-0.0521042	0.0786798	0.042108	-0.105415	-0.144586	0.0293236	0.22888
citrate(3-)	0.0204805	-0.00537256	0.626621	-0.19211	-0.148896	-0.0754662	0.0922903	-0.179172	-0.254385	-0.280296	0.129135	0.299931
isocitrate(3-)	0.0204805	-0.00537256	0.626621	-0.19211	-0.148896	-0.0754662	0.0922903	-0.179172	-0.254385	-0.280296	0.129135	0.299931
laurate	0.0281815	-0.0571404	-0.321859	0.0630464	0.348528	-0.038102	-0.0653581	0.13208	0.0694868	0.139422	-0.16459	0.0224971
2-oxaloglutaric acid	-0.00834103	0.0461746	-0.313009	-0.0957444	-0.0589786	-0.0200272	0.102965	0.0131883	-0.0204491	0.0245297	0.0730249	0.122325
l-tryptophan	0.110371	-0.0738577	0.529713	-0.0013847	-0.0600566	-0.0802376	0.0753935	-0.0941603	-0.0668774	-0.0825724	-0.0512264	0.0868069
(2s,3r)-3-hydroxybutane-1,2,3-tricarboxylic acid	0.269398	-0.036374	-1.78627	-0.25701	0.157347	0.037835	0.317615	-0.175859	-0.142268	-0.12847	0.221287	0.387485
2-methylcitrate(3-)	0.269398	-0.036374	-1.78627	-0.25701	0.157347	0.037835	0.317615	-0.175859	-0.142268	-0.12847	0.221287	0.387485
homocitrate(3-)	0.269398	-0.036374	-1.78627	-0.25701	0.157347	0.037835	0.317615	-0.175859	-0.142268	-0.12847	0.221287	0.387485
homoisocitrate(3-)	0.269398	-0.036374	-1.78627	-0.25701	0.157347	0.037835	0.317615	-0.175859	-0.142268	-0.12847	0.221287	0.387485
glycerophosphatidylethanolamine	0.039066	-0.000322207	0.738258	-0.0651294	-0.086414	-0.12569	-0.0841129	-0.0437493	-0.00967316	0.0287888	-0.118061	0.191708
l-gamma-glutamyl-l-alanine	0.105627	0.146535	1.64704	0.293555	NaN	0.208402	0.165062	-0.173216	-0.0856972	0.218632	-0.00264565	0.29483
(r)-pantothenate	0.10916	0.0180555	-0.0824961	-0.123267	-0.0409552	0.0176794	0.0679398	0.00974671	-0.203385	-0.136038	0.0514473	0.181032
l-cystathionine	-0.0252389	-0.00494178	1.14389	0.0100891	-0.0798183	-0.114464	-0.0109489	-0.110047	-0.154576	-0.0653551	0.114556	0.197338
l-gamma-glutamyl phosphate	0.0969934	-0.0993005	-0.778621	-0.216097	0.0242336	-0.0309403	-0.00784343	-0.0504936	-0.0568526	0.0330018	0.0580502	0.24781
2-deoxyuridine	-0.104362	0.153906	-0.349395	-0.0592911	0.0194844	0.182126	-0.0213414	0.102355	-0.0597555	0.134539	-0.0283579	0.0611385
myristate	0.0378127	-0.0413729	-0.0454125	0.181587	0.261452	-0.0898696	-0.0563868	0.412805	0.0715734	0.0677788	-0.162084	-0.0665276
alpha-d-ribose 1-phosphate	0.262431	-0.0681438	-0.461523	-0.093855	-0.0914322	-0.0756406	0.0584838	0.0161743	-0.13845	-0.0393035	0.0356948	0.241835
alpha-d-ribose 5-phosphate	0.262431	-0.0681438	-0.461523	-0.093855	-0.0914322	-0.0756406	0.0584838	0.0161743	-0.13845	-0.0393035	0.0356948	0.241835
d-ribulose 5-phosphate	0.262431	-0.0681438	-0.461523	-0.093855	-0.0914322	-0.0756406	0.0584838	0.0161743	-0.13845	-0.0393035	0.0356948	0.241835
d-xylulose 5-phosphate	0.262431	-0.0681438	-0.461523	-0.093855	-0.0914322	-0.0756406	0.0584838	0.0161743	-0.13845	-0.0393035	0.0356948	0.241835
cytidine	0.0339319	0.0138701	1.73479	-0.156394	-0.0914006	-0.183972	-0.116564	-0.0885998	0.0380063	0.0523135	-0.187678	0.283126
uridine	0.0490538	0.155065	1.67549	-0.101267	-0.226407	-0.0281835	-0.0800688	-0.159268	-0.165003	-0.0730383	-0.0281889	0.268406
biotin	0.149526	-0.0399703	0.759393	-0.0291113	-0.00791611	-0.152872	-0.151427	-0.148202	-0.183264	0.0657651	0.0581109	0.174127
isopentenyl diphosphate	-0.106203	0.0744905	-0.219331	0.0161107	0.00219957	0.056483	-0.0225172	0.00689194	0.0300675	0.0669589	-0.0314915	0.0518907
pyridoxal 5-phosphate	0.106959	-0.15293	-0.0326996	-0.141321	0.0458638	-0.0737565	-0.037756	-0.063691	-0.270848	-0.0997899	0.0760596	0.235908
l-gamma-glutamyl-l-cysteine	-0.107158	0.116708	1.17305	-0.0935042	0.0185555	-0.036906	-0.0815158	-0.00551811	-0.0429686	-0.0534632	-0.0222771	0.12654
palmitoleate	0.0658143	-0.043797	-0.149453	0.0368866	0.564855	-0.170025	-0.0894267	0.0691466	0.181284	0.220428	-0.208759	0.148688
2-hydroxyhexadecanal	0.00972118	0.0279423	0.10504	0.202925	0.254432	-0.0265882	-0.148106	0.390921	0.105302	-0.0163194	-0.0470305	-0.0511218
palmitate	0.00972118	0.0279423	0.10504	0.202925	0.254432	-0.0265882	-0.148106	0.390921	0.105302	-0.0163194	-0.0470305	-0.0511218
sn-glycero-3-phosphocholine	-0.0615792	0.0680356	0.586541	0.031463	-0.129527	-0.0315124	-0.107495	-0.165779	0.0831358	0.074016	-0.108945	0.131153
1d-myo-inositol 1-phosphate	0.101534	-0.0998172	0.00304587	-0.00334262	-0.129569	-0.034542	-0.00846491	0.0125208	-0.1357	0.0670949	0.0396907	0.209615
1d-myo-inositol 3-phosphate	0.101534	-0.0998172	0.00304587	-0.00334262	-0.129569	-0.034542	-0.00846491	0.0125208	-0.1357	0.0670949	0.0396907	0.209615
aldehydo-d-glucose 6-phosphate	0.101534	-0.0998172	0.00304587	-0.00334262	-0.129569	-0.034542	-0.00846491	0.0125208	-0.1357	0.0670949	0.0396907	0.209615
alpha-d-galactose 1-phosphate	0.101534	-0.0998172	0.00304587	-0.00334262	-0.129569	-0.034542	-0.00846491	0.0125208	-0.1357	0.0670949	0.0396907	0.209615
beta-d-glucose 6-phosphate	0.101534	-0.0998172	0.00304587	-0.00334262	-0.129569	-0.034542	-0.00846491	0.0125208	-0.1357	0.0670949	0.0396907	0.209615
d-fructose 1-phosphate	0.101534	-0.0998172	0.00304587	-0.00334262	-0.129569	-0.034542	-0.00846491	0.0125208	-0.1357	0.0670949	0.0396907	0.209615
d-fructose 6-phosphate	0.101534	-0.0998172	0.00304587	-0.00334262	-0.129569	-0.034542	-0.00846491	0.0125208	-0.1357	0.0670949	0.0396907	0.209615
d-glucose 1-phosphate	0.101534	-0.0998172	0.00304587	-0.00334262	-0.129569	-0.034542	-0.00846491	0.0125208	-0.1357	0.0670949	0.0396907	0.209615
d-mannose 1-phosphate	0.101534	-0.0998172	0.00304587	-0.00334262	-0.129569	-0.034542	-0.00846491	0.0125208	-0.1357	0.0670949	0.0396907	0.209615
d-mannose 6-phosphate	0.101534	-0.0998172	0.00304587	-0.00334262	-0.129569	-0.034542	-0.00846491	0.0125208	-0.1357	0.0670949	0.0396907	0.209615
thiamine(1+)	0.234954	-0.0811172	0.360745	-0.214555	-0.157616	-0.237386	-0.210628	0.292723	-0.221358	-0.164333	-0.204381	0.346141
inosine	-0.0145766	0.0891569	-0.0694113	-0.267437	-0.15349	-0.0160959	0.0309824	0.123374	-0.227273	0.112706	0.0430226	0.581076
6-phospho-d-gluconate	0.132778	-0.113743	-0.147837	-0.0186424	-0.069401	-0.0176908	0.0508947	-0.0194325	-0.0416484	-0.0282396	0.0461178	0.0708102
l-saccharopine	0.113664	-0.148042	-0.887739	-0.0111667	0.251894	-0.193778	-0.119635	-0.111517	-0.0245399	0.0957559	0.0721309	0.322879
linoleic acid	-0.0306055	-0.0272447	0.0264231	0.0585233	0.0939044	0.015524	-0.0931084	0.0321126	0.0363997	-0.00903608	-0.042301	-0.0401406
oleate	0.0127703	-0.0179617	0.0111782	0.0891065	0.385427	-0.0905739	-0.155631	0.106384	0.0894881	0.152238	-0.172061	-0.0792307
stearate	-0.0218022	-0.0906579	0.228167	0.221568	0.284776	-0.0846721	-0.0455881	0.771223	0.0519897	0.00643533	-0.0477419	-0.0984208
sedoheptulose 7-phosphate	-0.0346062	-0.141432	-0.882507	-0.102258	0.359252	-0.0459721	-0.107134	-0.142666	0.0692386	0.118122	-0.0502181	0.26713
(n(omega)-l-arginino)succinic acid	-0.0774882	-0.0674567	-0.502227	-0.0679572	0.209881	-0.0754854	-0.00211693	-0.0168862	-0.116336	0.00217318	0.0320947	0.213477
5-amino-1-(5-phospho-d-ribosyl)imidazole	-0.0951931	0.0569911	-1.06784	-0.158637	0.156673	0.0654885	-0.131189	-0.154083	0.108658	0.0538778	0.0675392	0.229934
5-s-methyl-5-thioadenosine	-0.19153	0.164687	-0.166648	-0.00771767	0.0477234	0.00450024	0.027339	-0.0494619	-0.0185157	0.133939	-0.0380189	0.184968
dcmp	0.00724008	0.0648551	0.607316	0.00368437	0.0931446	-0.0828084	0.0152974	-0.0478707	-0.196228	-0.073154	-0.0525205	0.145009
glutathione	-0.0871225	0.0615614	0.806191	-0.152276	-0.0978174	-0.165335	0.0397295	0.126274	-0.243992	-0.0411297	-0.0146768	0.165225
(r)-5-diphosphomevalonic acid	-0.075683	0.12909	-0.314336	-0.0455886	-0.0442082	0.100109	0.00748451	0.0340927	-0.0574349	0.11018	-0.0356276	0.0352812
n(2)-formyl-n(1)-(5-phospho-d-ribosyl)glycinamide	0.181316	-0.0652582	-0.352639	-0.0991802	0.195079	-0.260383	-0.0834984	-0.128933	0.0346904	-0.0186715	0.073296	0.617386
leukotriene a4	-0.109278	0.0446515	0.104133	0.124734	0.0127629	-0.103354	-0.0578299	0.192553	-0.0992285	0.00686808	-0.101668	0.0970048
dtmp	0.133463	-0.307789	0.53089	-0.313892	0.030199	-0.274839	-0.137744	-0.29515	0.0336495	-0.0669461	-0.015575	0.351575
cmp	0.0626961	-0.054994	-0.20708	-0.0825098	0.0600068	-0.132961	-0.0423581	-0.272846	0.0533071	0.234017	-0.0449375	0.510105
pseudouridine 5-phosphate	0.18458	-0.112797	-0.305362	-0.196088	-0.0527245	-0.233009	0.0827337	-0.288521	-0.0729248	0.119309	0.00830211	0.552773
ump	0.18458	-0.112797	-0.305362	-0.196088	-0.0527245	-0.233009	0.0827337	-0.288521	-0.0729248	0.119309	0.00830211	0.552773
3,5-cyclic imp	-0.103416	0.0371823	0.0196859	0.00187262	0.0268697	-0.0382001	-0.0678766	0.027563	0.0709762	0.0523272	-0.122951	0.0330775
7,8-dihydroneopterin 3-phosphate	-0.00445166	-0.100859	-0.860718	0.0264547	0.0270661	-0.100089	-0.0333731	-0.0534778	0.0214642	0.155789	0.000897801	0.149626
s-formylglutathione	0.0180095	0.0372383	-0.336077	-0.0720358	0.0157356	-0.0364372	0.135234	-0.116869	-0.095479	0.120071	0.025883	0.113112
(5s,6s)-di-hete	-0.0587565	-0.0205861	0.0324542	0.0489041	0.0166688	0.0722888	-0.0355374	-0.00610634	0.0675606	-0.0477588	-0.113806	0.04784
delta(6)-trans,delta(8)-cis-leukotriene b4	-0.0587565	-0.0205861	0.0324542	0.0489041	0.0166688	0.0722888	-0.0355374	-0.00610634	0.0675606	-0.0477588	-0.113806	0.04784
leukotriene b4	-0.0587565	-0.0205861	0.0324542	0.0489041	0.0166688	0.0722888	-0.0355374	-0.00610634	0.0675606	-0.0477588	-0.113806	0.04784
5-amino-1-(5-phospho-d-ribosyl)imidazole-4-carboxamide	0.0506599	0.0159909	-0.259776	-0.0846648	0.100003	-0.0513522	-0.0237754	0.0636102	-0.0789495	-0.028367	0.0726392	0.206454
1d-myo-inositol 4,5-bisphosphate	0.221924	-0.202242	-0.313412	0.040342	-0.0961566	-0.0690185	0.0341065	-0.0945714	-0.142129	-0.0207723	0.0522021	0.268463
beta-d-fructofuranose 2,6-bisphosphate	0.221924	-0.202242	-0.313412	0.040342	-0.0961566	-0.0690185	0.0341065	-0.0945714	-0.142129	-0.0207723	0.0522021	0.268463
d-fructose 1,6-bisphosphate	0.221924	-0.202242	-0.313412	0.040342	-0.0961566	-0.0690185	0.0341065	-0.0945714	-0.142129	-0.0207723	0.0522021	0.268463
alpha,alpha-trehalose	-0.760524	0.413226	3.07591	-0.160501	0.249006	0.316425	0.00696628	-0.988874	0.13463	-0.0075774	0.053599	0.101383
maltose	-0.760524	0.413226	3.07591	-0.160501	0.249006	0.316425	0.00696628	-0.988874	0.13463	-0.0075774	0.053599	0.101383
melibiose	-0.760524	0.413226	3.07591	-0.160501	0.249006	0.316425	0.00696628	-0.988874	0.13463	-0.0075774	0.053599	0.101383
sucrose	-0.760524	0.413226	3.07591	-0.160501	0.249006	0.316425	0.00696628	-0.988874	0.13463	-0.0075774	0.053599	0.101383
adenosine 2-phosphate	0.045666	-0.0943371	-0.613561	-0.159981	0.160471	-0.228113	-0.0265057	-0.337433	0.0576789	0.252753	-0.0448586	0.600692
amp	0.045666	-0.0943371	-0.613561	-0.159981	0.160471	-0.228113	-0.0265057	-0.337433	0.0576789	0.252753	-0.0448586	0.600692
dgmp	0.045666	-0.0943371	-0.613561	-0.159981	0.160471	-0.228113	-0.0265057	-0.337433	0.0576789	0.252753	-0.0448586	0.600692
imp	0.211665	-0.146297	-0.896628	-0.104802	0.237045	-0.218641	-0.110001	-0.203217	0.119489	-0.0972038	-0.0374487	0.396613
gmp	0.0885582	-0.178473	-0.570918	-0.136758	0.213573	-0.158317	-0.0135606	-0.238094	0.0847524	0.248722	-0.0854776	0.472984
5-xanthylic acid	0.10974	0.103677	0.504471	-0.0824585	-0.1195	-0.132075	0.122209	0.0809813	-0.247746	-0.285829	0.00909641	0.0303251
lignocerate	-0.0281649	0.0154642	-0.00690366	0.207189	0.293341	-0.0125011	-0.0896061	-0.00981953	0.167239	0.124248	-0.16278	-0.148744
sedoheptulose 1,7-bisphosphate	0.42981	-0.506522	-0.0212602	-0.019664	-0.130036	-0.179329	0.336506	-0.371888	-0.280406	-0.355342	0.114767	0.186964
sphinganine 1-phosphate	0.28396	-0.55172	0.156029	0.270471	0.506494	0.0324398	-0.167917	-0.346462	0.700805	0.356345	-0.483476	-0.0153945
2-trans,6-trans-farnesyl diphosphate	-0.0527649	0.0754142	0.278513	-0.044475	0.137525	-0.111591	-0.0401449	0.0743261	-0.0707728	-0.0375791	0.0147842	-0.0101133
farnesyl diphosphate	-0.0527649	0.0754142	0.278513	-0.044475	0.137525	-0.111591	-0.0401449	0.0743261	-0.0707728	-0.0375791	0.0147842	-0.0101133
dudp	0.276305	-0.227065	-0.267541	-0.111447	-0.160238	-0.0876738	0.36328	-0.22054	-0.300798	-0.269142	0.222613	0.171464
cerotate	-0.098592	0.136663	0.0933563	0.294537	0.352376	0.047201	-0.0833167	-0.0478868	0.382111	0.281437	-0.216991	-0.206576
cerotic acid	-0.098592	0.136663	0.0933563	0.294537	0.352376	0.047201	-0.0833167	-0.0478868	0.382111	0.281437	-0.216991	-0.206576
n-[(r)-4-phosphonopantothenoyl]-l-cysteine	0.10661	-0.00974268	0.604433	-0.139637	-0.141958	-0.0277847	0.0530251	-0.0494159	-0.176015	-0.164836	-0.00531365	-0.00247818
cdp	0.0566746	-0.0778634	0.217489	-0.0328603	0.0260899	-0.130516	-0.030791	-0.157075	-0.0576742	-0.0559019	-0.0415436	0.138252
udp	0.0429943	-0.040097	0.273688	-0.116138	0.109018	-0.194478	-0.018003	-0.202162	-0.0691814	-0.0182952	-0.0775103	0.161085
alpha,alpha-trehalose 6-phosphate	-0.00353498	0.252761	1.57058	-0.0347786	-0.315255	0.0372246	-0.101059	-0.169207	-0.00199709	-0.0459356	-0.0869162	0.322093
thiamine(1+) diphosphate(1-)	-0.00903381	-0.018499	-0.150476	-0.0528656	0.0137062	-0.00614111	0.022093	0.0340102	0.0304648	0.0433364	-0.0586804	0.0920736
adenosine 3,5-bismonophosphate	0.019367	-0.0426587	-0.0930057	-0.0893359	0.0527374	-0.149007	-0.0115097	-0.0597012	0.0265836	0.0895608	0.0203601	0.167382
adp	0.019367	-0.0426587	-0.0930057	-0.0893359	0.0527374	-0.149007	-0.0115097	-0.0597012	0.0265836	0.0895608	0.0203601	0.167382
dgdp	0.019367	-0.0426587	-0.0930057	-0.0893359	0.0527374	-0.149007	-0.0115097	-0.0597012	0.0265836	0.0895608	0.0203601	0.167382
zymosterol intermediate 1c	0.092623	-0.0943784	-1.13313	0.0912274	0.268724	-0.17164	-0.0297143	-0.183373	0.190322	0.171412	-0.157901	0.490837
4beta-methylzymosterol-4alpha-carboxylic acid	0.0372713	-0.0219269	-0.907024	0.0293961	0.107688	-0.154567	0.11468	-0.159396	0.18247	0.0769251	-0.0310838	0.463683
gdp	0.0878974	-0.123963	0.0704773	-0.125536	0.0571466	-0.134245	0.0883712	-0.120532	-0.0574984	-0.0420575	0.0357082	0.177364
ctp	0.100967	-0.0783523	0.0629467	-0.0900784	0.0400761	-0.15843	0.0362858	-0.150692	-0.0767644	-0.0224814	0.0496562	0.171278
utp	0.070482	-0.0562091	0.410625	-0.00937271	0.110644	-0.105828	0.00479943	-0.00280704	-0.102721	-0.128001	0.11779	-0.0218749
thiamine(1+) triphosphate	0.275933	-0.241892	0.0170892	-0.0851019	-0.0564466	0.00272685	0.220672	-0.108047	-0.26621	-0.254435	0.0752045	0.0426628
atp	-0.0441317	-0.00739593	-0.0656817	0.0021215	0.167977	-0.0995568	0.0623625	0.108732	-0.0189868	-0.0111141	0.110929	-0.0257776
dgtp	-0.0441317	-0.00739593	-0.0656817	0.0021215	0.167977	-0.0995568	0.0623625	0.108732	-0.0189868	-0.0111141	0.110929	-0.0257776
udp-d-galactose	0.0331159	-0.157126	0.613604	-0.109157	-0.154481	-0.177177	-0.0773705	-0.103215	-0.212386	0.0464184	-0.0210265	0.313203
udp-d-glucose	0.0331159	-0.157126	0.613604	-0.109157	-0.154481	-0.177177	-0.0773705	-0.103215	-0.212386	0.0464184	-0.0210265	0.313203
gdp-alpha-d-mannose	0.0478543	-0.276953	0.300481	-0.0238648	-0.110576	-0.268597	-0.156875	-0.00998415	-0.176126	-0.0520934	-0.0153409	0.220675
udp-n-acetyl-alpha-d-glucosamine	-0.0537634	-0.0623529	0.6703	-0.139261	0.0750044	-0.155668	-0.126832	-0.0162755	-0.210517	-0.062036	0.0536637	0.233855
glutathione disulfide	0.0419268	-0.0765676	0.967097	-0.214955	0.201448	-0.240003	-0.249164	-0.153641	-0.197476	0.0116142	0.0221558	0.317342
nad(+)	-0.0239688	-0.156722	-0.0476405	0.00628264	-0.0142025	-0.0932499	-0.0954434	-0.03619	0.0693177	0.112689	0.0214876	0.297818
nadh	-0.0239688	-0.156722	-0.0476405	0.00628264	-0.0142025	-0.0932499	-0.0954434	-0.03619	0.0693177	0.112689	0.0214876	0.297818
nadp(+)	-0.209664	-0.00247222	-0.122555	-0.0981705	0.266401	-0.307283	-0.1924	-0.106666	-0.125071	0.0834333	-0.0390612	0.402079

## Sheet: Dobson annot glc_pro batch 1
LOG2 FOLD CHANGE	Crz1 OUT	Cys3 OUT	Gln3 site1 OUT	Gln3 site2 OUT	Gpd1 OUT	Gpd2 OUT	Gut1 OUT	Lys20 OUT	Nbp2 OUT	Pbs2 OUT	Pbs2 IN	Pfk1 OUT	Pfk2 OUT	Put3 OUT	Smp1 OUT	Ste50 OUT	Str3 OUT	Thr4 OUT	Tkl1 OUT	Yap4 OUT	Zwf1 OUT	wildtype
acetate	-0.00227269	-0.0342433	-0.0121412	-0.0153994	-0.006016	-0.00465526	-0.0207202	-0.00756927	-0.0209696	0.0421384	0.0352647	0.0123894	-0.0252382	-0.0128544	-0.00348902	0.00599527	0.00726354	-0.0284215	0.0101827	-0.0135981	0.01094	0.02763
glycolaldehyde	-0.00227269	-0.0342433	-0.0121412	-0.0153994	-0.006016	-0.00465526	-0.0207202	-0.00756927	-0.0209696	0.0421384	0.0352647	0.0123894	-0.0252382	-0.0128544	-0.00348902	0.00599527	0.00726354	-0.0284215	0.0101827	-0.0135981	0.01094	0.02763
urea	-0.00459158	-0.00517275	-0.013585	0.00311512	-0.00518124	-0.00359956	-0.0169004	0.0711405	-0.0200332	0.0426369	0.0314732	-0.0193299	-0.0183934	0.0147098	0.0068652	-0.00590399	0.00388158	-0.023163	-0.0189211	-0.00483246	0.0260756	0.0302179
bicarbonate	0.0255504	-0.0566758	0.00201917	0.0126324	-0.0898385	-0.00478264	0.062003	0.0201118	0.0097683	-0.0260401	0.0235531	-0.0273574	0.0560661	-0.00662176	0.01293	-0.00179786	0.102257	0.0324432	0.00659351	-0.00341521	0.0465382	-0.034048
methylglyoxal	0.0815995	0.0431605	-0.0229005	-0.0543744	-0.0253494	-0.102467	0.0294877	-0.099271	-0.122933	0.148248	0.0287287	0.0318639	-0.0665676	-0.00183312	-0.112331	-0.0594469	-0.060104	-0.138412	-0.00921018	0.00878218	0.0746856	0.0933393
isobutyraldehyde	-0.0223355	-0.086014	-0.0719257	0.127832	-0.200516	-0.199047	0.0478836	0.0962864	-0.0678271	-0.0195052	0.091183	0.0113324	-0.11059	0.0455955	-0.0878453	0.108183	0.0887272	-0.0693626	-0.0398448	-0.0577026	-0.118408	0.123437
(s)-lactaldehyde	-0.0585851	0.0757141	0.0523131	-0.105029	0.580846	0.155462	-0.0223459	0.00835506	-0.00884331	0.02032	-0.0196818	0.129247	-0.0468207	-0.092121	-0.0660583	-0.0507333	0.0302891	0.0453559	-0.101744	-0.00607719	-0.0246825	-0.0153544
glycine	-0.0585933	0.0609782	-0.0153991	-0.15715	-0.00484798	-0.132878	0.0139809	0.0986878	0.0817123	-0.11124	-0.14255	0.0600099	-0.00114941	-0.0352761	-0.0295702	-0.0100681	0.0250943	0.0348435	0.0509202	-0.201212	0.0250354	0.123818
2-methylbutanal	-0.0340908	0.152484	0.0322839	-0.235581	-0.0201385	-0.0720219	0.0747155	0.0239103	-0.0385872	-0.044192	-0.160394	0.0835931	-0.0404515	-0.123047	0.0198522	0.0707541	0.0419337	0.144209	0.0739041	0.0425536	-0.0195009	-0.00790222
3-methylbutanal	-0.0340908	0.152484	0.0322839	-0.235581	-0.0201385	-0.0720219	0.0747155	0.0239103	-0.0385872	-0.044192	-0.160394	0.0835931	-0.0404515	-0.123047	0.0198522	0.0707541	0.0419337	0.144209	0.0739041	0.0425536	-0.0195009	-0.00790222
pyruvate	0.00204665	0.00434717	-0.0693737	-0.146165	0.0640767	-0.223355	-0.022494	-0.0180126	-0.0478975	-0.00072824	0.00111492	0.0632699	-0.0368896	0.0481793	0.0224756	-0.0128276	-0.0113925	-0.0875026	-0.00596532	0.0402457	0.0126534	0.139109
(r)-acetoin	0.040077	0.0324768	0.0104165	-0.031049	-0.0999682	-0.0577649	-0.109927	0.00416639	0.0442777	-0.0912908	-0.0328099	0.0773132	-0.126255	-0.0454333	-0.0431713	0.0580384	-0.0241406	0.0476639	0.0754561	-0.00477347	-0.00568925	0.0542409
ethyl acetate	0.040077	0.0324768	0.0104165	-0.031049	-0.0999682	-0.0577649	-0.109927	0.00416639	0.0442777	-0.0912908	-0.0328099	0.0773132	-0.126255	-0.0454333	-0.0431713	0.0580384	-0.0241406	0.0476639	0.0754561	-0.00477347	-0.00568925	0.0542409
beta-alanine	-0.119459	0.123504	-0.0519683	-0.0593061	-0.1597	-0.12211	-0.0117838	0.0871481	0.0217413	-0.0350435	-0.0931519	-0.0541636	0.00563047	-0.00643381	-0.0552483	0.0341395	0.0257326	-0.0324087	0.0656902	-0.127592	0.0360009	0.18705
l-alanine	-0.119459	0.123504	-0.0519683	-0.0593061	-0.1597	-0.12211	-0.0117838	0.0871481	0.0217413	-0.0350435	-0.0931519	-0.0541636	0.00563047	-0.00643381	-0.0552483	0.0341395	0.0257326	-0.0324087	0.0656902	-0.127592	0.0360009	0.18705
(r)-lactate	0.0941808	0.025456	-0.0101862	-0.0560118	0.0426286	-0.112423	0.0207097	-0.0833702	-0.142825	0.188384	0.014417	0.028363	-0.0789393	0.0670029	-0.0957459	-0.10519	-0.0168348	-0.189418	-0.036963	0.0442939	0.0521501	0.181653
(s)-lactate	0.0941808	0.025456	-0.0101862	-0.0560118	0.0426286	-0.112423	0.0207097	-0.0833702	-0.142825	0.188384	0.014417	0.028363	-0.0789393	0.0670029	-0.0957459	-0.10519	-0.0168348	-0.189418	-0.036963	0.0442939	0.0521501	0.181653
d-glyceraldehyde	0.0941808	0.025456	-0.0101862	-0.0560118	0.0426286	-0.112423	0.0207097	-0.0833702	-0.142825	0.188384	0.014417	0.028363	-0.0789393	0.0670029	-0.0957459	-0.10519	-0.0168348	-0.189418	-0.036963	0.0442939	0.0521501	0.181653
glycerone	0.0941808	0.025456	-0.0101862	-0.0560118	0.0426286	-0.112423	0.0207097	-0.0833702	-0.142825	0.188384	0.014417	0.028363	-0.0789393	0.0670029	-0.0957459	-0.10519	-0.0168348	-0.189418	-0.036963	0.0442939	0.0521501	0.181653
glycerol	0.0318541	0.2094	0.0613794	-0.0629725	-0.0203078	-0.188281	0.0891471	0.0600297	0.0768674	-0.0319902	-0.175337	0.0335871	0.0338123	-0.0171964	0.0257992	0.0538376	0.068501	-0.0966952	0.0602792	0.0102253	-0.0651807	0.0927327
sulphate	0.0265851	0.0816849	-0.167889	-0.156007	0.148595	-0.226575	-0.0470888	0.0936717	-0.100552	0.0559582	-0.0525268	0.0668127	-0.0411105	0.118307	-0.0461821	-0.103759	-0.0434021	-0.123873	-0.0284022	0.0213025	0.083868	0.207521
2-oxobutanoate	-0.0524264	0.0330166	-0.0751052	-0.109124	-0.0215076	-0.0362649	0.0169435	0.0125364	0.00285972	0.0452654	-0.0067447	0.0411163	-0.0201802	0.0298518	0.0296251	-0.0146941	0.0128187	-0.0128339	-0.0271648	0.0177149	0.0409504	0.06421
succinic semialdehyde	-0.0524264	0.0330166	-0.0751052	-0.109124	-0.0215076	-0.0362649	0.0169435	0.0125364	0.00285972	0.0452654	-0.0067447	0.0411163	-0.0201802	0.0298518	0.0296251	-0.0146941	0.0128187	-0.0128339	-0.0271648	0.0177149	0.0409504	0.06421
gamma-aminobutyrate	-0.100027	0.0879666	-0.0345927	-0.25942	0.323639	0.0409471	-0.101708	0.0602489	0.0829947	-0.0281191	-0.013417	0.147536	-0.0221216	-0.135881	-0.120476	-0.0396628	-0.0121089	0.0153581	-0.100347	-0.0364252	-0.099027	0.117244
l-serine	-0.0564267	0.0837105	-0.0560351	-0.161149	0.11694	0.0348831	-0.0333988	0.0647201	-0.0238316	-0.0854851	-0.134688	0.0870523	-0.0941725	-0.0458914	-0.0834146	-0.0406413	-0.0434434	0.00224019	-0.0143364	-0.02354	-0.0163422	0.133131
cytosine	0.0164366	0.108214	0.0376882	0.0752031	0.247346	0.146131	-0.10047	-3.89771e-05	0.0334892	-0.0981573	-0.0177499	-0.0400752	0.00165762	-0.00314969	-0.156484	0.0309937	-0.030294	0.0160413	-0.00641426	0.0577701	-0.0084242	0.0276994
uracil	0.0931207	0.0966949	0.0225548	-0.0936641	0.143703	-0.0585237	-0.0632774	-0.0302148	-0.06933	-0.0362394	0.207472	0.0695093	0.0365578	0.0193557	-0.0366883	-0.0616645	-0.0625259	-0.0225193	0.0108992	0.0435287	-0.0917813	-0.0143316
1-pyrroline-5-carboxylate	-0.00898487	0.0531094	-0.0356769	0.0161361	0.0970892	0.0420773	-0.0213328	-0.0112761	-0.010411	0.0335695	-0.0739984	0.0682	0.007176	0.0422795	-0.0448586	-0.0300324	0.0117578	-0.0413175	-0.000383353	-0.0268183	-0.0344744	0.0423808
l-proline	0.0113573	0.051834	-0.0213201	-0.0555673	0.0980041	0.0208978	-0.0118503	0.0282854	-0.00667666	0.0106463	-0.0777739	0.0493937	-0.0048857	-0.0218731	-0.0211174	-0.0277585	0.0130501	-0.0237716	-0.0204378	-0.0279301	0.00707388	0.056197
fumarate(2-)	-0.0562149	0.0426656	-0.0851908	-0.145734	-0.0653177	-0.156418	0.00140153	0.0331012	-0.013235	0.0192102	-0.0469492	0.00504978	-0.0420998	-0.0461608	-0.0378223	0.00314271	-0.00825572	0.039385	0.0488537	-0.0204155	-0.00743062	0.130208
3-methyl-2-oxobutanoate	-0.0158655	-0.00623484	-0.0988025	-0.0928416	-0.118002	-0.126084	-0.0213498	0.0454945	0.00468747	-0.0175699	-0.000368612	-0.0258606	-0.0516953	0.055502	0.0406232	0.0269908	-0.0351037	0.0167572	0.0378221	-0.070053	0.0183307	0.0668117
isobutyl acetate	0.0313862	0.077577	-0.057894	-0.0944919	0.177357	0.017793	-0.0139695	0.0168373	0.00359622	-0.0119067	-0.164493	0.0796408	-0.0164012	-0.0455739	-0.0389351	-0.0611464	-0.0135158	0.00888503	-0.00599494	-0.0554401	-0.00507342	0.0758975
l-2-amino-3-oxobutanoate	0.163928	0.012856	-0.0734318	-0.396871	-0.0318927	-0.0658935	-0.0427993	0.0971051	0.0704162	-0.0996477	-0.182382	0.00394476	0.0213432	-0.0229967	0.038764	-0.0966168	-0.0432631	0.0263003	0.0671985	-0.383312	0.0782144	0.1592
l-aspartate 4-semialdehyde	0.163928	0.012856	-0.0734318	-0.396871	-0.0318927	-0.0658935	-0.0427993	0.0971051	0.0704162	-0.0996477	-0.182382	0.00394476	0.0213432	-0.0229967	0.038764	-0.0966168	-0.0432631	0.0263003	0.0671985	-0.383312	0.0782144	0.1592
l-valine	-0.021328	0.081894	-0.0171342	-0.0542713	-0.156114	-0.127676	-0.026804	0.0582548	0.0307947	-0.072996	-0.0611007	-0.0661692	0.0251983	-0.00997734	-0.01614	0.0128609	0.0284951	0.0134389	-0.0414038	-0.132157	-0.000650258	0.168308
succinate(2-)	-0.0598303	0.0877159	0.0815614	-0.0935909	0.847313	0.217968	-0.00117321	0.086076	0.074205	-0.00181461	-0.0861126	0.17163	-0.0351994	-0.0757359	-0.0738988	-0.0513746	-0.00340332	0.00492681	-0.197567	0.000982705	-0.0897459	0.00479043
l-allothreonine	-0.136213	0.0975186	-0.0113726	-0.103374	0.0224907	-0.0425011	-0.0126083	0.0795075	0.00181635	0.0137329	-0.0603721	0.0501877	0.00816928	-0.0198818	-0.00331308	-0.00164054	0.00248874	-0.00730583	-0.0480178	-0.103988	0.0742261	0.18929
l-homoserine	-0.136213	0.0975186	-0.0113726	-0.103374	0.0224907	-0.0425011	-0.0126083	0.0795075	0.00181635	0.0137329	-0.0603721	0.0501877	0.00816928	-0.0198818	-0.00331308	-0.00164054	0.00248874	-0.00730583	-0.0480178	-0.103988	0.0742261	0.18929
l-threonine	-0.136213	0.0975186	-0.0113726	-0.103374	0.0224907	-0.0425011	-0.0126083	0.0795075	0.00181635	0.0137329	-0.0603721	0.0501877	0.00816928	-0.0198818	-0.00331308	-0.00164054	0.00248874	-0.00730583	-0.0480178	-0.103988	0.0742261	0.18929
phenylacetaldehyde	0.0101133	-0.0126687	0.0158673	-0.0357712	-0.0127996	-0.088533	-0.0886575	-0.0701022	-0.0306951	0.0620293	0.126326	-0.00630183	-0.0495712	0.106323	0.00507158	0.00114368	-0.0361792	-0.0441974	0.0122469	-0.0465177	0.0555862	0.0603827
nicotinamide	0.0103729	0.0134167	-0.0402338	-0.0840283	0.00993928	-0.0637077	-0.0267381	-0.0169078	-0.0132004	0.0047525	-0.0012328	0.0350228	-0.0178436	0.0415219	-0.0100772	-0.0368215	-0.00218452	-0.0236985	-0.0185646	-0.0131043	0.0396938	0.0716393
2-phenylethanol	-0.000322658	0.00322074	-0.0490418	-0.104434	0.00485037	-0.0785896	-0.00948667	-0.000852699	-0.0282367	0.021958	0.00620824	0.0418293	-0.0212714	0.0481784	0.00898561	-0.0779415	-0.0201307	-0.0327073	-0.00985228	-0.0294622	0.0433443	0.0874525
taurine	0.0175293	-0.0109156	0.0323104	0.0964776	-0.0702732	0.0413208	0.0716791	-0.0279801	-0.0216476	0.00981677	0.0573422	-0.0609684	0.0567772	-0.011188	-0.0460327	0.0302286	-0.00988715	-0.0154116	0.0101097	0.00545796	0.0236147	-0.0970006
thymine	-0.00250238	0.00369431	-0.00984068	-0.0391906	-0.0285739	-0.0290227	-0.0444169	0.0216271	-0.0254353	0.00413286	0.0383509	0.0191735	0.00629751	0.0128429	0.00117056	-0.0610644	0.0316298	-0.0590749	-0.0152914	0.0846959	0.000829866	0.0166864
gamma-amino-gamma-cyanobutanoic acid	-0.112796	0.0286274	-0.0483836	-0.234599	0.347516	0.0546953	-0.0036642	0.0666008	0.0267966	-0.0209761	-0.0210467	0.00408233	0.00143239	-0.0520601	0.0137462	0.0183236	0.0158528	0.050832	-0.0617571	-0.0680773	0.0483656	0.0914417
1-pyrroline-3-hydroxy-5-carboxylic acid	-0.0489622	0.0397964	-0.0174308	-0.0840147	0.126099	0.0523769	-0.0363693	0.0119566	-0.00770289	-0.00436762	-0.0208762	0.0816134	0.0115346	-0.0636276	-0.0263748	-0.0157711	-0.026814	-5.98772e-05	-0.0416345	-0.00907654	-0.0285599	0.0478827
itaconate(2-)	-0.0408211	0.0162459	-0.0353491	-0.11473	0.224584	0.0714282	-0.101929	0.0613852	0.0108487	0.0381491	0.0540513	0.042425	0.000558101	-0.0236844	-0.0262355	-0.0177174	-0.00520104	0.0175443	-0.0351002	0.0403814	0.00535916	0.0413687
(s)-3-methyl-2-oxopentanoate	-0.0124787	0.00871018	-0.0904925	-0.0576557	-0.112613	-0.0866713	-0.052561	-0.0141186	0.0152546	-0.0528333	-0.00455512	-0.0153995	0.0040195	0.0205699	0.0291254	-0.00416867	0.0442905	0.0305095	0.045933	-0.0092861	-0.0171934	0.0422104
4-methyl-2-oxopentanoate	-0.0124787	0.00871018	-0.0904925	-0.0576557	-0.112613	-0.0866713	-0.052561	-0.0141186	0.0152546	-0.0528333	-0.00455512	-0.0153995	0.0040195	0.0205699	0.0291254	-0.00416867	0.0442905	0.0305095	0.045933	-0.0092861	-0.0171934	0.0422104
2-methylbutyl acetate	-0.0421205	-0.0118249	-0.133322	-0.0326697	-0.0465212	0.0403747	0.0471821	0.0335995	-0.0158844	0.0464506	-0.00971947	0.0161166	0.00311424	-0.0404191	0.0434648	0.0221333	0.0423373	-0.0733978	0.010607	-0.027019	0.0440985	0.00406113
isoamylacetate	-0.0421205	-0.0118249	-0.133322	-0.0326697	-0.0465212	0.0403747	0.0471821	0.0335995	-0.0158844	0.0464506	-0.00971947	0.0161166	0.00311424	-0.0404191	0.0434648	0.0221333	0.0423373	-0.0733978	0.010607	-0.027019	0.0440985	0.00406113
n-acetylputrescine	0.00981444	-0.0698911	-0.00219078	-0.0373339	0.109008	-0.0565041	0.0642536	0.069	-0.137712	0.0395113	0.0318308	0.0693987	-0.0453592	-0.0413251	-0.0208014	-0.0071451	0.0117442	-0.0067997	0.0195113	0.0070813	-0.0196436	0.00168943
5-aminolevulinate	-0.0145216	0.0378498	0.0163955	-0.0836576	0.110649	0.0388972	-0.0100382	0.0996257	0.0139798	-0.0534743	-0.0528086	0.0726179	-0.00846794	-0.02274	-0.115585	-0.0321297	0.0142516	0.0424943	-0.014471	-0.00674696	-0.080795	0.0357443
l-glutamic 5-semialdehyde	-0.0145216	0.0378498	0.0163955	-0.0836576	0.110649	0.0388972	-0.0100382	0.0996257	0.0139798	-0.0534743	-0.0528086	0.0726179	-0.00846794	-0.02274	-0.115585	-0.0321297	0.0142516	0.0424943	-0.014471	-0.00674696	-0.080795	0.0357443
trans-4-hydroxy-l-proline	-0.0145216	0.0378498	0.0163955	-0.0836576	0.110649	0.0388972	-0.0100382	0.0996257	0.0139798	-0.0534743	-0.0528086	0.0726179	-0.00846794	-0.02274	-0.115585	-0.0321297	0.0142516	0.0424943	-0.014471	-0.00674696	-0.080795	0.0357443
l-isoleucine	-0.0590837	0.0703586	-0.00861079	-0.0885285	0.0522325	0.0372846	-0.0262942	0.026747	0.0414339	-0.0213485	-0.0669853	0.0117905	0.021422	-0.0303946	-0.0060031	-0.0181145	0.0244107	0.0382254	0.000663114	-0.141482	-0.0295709	0.0937671
l-leucine	-0.0590837	0.0703586	-0.00861079	-0.0885285	0.0522325	0.0372846	-0.0262942	0.026747	0.0414339	-0.0213485	-0.0669853	0.0117905	0.021422	-0.0303946	-0.0060031	-0.0181145	0.0244107	0.0382254	0.000663114	-0.141482	-0.0295709	0.0937671
2-acetyllactic acid	0.0371869	0.0163226	-0.0152088	-0.0154749	0.0397341	-0.0845354	0.0320021	-0.0152939	-0.0461319	0.0798478	0.013082	-0.0269212	0.000759391	0.0893357	0.018136	-0.0265944	-0.0248807	-0.0797749	-0.0443308	0.0131272	0.0711396	0.0957587
l-asparagine	0.0222424	-0.105887	-0.0691534	-0.09743	-0.0468486	-0.150133	0.0922923	-0.137777	-0.0402967	-0.0387796	0.0142435	-0.0978398	0.100121	0.0464722	0.146752	0.13084	-0.0165988	-0.134776	-0.00523958	0.169677	0.0115308	0.0894115
ornithine	-0.217321	0.0456459	-0.0327493	-0.167009	0.336907	0.222203	-0.0521928	0.0277859	-0.00383394	-0.0165161	0.021989	0.124799	0.0570238	-0.117691	-0.0237948	0.0384461	-0.0350582	-0.0318321	-0.142556	0.0609739	-0.0782209	0.105072
l-aspartate	-0.0513146	0.111575	-0.0109933	-0.122607	-0.208035	-0.232279	-0.0857	0.109264	0.00445047	-0.0799508	0.039934	-0.0580839	-0.0426335	0.00138497	-0.0504809	0.0201852	0.079503	0.0174574	0.0338497	-0.0812367	0.00590753	0.196073
(s)-malate(2-)	-0.121433	0.00178276	-0.111865	-0.155971	-0.044725	-0.0673785	0.0395602	0.0351502	-0.0116428	-0.0162848	-0.0373405	0.0579942	-0.0275773	-0.0860837	0.00626595	0.0212341	-0.0427197	-0.0158082	0.0628052	-0.00147205	-0.00983623	0.150386
ureidoglycolic acid	-0.106074	0.0392582	-0.126936	-0.13777	-0.0625883	-0.111495	-0.0204031	0.0588847	-0.00627278	-0.0277009	-0.0310004	0.0286147	-0.0174559	-0.0383086	-0.00248563	0.00254011	-0.0180761	0.00485661	0.0423013	0.00431409	-0.00796809	0.165659
(r)-2,3-dihydroxy-3-methylbutanoate	-0.14738	0.0733894	-0.0882153	-0.180439	0.269235	0.0137662	-0.0775391	0.0803926	0.0476061	0.0154344	-0.0442481	0.074434	-0.0481628	-0.039918	-0.0115842	-0.000434594	0.0339274	0.0125196	-0.035157	-0.120034	-0.104222	0.16891
2-deoxy-d-ribose	-0.14738	0.0733894	-0.0882153	-0.180439	0.269235	0.0137662	-0.0775391	0.0803926	0.0476061	0.0154344	-0.0442481	0.074434	-0.0481628	-0.039918	-0.0115842	-0.000434594	0.0339274	0.0125196	-0.035157	-0.120034	-0.104222	0.16891
l-homocysteine	-0.0376452	0.11152	-0.0159932	-0.0414578	-0.0081886	-0.0523317	-0.00264273	0.0404626	0.00771767	-0.0295305	-0.056153	0.0736525	-0.0123161	-0.0385413	-0.0536734	0.0167311	-0.0345858	0.0205701	0.0450436	0.0564391	0.0632903	0.0746808
4-hydroxy-l-threonine	-0.102717	0.0526601	0.0763468	0.0103509	0.20618	0.11382	-0.0536087	0.103493	0.0627538	-0.00988343	-0.0569458	0.00279768	-0.0453664	-0.0732423	0.0184018	-0.0593989	-0.0436631	0.0717964	0.00190556	-0.0371881	-0.0722524	-0.00266964
adenine	-0.102717	0.0526601	0.0763468	0.0103509	0.20618	0.11382	-0.0536087	0.103493	0.0627538	-0.00988343	-0.0569458	0.00279768	-0.0453664	-0.0732423	0.0184018	-0.0593989	-0.0436631	0.0717964	0.00190556	-0.0371881	-0.0722524	-0.00266964
hypoxanthine	-0.00774378	0.00304789	-0.176133	-0.116153	0.064866	-0.0468373	-0.0582687	0.0544762	0.0273014	-0.0399947	-0.0720667	0.0218418	0.0038634	-0.0501629	0.0102437	0.0723774	0.0257811	0.0549949	0.0197444	0.0283757	0.0384307	0.0121271
phenylacetic acid	0.0279621	-0.0496147	-0.0322024	-0.0188655	-0.0112896	0.00294345	-0.0141008	0.0192202	-0.00522412	-0.0237987	0.0148795	0.00859886	0.0490003	0.198519	0.0377755	0.00156137	-0.0747861	0.0180584	0.0271359	-0.0234202	-0.0245748	-0.0622942
1-methylnicotinamide	0.0397942	0.0557008	-0.0301006	-0.00152658	-0.000198427	-0.0334958	-0.0100885	0.0115852	0.0107713	-0.00874605	-0.0235355	0.0177305	0.0660243	0.121541	0.0437699	0.0167255	-0.0189741	0.0364431	-0.0601646	0.0151508	-0.0476941	-0.0764392
4-aminobenzoate	-0.0478376	0.0428498	-0.0398987	0.0104098	0.0111515	0.0695094	0.0245765	0.00780933	-0.0304015	0.0279505	-0.0432491	-0.0619199	0.0175875	0.0315739	0.0507281	-0.0108126	0.111716	0.0334162	-0.0367001	-0.0152703	-0.0111176	-0.023371
anthranilate	-0.0478376	0.0428498	-0.0398987	0.0104098	0.0111515	0.0695094	0.0245765	0.00780933	-0.0304015	0.0279505	-0.0432491	-0.0619199	0.0175875	0.0315739	0.0507281	-0.0108126	0.111716	0.0334162	-0.0367001	-0.0152703	-0.0111176	-0.023371
4-hydroxybenzoate	0.0111824	-0.00369537	0.0284157	0.0248075	-0.030342	0.00461653	0.0148786	0.0100536	-0.00628525	-0.00150911	0.00813238	0.00149558	0.0163616	0.00772763	-0.00255135	-0.000727024	0.0119886	0.0111365	0.00951213	0.0221354	-0.000998788	-0.0329132
4-amino-5-hydroxymethyl-2-methylpyrimidine	0.019713	-0.0334985	0.0126628	-0.0711413	-0.0750283	-0.007105	-0.0158797	-0.00759447	0.056803	-0.0629114	0.037455	-0.0158191	0.037282	-0.0592601	-0.0678133	0.00301559	0.0104356	0.13707	-0.0243499	0.0211118	-0.0243091	-0.01128
carbamoyl phosphate	0.0342401	-0.0144823	0.0195874	0.0947354	0.051699	-0.0287337	0.0306487	-0.094082	0.0206919	-0.0709589	0.00642114	-0.00850808	0.00772597	-0.0640064	0.0177229	-0.0243194	-0.000317884	0.0458492	0.0170637	0.0360525	-0.0273325	-0.0633294
o-phosphoethanolamine	0.0298771	-6.83913e-05	0.0342378	0.0940922	0.0113294	-0.0955585	0.0244772	-0.0333265	-0.0805998	0.059481	0.0142506	-0.00855937	-0.0492096	0.0157891	-0.00479161	-0.00236789	-0.00427372	-0.00462802	0.0342107	0.0588947	0.0171618	-0.0437196
l-histidinol	-0.0334287	0.0400052	-0.0530105	-0.129896	0.146238	0.0478115	0.0556784	0.0488784	0.032257	-0.0235413	-0.252559	0.0827185	-0.00514888	0.0163272	-0.063334	0.029352	0.122693	-0.0205478	-0.0283984	-0.140313	0.0711383	-0.00946205
5-(2-hydroxyethyl)-4-methylthiazole	-0.0198141	-0.00530061	-0.0142262	0.0813195	-0.0288714	-0.0456016	-0.0206824	-0.0423481	0.0414821	0.0383016	0.0356148	0.0404664	0.0193489	-0.00986573	-0.058805	-0.0633464	0.0232063	0.0390504	-0.0220529	-0.015369	-0.0493187	-0.0305938
octanoate	-0.130992	0.0806131	-0.139443	-0.205531	0.325856	0.0126636	-0.0206178	0.0788535	0.0425588	0.0228784	-0.173318	0.0336603	-0.026084	-0.106357	-0.0163917	0.0701813	0.025179	0.0284059	-0.0281882	-0.107425	0.0119068	0.0843538
(s)-2-acetyl-2-hydroxybutanoate	-0.0513687	0.0217147	0.0147437	0.0431403	-0.199714	-0.0794307	-0.0598846	0.0410972	0.00337767	-0.117004	0.132122	0.0220387	-0.0671035	-0.0111221	0.00705775	0.0248002	0.055106	-0.00100653	0.0202265	-0.0933787	-0.0657484	-0.00430281
4-acetamidobutanoate	0.039795	-0.0512966	-0.0336073	0.0296486	0.0258024	-0.0376214	-0.0644993	0.112982	0.0397932	-0.124258	0.0959584	0.0568155	-0.0577006	0.00360511	-0.0325272	-0.0330119	0.0811753	-0.00148612	-0.0189212	-0.10854	-0.101485	0.0450897
l-allysine	0.039795	-0.0512966	-0.0336073	0.0296486	0.0258024	-0.0376214	-0.0644993	0.112982	0.0397932	-0.124258	0.0959584	0.0568155	-0.0577006	0.00360511	-0.0325272	-0.0330119	0.0811753	-0.00148612	-0.0189212	-0.10854	-0.101485	0.0450897
4-guanidinobutanoic acid	-0.00793571	0.0488335	0.104202	0.159388	0.0936269	-0.123147	-0.0479735	-0.0267672	0.116602	-0.121428	0.0906084	-0.0441482	-0.0929334	-0.0269577	-0.0384136	-0.0331753	-0.0574931	-0.0478529	-0.011501	-0.0452189	-0.0838792	0.00253392
2-oxoglutarate	-0.0511357	-0.0271431	-0.0921833	-0.237028	0.071591	-0.0802169	-0.0225121	0.0175523	-0.0264446	-0.0460043	-0.0248524	0.0489699	-0.0282683	-0.000913172	0.0156016	-0.0100441	0.00477857	0.0345152	-0.0173736	0.0266381	0.037047	0.126449
dehydro-d-arabinono-1,4-lactone	-0.0511357	-0.0271431	-0.0921833	-0.237028	0.071591	-0.0802169	-0.0225121	0.0175523	-0.0264446	-0.0460043	-0.0248524	0.0489699	-0.0282683	-0.000913172	0.0156016	-0.0100441	0.00477857	0.0345152	-0.0173736	0.0266381	0.037047	0.126449
2-dehydropantoate	-0.0844254	-0.0376411	-0.05301	-0.146359	0.0790181	-0.000420092	-0.00901065	0.0780684	0.0144534	0.0451499	-0.00557154	0.0853014	-0.00206441	-0.0434273	0.0312597	0.000392541	-0.0414077	0.0015449	-0.036421	0.0140014	-0.0362495	0.0746804
l-glutamine	-0.183065	0.0438297	-0.06296	-0.201196	0.370389	0.065749	-0.0204724	0.0886686	0.0264699	-0.0151274	-0.00889726	0.00528367	-0.00688546	-0.0532963	-0.00194568	0.026766	-0.00914072	0.0184418	-0.120202	-0.0335939	0.0791391	0.125508
l-lysine	-0.04471	0.052972	-0.0111606	-0.187654	-0.317689	-0.181906	-0.0668005	0.631569	-0.0405974	-0.11517	0.195535	0.0250976	0.0210278	-0.152618	0.0148778	-0.0566864	0.0921428	-0.0213123	-0.000556039	0.096488	-0.1617	0.15892
l-4-hydroxyglutamic semialdehyde	-0.0779149	0.133462	-0.0659865	-0.240027	0.303616	0.0503892	-0.0586441	0.103941	-0.00343941	0.000884399	-0.0159281	0.147192	0.00376832	-0.198771	-0.090657	-0.0155828	-0.0137696	0.00176738	-0.111616	-0.0365201	-0.0455466	0.124144
l-glutamate	-0.0779149	0.133462	-0.0659865	-0.240027	0.303616	0.0503892	-0.0586441	0.103941	-0.00343941	0.000884399	-0.0159281	0.147192	0.00376832	-0.198771	-0.090657	-0.0155828	-0.0137696	0.00176738	-0.111616	-0.0365201	-0.0455466	0.124144
o-acetyl-l-serine	-0.0779149	0.133462	-0.0659865	-0.240027	0.303616	0.0503892	-0.0586441	0.103941	-0.00343941	0.000884399	-0.0159281	0.147192	0.00376832	-0.198771	-0.090657	-0.0155828	-0.0137696	0.00176738	-0.111616	-0.0365201	-0.0455466	0.124144
d-arabinono-1,4-lactone	-0.120083	-0.0159694	-0.0751943	-0.209336	0.133596	-0.0144193	-0.0364175	0.039199	0.0362616	-0.0151494	-0.00499331	0.01717	-0.050364	-0.0174549	-0.03451	0.000451174	0.0177511	0.0290649	0.0133417	-0.0395793	-0.0236945	0.0514928
(2r,3r)-2,3-dihydroxy-3-methylpentanoate	-0.113075	0.0588771	-0.0782396	-0.223544	0.320013	0.129853	-0.0173106	0.0824593	0.0215901	0.00600233	-0.041138	0.0653691	0.0385882	-0.107022	-0.0676433	0.0218478	-0.0234289	-0.0187538	-0.0509087	0.0273321	-0.0179852	0.0724792
(r)-mevalonate	-0.113075	0.0588771	-0.0782396	-0.223544	0.320013	0.129853	-0.0173106	0.0824593	0.0215901	0.00600233	-0.041138	0.0653691	0.0385882	-0.107022	-0.0676433	0.0218478	-0.0234289	-0.0187538	-0.0509087	0.0273321	-0.0179852	0.0724792
(r)-pantoate	-0.113075	0.0588771	-0.0782396	-0.223544	0.320013	0.129853	-0.0173106	0.0824593	0.0215901	0.00600233	-0.041138	0.0653691	0.0385882	-0.107022	-0.0676433	0.0218478	-0.0234289	-0.0187538	-0.0509087	0.0273321	-0.0179852	0.0724792
l-methionine	-0.101752	0.0315269	-0.042936	-0.124282	0.135837	0.0975882	-0.0279284	0.132952	0.0525023	-0.110906	-0.0145377	0.0550826	-0.0181181	-0.13313	-0.00767306	-0.00207078	0.0698838	0.0332354	-0.0348164	-0.0609547	-0.0772073	-0.0058552
d-arabinose	0.0405079	0.0135942	-0.0346401	-0.0388282	0.049165	-0.0956316	-0.0386435	-0.00892497	-0.0453928	0.0975122	0.0627729	0.0206194	-0.0507491	-0.028863	-0.038272	-0.0223571	-0.0127523	-0.126067	-0.0128784	0.0233599	0.0994411	0.080289
d-ribose	0.0405079	0.0135942	-0.0346401	-0.0388282	0.049165	-0.0956316	-0.0386435	-0.00892497	-0.0453928	0.0975122	0.0627729	0.0206194	-0.0507491	-0.028863	-0.038272	-0.0223571	-0.0127523	-0.126067	-0.0128784	0.0233599	0.0994411	0.080289
d-xylose	0.0405079	0.0135942	-0.0346401	-0.0388282	0.049165	-0.0956316	-0.0386435	-0.00892497	-0.0453928	0.0975122	0.0627729	0.0206194	-0.0507491	-0.028863	-0.038272	-0.0223571	-0.0127523	-0.126067	-0.0128784	0.0233599	0.0994411	0.080289
d-xylulose	0.0405079	0.0135942	-0.0346401	-0.0388282	0.049165	-0.0956316	-0.0386435	-0.00892497	-0.0453928	0.0975122	0.0627729	0.0206194	-0.0507491	-0.028863	-0.038272	-0.0223571	-0.0127523	-0.126067	-0.0128784	0.0233599	0.0994411	0.080289
l-arabinose	0.0405079	0.0135942	-0.0346401	-0.0388282	0.049165	-0.0956316	-0.0386435	-0.00892497	-0.0453928	0.0975122	0.0627729	0.0206194	-0.0507491	-0.028863	-0.038272	-0.0223571	-0.0127523	-0.126067	-0.0128784	0.0233599	0.0994411	0.080289
guanine	-0.0382521	-0.017823	0.0139644	0.0306085	0.149925	0.136229	0.0201121	0.00767142	0.0114746	-0.0223293	0.016066	0.0242291	-0.0499604	-0.0232727	0.0317116	0.0643001	0.0878771	-0.0242669	-0.002524	0.000933044	-0.0626046	-0.0286735
9h-xanthine	0.0210844	-0.00952529	-0.0559556	-0.00641567	0.0225586	-0.0886374	0.00339207	0.00484712	0.0852253	-0.0343166	-0.0192972	0.00212488	-0.00896651	-0.00725281	-0.0866653	0.0272493	-0.0186889	0.01185	0.0186767	-0.0939125	-0.0448258	0.0128227
l-arabinitol	0.00462487	-0.0133404	0.0740045	-0.148258	0.0283617	0.0435754	-0.00702324	0.0194233	0.0200756	-0.0542353	-0.0422795	-0.0168762	0.0476687	-0.0426741	0.0260178	-0.0311364	0.0422133	0.00954745	0.114638	-0.0337791	-0.0298544	-0.0559607
xylitol	0.00462487	-0.0133404	0.0740045	-0.148258	0.0283617	0.0435754	-0.00702324	0.0194233	0.0200756	-0.0542353	-0.0422795	-0.0168762	0.0476687	-0.0426741	0.0260178	-0.0311364	0.0422133	0.00954745	0.114638	-0.0337791	-0.0298544	-0.0559607
3-hydroxyanthranilate	0.0183969	-0.0600169	-0.0340473	0.0503952	-0.176292	-0.0978926	-0.0642059	0.0790444	-0.0090685	-0.0673552	0.0871572	0.0399021	-0.0390463	-0.0137211	0.00563258	0.0274071	0.0473845	0.0444971	-0.000573763	-0.0288335	-0.0348843	-0.0583145
l-histidine	-0.176866	0.0561313	0.0148474	-0.142928	-0.135634	-0.225312	-0.0996847	0.0837749	0.0315587	-0.134545	0.100866	-0.0340073	-0.00203805	-0.103025	0.0450974	-0.000385108	0.0198195	0.0409929	-0.0727692	-0.0258404	0.0203091	0.153066
2-isopropylmaleic acid	-0.132014	0.00547362	-0.0470655	-0.269772	0.175958	-0.00562519	-0.0106748	0.0184043	0.0311807	0.012343	-0.100789	0.11149	-0.0105339	-0.0736948	0.00120382	0.0283697	-0.0149228	0.0300507	-0.00926529	-0.0778358	-0.0432715	0.0948401
2-oxoadipic acid	-0.0473187	0.0634238	0.0331491	-0.0885213	0.0428405	-0.0440396	0.0172643	0.054128	-0.0603149	0.0468896	0.0144462	0.0157677	-0.030715	-0.0242822	0.0353935	0.0262969	0.0761724	0.0154683	-0.0406942	0.0074686	0.0386322	-0.0295563
l-2-aminoadipate(2-)	-0.134229	0.0799996	-0.042828	-0.171148	0.175293	0.253847	-0.129723	0.140429	0.0558937	-0.108194	-0.0338193	0.121885	0.0126212	-0.0988709	-0.0452121	0.0101099	-0.061572	0.032299	-0.0370542	-0.0941554	-0.113478	0.0269542
o-acetyl-l-homoserine	-0.134229	0.0799996	-0.042828	-0.171148	0.175293	0.253847	-0.129723	0.140429	0.0558937	-0.108194	-0.0338193	0.121885	0.0126212	-0.0988709	-0.0452121	0.0101099	-0.061572	0.032299	-0.0370542	-0.0941554	-0.113478	0.0269542
tryptophol	-0.117163	0.0235662	0.0240021	0.0138263	0.200297	0.0746142	-0.000498233	0.238838	0.095105	-0.01682	-0.0701269	0.168768	0.00166402	-0.191769	-0.147636	0.000972326	0.00934398	0.0595078	0.00581005	-0.0960305	0.0296173	0.00488216
4-hydroxy-2-oxoglutarate(2-)	-0.0297745	-0.0356718	0.0456497	0.0586305	0.0200587	0.0296324	0.00110374	-0.0241485	-0.0114929	0.143639	0.0442405	-0.0186552	-0.0382479	-0.0333424	0.00634833	0.0102015	0.0243143	-0.0162419	-0.00259072	-0.0206242	-0.0328644	0.0284315
keto-phenylpyruvate	0.000334812	-0.0134204	0.0555837	0.0368596	-0.0348535	0.0429083	-0.00266768	-0.0558308	-0.00515369	-0.0189338	0.00171441	-0.0356494	0.039921	-0.00675189	0.0220592	0.00316346	0.0135994	0.0412302	0.00956551	-0.00431331	-0.0247788	-0.0459599
trans-4-coumarate	0.000334812	-0.0134204	0.0555837	0.0368596	-0.0348535	0.0429083	-0.00266768	-0.0558308	-0.00515369	-0.0189338	0.00171441	-0.0356494	0.039921	-0.00675189	0.0220592	0.00316346	0.0135994	0.0412302	0.00956551	-0.00431331	-0.0247788	-0.0459599
phenethyl acetate	0.00372296	-0.0167925	-0.0111667	0.0213551	-0.0498479	-0.0479218	-0.0106034	0.0433784	-0.0446907	0.011618	0.0112732	-0.055119	0.00233231	0.0332294	0.0523253	0.00791067	0.0461952	-0.0301804	0.0158925	0.00078093	0.0160184	-0.00677193
l-phenylalanine	-0.0621883	0.0585828	0.00291297	-0.0430913	-0.171852	-0.118754	-0.0493318	0.122167	0.0371637	-0.0999992	0.10805	-0.0230446	-0.0135797	-0.0629814	-0.0461975	-0.0262458	-0.00571834	0.038271	-0.0252254	-0.182887	-0.0707975	0.085592
pyridoxal	-0.000297751	-0.0014709	-0.0598882	-0.0959318	0.00152613	-0.0607056	-0.0234134	0.0156462	-0.0239734	0.0302781	0.0140879	0.0435505	-0.0191413	0.0538506	-0.00133749	-0.0259542	-0.0193392	-0.0140381	-0.0135872	-0.0345565	0.0376026	0.0863616
phosphoenolpyruvate	0.0119179	0.0861061	0.11323	0.0224627	0.0457465	0.144121	-0.0298288	0.0566868	0.0228664	-0.154507	0.0697992	0.0553584	0.0355285	-0.00100665	-0.0386241	-0.0445079	0.0320647	0.109593	0.127564	-0.013192	-0.112318	-0.172684
pyridoxamine	-0.025455	-0.0678851	-0.0772318	-0.147466	0.00814454	-0.0272592	0.00610315	0.052216	-0.0113192	0.00766052	0.0133137	-0.018665	-0.023226	0.0243294	-0.00810117	0.0107353	-0.0389236	0.0426518	-0.016647	0.0266688	0.0210768	0.0603163
pyridoxine	-0.0053941	0.0236025	-0.0328664	-0.0275063	0.0818789	0.0177837	-0.0129283	0.020971	-0.00616753	0.0296849	0.0156815	0.00115204	-0.0270002	-0.0120759	-0.00554842	-0.0426494	0.0165982	-0.0226935	-0.00888653	0.0321047	-0.00416049	0.0240286
glyceraldehyde 3-phosphate	0.0447935	-0.0635758	0.119796	0.148449	-0.059326	0.143898	0.0397114	-0.0304179	-0.0101743	-0.0494522	0.0177566	-0.0462454	0.0908562	-0.0341164	0.0399101	-0.0235478	-0.0181961	-0.0113241	0.00714749	-0.0259408	-0.0751887	-0.189892
glycerone phosphate	0.0447935	-0.0635758	0.119796	0.148449	-0.059326	0.143898	0.0397114	-0.0304179	-0.0101743	-0.0494522	0.0177566	-0.0462454	0.0908562	-0.0341164	0.0399101	-0.0235478	-0.0181961	-0.0113241	0.00714749	-0.0259408	-0.0751887	-0.189892
sn-glycerol 3-phosphate	0.0624338	-0.0480884	-0.200724	-0.0966315	0.286827	0.0962743	0.106673	-0.0244425	-0.0770468	-0.027473	0.105534	0.113683	0.0967265	0.051077	0.0562987	0.0478956	-0.0667096	-0.124431	0.00322002	-0.0476944	0.0399746	-0.0533962
decanoate	-0.0048105	0.0975174	-0.0118537	-0.0710617	0.177112	-0.0427474	-0.0402296	0.0348152	0.0222025	-0.00228511	0.0210856	0.0626174	-0.0105964	-0.0379792	0.00146037	-0.0196078	-0.0483418	0.010298	-0.0683213	-0.0442291	-0.0618395	0.0569982
2-acetamido-5-oxopentanoate	0.00786228	0.0476311	-0.0137517	-0.134644	0.10444	0.0699486	0.0038222	0.109301	-0.00623051	-0.0458143	-0.0216708	0.0898986	0.0450859	-0.0290487	-0.11539	-0.0879944	-0.0430104	0.0463523	-0.0800186	-0.0430645	-0.106865	0.0766709
cis-aconitate(3-)	-0.0491388	0.0885135	0.0490425	-0.141569	0.177726	-0.0217646	-0.000747281	0.0521714	-0.029282	-0.00160689	0.012431	0.141429	0.0327103	-0.0121644	-0.0434278	0.0133886	-0.0600293	-0.0517759	-0.0231178	0.0405624	-0.0207406	0.00536517
trans-aconitate(3-)	-0.0491388	0.0885135	0.0490425	-0.141569	0.177726	-0.0217646	-0.000747281	0.0521714	-0.029282	-0.00160689	0.012431	0.141429	0.0327103	-0.0121644	-0.0434278	0.0133886	-0.0600293	-0.0517759	-0.0231178	0.0405624	-0.0207406	0.00536517
l-arginine	-0.158006	0.0386953	-0.0222301	-0.149215	-0.126737	-0.202171	-0.00897647	-0.0123457	0.0118235	-0.106233	0.138056	0.0209152	0.0353484	-0.0543554	0.0282641	0.0495655	0.0321831	0.0290519	-0.0911341	0.0501361	-0.00360815	0.154762
indole-3-acetate	-0.00600746	-0.00628969	0.00434552	0.112797	-0.0153842	0.061809	-0.0922149	-0.0151367	-0.0181125	0.0301875	0.0303522	-0.0309554	-0.0484887	-0.0768725	-0.0161834	-0.0158712	-0.015424	0.069276	-0.000810404	0.00709455	0.0131579	0.041495
l-citrulline	-0.108361	0.104041	-0.073546	-0.288102	1.22761	1.31541	-0.0296798	0.159222	0.0393828	0.0655926	-0.112621	0.201635	0.00193051	-0.153407	-0.0759692	0.0202573	-0.0328269	0.00713029	-0.219469	0.0389613	0.052618	0.0174946
(2r,3s)-3-isopropylmalate(2-)	-0.126502	0.0040116	-0.108808	-0.246116	0.240882	0.021672	0.010073	0.0688582	0.00820604	-0.0189697	-0.120802	0.0898619	0.010921	-0.0932662	0.00846924	0.0167871	0.0123614	0.0770772	-0.00964611	-0.0814384	-0.00799895	0.111286
2-isopropylmalate(2-)	-0.126502	0.0040116	-0.108808	-0.246116	0.240882	0.021672	0.010073	0.0688582	0.00820604	-0.0189697	-0.120802	0.0898619	0.010921	-0.0932662	0.00846924	0.0167871	0.0123614	0.0770772	-0.00964611	-0.0814384	-0.00799895	0.111286
diphosphate	-0.00149469	0.0012943	-0.0476059	-0.0816048	-0.0148484	-0.0604308	-0.0021492	-0.00290825	-0.0125652	-0.00331279	-0.00530269	0.00305854	-0.000366094	0.0040484	0.00711093	-0.0197671	0.0121854	-0.0246232	0.0161129	0.00680553	0.0114523	0.0123918
l-cysteinylglycine	0.00648036	-0.0228468	6.10041e-05	-0.0549671	0.0521221	0.0209786	0.0371514	-0.0568398	0.0179784	0.0346598	0.0420061	-0.022666	-0.00765734	0.0286251	-0.00651571	0.00503222	0.0381855	-0.0180747	0.0160207	-0.00312576	0.0236655	-0.0374498
3-(4-hydroxyphenyl)pyruvate	0.0134747	-0.00360403	-0.0240206	0.0120937	-0.188639	-0.0156372	-0.00905673	-0.0300598	-0.00112484	-0.0240366	0.0813472	0.00863603	0.028772	-0.0549826	-0.00965247	0.0021794	0.00213785	-0.0161325	0.034655	-0.0209162	-0.00785274	0.0172519
d-fructose	0.0971528	0.0534599	-0.0513405	-0.115288	0.102894	-0.0793825	0.0179197	-0.0605364	-0.114373	0.140996	-0.0261978	0.0533434	-0.0913828	0.0471499	-0.0563145	-0.125709	-0.0113135	-0.203544	-0.0366927	-0.0243932	0.177449	0.171334
d-galactose	0.0971528	0.0534599	-0.0513405	-0.115288	0.102894	-0.0793825	0.0179197	-0.0605364	-0.114373	0.140996	-0.0261978	0.0533434	-0.0913828	0.0471499	-0.0563145	-0.125709	-0.0113135	-0.203544	-0.0366927	-0.0243932	0.177449	0.171334
d-glucose	0.0971528	0.0534599	-0.0513405	-0.115288	0.102894	-0.0793825	0.0179197	-0.0605364	-0.114373	0.140996	-0.0261978	0.0533434	-0.0913828	0.0471499	-0.0563145	-0.125709	-0.0113135	-0.203544	-0.0366927	-0.0243932	0.177449	0.171334
d-mannose	0.0971528	0.0534599	-0.0513405	-0.115288	0.102894	-0.0793825	0.0179197	-0.0605364	-0.114373	0.140996	-0.0261978	0.0533434	-0.0913828	0.0471499	-0.0563145	-0.125709	-0.0113135	-0.203544	-0.0366927	-0.0243932	0.177449	0.171334
l-sorbose	0.0971528	0.0534599	-0.0513405	-0.115288	0.102894	-0.0793825	0.0179197	-0.0605364	-0.114373	0.140996	-0.0261978	0.0533434	-0.0913828	0.0471499	-0.0563145	-0.125709	-0.0113135	-0.203544	-0.0366927	-0.0243932	0.177449	0.171334
myo-inositol	0.0971528	0.0534599	-0.0513405	-0.115288	0.102894	-0.0793825	0.0179197	-0.0605364	-0.114373	0.140996	-0.0261978	0.0533434	-0.0913828	0.0471499	-0.0563145	-0.125709	-0.0113135	-0.203544	-0.0366927	-0.0243932	0.177449	0.171334
l-tyrosine	0.0289302	0.102766	0.0197771	0.00389577	-0.285546	-0.252843	-0.100452	-0.0138823	0.0183498	-0.0514954	0.195268	-0.0697538	0.00583862	-0.0171062	-0.0179372	0.0289561	0.0282497	-0.0280069	-0.00764806	-0.0867875	-0.0635269	0.101044
3-(4-hydroxyphenyl)lactate	0.0155943	-0.0585863	-0.0433538	0.0383725	0.0388152	-0.0420209	0.00171731	0.00359625	-0.0224797	0.0112758	0.0569532	0.000991015	0.0285388	-0.0434982	-0.0485134	0.0288011	-0.0304505	0.0661137	0.0169388	-0.0305681	-0.0318576	-0.0146259
d-glucitol	-0.0494017	0.0627956	0.01251	-0.0280933	-0.2001	-0.121739	-0.0521607	0.0351541	0.0380631	-0.0104632	-0.0538453	-0.00222875	-0.0302947	-0.0325268	-0.0230899	0.00581931	-0.0179675	0.0557063	-0.000842995	0.0496877	-0.100822	0.0785575
l-glucitol	-0.0494017	0.0627956	0.01251	-0.0280933	-0.2001	-0.121739	-0.0521607	0.0351541	0.0380631	-0.0104632	-0.0538453	-0.00222875	-0.0302947	-0.0325268	-0.0230899	0.00581931	-0.0179675	0.0557063	-0.000842995	0.0496877	-0.100822	0.0785575
choline phosphate	0.00219114	0.0706774	0.0129037	-0.0296338	0.0247625	0.0211421	-0.0667677	-0.00105717	-0.0348629	0.051089	-0.0303129	-0.0250898	0.00194573	-0.0195265	0.0160241	0.022837	0.0156782	-0.0348389	0.0180831	-0.0705339	0.02862	-0.0265664
3-phosphonatooxypyruvate(3-)	-0.0488743	0.00183662	-0.108671	-0.194598	0.00940699	-0.100821	-0.00846662	0.0566538	-0.0207114	0.000754124	-0.00410922	0.04642	-0.0329705	0.0552701	0.00922516	0.0116547	0.0195843	0.0187726	0.00014897	0.0126312	0.0324989	0.0805861
2-hydroxy-3-oxobutyl phosphate	-0.0318274	-0.0801914	0.00209373	-0.022235	-0.09568	-0.00930721	0.0413765	-0.0128448	0.0152206	0.0226021	0.0265848	-0.0240922	-0.00611213	-0.00121393	0.0290182	0.0356171	-0.00330776	-0.008218	0.0132666	0.0654033	0.0108602	-0.0414447
o-phospho-l-serine	-0.0883309	0.110227	-0.0378125	-0.271908	0.26517	-0.0415216	-0.0575993	0.0715163	-0.0113473	-0.0140419	-0.0247472	0.143164	0.018585	-0.119754	-0.0538922	-0.0381625	-0.0213264	-0.023237	-0.0800479	0.0174429	-0.0814646	0.132525
2-phospho-d-glyceric acid	-0.0472322	0.0336281	0.0132611	-0.118329	0.114451	0.0303855	-0.051958	0.0180505	0.0420919	-0.0511394	-0.00770203	0.0825327	0.0213838	0.0198166	0.0327141	-0.002625	-0.00899784	0.0749814	0.000795193	-0.0361499	-0.0700702	-0.0758615
3-phospho-d-glyceric acid	-0.0472322	0.0336281	0.0132611	-0.118329	0.114451	0.0303855	-0.051958	0.0180505	0.0420919	-0.0511394	-0.00770203	0.0825327	0.0213838	0.0198166	0.0327141	-0.002625	-0.00899784	0.0749814	0.000795193	-0.0361499	-0.0700702	-0.0758615
8-amino-7-oxononanoate	0.0232617	-0.00542849	-0.0338127	0.103899	0.00123523	-0.0372733	0.112209	-0.0569981	-0.103848	0.0606799	0.00773804	0.0104757	-0.00533721	0.114278	-0.0454351	-0.000573908	0.034383	-0.0110964	0.0725037	-0.144657	0.234484	-0.0142521
(2e)-3-(methoxycarbonyl)pent-2-enedioic acid	0.0309638	0.0320366	0.000981143	-0.133633	-0.00538709	-0.0259229	-0.0464699	0.120164	-0.0781744	0.0797431	0.0627355	0.14753	-0.0208512	-0.00963253	-0.0629306	-0.0478842	-0.0401621	-0.0504659	-0.10401	0.187252	0.0625832	0.0886483
but-1-ene-1,2,4-tricarboxylic acid	0.0309638	0.0320366	0.000981143	-0.133633	-0.00538709	-0.0259229	-0.0464699	0.120164	-0.0781744	0.0797431	0.0627355	0.14753	-0.0208512	-0.00963253	-0.0629306	-0.0478842	-0.0401621	-0.0504659	-0.10401	0.187252	0.0625832	0.0886483
n-acetyl-l-glutamate(2-)	-0.106759	0.0792991	-0.0424336	-0.180229	0.562959	0.216006	-0.0603777	0.138594	0.046123	0.0339128	-0.00262478	0.14836	-0.00173115	-0.0709494	-0.0328206	-0.0556423	-0.036785	-0.02545	-0.0674375	-0.038249	-0.0296927	0.0371613
3-hydroxy-2-isopropyl-4-methoxy-4-oxobutanoate	0.0424155	-0.05074	-0.125457	-0.211118	0.109843	0.000244579	0.0421717	0.0352745	0.0272715	-0.0470716	-0.0181103	0.103401	0.0257693	-0.149964	0.00621926	0.0200725	-0.0755472	-0.00340911	0.0308543	0.0684054	-0.102232	0.0140163
citrate(3-)	0.13026	0.124491	-0.0101797	-0.144752	0.0585685	-0.134175	-0.00284648	0.0496802	-0.175465	-0.0791954	0.305912	0.114867	0.0989205	0.011723	-0.157348	-0.0589156	0.000792339	-0.258342	-0.0520134	0.0960912	-0.108982	0.105196
isocitrate(3-)	0.13026	0.124491	-0.0101797	-0.144752	0.0585685	-0.134175	-0.00284648	0.0496802	-0.175465	-0.0791954	0.305912	0.114867	0.0989205	0.011723	-0.157348	-0.0589156	0.000792339	-0.258342	-0.0520134	0.0960912	-0.108982	0.105196
o-phospho-l-homoserine	-0.0234801	0.0770213	-0.097362	0.00599663	0.116031	0.0537306	-0.0427941	0.0302314	0.0146196	0.0386823	-0.0514446	0.0395532	-0.010733	-0.00902609	-0.0573041	-0.0716621	0.0483288	-0.0141303	0.00635715	0.0120142	-0.0189742	0.0534566
laurate	-0.00216513	0.00990426	0.0152235	-0.0169009	0.184947	-0.0117651	0.000400701	-0.00393762	-0.0193536	-0.0155119	0.149092	0.0727791	-0.0212123	0.000292533	0.00033863	-0.00814688	-0.073133	-0.044741	-0.0746039	-0.0670709	-0.0890259	0.0333835
o-acetylcarnitine	-0.0396819	0.0292882	0.0841602	-0.0221911	-0.128311	0.0387022	-0.00109365	-0.000359553	0.0575004	-0.0808179	-0.0186667	0.0842629	0.0481835	-0.0463947	-0.11269	-0.0125373	-0.0187343	0.0465187	0.105965	0.0385975	0.0238763	0.0298819
2-oxaloglutaric acid	0.0203792	-0.0143911	-0.010136	-0.0647579	-0.00697301	-0.0801696	-0.0059642	-0.0645691	-0.0524801	0.0694798	0.0788115	0.00913375	-0.0275606	-0.00549181	-0.000708755	-0.0421994	0.00558484	-0.0836602	-0.0248441	0.00121197	0.0332854	0.0555791
3-(indol-3-yl)pyruvate	-0.0258696	0.0343058	0.027856	-0.211705	-0.121312	-0.134094	-0.022138	0.340239	0.0287766	-0.060005	0.0660829	-0.0142081	-0.0118478	-0.0275191	0.0146993	-0.0232536	0.0215602	-0.0480535	0.0201462	0.0556733	-0.0576031	0.0519488
l-tryptophan	-0.0407032	0.0247447	-0.00404969	-0.00790109	-0.0710569	-0.0132777	-0.0403634	0.0956666	0.0226711	-0.0785131	0.0237542	-0.0157077	-0.0304597	-0.0227553	0.00526622	0.00884685	-0.00513216	0.0324285	0.0117551	-0.0286688	-0.0267917	0.0230523
lipoamide	-0.0437629	-0.0261317	0.0679193	-0.0730069	-0.0859383	-0.082875	-0.0854809	-0.0680921	-0.0118433	0.013915	0.052743	-0.0291251	-0.0244809	0.0155363	-0.0532197	0.0376083	0.0134427	-0.024361	0.0160297	-0.0858819	-0.0431634	0.0779976
(2s,3r)-3-hydroxybutane-1,2,3-tricarboxylic acid	-0.0577483	0.058771	0.00448747	-0.141226	0.181431	-0.0493007	-0.0468799	0.226803	-0.113281	-0.00425273	0.0706717	0.155202	0.0157293	-0.0396121	0.0211442	-0.0481009	0.0801653	-0.129917	-0.096111	0.145652	0.0613853	0.0757242
2-methylcitrate(3-)	-0.0577483	0.058771	0.00448747	-0.141226	0.181431	-0.0493007	-0.0468799	0.226803	-0.113281	-0.00425273	0.0706717	0.155202	0.0157293	-0.0396121	0.0211442	-0.0481009	0.0801653	-0.129917	-0.096111	0.145652	0.0613853	0.0757242
homocitrate(3-)	-0.0577483	0.058771	0.00448747	-0.141226	0.181431	-0.0493007	-0.0468799	0.226803	-0.113281	-0.00425273	0.0706717	0.155202	0.0157293	-0.0396121	0.0211442	-0.0481009	0.0801653	-0.129917	-0.096111	0.145652	0.0613853	0.0757242
homoisocitrate(3-)	-0.0577483	0.058771	0.00448747	-0.141226	0.181431	-0.0493007	-0.0468799	0.226803	-0.113281	-0.00425273	0.0706717	0.155202	0.0157293	-0.0396121	0.0211442	-0.0481009	0.0801653	-0.129917	-0.096111	0.145652	0.0613853	0.0757242
dihydrolipoamide	-0.0612727	0.0308873	0.104467	-0.00331939	0.162023	-0.00191494	0.0322747	0.0421572	-0.0659368	0.038789	0.0287222	-0.0120572	0.00976594	-0.0426923	0.038388	-0.074355	-0.0301915	-0.0489785	-0.0632398	0.0682463	0.0321582	0.060308
n-formyl-l-tyrosine	0.103254	0.0107991	0.0921407	0.0205021	0.087887	0.020803	0.0528857	-0.0582374	-0.0734127	0.106725	-0.0679631	0.0205724	0.0131692	0.040942	-0.0782154	-0.0889112	0.00111677	-0.106881	-0.0437222	0.00968643	0.0668765	-0.0169616
4-phospho-l-aspartate	-0.000400955	0.0389034	0.0797577	-0.0698292	0.0446159	-0.146148	-0.00222622	0.0122832	0.0508292	0.0378692	0.0391067	-0.0483813	-0.00950721	-0.082022	0.0253253	0.0201776	-0.131949	0.0170904	0.0665725	-0.140025	-0.0638678	-0.0228334
(r)-3-hydroxy-2-oxo-4-phosphonooxybutanoic acid	-0.0899604	5.82116e-05	-0.0139398	-0.00699266	0.0319393	0.0300317	0.028231	-0.0499678	0.00415408	0.0609986	-0.0113712	0.0486697	0.00707371	-0.0254781	-0.0257476	-0.0408287	-0.0137267	-0.0106842	0.00692756	-0.0261129	0.0674439	0.0110404
2-deoxy-d-ribofuranose 1-phosphate	-0.0577826	0.0323588	-0.0729253	-0.11673	-0.0170721	-0.0702673	-0.00195063	0.00256001	0.0139495	-0.0807543	0.0486552	0.02713	0.00893663	-0.0559998	0.023217	-0.0148335	-0.00456828	-0.0391126	-0.0457186	-0.0417588	-0.0191448	0.0836284
2-deoxy-d-ribose 5-phosphate	-0.0577826	0.0323588	-0.0729253	-0.11673	-0.0170721	-0.0702673	-0.00195063	0.00256001	0.0139495	-0.0807543	0.0486552	0.02713	0.00893663	-0.0559998	0.023217	-0.0148335	-0.00456828	-0.0391126	-0.0457186	-0.0417588	-0.0191448	0.0836284
dethiobiotin	-0.0238388	0.0415514	-0.116365	-0.0145895	0.231642	0.0751155	-0.00840675	0.0731317	0.0261038	0.105141	0.0160482	0.0388598	0.0357623	-0.034889	0.0133902	-0.0958121	-0.0105281	-0.0192211	-0.0615281	-0.193222	-0.00190168	0.0678834
4-(phosphonooxy)-l-threonine	0.022017	0.055611	-0.0750997	-0.0520335	0.00537055	0.0370714	0.00573633	0.0199156	0.0239026	-0.040646	-0.149907	0.0158955	0.0169053	0.00245752	-0.0284457	-0.00180394	0.0282848	0.0305883	0.067948	-0.0338956	-0.0184986	0.0223459
glycerophosphatidylethanolamine	0.0452339	0.0920299	-0.130527	-0.131918	0.153081	-0.0449998	-0.0464615	0.0457062	0.00474571	0.0512911	-0.0375942	0.0672959	-0.062748	-0.0313585	-0.105406	0.00936886	-0.0483919	-0.0215085	-0.00210587	-0.0944357	0.0465705	0.180486
l-gamma-glutamyl-l-alanine	-0.0222896	0.0170795	0.00528183	0.009408	0.0715717	0.010691	-0.0513171	0.0284526	-0.0586969	-0.00874195	-0.104015	-0.000796023	0.0314549	-0.0010425	-0.0188125	0.0546933	0.01696	0.0312599	0.00124978	-0.0963964	-0.0137216	0.0643082
o-succinyl-l-homoserine	-0.0099719	-0.00634603	-0.037799	0.0264931	-0.0286226	0.00183464	0.00492482	0.00797732	0.0226151	0.00562667	0.0103816	-0.0248542	-0.0467338	-0.0392851	0.0152726	0.0499009	0.0447495	0.0768256	-0.0240864	-0.0693261	-0.00716993	0.0157354
(r)-pantothenate	0.0226963	0.0742999	-0.0493237	-0.0555335	0.108165	-0.0450862	-0.0215501	0.056117	0.0161254	0.00758642	-0.017622	0.0311501	-0.0390685	0.0308894	-0.0286547	-0.0127343	0.00925044	-0.0222076	-0.0459645	-0.00338795	0.0250696	0.0509598
3-(imidazol-4-yl)-2-oxopropyl dihydrogen phosphate	0.0012012	-0.0228789	0.0384138	0.0336952	-0.0267109	0.053897	0.0221095	-0.0459645	0.0239734	-0.0299891	0.00817539	-0.0154372	0.0290101	-0.00583325	0.0222056	0.00458573	0.00423185	0.0310545	0.0156257	0.0121499	-0.00773175	-0.0682207
l-histidinol phosphate	-0.0472544	0.0039618	-0.0368229	-0.00733858	-0.179066	0.0131338	-0.00607771	0.0370333	0.00431791	0.0705865	0.0472375	0.0385183	0.0288591	-0.0513133	0.0256358	-0.0415345	0.103308	-0.0281045	-0.0094171	0.0444576	0.0139663	-0.0705855
l-cystathionine	-0.0396906	0.0452701	-0.0678555	-0.126789	0.0225227	0.00537917	-0.00692471	-0.0522389	-0.00980696	0.0102731	0.0157656	-0.0236699	-0.0460717	-0.0204311	0.0501911	0.0263009	-0.0035186	-0.0291841	-0.0229319	0.00790116	0.0945733	0.0381219
4-amino-4-deoxychorismate(2-)	0.0745492	0.131179	0.00336165	-0.117282	0.190201	-0.0470212	-0.0526323	-0.073136	-0.0173881	0.0577106	-0.0399371	0.0292206	-0.0117019	0.0909111	0.0088611	-0.0991341	-0.00687864	-0.0576404	-0.0391965	-0.0318189	0.0619374	0.0994346
chorismate(2-)	0.0383523	0.0218709	0.00420969	-0.0585186	0.0893523	-0.0622508	-0.0182968	0.0306865	-0.0801773	0.0120839	-0.0103426	-0.0404996	0.0108326	0.0924543	-0.0437524	0.0634181	-0.141304	-0.0794429	0.0169029	0.0629276	0.0478504	0.0189987
prephenate(2-)	0.0383523	0.0218709	0.00420969	-0.0585186	0.0893523	-0.0622508	-0.0182968	0.0306865	-0.0801773	0.0120839	-0.0103426	-0.0404996	0.0108326	0.0924543	-0.0437524	0.0634181	-0.141304	-0.0794429	0.0169029	0.0629276	0.0478504	0.0189987
porphobilinogen	-0.0445294	0.0468588	0.0403853	0.0521837	0.0665871	-0.0156099	-0.0709635	0.0357139	0.0746786	-0.046778	-0.176094	0.0085788	0.00165554	0.00776823	0.00597768	0.0149199	0.0444912	0.0210207	0.0346203	-0.154976	-0.0121258	0.0362223
myristoleate	0.054491	0.0295259	-0.015194	-0.0485818	-0.0199288	0.0265801	0.0188533	-0.0933073	0.0021087	0.00548051	0.0833058	0.0736298	0.0154478	-0.0148363	0.0166213	0.0163551	-0.0126102	-0.028666	0.0223682	-0.0398843	-0.0387273	0.00947659
l-gamma-glutamyl phosphate	-0.0487189	0.0218487	-0.0855416	-0.124386	0.147884	-0.00304952	0.0301408	0.0935909	0.0279293	-0.0428603	-0.0517773	0.0704099	0.0336666	-0.0721329	-0.0353276	-0.0415444	0.0211387	0.0665124	-0.0176571	-0.0388164	-0.0604023	0.00177558
(r)-5-phosphomevalonic acid	-0.019208	0.188661	-0.0690618	0.00961054	-0.0975648	0.13682	-0.113037	0.0853301	0.0792623	-0.0681582	-0.159905	-0.0298157	-0.112217	0.181949	0.115578	-0.000924365	0.13975	0.0717713	0.157185	0.0203363	-0.197757	-0.0865059
2-deoxyuridine	-0.0194637	0.0165549	0.0871064	0.0932043	0.0191176	0.0144681	-0.0572891	-0.02626	-0.0210991	0.02025	0.0690657	-0.0453393	0.038194	-0.000795134	-0.0169107	-0.0346473	-0.0150087	-0.0199178	-0.0010652	0.0028984	0.0423747	-0.0248189
myristate	0.0331966	-0.0343995	-0.0402052	-0.110097	0.0952271	-0.0513747	-0.0388097	-0.0578901	-0.0753191	0.0123608	0.108717	0.0373243	0.0356782	0.0962353	0.0358681	0.0107718	-0.109016	-0.0468714	-0.0236288	-0.0468912	-0.115155	0.0233203
5-(methylsulfanyl)-2,3-dioxopentyl phosphate	0.00955426	0.006923	0.0102764	-0.031923	-0.0289473	-0.0176797	0.0249958	-0.00637836	0.00309795	-0.0410674	0.0199254	-0.0457295	0.0193799	-0.0536218	0.0175562	0.0103634	-0.0141022	0.0095513	0.0232982	0.0419864	-0.0209027	-0.017131
thymidine	-0.0234675	-0.0101224	-0.0395865	-0.0759275	0.231388	-0.0105179	-0.0411086	0.0317912	0.0445744	-0.0359468	-0.110472	0.0647885	-0.0362416	-0.0472135	-0.0323667	-0.0125506	0.0498104	0.0490175	-0.0382105	-0.12249	-0.045343	0.0831496
uridine	-0.115211	0.0644833	-0.000758946	-0.0325951	0.205592	0.0819424	-0.109321	0.0986381	0.0526159	0.0269836	0.0554777	-0.0420074	0.0336436	-0.0424755	-0.0737876	-0.0450986	0.0378532	0.035419	0.0329948	-0.126072	-0.0234492	0.0305602
n(1)-acetylspermine	-0.0607961	0.0451217	0.070085	-0.237811	-0.168813	-0.0670083	0.0048475	-0.142329	0.069385	0.042322	0.100453	0.102426	0.0326074	0.0988954	0.0859221	-0.0204908	-0.0212337	-0.00239265	0.00267911	-0.0825026	-0.204056	0.100679
pyridoxal 5-phosphate	-0.029919	0.0940759	0.0429837	-0.0691624	-0.0431133	0.109547	-0.00901219	0.0612893	-0.0245534	0.0504404	-0.0105374	-0.0182272	-0.00527321	-0.0232525	0.00893177	0.0439363	0.0303102	-0.0266748	-0.0556706	-0.0303425	-0.0537374	0.0497546
2-deoxyadenosine	-0.0382496	0.0772379	0.0415987	-0.0671481	0.0559232	0.0373381	0.0131913	0.0524196	0.0173817	0.082009	-0.0235325	0.0178986	-0.0135034	-0.0408389	0.0109246	-0.0100233	0.0446111	0.0203436	-0.0226148	0.00170383	-0.0743305	0.00381928
2-deoxyinosine	-0.00255118	0.0784303	0.0734325	-0.0421569	0.154841	-0.00279023	-0.0231671	-0.0484887	-0.00285871	-0.0183612	0.0492889	0.0713377	-0.0115254	0.0118668	0.0224041	-0.00534043	0.0530565	-0.099106	0.035518	-0.0191969	-0.0741	-0.010269
3-phosphoshikimic acid	0.0333816	0.0259705	-0.0714447	-0.0375421	0.134276	0.017849	0.0464605	0.0420181	-0.000671407	-0.0114858	-0.0852934	0.0451334	-0.00664602	0.00733883	-0.0729957	-0.0231832	0.0344946	-0.034601	-0.0432247	-0.0018126	0.0439525	-0.0142636
palmitoleate	-0.0432986	0.04583	-0.111305	-0.200431	0.0178452	-0.0419121	-0.116092	-0.0119949	0.0071201	-0.0240839	0.151162	0.135616	-0.0206619	0.0231159	-0.00172118	-0.00762944	-0.0751877	-0.0529004	-0.0885682	-0.0921529	-0.0892345	0.137499
7,8-dihydroneopterin	-0.0529739	8.19097e-05	0.00868021	-0.111321	0.132164	-0.0560277	-0.045161	0.0136818	-0.0403222	-0.0196784	-0.0604972	0.0302826	-0.0376763	0.0300806	0.0715509	0.00538301	-0.016564	0.0131626	-0.0334158	-0.0190291	0.0597795	0.160152
2-(3-amino-3-carboxypropyl)-l-histidine	-0.126158	-0.0114622	0.0454439	-0.00778997	-0.0611992	-0.0925803	-0.0718268	-0.00749884	0.0641814	-0.00602783	0.107526	-0.0186334	0.0197395	-0.0903493	-0.00599364	0.0393687	0.0430002	0.0403057	-0.00938297	-0.0562277	-0.120047	0.0213593
2-hydroxyhexadecanal	0.123036	-0.0405701	-0.0870856	-0.150758	0.104101	-0.0950167	0.0174212	-0.00121409	-0.0287249	-0.0505185	0.0486233	0.0162528	0.101022	0.102131	0.0330423	0.00505395	-0.0226446	-0.0472164	-0.00795587	-0.0236659	-0.104292	0.0475906
palmitate	0.123036	-0.0405701	-0.0870856	-0.150758	0.104101	-0.0950167	0.0174212	-0.00121409	-0.0287249	-0.0505185	0.0486233	0.0162528	0.101022	0.102131	0.0330423	0.00505395	-0.0226446	-0.0472164	-0.00795587	-0.0236659	-0.104292	0.0475906
sn-glycero-3-phosphocholine	-0.00317633	0.0272626	0.0173361	-0.0823631	0.370288	0.212342	-0.0104843	0.0704689	-0.00623218	0.0939382	-0.0335086	0.0524128	-0.0263258	-0.0775929	0.00473743	0.00711672	-0.0229779	-0.0594761	-0.0152657	-0.138683	-0.0242843	0.011914
s-methyl-5-thio-alpha-d-ribose 1-phosphate	0.0141157	0.111235	-0.0151167	-0.0521336	-0.132122	0.0723881	0.0226667	-0.0294529	-0.000365254	0.0108391	0.112448	0.00804682	0.0193685	0.0437833	-0.0198977	0.0350039	-0.113519	-0.0353382	0.0287536	0.0597051	-0.0437975	0.00428643
s-methyl-5-thio-d-ribulose 1-phosphate	0.0141157	0.111235	-0.0151167	-0.0521336	-0.132122	0.0723881	0.0226667	-0.0294529	-0.000365254	0.0108391	0.112448	0.00804682	0.0193685	0.0437833	-0.0198977	0.0350039	-0.113519	-0.0353382	0.0287536	0.0597051	-0.0437975	0.00428643
1d-myo-inositol 1-phosphate	-0.0123741	0.0701016	-0.0257657	-0.00194269	-0.0376721	-0.0246844	0.0365031	-0.0156347	-0.034086	0.00859625	0.0561246	-0.0409237	0.0499278	0.0504431	-0.0208347	-0.0257754	0.00519698	-0.0384156	-0.0282715	0.0893181	-0.00814531	0.0626309
1d-myo-inositol 3-phosphate	-0.0123741	0.0701016	-0.0257657	-0.00194269	-0.0376721	-0.0246844	0.0365031	-0.0156347	-0.034086	0.00859625	0.0561246	-0.0409237	0.0499278	0.0504431	-0.0208347	-0.0257754	0.00519698	-0.0384156	-0.0282715	0.0893181	-0.00814531	0.0626309
aldehydo-d-glucose 6-phosphate	-0.0123741	0.0701016	-0.0257657	-0.00194269	-0.0376721	-0.0246844	0.0365031	-0.0156347	-0.034086	0.00859625	0.0561246	-0.0409237	0.0499278	0.0504431	-0.0208347	-0.0257754	0.00519698	-0.0384156	-0.0282715	0.0893181	-0.00814531	0.0626309
alpha-d-galactose 1-phosphate	-0.0123741	0.0701016	-0.0257657	-0.00194269	-0.0376721	-0.0246844	0.0365031	-0.0156347	-0.034086	0.00859625	0.0561246	-0.0409237	0.0499278	0.0504431	-0.0208347	-0.0257754	0.00519698	-0.0384156	-0.0282715	0.0893181	-0.00814531	0.0626309
beta-d-glucose 6-phosphate	-0.0123741	0.0701016	-0.0257657	-0.00194269	-0.0376721	-0.0246844	0.0365031	-0.0156347	-0.034086	0.00859625	0.0561246	-0.0409237	0.0499278	0.0504431	-0.0208347	-0.0257754	0.00519698	-0.0384156	-0.0282715	0.0893181	-0.00814531	0.0626309
d-fructose 1-phosphate	-0.0123741	0.0701016	-0.0257657	-0.00194269	-0.0376721	-0.0246844	0.0365031	-0.0156347	-0.034086	0.00859625	0.0561246	-0.0409237	0.0499278	0.0504431	-0.0208347	-0.0257754	0.00519698	-0.0384156	-0.0282715	0.0893181	-0.00814531	0.0626309
d-fructose 6-phosphate	-0.0123741	0.0701016	-0.0257657	-0.00194269	-0.0376721	-0.0246844	0.0365031	-0.0156347	-0.034086	0.00859625	0.0561246	-0.0409237	0.0499278	0.0504431	-0.0208347	-0.0257754	0.00519698	-0.0384156	-0.0282715	0.0893181	-0.00814531	0.0626309
d-glucose 1-phosphate	-0.0123741	0.0701016	-0.0257657	-0.00194269	-0.0376721	-0.0246844	0.0365031	-0.0156347	-0.034086	0.00859625	0.0561246	-0.0409237	0.0499278	0.0504431	-0.0208347	-0.0257754	0.00519698	-0.0384156	-0.0282715	0.0893181	-0.00814531	0.0626309
d-mannose 1-phosphate	-0.0123741	0.0701016	-0.0257657	-0.00194269	-0.0376721	-0.0246844	0.0365031	-0.0156347	-0.034086	0.00859625	0.0561246	-0.0409237	0.0499278	0.0504431	-0.0208347	-0.0257754	0.00519698	-0.0384156	-0.0282715	0.0893181	-0.00814531	0.0626309
d-mannose 6-phosphate	-0.0123741	0.0701016	-0.0257657	-0.00194269	-0.0376721	-0.0246844	0.0365031	-0.0156347	-0.034086	0.00859625	0.0561246	-0.0409237	0.0499278	0.0504431	-0.0208347	-0.0257754	0.00519698	-0.0384156	-0.0282715	0.0893181	-0.00814531	0.0626309
thiamine(1+)	-0.252013	0.0727474	-0.0988176	0.00776116	0.0936298	0.0256258	-0.0715128	0.0842247	0.00659158	0.0374934	-0.098648	0.0707049	0.0298869	-0.0844525	-0.0807011	0.0327926	0.013382	-0.0350039	-0.0257508	0.0938133	0.0106306	0.0663392
2-deoxyguanosine	-0.0758108	0.0330064	0.0385048	0.040054	0.24444	0.116208	-0.0644222	0.129971	0.0379398	-0.0225529	0.0197211	0.01497	0.0306679	0.0540115	-0.0186403	-0.0651161	-0.0791751	0.107232	0.0071174	0.0311025	-0.0911655	-0.0648345
adenosine	-0.0758108	0.0330064	0.0385048	0.040054	0.24444	0.116208	-0.0644222	0.129971	0.0379398	-0.0225529	0.0197211	0.01497	0.0306679	0.0540115	-0.0186403	-0.0651161	-0.0791751	0.107232	0.0071174	0.0311025	-0.0911655	-0.0648345
inosine	0.106982	0.152803	-0.144997	-0.224961	0.358031	-0.0346893	-0.0413348	0.079211	-0.038103	0.0280837	-0.299117	0.165354	-0.0384016	-0.0928043	-0.0699353	-0.0897615	0.0171081	-0.0679576	-0.0396334	-0.114557	0.0366949	0.15229
6-phospho-d-gluconate	0.0965099	0.0270419	0.0529442	-0.0579104	0.0956927	0.0541378	-0.0318994	-0.0219088	-0.0333124	0.00138992	0.19042	0.100921	0.0923045	0.0362242	-0.0633913	-0.0344272	-0.00889757	-0.0484966	0.0173722	0.125697	-0.197526	-0.0401518
5-amino-6-(d-ribitylamino)uracil	-0.0966487	0.0180669	0.0471101	-0.0302491	0.194617	-0.076497	-0.0893527	0.0716118	0.0205594	0.0373206	0.118653	-0.0397545	0.00804603	-0.0843106	-0.056534	-0.0167608	0.0540895	0.0316721	-0.0826292	0.0289418	-0.148832	-0.0110323
l-saccharopine	-0.0469845	0.208148	0.0448714	-0.264185	0.311567	0.0482901	-0.217392	0.38366	0.0334769	-0.0699665	0.179409	0.209198	-0.12824	-0.294332	-0.139673	-0.185348	-0.0783642	-0.0097916	-0.100107	-0.0574965	-0.141602	0.0482687
linoleic acid	0.0549783	-0.0129302	-0.0512186	-0.00699716	0.099074	0.0142178	0.0623241	0.00363017	0.00318148	-0.00298095	-0.0022122	0.00144479	-0.00188861	-0.0119042	0.0111841	0.0100089	-0.0179046	-0.0268317	0.0010617	0.00338423	-0.056971	-0.00268627
oleate	-0.097686	-0.00276248	-0.180233	-0.265527	-0.036982	-0.135502	0.0307034	0.026083	0.00880975	-0.0387107	0.0275011	0.0480533	-0.0355963	0.102037	0.0737499	0.16718	-0.0367074	-0.0348546	0.0245352	0.0112538	-0.054873	0.0649293
guanosine	-0.0572435	0.0348996	0.0864001	-0.0362451	0.2524	0.174931	-0.120584	0.121681	0.127187	-0.0448496	-0.0848239	-0.0135512	-0.00875152	-0.116329	0.0365644	-0.0353855	-0.0788528	0.0769183	0.0666111	-0.0604893	-0.138623	-0.0827777
xanthosine	-0.0230393	0.00549628	0.023381	-0.0315135	-0.130914	0.0570623	-0.0627818	0.145386	0.0302818	-0.0899814	0.099577	-0.0519802	-0.00506617	0.025562	0.0126658	-0.00962397	0.0155654	-0.048059	-0.0170673	0.0168896	-0.00537	0.0203244
stearate	0.101665	-0.029136	-0.067157	-0.132957	0.125467	-0.143327	0.00680501	-0.0162022	-0.0504584	-0.0117151	0.00437227	0.0141082	0.0498093	0.0876418	0.029254	0.00630506	-0.0328628	-0.0617872	-0.0104804	-0.00602255	-0.0410708	0.0447918
n(1)-(5-phospho-d-ribosyl)glycinamide	-0.0147292	0.0473054	-0.0926726	-0.0834147	-0.0827289	0.00457157	-0.0806622	0.186379	-0.0603904	-0.0450646	0.041624	0.0111342	-0.0462091	-0.0749266	-0.0882916	-0.0369998	0.0191831	-0.00301702	0.0350458	-0.0994813	-0.0993749	0.0884485
1-c-(indol-3-yl)glycerol 3-phosphate	-0.149947	0.0692492	-0.0828643	-0.251622	0.19476	-0.12518	-0.117689	0.136549	-0.0320882	0.0356647	0.10512	0.0658377	-0.0432968	0.0485325	-0.039731	-0.0215053	-0.0246028	0.121276	-0.0180844	0.013573	-0.041742	0.088479
sedoheptulose 7-phosphate	-0.0351038	0.024426	0.0173672	-0.0155685	0.135474	0.0466763	-0.00471646	0.152509	-0.0548197	-0.0506886	-0.0162863	0.0651808	0.0404451	-0.00842502	-0.00962925	-0.0378072	0.0109357	-0.0379966	-0.0057752	0.103193	0.0168801	-0.0306105
(n(omega)-l-arginino)succinic acid	-0.0718949	0.284968	-0.139875	-0.232562	0.239135	-0.0616352	-0.31027	0.181195	0.00928624	0.0688602	0.215365	0.132059	-0.229256	-0.156944	-0.178817	-0.0828766	-0.0200136	-0.0375845	-0.188309	-0.137678	0.000826964	0.473024
4-amino-2-methyl-5-diphosphomethylpyrimidine	-0.00739229	0.0405271	-0.00347337	-0.0761204	0.0177005	0.0213763	0.0266068	-0.0111393	-0.00668199	-0.0559458	-0.0537314	0.0395145	0.0709684	-0.0985854	-0.019037	0.0255302	0.0182667	0.034189	0.00321916	-0.0248091	-0.0334754	0.0237622
3-dehydrosphinganine	0.0347376	-0.0851428	-0.0708349	-0.141325	0.0325786	-0.0358227	0.0152567	0.057357	0.0293576	-0.0839777	0.0730791	-0.0734997	0.0974526	0.0993865	0.0460465	0.0763889	0.0933232	-0.0869373	-0.0147068	-0.070267	-0.0635976	-0.0559239
alpha-d-glucosamine 1-phosphate	-0.0613802	0.158354	-0.137506	-0.220569	0.0163263	-0.0111083	-0.0409109	0.0728997	0.0457135	-0.0683403	-0.0308573	0.0899627	-0.0231371	-0.0475215	0.00285767	-0.0651092	-0.0527393	0.05894	0.0324518	-0.0259279	-0.060733	0.0921343
alpha-d-glucosamine 6-phosphate	-0.0613802	0.158354	-0.137506	-0.220569	0.0163263	-0.0111083	-0.0409109	0.0728997	0.0457135	-0.0683403	-0.0308573	0.0899627	-0.0231371	-0.0475215	0.00285767	-0.0651092	-0.0527393	0.05894	0.0324518	-0.0259279	-0.060733	0.0921343
n-acetyl-alpha-d-glucosamine 1-phosphate	-0.0613802	0.158354	-0.137506	-0.220569	0.0163263	-0.0111083	-0.0409109	0.0728997	0.0457135	-0.0683403	-0.0308573	0.0899627	-0.0231371	-0.0475215	0.00285767	-0.0651092	-0.0527393	0.05894	0.0324518	-0.0259279	-0.060733	0.0921343
n-acetyl-d-glucosamine 6-phosphate	-0.0613802	0.158354	-0.137506	-0.220569	0.0163263	-0.0111083	-0.0409109	0.0728997	0.0457135	-0.0683403	-0.0308573	0.0899627	-0.0231371	-0.0475215	0.00285767	-0.0651092	-0.0527393	0.05894	0.0324518	-0.0259279	-0.060733	0.0921343
sphinganine	-0.00205199	0.0742056	0.0465505	0.00228971	0.066846	0.0584946	0.00376209	0.17105	0.00275943	-0.014168	-0.0838591	-0.0263477	-0.0336374	0.0800389	0.0519896	-0.0682828	-0.0290087	0.00267856	0.0206226	-0.160069	-0.248434	0.0653847
dcmp	0.0223598	0.128344	0.0869012	0.00816854	-0.151963	-0.142418	-0.0668562	0.0365516	-0.0248062	-0.0831112	0.135831	0.0226508	-0.11433	-0.0182173	0.0024615	0.0120522	-0.0435341	-0.0636341	0.015355	-0.0742163	-0.0931695	0.104757
glutathione	-0.148737	0.061277	-0.037692	-0.147486	-0.0212236	-0.0793741	0.0256906	0.0853884	-0.0389726	-0.0241536	0.0680569	0.0802639	-0.038	-0.0423578	0.0469927	0.0361204	-0.049216	-0.0383209	0.0305006	0.123371	-0.132744	0.086598
dump	-0.0173856	0.0419487	0.0733396	-0.0708733	-0.0762506	-0.117463	0.00585403	0.166415	-0.00326727	-0.0403196	0.0352359	0.021585	0.0109451	-0.0502709	0.0220573	-0.0362425	-0.0105732	-0.00592387	0.0232402	-0.0518375	0.0271032	0.0290166
2-formamido-n(1)-(5-phospho-d-ribosyl)acetamidine	-0.0693062	0.0806369	-0.0151946	0.0181905	0.420952	0.0475641	-0.0974723	0.11508	0.0673895	0.00809808	0.0156367	0.0434038	-0.0570921	-0.0274402	-0.0713339	-0.127383	0.172874	-0.05171	-0.0601316	-0.0595136	-0.0773134	0.0598083
n(2)-formyl-n(1)-(5-phospho-d-ribosyl)glycinamide	-0.0849396	0.198309	-0.103489	-0.11996	0.196917	0.0612567	-0.253746	0.172732	0.0731787	-0.0288691	-0.133718	0.107484	-0.068152	-0.0933249	-0.112704	-0.0968672	0.0712908	-0.0261703	0.0487471	-0.214463	-0.096954	0.122915
geranyl diphosphate	-0.0466604	0.0723017	-0.0433239	-0.0743485	0.166524	0.08272	-0.119179	0.0825243	0.0508867	-0.0869637	-0.0757945	0.115127	0.0383065	-0.118807	0.0382496	-0.0912237	0.0586842	0.0408323	0.0108373	-0.204998	0.0485761	0.0518739
7,8-dihydropteroate	-0.0418287	0.0819221	-0.0487771	-0.237327	0.280217	0.114779	-0.152167	0.312257	-0.0354193	-0.0489113	-0.00501727	0.102054	-0.10617	-0.214978	-0.00893008	-0.141231	0.0191949	0.0225147	-0.0758614	-0.0355499	-0.166337	0.113888
phytosphingosine	0.0742051	0.0207065	0.00278102	-0.0115465	0.10832	-0.0155354	0.00246552	-0.00288597	-0.0507825	-0.0389044	-0.12172	-0.0387736	-0.0171144	0.00312342	-0.00716118	0.0775295	0.0669777	-0.0452539	0.0671867	-0.0604197	0.0225665	-0.0951603
leukotriene a4	0.008883	-0.115107	-0.341999	-0.160687	0.247368	0.0331611	0.0793431	0.0427344	0.0584492	0.411453	0.135488	0.0521978	-0.236486	0.0303459	-0.0361719	0.0155439	-0.0709857	-0.079566	0.0223001	-0.246432	-0.0660344	0.140353
dtmp	0.0249108	0.100896	-0.0876673	-0.0764153	0.238527	0.0699813	-0.0510496	0.074978	0.0725813	-0.031626	-0.0680354	0.0919187	-0.0548878	-0.105752	-0.121135	-0.037557	0.00680671	0.0310405	-0.0959616	-0.0751594	-0.0654132	0.0431062
cmp	-0.0177574	0.0687179	0.0052411	-0.0731623	0.287746	0.18193	-0.20473	0.13577	0.0771886	-0.0108097	-0.0703883	0.0547702	-0.0358196	-0.204761	-0.0540021	0.00153752	0.0449315	0.0594018	-0.00582352	-0.243011	-0.120747	0.0612584
pseudouridine 5-phosphate	-0.152404	0.139686	0.0883739	-0.0779166	0.372938	0.305987	-0.292412	0.158842	0.106264	0.152322	-0.170781	0.0400715	-0.111452	-0.197708	-0.0633877	-0.100038	0.0150721	0.0589804	-0.0280493	-0.427709	-0.0318605	0.1071
ump	-0.152404	0.139686	0.0883739	-0.0779166	0.372938	0.305987	-0.292412	0.158842	0.106264	0.152322	-0.170781	0.0400715	-0.111452	-0.197708	-0.0633877	-0.100038	0.0150721	0.0589804	-0.0280493	-0.427709	-0.0318605	0.1071
ceramide	-0.00274896	0.107713	-0.124274	-0.132079	0.0299487	-0.18148	-0.0188809	-0.059813	0.0120112	-0.139959	0.0968712	0.0132963	0.222473	0.0676619	-0.123285	-0.0367833	-0.0109166	-0.0535928	-0.0582911	-0.163693	-0.0847288	0.149264
3,5-cyclic imp	0.158077	-0.0452004	0.235263	0.311487	-0.188679	0.0113423	0.0575554	-0.0369627	-0.110064	0.0698863	0.0167754	-0.00259994	0.0495373	0.0576131	-0.0705066	0.0183576	0.0200463	-0.0755322	-0.0247137	0.0523804	-0.000376173	-0.0275032
1-(sn-glycero-3-phospho)-1d-myo-inositol	-0.0716059	0.0510614	-0.127261	-0.348833	0.0961468	-0.190775	-0.0206713	0.0896932	-0.0076688	0.0830498	-0.0469923	0.0978511	-0.1207	-0.0084835	0.0149303	0.0838627	0.0364671	0.0121512	-0.0512058	0.0209028	-0.00193764	0.201775
nicotinic acid d-ribonucleotide	0.0328755	-0.0176591	-0.0170924	-0.112093	-0.000559849	0.0428811	-0.0126905	0.0459751	-0.0117062	-0.113589	0.0014187	0.0407751	0.00780118	0.0217768	0.0676965	0.0438011	0.0931591	0.0956334	-0.0523617	-0.0559425	-0.0650646	0.0311713
7,8-dihydroneopterin 3-phosphate	-0.113657	0.1168	-0.0220359	-0.25896	0.228858	0.0921312	-0.0499457	0.119966	0.0754383	-0.101123	0.0202215	0.0963599	-0.0070855	-0.105872	-0.0732916	0.0116048	0.00604927	0.0860472	-0.0821803	0.01773	-0.106564	-0.0182195
(5s,6s)-di-hete	0.018608	-0.0490623	-0.170799	-0.081893	0.00740608	-0.111047	-0.141048	-0.00605011	0.0277931	0.0802372	0.0962424	0.0621327	0.0272094	0.0732583	0.0351778	0.0436118	-0.0385982	-0.0987563	-0.0526138	-0.0237538	-0.127423	0.106586
[truncated: 79 more rows]

## Sheet: Dobson annot glc_pro batch 2
LOG2 FOLD CHANGE	Hog1 OUT	Nbp2 IN	Pda1 IN	Pda1 OUT	Pfk2 IN	Rim15 IN	Rim15 OUT	Sko1 OUT	Tco89 OUT	Tip41 OUT	Tkl1 IN	wildtype
[truncated: 225 more rows]

## Sheet: KEGG annot glc_NH4+ batch 1
LOG2 FOLD CHANGE	Crz1 OUT	Cys3 OUT	Gln3 site1 OUT	Gln3 site2 OUT	Gpd1 OUT	Gpd2 OUT	Gut1 OUT	Lys20 OUT	Nbp2 OUT	Pbs2 OUT	Pbs2 IN	Pfk1 OUT	Pfk2 OUT	Put3 OUT	Smp1 OUT	Ste50 OUT	Str3 OUT	Thr4 OUT	Tkl1 OUT	Yap4 OUT	Zwf1 OUT	wildtype
[truncated: 437 more rows]

[truncated: 7 more sheets: KEGG annot glc_NH4+ batch 2, KEGG annot pyr_NH4+ batch 1, KEGG annot pyr_NH4+ batch 2, KEGG annot glc_gln batch 1, KEGG annot glc_gln batch 2, KEGG annot glc_pro batch 1, KEGG annot glc_pro batch 2]
