# Supplementary material for: Untargeted metabolomics unravels functionalities of phosphorylation sites in Saccharomyces cerevisiae
Source: BMC Syst Biol. 2016 Nov 15;10:104. doi: 10.1186/s12918-016-0350-8 (PMC5109706; doi:10.1186/s12918-016-0350-8)
Supplement: Additional file 8: — Corrected p-values from untargeted metabolomics. (XLSX 1258 kb) [file 12918_2016_350_MOESM8_ESM.xlsx]

## Sheet: Information
	Corrected p-values associated with the log2 fold change of all annotated metabolites for all four conditions from untargeted metabolomics.
	Annotation is done using the genome-wide metabolic model by Dobson et al. ("Dobson"), as well using the metabolites retrieved from the KEGG reaction pairs ("KEGG").
	The conditions are abbreviated as follows: glucose / NH4+ = glc_NH4+, pyruvate / NH4+ = pyr_NH4+, glucose / glutamine = glc_gln, glucose / proline = glc_pro.

## Sheet: Dobson annot glc_NH4+ batch 1
CORRECTED P-VALUE	Crz1 OUT	Cys3 OUT	Gln3 site1 OUT	Gln3 site2 OUT	Gpd1 OUT	Gpd2 OUT	Gut1 OUT	Lys20 OUT	Nbp2 OUT	Pbs2 OUT	Pbs2 IN	Pfk1 OUT	Pfk2 OUT	Put3 OUT	Smp1 OUT	Ste50 OUT	Str3 OUT	Thr4 OUT	Tkl1 OUT	Yap4 OUT	Zwf1 OUT	wildtype
acetate	0.409929	0.108489	0.0762274	0.538474	0.235118	0.235571	0.0485717	0.0897685	0.514625	0.00872862	0.384414	0.134059	0.00536308	0.51937	0.45109	0.211796	0.569092	0.428714	0.360269	0.312138	0.555734	0.549064
glycolaldehyde	0.409929	0.108489	0.0762274	0.538474	0.235118	0.235571	0.0485717	0.0897685	0.514625	0.00872862	0.384414	0.134059	0.00536308	0.51937	0.45109	0.211796	0.569092	0.428714	0.360269	0.312138	0.555734	0.549064
urea	0.19008	0.138428	0.0387188	0.572099	0.433048	0.189294	0.0745665	0.108746	0.549397	0.00107498	0.231209	0.0138095	0.313333	0.399107	0.458068	0.410937	0.435946	0.532471	0.574883	0.353412	0.550428	0.390479
bicarbonate	0.343169	0.482752	0.293648	0.0401374	0.291856	0.156011	0.0194176	0.0825764	0.574131	0.573323	0.277203	0.3256	0.297375	0.238866	0.0610903	0.464083	0.508616	0.407619	0.318174	0.347302	0.464032	0.00255368
methylglyoxal	0.271713	0.00144486	1.06738e-06	0.000186371	0.264682	6.39663e-06	0.572851	0.0294028	0.204212	0.273174	0.00297924	0.463039	0.332676	0.000866402	0.578204	0.00204557	0.0823637	0.231326	0.0604835	0.572125	0.284816	1.95596e-18
(s)-lactaldehyde	0.366101	0.467129	0.423557	0.344303	0.230068	0.161159	0.367943	0.0204934	0.560138	0.572213	0.242345	0.165988	0.312878	0.0815033	0.245929	0.42723	0.233303	0.0509975	0.311288	0.0806129	0.180108	0.0746017
glycine	0.519097	0.424493	0.011743	0.348282	0.561512	0.51574	0.355164	0.290128	0.159886	0.383651	0.184329	0.313733	0.490934	0.0556729	0.362912	0.178875	0.371759	0.000397997	0.030844	0.083432	0.125839	0.000275254
pyruvate	0.535208	0.559767	0.404026	0.0297209	0.454427	0.0055239	0.533243	0.257442	0.00281865	0.113776	0.248288	0.569615	0.10944	0.500306	0.382595	0.216131	0.199048	0.12732	0.153173	0.54785	0.565666	4.46421e-07
(r)-acetoin	0.309967	0.498061	0.394923	0.0421882	0.552429	0.0287038	0.297322	0.394958	0.0218039	0.44488	0.451332	0.579874	0.462041	0.435979	0.332387	0.433133	0.0676943	0.555502	0.376449	0.565001	0.424049	0.0637823
ethyl acetate	0.309967	0.498061	0.394923	0.0421882	0.552429	0.0287038	0.297322	0.394958	0.0218039	0.44488	0.451332	0.579874	0.462041	0.435979	0.332387	0.433133	0.0676943	0.555502	0.376449	0.565001	0.424049	0.0637823
beta-alanine	0.343081	0.437222	0.0164285	0.433615	0.562387	0.287032	0.531381	0.0535786	0.566605	0.0836487	0.469668	0.553598	0.290091	0.513082	0.0521659	0.448505	0.1578	0.00492436	0.00412707	0.0196986	0.581646	4.23158e-07
l-alanine	0.343081	0.437222	0.0164285	0.433615	0.562387	0.287032	0.531381	0.0535786	0.566605	0.0836487	0.469668	0.553598	0.290091	0.513082	0.0521659	0.448505	0.1578	0.00492436	0.00412707	0.0196986	0.581646	4.23158e-07
(r)-lactate	0.162565	9.24235e-06	5.81482e-07	1.66602e-07	0.0385256	1.79949e-07	0.568017	0.211342	0.230718	0.0390465	0.107196	0.295146	0.351982	5.33827e-05	0.470703	0.12554	0.0180851	0.461788	0.260228	0.56146	0.106087	1.34265e-17
(s)-lactate	0.162565	9.24235e-06	5.81482e-07	1.66602e-07	0.0385256	1.79949e-07	0.568017	0.211342	0.230718	0.0390465	0.107196	0.295146	0.351982	5.33827e-05	0.470703	0.12554	0.0180851	0.461788	0.260228	0.56146	0.106087	1.34265e-17
d-glyceraldehyde	0.162565	9.24235e-06	5.81482e-07	1.66602e-07	0.0385256	1.79949e-07	0.568017	0.211342	0.230718	0.0390465	0.107196	0.295146	0.351982	5.33827e-05	0.470703	0.12554	0.0180851	0.461788	0.260228	0.56146	0.106087	1.34265e-17
glycerone	0.162565	9.24235e-06	5.81482e-07	1.66602e-07	0.0385256	1.79949e-07	0.568017	0.211342	0.230718	0.0390465	0.107196	0.295146	0.351982	5.33827e-05	0.470703	0.12554	0.0180851	0.461788	0.260228	0.56146	0.106087	1.34265e-17
glycerol	0.535582	0.355715	0.366333	0.0807165	0.0967038	0.456245	0.469918	0.0938017	0.31915	0.000237549	1.89132e-11	0.214473	8.5561e-05	0.50048	0.516942	0.0665585	0.458238	0.149666	0.522956	0.438012	0.399104	0.00156865
sulphate	0.35406	0.0140133	0.0113381	8.59957e-05	0.0222603	3.14695e-10	0.469386	0.410714	0.00552257	0.014129	0.349913	0.184889	0.329017	0.00536878	0.0918413	0.00885497	0.00228138	0.0144163	0.0152793	0.215531	0.216301	5.85122e-18
2-oxobutanoate	0.168617	0.0039002	0.0187489	0.00110587	0.162726	8.50892e-05	0.251965	0.00735918	0.0286673	0.00987535	0.171052	0.264275	0.515495	0.000473021	0.554178	0.032045	0.0937793	0.434152	0.147219	0.444461	0.0792413	4.60016e-09
succinic semialdehyde	0.168617	0.0039002	0.0187489	0.00110587	0.162726	8.50892e-05	0.251965	0.00735918	0.0286673	0.00987535	0.171052	0.264275	0.515495	0.000473021	0.554178	0.032045	0.0937793	0.434152	0.147219	0.444461	0.0792413	4.60016e-09
gamma-aminobutyrate	0.226559	0.566835	0.166989	0.228847	0.400001	0.300215	0.285628	0.0327684	0.177604	0.116834	0.286008	0.534328	0.134171	0.379302	0.240606	0.566745	0.0106625	9.69514e-06	0.266079	0.0588626	0.102855	9.00149e-10
l-serine	0.514822	0.571878	0.138537	0.0201252	0.093463	0.207746	0.314796	0.100881	0.10354	0.0881257	0.0303433	0.312532	0.568452	0.572514	0.00601	0.210001	0.275068	0.0143136	0.00034155	0.0661953	0.0220781	5.96021e-07
cytosine	0.348671	0.554877	0.0471524	0.514742	0.487047	0.503375	0.554995	0.276174	0.277919	0.183406	0.435502	0.521116	0.35616	0.546037	0.429595	0.414001	0.00073778	0.357928	0.517471	0.394357	0.575542	0.499432
uracil	0.315345	0.286715	0.346565	0.149344	0.000742837	0.0530019	0.149714	0.109303	0.000619934	0.001761	1.05282e-06	0.000582534	0.00151206	0.508748	0.0646242	0.214621	7.75672e-05	0.0102007	0.479382	0.45481	0.298377	3.84961e-13
1-pyrroline-5-carboxylate	0.049124	0.365625	0.112665	0.229151	0.222043	0.507626	0.211264	0.531752	0.13336	0.135969	0.527131	0.436184	0.336104	0.525602	0.262729	0.547873	0.542096	0.492913	0.154462	0.267786	0.331602	0.00762286
l-proline	0.220799	0.0949175	0.0354153	0.547983	0.00926516	0.00667888	0.417595	0.118858	0.115974	0.0534012	0.550431	0.255761	0.392218	0.271394	0.0429651	0.568991	0.151535	4.60433e-05	0.0828068	0.00385214	0.108777	2.3425e-08
fumarate(2-)	0.30095	0.287873	0.0651137	0.515113	0.0764016	0.257203	0.407927	0.583085	0.213927	0.336015	0.00312086	0.324144	0.0844107	0.582576	0.537352	0.306928	0.194866	0.0987745	0.00114345	0.0825982	0.573544	3.86865e-05
3-methyl-2-oxobutanoate	0.100139	0.0749275	0.276915	0.22165	0.0336927	0.269409	0.206914	0.44671	0.0502852	0.0069308	0.466944	0.427751	0.00556119	0.491985	0.382508	0.285018	0.361542	0.103004	0.296029	0.00312687	0.336225	0.147124
isobutyl acetate	0.403595	0.421878	0.482465	0.577514	0.474317	0.406676	0.391993	0.46728	0.141016	0.437185	0.16497	0.147728	0.207409	0.558556	0.505357	0.402273	0.105335	0.00803841	0.185643	0.467544	0.576999	2.27587e-05
l-2-amino-3-oxobutanoate	0.570709	0.0743692	0.441467	0.509567	0.442155	0.205613	0.384677	0.512606	0.398227	0.516742	0.342945	0.469414	0.493741	0.408708	0.574451	0.473711	0.514189	0.373886	0.565036	0.224482	0.505722	0.496656
l-aspartate 4-semialdehyde	0.570709	0.0743692	0.441467	0.509567	0.442155	0.205613	0.384677	0.512606	0.398227	0.516742	0.342945	0.469414	0.493741	0.408708	0.574451	0.473711	0.514189	0.373886	0.565036	0.224482	0.505722	0.496656
l-valine	0.110011	0.564248	0.0125076	0.488945	0.0825358	0.0030664	0.482624	0.142398	0.170589	0.580686	0.00331676	0.497836	0.473255	0.479759	0.00838393	0.000224848	0.400111	1.01303e-05	0.041597	0.000624642	0.0362775	2.94782e-06
succinate(2-)	0.397855	0.0291561	4.01599e-05	0.00235102	0.0234424	0.0327392	0.0174101	0.416976	0.37891	0.389024	0.0058762	0.102532	0.106474	0.0497868	0.0875616	0.00650977	0.140766	0.00215129	0.380102	0.00031032	0.282288	0.0236809
l-allothreonine	0.561225	0.489066	0.00278331	0.403559	0.00876937	0.0607692	0.16249	0.133167	0.221648	0.441939	0.0441048	0.415502	0.164803	0.400021	0.0617419	0.391256	0.0845068	9.57359e-06	0.000508691	0.138862	0.288564	8.83743e-07
l-homoserine	0.561225	0.489066	0.00278331	0.403559	0.00876937	0.0607692	0.16249	0.133167	0.221648	0.441939	0.0441048	0.415502	0.164803	0.400021	0.0617419	0.391256	0.0845068	9.57359e-06	0.000508691	0.138862	0.288564	8.83743e-07
l-threonine	0.561225	0.489066	0.00278331	0.403559	0.00876937	0.0607692	0.16249	0.133167	0.221648	0.441939	0.0441048	0.415502	0.164803	0.400021	0.0617419	0.391256	0.0845068	9.57359e-06	0.000508691	0.138862	0.288564	8.83743e-07
phenylacetaldehyde	0.0727073	0.0175491	0.0118535	0.000557107	0.575403	4.18221e-05	0.449627	0.101182	0.0507134	0.183527	0.429892	0.154656	0.572356	0.037395	0.577185	0.248954	0.408128	0.126767	0.312915	0.512955	0.0161303	2.72015e-08
nicotinamide	0.292511	0.0698892	0.000720279	0.0002429	0.114851	1.27346e-10	0.461185	0.521125	0.000564934	0.000557088	0.56443	0.357712	0.0773456	0.368887	0.491552	0.00476876	0.000315415	0.000256367	0.329172	0.0796175	0.509118	7.9553e-14
thymine	0.46358	0.575382	0.266346	0.113603	0.0342335	0.119686	0.456379	0.498233	0.321897	5.19581e-05	0.000616131	0.181095	0.300692	0.0939093	0.154646	0.374802	0.00341049	0.0378458	0.419377	0.581979	0.218013	3.73706e-10
gamma-amino-gamma-cyanobutanoic acid	0.00485911	0.105336	0.00245245	0.264128	0.312538	0.1014	0.262236	0.00343668	0.0484937	0.459052	0.154765	0.0416452	0.527363	0.0663788	0.216704	0.567774	0.0461913	3.52556e-05	0.455697	0.455789	0.579406	1.19571e-06
1-pyrroline-3-hydroxy-5-carboxylic acid	0.329365	0.526036	0.00171577	0.272877	0.0693801	0.206223	0.579399	0.58135	0.496389	0.319356	0.300197	0.314329	0.573195	0.298455	0.565101	0.0923204	0.00587786	3.02948e-09	0.201814	0.0865405	0.0989585	3.16687e-10
itaconate(2-)	0.219931	0.213856	0.22578	0.182846	0.0379865	0.300318	0.323502	0.0340644	0.0237998	8.76477e-06	2.91346e-08	0.106577	0.424855	0.416976	0.149791	0.450105	0.000607226	3.14941e-06	0.367798	0.0269395	0.133093	1.5646e-10
(s)-3-methyl-2-oxopentanoate	0.376858	0.257031	0.236227	0.26774	0.347496	0.274447	0.507665	0.258418	0.203537	0.138847	0.0221944	0.282179	0.0216707	0.128717	0.171054	0.194931	0.2726	0.179095	0.2014	0.253048	0.181215	0.00831462
4-methyl-2-oxopentanoate	0.376858	0.257031	0.236227	0.26774	0.347496	0.274447	0.507665	0.258418	0.203537	0.138847	0.0221944	0.282179	0.0216707	0.128717	0.171054	0.194931	0.2726	0.179095	0.2014	0.253048	0.181215	0.00831462
2-methylbutyl acetate	0.513576	0.393384	0.496505	0.356369	0.186102	0.217181	0.441859	0.43024	0.444335	0.460143	0.469124	0.543047	0.502094	0.128726	0.572821	0.45444	0.271798	0.432342	0.331179	0.393782	0.25514	0.202672
isoamylacetate	0.513576	0.393384	0.496505	0.356369	0.186102	0.217181	0.441859	0.43024	0.444335	0.460143	0.469124	0.543047	0.502094	0.128726	0.572821	0.45444	0.271798	0.432342	0.331179	0.393782	0.25514	0.202672
n-acetylputrescine	0.268939	0.407252	0.372651	0.553798	0.218101	0.557419	0.348903	0.111244	0.108912	0.0212298	0.582254	0.145729	0.229119	0.454671	0.116745	0.570907	0.364878	0.433938	0.567427	0.198817	0.482685	0.0740364
5-aminolevulinate	0.516114	0.313309	0.093532	0.0864832	0.293772	0.0434944	0.572136	0.32485	0.530606	0.524372	0.0058808	0.106316	0.0457711	0.581085	0.30757	0.00494436	0.298837	0.0154924	0.163391	0.105307	0.162636	0.261667
l-glutamic 5-semialdehyde	0.516114	0.313309	0.093532	0.0864832	0.293772	0.0434944	0.572136	0.32485	0.530606	0.524372	0.0058808	0.106316	0.0457711	0.581085	0.30757	0.00494436	0.298837	0.0154924	0.163391	0.105307	0.162636	0.261667
trans-4-hydroxy-l-proline	0.516114	0.313309	0.093532	0.0864832	0.293772	0.0434944	0.572136	0.32485	0.530606	0.524372	0.0058808	0.106316	0.0457711	0.581085	0.30757	0.00494436	0.298837	0.0154924	0.163391	0.105307	0.162636	0.261667
l-isoleucine	0.494487	0.343935	0.0775746	0.411536	0.327629	0.575233	0.379678	0.152008	0.182394	0.126932	1.96642e-07	0.254264	0.509392	0.136859	0.350982	0.285807	0.0609962	3.00946e-07	0.0147304	0.0456388	0.0100636	1.67644e-05
l-leucine	0.494487	0.343935	0.0775746	0.411536	0.327629	0.575233	0.379678	0.152008	0.182394	0.126932	1.96642e-07	0.254264	0.509392	0.136859	0.350982	0.285807	0.0609962	3.00946e-07	0.0147304	0.0456388	0.0100636	1.67644e-05
2-acetyllactic acid	0.483767	0.221308	0.0663185	0.0112	0.103101	0.0145997	0.0827939	0.029465	0.161958	0.186137	0.280838	0.0932911	0.376688	0.079463	0.576295	0.110139	0.519113	0.578347	0.315077	0.243698	0.397944	1.10758e-07
l-asparagine	0.3886	0.000305187	0.0108128	0.514128	0.019053	0.00241769	0.392378	0.0236521	0.169951	0.336881	0.243898	0.132987	0.517735	0.132603	0.000235174	0.000706229	0.249411	0.0148453	0.524249	0.0369719	0.163857	0.122434
ornithine	0.00282997	0.320454	0.400145	0.0145645	0.000951541	0.0162324	0.134093	0.576446	0.0227736	0.492003	6.97252e-05	0.156308	0.0160152	0.26661	0.19325	0.506201	2.5726e-06	1.97963e-06	3.54015e-07	0.342275	0.582136	1.55432e-08
l-aspartate	0.0126203	0.0965458	0.113427	0.00262829	0.0267354	0.358815	0.387843	0.278954	0.00745386	0.0244502	0.0929101	0.279318	0.409689	0.430384	0.297055	0.40065	1.72791e-07	7.79709e-08	2.17914e-05	0.175359	0.157908	1.63032e-14
(s)-malate(2-)	0.00128547	0.127304	0.0465816	0.101534	0.007695	0.475553	0.397745	0.104884	0.00060247	0.558256	0.328386	0.165345	0.0244283	0.440693	0.216291	0.570932	0.55772	0.000250928	0.000220204	0.0829885	0.368493	0.00129461
ureidoglycolic acid	0.0215961	0.0325583	0.110443	0.126745	0.000210358	0.581902	0.500562	0.454763	0.00127373	0.256474	0.0322159	0.186721	0.114717	0.422678	0.15623	0.42795	0.205728	0.000462239	0.0025551	0.00113221	0.568791	0.000117301
(r)-2,3-dihydroxy-3-methylbutanoate	0.411764	0.0121038	0.00321235	0.00095938	0.0154801	0.412074	0.124487	0.136525	0.385829	0.0143397	0.0413807	0.000297152	0.0846134	0.459491	0.000295586	0.00383504	4.20746e-05	4.8373e-09	0.00619119	1.93178e-05	0.106606	1.18686e-13
2-deoxy-d-ribose	0.411764	0.0121038	0.00321235	0.00095938	0.0154801	0.412074	0.124487	0.136525	0.385829	0.0143397	0.0413807	0.000297152	0.0846134	0.459491	0.000295586	0.00383504	4.20746e-05	4.8373e-09	0.00619119	1.93178e-05	0.106606	1.18686e-13
4-hydroxy-l-threonine	0.366176	0.263897	0.0945956	0.145013	0.00336915	0.00724589	0.0632652	0.541476	0.196611	0.0135478	0.0021825	0.288883	0.265113	0.296588	1.54444e-05	4.81889e-05	0.00319466	3.35648e-06	0.283686	8.97149e-05	0.0376977	7.07907e-05
adenine	0.366176	0.263897	0.0945956	0.145013	0.00336915	0.00724589	0.0632652	0.541476	0.196611	0.0135478	0.0021825	0.288883	0.265113	0.296588	1.54444e-05	4.81889e-05	0.00319466	3.35648e-06	0.283686	8.97149e-05	0.0376977	7.07907e-05
hypoxanthine	0.514997	0.323771	0.0664811	0.0287182	0.119681	0.540461	0.474974	0.120158	0.158712	0.205717	0.0535167	0.295096	0.0177668	0.422673	0.264869	0.155113	0.555821	0.474831	0.187286	0.481036	0.208143	0.0891064
phenylacetic acid	0.433178	0.199951	0.0935476	0.383455	0.399032	0.0306883	0.407598	0.194322	0.293194	0.0103379	0.117166	0.366462	0.314057	0.00443126	0.120322	0.560435	0.074986	0.167829	0.0861785	0.163617	0.337832	5.65726e-05
1-methylnicotinamide	0.552694	0.058379	0.108743	0.41028	0.569643	0.0117742	0.476266	0.540461	0.461009	0.0127135	0.140972	0.449171	0.509478	0.00539573	0.207361	0.428307	0.078139	0.253182	0.137122	0.391701	0.524917	6.69949e-06
4-aminobenzoate	0.549779	0.468605	0.396849	0.536824	0.282394	0.240126	0.374633	0.0588613	0.177766	0.421868	0.219896	0.404048	0.250899	0.336592	0.193639	0.474353	0.161728	0.570944	0.464762	0.223039	0.414537	0.575406
anthranilate	0.549779	0.468605	0.396849	0.536824	0.282394	0.240126	0.374633	0.0588613	0.177766	0.421868	0.219896	0.404048	0.250899	0.336592	0.193639	0.474353	0.161728	0.570944	0.464762	0.223039	0.414537	0.575406
4-hydroxybenzoate	0.527812	0.37205	0.258675	0.0705583	0.479852	0.166187	0.00820524	0.14263	0.0645517	0.0932913	0.424793	0.514549	0.258302	0.573558	0.337246	0.535595	0.000698638	0.000608735	0.455979	0.392224	0.496742	5.86383e-08
4-amino-5-hydroxymethyl-2-methylpyrimidine	0.567285	0.446344	0.558461	0.0239345	0.15392	0.454115	0.395554	0.444359	0.26169	0.466341	0.0454991	0.470598	0.528839	0.44244	0.19289	0.538006	0.448393	0.0688825	0.428489	0.314359	0.478978	0.139653
carbamoyl phosphate	0.354581	0.285849	0.00511098	0.527963	0.352747	0.212815	0.33323	0.302962	0.478615	0.149979	0.376436	0.164785	0.157621	0.551176	0.288429	0.524645	0.479799	0.114444	0.542802	0.573468	0.393568	0.046331
o-phosphoethanolamine	0.521213	0.0728814	0.195928	0.327478	0.525456	0.034877	0.541704	0.571948	0.06246	0.271648	0.170459	0.409742	0.19102	0.511174	0.358017	0.207023	0.377934	0.261177	0.491099	0.382341	0.504548	0.000134869
l-histidinol	0.0327846	0.0464869	0.00169886	5.67624e-05	9.32047e-08	0.256914	0.248969	0.254408	0.538045	0.152606	0.0333493	0.342385	0.000233928	0.0455662	0.570996	0.354091	0.391586	0.00132424	0.430102	0.000170314	0.0885519	0.178041
5-(2-hydroxyethyl)-4-methylthiazole	0.576662	0.536693	0.482556	0.0454927	0.454961	0.122852	0.0504225	0.321752	0.125032	0.498668	0.43508	0.568109	0.220591	0.536635	0.253092	0.476114	0.446275	0.166244	0.269406	0.104137	0.22674	5.91646e-09
octanoate	0.40379	0.507668	0.0231997	0.360358	0.0139522	0.255171	0.574233	0.557132	0.0304539	0.552931	0.00016615	0.52691	0.265626	0.226629	0.30679	0.509777	0.0510717	0.000580272	0.0264121	0.00268577	0.176347	0.0215073
(s)-2-acetyl-2-hydroxybutanoate	0.541502	0.517067	0.530015	0.229481	0.195827	0.0662398	0.507236	0.412129	0.420124	0.424127	0.0369084	0.329058	0.535201	0.359943	0.226137	0.122475	0.554681	0.325981	0.55989	0.435538	0.418286	0.183918
4-acetamidobutanoate	0.263028	0.563533	0.522255	0.574533	0.00213193	0.272224	0.393822	0.564245	0.302054	0.414241	0.414823	0.43233	0.581489	0.332834	0.231148	0.315274	0.0619059	0.374018	0.113077	0.276989	0.4711	0.297322
l-allysine	0.263028	0.563533	0.522255	0.574533	0.00213193	0.272224	0.393822	0.564245	0.302054	0.414241	0.414823	0.43233	0.581489	0.332834	0.231148	0.315274	0.0619059	0.374018	0.113077	0.276989	0.4711	0.297322
4-guanidinobutanoic acid	0.016604	0.52449	0.359427	0.488092	0.002192	0.537233	0.385492	0.531014	0.315051	0.437828	0.417005	0.571268	0.56987	0.099164	0.530174	0.484986	0.0344204	0.147923	0.417033	0.249986	0.0484446	0.53188
2-oxoglutarate	0.000117667	0.0109194	0.433013	0.061733	0.514187	0.271275	0.300023	0.537261	0.174761	0.495241	0.16863	0.00931812	0.461233	0.160052	0.540958	0.00835684	0.334403	0.579198	0.403687	0.00472065	0.389166	0.0285732
dehydro-d-arabinono-1,4-lactone	0.000117667	0.0109194	0.433013	0.061733	0.514187	0.271275	0.300023	0.537261	0.174761	0.495241	0.16863	0.00931812	0.461233	0.160052	0.540958	0.00835684	0.334403	0.579198	0.403687	0.00472065	0.389166	0.0285732
2-dehydropantoate	0.517698	0.0162168	0.438016	0.581545	0.162476	0.336885	0.411393	0.408286	0.455727	0.501304	0.183185	0.0425055	0.433587	0.417693	0.234145	0.460913	0.370905	0.0199417	0.466416	0.480566	0.0348843	0.00855331
l-glutamine	0.0209469	0.304885	0.00181073	0.211326	0.453312	0.0825522	0.37964	0.0129368	0.0130979	0.481076	0.0466947	0.0615562	0.564891	0.304177	0.370355	0.488393	0.0260369	1.59676e-05	0.281908	0.499219	0.507589	1.14445e-05
l-lysine	0.509994	0.0573278	0.161303	0.00623328	0.000866653	0.293101	0.146946	0.00606653	0.0108278	0.362673	3.93259e-06	0.03338	0.390694	0.409466	0.497692	0.387599	0.0718269	1.06647e-05	0.00452602	0.0938845	0.387477	1.12553e-05
l-4-hydroxyglutamic semialdehyde	0.360184	0.554206	0.0345424	0.284473	0.498823	0.0593231	0.301226	0.11363	0.0137505	0.113185	0.419872	0.492107	0.240217	0.405316	0.165423	0.0317784	1.3327e-06	5.28181e-08	0.269127	0.00205938	0.106344	9.98644e-11
l-glutamate	0.360184	0.554206	0.0345424	0.284473	0.498823	0.0593231	0.301226	0.11363	0.0137505	0.113185	0.419872	0.492107	0.240217	0.405316	0.165423	0.0317784	1.3327e-06	5.28181e-08	0.269127	0.00205938	0.106344	9.98644e-11
o-acetyl-l-serine	0.360184	0.554206	0.0345424	0.284473	0.498823	0.0593231	0.301226	0.11363	0.0137505	0.113185	0.419872	0.492107	0.240217	0.405316	0.165423	0.0317784	1.3327e-06	5.28181e-08	0.269127	0.00205938	0.106344	9.98644e-11
d-arabinono-1,4-lactone	0.529354	0.0075448	0.0528851	0.243788	0.0546608	0.0994411	0.366866	0.175251	0.437208	0.0160767	0.455725	0.440739	0.500015	0.00931993	0.235291	0.0528098	0.484871	4.00598e-05	0.505836	0.00721018	0.433649	0.336971
(2r,3r)-2,3-dihydroxy-3-methylpentanoate	0.0709322	0.528395	0.230433	0.580534	0.321648	0.0165886	0.176076	0.248689	0.0916627	0.230884	2.90036e-05	0.450632	0.029247	0.26938	0.209677	0.259218	0.00401907	8.15398e-06	0.0336056	0.00516999	0.355377	1.08155e-07
(r)-mevalonate	0.0709322	0.528395	0.230433	0.580534	0.321648	0.0165886	0.176076	0.248689	0.0916627	0.230884	2.90036e-05	0.450632	0.029247	0.26938	0.209677	0.259218	0.00401907	8.15398e-06	0.0336056	0.00516999	0.355377	1.08155e-07
(r)-pantoate	0.0709322	0.528395	0.230433	0.580534	0.321648	0.0165886	0.176076	0.248689	0.0916627	0.230884	2.90036e-05	0.450632	0.029247	0.26938	0.209677	0.259218	0.00401907	8.15398e-06	0.0336056	0.00516999	0.355377	1.08155e-07
l-methionine	0.266483	0.389245	0.0223257	0.0113777	0.00845185	0.00747897	0.130632	0.0458179	0.273604	0.326626	0.145715	0.507214	0.00276305	0.526191	0.290581	0.0537234	0.230818	1.47629e-05	0.00679481	0.017287	0.318596	4.68501e-06
d-arabinose	0.329798	0.0101884	0.0349125	0.000723297	0.284227	0.00310773	0.551015	0.244732	0.0501039	0.0946181	0.406892	0.103964	0.171923	0.0356342	0.42513	0.0275529	0.254407	0.414905	0.215909	0.544633	0.333379	6.16414e-11
d-ribose	0.329798	0.0101884	0.0349125	0.000723297	0.284227	0.00310773	0.551015	0.244732	0.0501039	0.0946181	0.406892	0.103964	0.171923	0.0356342	0.42513	0.0275529	0.254407	0.414905	0.215909	0.544633	0.333379	6.16414e-11
d-xylose	0.329798	0.0101884	0.0349125	0.000723297	0.284227	0.00310773	0.551015	0.244732	0.0501039	0.0946181	0.406892	0.103964	0.171923	0.0356342	0.42513	0.0275529	0.254407	0.414905	0.215909	0.544633	0.333379	6.16414e-11
d-xylulose	0.329798	0.0101884	0.0349125	0.000723297	0.284227	0.00310773	0.551015	0.244732	0.0501039	0.0946181	0.406892	0.103964	0.171923	0.0356342	0.42513	0.0275529	0.254407	0.414905	0.215909	0.544633	0.333379	6.16414e-11
l-arabinose	0.329798	0.0101884	0.0349125	0.000723297	0.284227	0.00310773	0.551015	0.244732	0.0501039	0.0946181	0.406892	0.103964	0.171923	0.0356342	0.42513	0.0275529	0.254407	0.414905	0.215909	0.544633	0.333379	6.16414e-11
guanine	0.319662	0.501173	0.194928	0.21917	0.239748	0.553288	0.442887	0.494274	0.293627	0.205023	0.172663	0.37214	0.535771	0.274909	0.0626871	0.0343783	0.380551	0.131228	0.0992901	0.381334	0.186972	0.582414
9h-xanthine	0.477247	0.271737	0.53474	0.254028	0.142342	0.445378	0.549513	0.477951	0.258223	0.000909036	6.10416e-10	0.490509	0.286557	0.0325848	0.534619	0.342224	0.228299	0.0895034	0.206002	0.350167	0.497592	0.00227594
l-arabinitol	0.118974	0.339458	0.386559	0.260271	0.107579	0.131195	0.00682635	0.26245	0.429744	0.00180797	3.72606e-06	0.480323	0.0442331	0.526829	0.279787	0.255026	0.408094	0.0696953	0.439469	0.299026	0.0231508	0.0940694
xylitol	0.118974	0.339458	0.386559	0.260271	0.107579	0.131195	0.00682635	0.26245	0.429744	0.00180797	3.72606e-06	0.480323	0.0442331	0.526829	0.279787	0.255026	0.408094	0.0696953	0.439469	0.299026	0.0231508	0.0940694
3-hydroxyanthranilate	0.260415	0.200265	0.047403	0.471501	0.204851	0.228334	0.55298	0.565061	0.581326	0.143282	0.000327644	0.499542	0.0984258	0.471379	0.303954	0.435357	0.390669	0.579546	0.335189	0.375609	0.246777	0.245178
l-histidine	0.104782	0.303879	0.0698465	0.00731115	0.229496	0.169107	0.157106	0.211262	0.0197015	0.198163	1.51579e-15	0.0660228	0.454642	0.371277	0.571337	0.205903	0.0725809	2.72257e-06	0.0120557	0.00669997	0.007343	3.62911e-06
2-isopropylmaleic acid	0.124365	0.550912	0.00295407	0.0297378	0.4135	0.257227	0.384051	0.070689	0.0336047	0.000696757	5.41642e-06	0.450683	0.0254695	5.29762e-05	0.463952	0.34337	0.0289857	0.000386165	0.0105289	0.00451608	0.0154103	0.000210608
indol-3-ylacetaldehyde	0.149656	0.171803	0.0256623	0.427818	0.0206418	0.0768209	0.127606	0.271138	0.293859	0.572507	0.390513	0.175643	0.36763	0.00150292	0.556839	0.53701	0.255381	0.1593	0.234351	0.454043	0.0969591	0.51814
2-oxoadipic acid	0.543605	0.568623	0.0522011	0.0187096	0.206467	0.539337	0.235995	0.148413	0.511544	0.140578	0.237573	0.211656	0.529949	0.398823	0.488394	0.347977	0.515458	0.304527	0.467572	0.148714	0.233677	0.347735
l-2-aminoadipate(2-)	0.293284	0.351049	0.00168139	0.526917	0.473003	0.0960901	0.306639	0.532881	0.571026	0.307345	0.161696	0.363821	0.135957	0.293482	0.00301753	0.0744005	0.00538586	1.1352e-05	0.000378087	0.000148126	0.000589514	0.000887618
o-acetyl-l-homoserine	0.293284	0.351049	0.00168139	0.526917	0.473003	0.0960901	0.306639	0.532881	0.571026	0.307345	0.161696	0.363821	0.135957	0.293482	0.00301753	0.0744005	0.00538586	1.1352e-05	0.000378087	0.000148126	0.000589514	0.000887618
tryptophol	0.406739	0.167606	0.0993874	0.574757	0.308285	0.0409368	0.0808352	0.0476151	0.479185	0.19413	0.0647153	0.390924	0.277042	0.154592	8.28402e-07	0.0137213	0.0673037	0.000361942	7.64837e-05	0.000878248	0.00743693	5.52386e-06
4-hydroxy-2-oxoglutarate(2-)	0.571307	0.421679	0.495624	0.107515	0.420544	0.452381	0.0176355	0.404966	0.283506	0.439588	0.549807	0.394216	0.0364571	0.374599	0.391206	0.423906	0.245211	0.00386974	0.0119594	0.155875	0.491441	3.1657e-12
keto-phenylpyruvate	0.515539	0.481188	0.360501	0.050576	0.181659	0.428122	0.229238	0.288166	0.0212519	0.140368	0.0208691	0.473587	0.390672	0.57221	0.513113	0.452394	0.00692527	0.0141279	0.215551	0.427193	0.560224	1.54924e-06
trans-4-coumarate	0.515539	0.481188	0.360501	0.050576	0.181659	0.428122	0.229238	0.288166	0.0212519	0.140368	0.0208691	0.473587	0.390672	0.57221	0.513113	0.452394	0.00692527	0.0141279	0.215551	0.427193	0.560224	1.54924e-06
phenethyl acetate	0.475029	0.520888	0.486841	0.410389	0.364746	0.491826	0.118185	0.119994	0.546237	0.414332	0.510962	0.351216	0.26413	0.263078	0.381519	0.441747	0.518979	0.112555	0.255037	0.367978	0.303275	0.00573427
l-phenylalanine	0.40277	0.21609	0.018849	0.166985	0.00103925	0.388823	0.370593	0.536084	0.28759	0.397438	1.38396e-18	0.384161	0.500234	0.0582967	0.16886	1.0531e-05	0.00471424	0.00433195	0.000917911	0.00134793	0.00622639	0.000586011
phosphoenolpyruvate	0.119439	0.101044	0.341223	0.0497856	0.449198	0.337092	0.446378	0.132723	0.44465	0.526915	0.0405343	0.408753	0.443034	0.257485	0.0225449	0.0177561	0.295746	0.0773224	0.00341559	0.231433	0.496517	0.470376
pyridoxamine	0.0148858	0.0209466	0.546445	0.327649	0.562725	0.51722	0.48567	0.275312	0.137246	0.436317	0.00408122	0.567827	0.441294	0.42331	0.185527	0.249547	0.0361718	8.01802e-06	0.0661951	0.560703	0.189043	0.096179
pyridoxine	0.496045	0.254927	0.528347	0.116338	0.409579	0.0180382	0.306209	0.473064	0.544529	0.189468	0.0332827	0.545079	0.559446	0.553409	0.0282572	0.430816	0.0304576	0.0758959	0.245674	0.296258	0.43256	2.28894e-05
glyceraldehyde 3-phosphate	0.487273	0.298544	0.0932885	0.263196	0.376395	0.262252	0.187832	0.368035	0.440274	0.0964037	0.0203972	0.373864	0.0677374	0.00192508	0.328681	0.141319	0.408353	0.434351	0.29453	0.569242	0.174428	4.22615e-09
glycerone phosphate	0.487273	0.298544	0.0932885	0.263196	0.376395	0.262252	0.187832	0.368035	0.440274	0.0964037	0.0203972	0.373864	0.0677374	0.00192508	0.328681	0.141319	0.408353	0.434351	0.29453	0.569242	0.174428	4.22615e-09
sn-glycerol 3-phosphate	0.503005	0.00169809	0.402625	0.174402	0.0221791	0.45206	0.361442	0.00616953	0.0814444	5.39083e-05	0.0879343	0.0211673	0.214591	0.432179	2.48047e-05	0.000270194	0.000210388	0.160764	0.0124197	0.155995	0.00217668	0.0106703
3-dehydroshikimate	0.324224	0.00168336	0.32834	0.25035	0.0176264	0.27444	0.577347	0.197347	0.0198818	0.384948	0.126667	0.138561	0.148336	0.563068	0.00400328	0.0461157	0.0780157	0.42578	0.0036186	0.071107	0.0950658	0.00542948
decanoate	0.421112	0.223934	0.000419968	0.566552	1.25344e-05	0.00144863	0.525646	0.322483	0.0746713	0.0236234	0.500237	0.400869	0.372339	0.018112	0.53815	0.388121	0.0329976	0.000590193	0.365168	3.66804e-05	0.0429235	0.246551
2-acetamido-5-oxopentanoate	0.506561	0.58009	0.331692	0.0780087	0.523201	0.0263994	0.520893	0.472614	0.310867	0.0820107	7.73726e-10	0.142398	0.0912238	0.00580466	0.305003	0.576185	0.200635	0.00598857	0.0737411	0.565148	0.349974	0.0053013
cis-aconitate(3-)	0.557709	0.237147	0.518213	0.0628454	0.00956171	0.281749	0.497886	0.309738	7.54931e-06	2.45395e-09	6.29976e-09	0.00418187	0.289679	0.553206	0.580983	0.42182	0.00064655	0.014877	0.536176	0.0426972	0.102987	5.81328e-15
trans-aconitate(3-)	0.557709	0.237147	0.518213	0.0628454	0.00956171	0.281749	0.497886	0.309738	7.54931e-06	2.45395e-09	6.29976e-09	0.00418187	0.289679	0.553206	0.580983	0.42182	0.00064655	0.014877	0.536176	0.0426972	0.102987	5.81328e-15
(2s)-2-isopropyl-3-oxosuccinate(2-)	0.471813	0.483183	0.180857	0.349198	0.310308	0.558249	0.104937	0.516231	0.338696	0.311176	0.000106184	0.130966	0.0892614	0.0595889	0.512997	0.480786	0.0070201	0.470623	0.56467	0.533379	0.148466	0.0967776
shikimate	0.471813	0.483183	0.180857	0.349198	0.310308	0.558249	0.104937	0.516231	0.338696	0.311176	0.000106184	0.130966	0.0892614	0.0595889	0.512997	0.480786	0.0070201	0.470623	0.56467	0.533379	0.148466	0.0967776
l-arginine	0.00448059	0.166234	0.118653	0.0814253	1.13361e-05	0.00334176	0.516422	0.126657	5.7507e-05	0.220287	2.47653e-18	0.149119	0.0139264	0.33218	0.537553	0.197988	0.560787	0.00215449	0.561662	9.46142e-07	8.19269e-05	0.0013299
indole-3-acetate	0.511506	0.446459	0.560761	0.116812	0.333676	0.000498544	0.575069	0.486011	0.0800117	0.00657494	0.27336	0.217774	0.0337475	0.470392	0.510426	0.474161	0.0517843	0.338052	0.0452277	0.0969279	0.262656	2.18592e-08
l-citrulline	0.000143123	0.106117	0.210872	0.310447	0.00010658	0.00674395	0.380854	0.324995	0.0800441	0.503891	0.434041	0.109798	0.00402681	0.189307	0.0531478	0.355752	1.23148e-13	8.49625e-06	4.65739e-07	0.180524	0.372906	6.30377e-07
allantoate	0.182577	0.0763086	0.104329	0.305475	0.452044	0.490852	0.368777	0.412797	0.135926	0.154944	0.18062	0.10348	0.00903132	0.0327657	0.105944	0.483003	0.366002	0.395503	0.525814	0.038527	0.302511	0.151826
(2r,3s)-3-isopropylmalate(2-)	0.37965	0.217083	0.0029729	0.0249567	0.0218538	0.256267	0.512006	0.00644487	0.00637028	0.177403	0.474016	0.0439451	0.0885376	0.00173464	0.201742	0.37906	0.254281	0.00122712	0.236577	0.000114445	0.182567	0.0177856
2-isopropylmalate(2-)	0.37965	0.217083	0.0029729	0.0249567	0.0218538	0.256267	0.512006	0.00644487	0.00637028	0.177403	0.474016	0.0439451	0.0885376	0.00173464	0.201742	0.37906	0.254281	0.00122712	0.236577	0.000114445	0.182567	0.0177856
diphosphate	0.143621	0.144578	0.0253201	5.03096e-06	0.123714	8.06621e-08	0.37289	0.353776	0.0134595	0.00310444	0.485597	0.299101	0.128469	0.018719	0.328937	0.0187178	0.0447329	1.17517e-05	0.0778414	0.069787	0.323351	6.19971e-13
3-(4-hydroxyphenyl)pyruvate	0.0897075	0.0597113	0.54926	0.447733	0.420273	0.407497	0.485428	0.282999	0.304889	0.109426	0.206259	0.521324	0.537633	0.45005	0.560562	0.360584	0.45842	0.0231851	0.236612	0.479515	0.144052	0.113235
d-fructose	0.195137	0.00017295	1.53717e-05	1.37644e-07	0.217262	1.28617e-06	0.44212	0.0826272	0.125424	0.0202853	0.033789	0.462594	0.479148	6.51173e-05	0.57866	0.0221139	0.0290344	0.574552	0.124543	0.566434	0.0728041	9.49278e-17
d-galactose	0.195137	0.00017295	1.53717e-05	1.37644e-07	0.217262	1.28617e-06	0.44212	0.0826272	0.125424	0.0202853	0.033789	0.462594	0.479148	6.51173e-05	0.57866	0.0221139	0.0290344	0.574552	0.124543	0.566434	0.0728041	9.49278e-17
d-glucose	0.195137	0.00017295	1.53717e-05	1.37644e-07	0.217262	1.28617e-06	0.44212	0.0826272	0.125424	0.0202853	0.033789	0.462594	0.479148	6.51173e-05	0.57866	0.0221139	0.0290344	0.574552	0.124543	0.566434	0.0728041	9.49278e-17
d-mannose	0.195137	0.00017295	1.53717e-05	1.37644e-07	0.217262	1.28617e-06	0.44212	0.0826272	0.125424	0.0202853	0.033789	0.462594	0.479148	6.51173e-05	0.57866	0.0221139	0.0290344	0.574552	0.124543	0.566434	0.0728041	9.49278e-17
l-sorbose	0.195137	0.00017295	1.53717e-05	1.37644e-07	0.217262	1.28617e-06	0.44212	0.0826272	0.125424	0.0202853	0.033789	0.462594	0.479148	6.51173e-05	0.57866	0.0221139	0.0290344	0.574552	0.124543	0.566434	0.0728041	9.49278e-17
myo-inositol	0.195137	0.00017295	1.53717e-05	1.37644e-07	0.217262	1.28617e-06	0.44212	0.0826272	0.125424	0.0202853	0.033789	0.462594	0.479148	6.51173e-05	0.57866	0.0221139	0.0290344	0.574552	0.124543	0.566434	0.0728041	9.49278e-17
3-(4-hydroxyphenyl)lactate	0.279906	0.374387	0.148566	0.112763	0.522347	0.427469	0.0994075	0.506273	0.401433	0.219962	0.449107	0.305829	0.139328	0.0147853	0.542698	0.37756	0.579162	0.233941	0.463262	0.51919	0.124844	9.94052e-06
d-glucitol	0.313764	0.0800348	0.0105348	0.107875	0.000311857	0.381938	0.0486598	0.0902966	0.322132	2.27793e-05	3.49461e-06	0.570203	1.54524e-05	0.00745883	0.542128	0.401507	0.216765	0.0301437	0.0359575	0.0149144	0.039297	0.56919
l-glucitol	0.313764	0.0800348	0.0105348	0.107875	0.000311857	0.381938	0.0486598	0.0902966	0.322132	2.27793e-05	3.49461e-06	0.570203	1.54524e-05	0.00745883	0.542128	0.401507	0.216765	0.0301437	0.0359575	0.0149144	0.039297	0.56919
choline phosphate	0.0915787	0.411394	0.408426	0.375662	0.238005	0.410944	0.469956	0.375041	0.0570064	0.526983	0.553821	0.154082	0.481417	0.512008	0.19693	0.252519	0.483187	0.0374957	0.243899	0.453143	0.454058	0.0472138
3-phosphonatooxypyruvate(3-)	0.237812	0.120004	0.257071	0.0180953	0.0123512	5.86371e-05	0.250267	0.499021	0.000419174	0.0718892	0.55788	0.192356	0.0407094	0.413127	0.432173	0.508048	7.23762e-05	0.0971524	0.0142362	0.198608	0.0919152	2.41501e-15
2-hydroxy-3-oxobutyl phosphate	0.47509	0.578915	0.30103	0.0686376	0.56476	0.0961819	0.555501	0.449036	0.234055	0.163858	0.379668	0.431635	0.567748	0.328936	0.391498	0.461378	0.0137293	0.0111777	0.205331	0.195592	0.396373	2.40888e-11
o-phospho-l-serine	0.3004	0.515271	0.0666532	0.0806922	0.182468	0.224181	0.473584	0.256664	0.00137233	0.0555331	0.535822	0.504808	0.506299	0.406935	0.184778	0.0399705	2.63269e-06	1.47909e-07	0.237065	0.00638599	0.283684	1.40717e-12
2-amino-3-(3-oxoprop-1-enyl)but-2-enedioate	0.169505	0.44039	0.122511	0.0256109	0.173558	0.317112	0.444473	0.297206	0.00800076	0.0905633	0.576236	0.399583	0.40818	0.486315	0.355408	0.136906	1.7375e-08	1.78532e-07	0.216798	0.0146276	0.403409	7.10344e-13
2-phospho-d-glyceric acid	0.285352	3.25557e-05	0.16131	1.44328e-05	0.251816	0.419576	0.283224	0.0105295	0.0264664	0.0141634	0.00264022	0.0281879	0.250473	0.322653	1.32947e-05	0.0216735	0.00268482	0.132539	0.425824	0.0110742	0.233162	0.141772
3-phospho-d-glyceric acid	0.285352	3.25557e-05	0.16131	1.44328e-05	0.251816	0.419576	0.283224	0.0105295	0.0264664	0.0141634	0.00264022	0.0281879	0.250473	0.322653	1.32947e-05	0.0216735	0.00268482	0.132539	0.425824	0.0110742	0.233162	0.141772
8-amino-7-oxononanoate	0.490641	0.384727	0.148521	0.128282	0.418148	0.531191	0.445275	0.257403	0.089174	0.496052	0.42811	0.380788	0.572489	0.541068	0.326395	0.2482	0.525023	0.0703356	0.577176	0.403486	0.483788	0.275636
(2e)-3-(methoxycarbonyl)pent-2-enedioic acid	0.406323	0.581757	0.109892	0.569876	0.0108019	0.110485	0.315744	0.20733	0.00740203	0.000109282	3.44921e-08	0.313585	0.0360885	0.369492	0.498732	0.460747	0.00429181	0.000233857	0.408743	0.0957937	0.496414	1.31812e-12
but-1-ene-1,2,4-tricarboxylic acid	0.406323	0.581757	0.109892	0.569876	0.0108019	0.110485	0.315744	0.20733	0.00740203	0.000109282	3.44921e-08	0.313585	0.0360885	0.369492	0.498732	0.460747	0.00429181	0.000233857	0.408743	0.0957937	0.496414	1.31812e-12
n-acetyl-l-glutamate(2-)	0.0277841	0.0396588	0.0307957	0.347191	0.000617628	0.00223249	0.0602021	0.0282588	0.319165	0.556371	0.114804	0.367231	0.184285	0.195681	0.549279	0.357035	0.00395752	0.00046687	0.113259	0.491947	0.00640874	0.462588
3-dehydroquinate	0.140578	0.337551	0.138107	0.0544596	0.446249	0.458703	0.473523	0.0259756	0.00349427	0.374429	0.467859	0.410191	0.433492	0.23506	0.17772	0.513832	0.468118	0.0962685	0.320227	0.106548	0.0364328	0.296016
3-hydroxy-2-isopropyl-4-methoxy-4-oxobutanoate	0.447701	0.350388	0.0760044	0.470088	0.132058	0.0424052	0.103106	0.00756431	0.0946551	0.127158	0.0197586	0.0921609	0.477909	0.0470098	0.571759	0.15712	0.19579	0.0547846	0.212529	0.108799	0.0447596	0.0362847
citrate(3-)	0.285065	0.232412	0.558272	0.00164421	0.000512507	0.153492	0.52299	0.0779062	1.30446e-07	0.013402	0.000645229	0.000381421	0.0163179	0.100691	0.0408021	0.0437914	1.91774e-06	0.00784352	0.533328	0.260851	0.00159468	7.95788e-15
isocitrate(3-)	0.285065	0.232412	0.558272	0.00164421	0.000512507	0.153492	0.52299	0.0779062	1.30446e-07	0.013402	0.000645229	0.000381421	0.0163179	0.100691	0.0408021	0.0437914	1.91774e-06	0.00784352	0.533328	0.260851	0.00159468	7.95788e-15
o-phospho-l-homoserine	0.107799	0.284063	0.144651	0.000696246	0.455375	0.560818	0.0430558	0.514571	0.0923242	0.00632531	1.59186e-05	0.307569	0.120091	0.015376	0.203026	0.14761	0.461373	0.546232	0.139608	0.321561	0.485478	6.39033e-08
laurate	0.499573	0.361748	0.270098	0.189641	0.000417671	0.0276412	0.11401	0.0761338	0.436254	0.231774	0.196754	0.583434	0.128538	0.231439	0.20027	0.0194564	0.25331	0.19011	0.40747	0.00891177	0.566391	0.250037
o-acetylcarnitine	0.428712	0.143678	0.300794	0.0601893	0.130367	0.474654	0.251531	0.51836	0.47852	0.541578	0.467778	0.0290831	0.280836	0.271363	0.303219	0.158785	0.4197	0.322235	0.0552912	0.00728348	0.484518	0.00693214
2-oxaloglutaric acid	0.313608	0.533491	0.00995099	0.0482153	0.581756	0.00156109	0.384698	0.404527	0.548463	0.0336024	0.198699	0.58209	0.565524	0.579492	0.11831	0.0835109	0.504397	0.35738	0.47783	0.274759	0.058115	3.16765e-06
3-(indol-3-yl)pyruvate	0.00201148	0.0527021	0.171638	0.0262637	0.343446	0.561403	0.379762	0.404144	0.31546	0.53271	0.149984	0.57634	0.523158	0.530721	0.0172516	0.42514	0.0819249	0.540496	0.174537	0.450213	0.0799913	0.507826
lipoamide	0.348138	0.573609	0.319309	0.559995	0.566871	0.291007	0.50495	0.421755	0.430727	0.125505	0.574533	0.430239	0.503959	0.482574	0.14521	0.508532	0.372987	0.453526	0.57638	0.112667	0.562815	0.462629
(2s,3r)-3-hydroxybutane-1,2,3-tricarboxylic acid	0.279126	0.562708	0.108069	0.506036	0.0153151	0.500964	0.201984	0.121504	0.0253478	0.00034896	6.95154e-14	0.582265	0.240918	0.572364	0.552147	0.485195	0.0901993	3.80761e-06	0.51164	0.0769203	0.0686737	2.70774e-17
2-methylcitrate(3-)	0.279126	0.562708	0.108069	0.506036	0.0153151	0.500964	0.201984	0.121504	0.0253478	0.00034896	6.95154e-14	0.582265	0.240918	0.572364	0.552147	0.485195	0.0901993	3.80761e-06	0.51164	0.0769203	0.0686737	2.70774e-17
homocitrate(3-)	0.279126	0.562708	0.108069	0.506036	0.0153151	0.500964	0.201984	0.121504	0.0253478	0.00034896	6.95154e-14	0.582265	0.240918	0.572364	0.552147	0.485195	0.0901993	3.80761e-06	0.51164	0.0769203	0.0686737	2.70774e-17
homoisocitrate(3-)	0.279126	0.562708	0.108069	0.506036	0.0153151	0.500964	0.201984	0.121504	0.0253478	0.00034896	6.95154e-14	0.582265	0.240918	0.572364	0.552147	0.485195	0.0901993	3.80761e-06	0.51164	0.0769203	0.0686737	2.70774e-17
dihydrolipoamide	0.278192	0.417271	0.21744	0.51938	0.000428753	0.380424	0.314294	0.276531	0.145986	0.00732312	0.000172651	0.361927	0.560766	0.289166	0.0825371	0.420557	0.113858	0.0001996	0.556935	0.0247632	0.483323	1.9681e-15
4-phospho-l-aspartate	0.540987	0.468396	0.205222	0.223548	0.50199	0.0562011	0.193161	0.540359	0.512797	0.317665	0.456576	0.26808	0.253592	0.0422084	0.56122	0.263459	0.349246	0.00596714	0.534164	0.481711	0.446591	0.564666
2-deoxy-d-ribofuranose 1-phosphate	0.480778	0.393683	0.519612	0.516556	0.0937029	0.467485	0.0414197	0.453079	0.541521	0.242929	0.0633535	0.448139	0.578652	0.54728	0.309721	0.235466	0.030367	0.135696	0.0251131	0.572556	0.254561	0.000366417
2-deoxy-d-ribose 5-phosphate	0.480778	0.393683	0.519612	0.516556	0.0937029	0.467485	0.0414197	0.453079	0.541521	0.242929	0.0633535	0.448139	0.578652	0.54728	0.309721	0.235466	0.030367	0.135696	0.0251131	0.572556	0.254561	0.000366417
dethiobiotin	0.528154	0.348547	0.120467	0.0160635	0.291375	0.0262912	0.419204	0.428468	0.00700317	0.44893	0.439427	0.281759	0.575067	0.191622	0.316752	0.365605	0.161522	0.263178	0.56652	0.36468	0.0935715	0.0567303
glycerophosphatidylethanolamine	0.222501	0.343992	0.543785	0.131642	0.0315494	0.0808037	0.134838	0.5297	0.539335	0.232601	0.0617434	0.375481	0.0812522	0.290029	0.136567	0.128496	0.0498744	0.000366391	0.0160458	0.0209731	0.0699446	6.2259e-10
l-gamma-glutamyl-l-alanine	0.569826	0.264999	0.0504078	0.209646	0.23086	0.277589	0.391586	0.43132	0.460377	0.202324	0.532155	0.533479	0.200069	0.384232	0.10994	0.0938702	0.0743881	0.322057	0.565148	0.298282	0.464085	0.555705
o-succinyl-l-homoserine	0.395113	0.307825	0.0881668	0.13689	0.47373	0.319989	0.134146	0.460573	0.533676	0.321983	0.45588	0.222443	0.572909	0.11648	0.381429	0.208905	0.187014	0.234862	0.447578	0.521481	0.109655	0.501005
(r)-pantothenate	0.0140431	0.336416	0.420535	0.00341117	0.0103635	0.0450299	0.323828	0.261436	0.0971156	0.0426809	0.364899	0.578468	0.288887	0.469426	0.437168	0.378107	0.282699	0.00464842	0.00960919	0.282332	0.0131557	1.39323e-16
3-(imidazol-4-yl)-2-oxopropyl dihydrogen phosphate	0.416028	0.112412	0.143456	3.84457e-05	0.186298	0.0154113	0.161128	0.223939	0.0802788	5.3612e-05	0.560165	0.501745	0.385704	0.058941	0.0171457	0.0504703	6.42749e-05	0.000942182	0.104687	0.209816	0.454322	2.0689e-17
l-histidinol phosphate	0.0392133	0.454985	0.305219	0.324416	0.360338	0.247434	0.233932	0.293401	0.100682	0.40375	0.0616509	0.491236	0.535581	0.111762	0.360355	0.158817	0.324597	0.152123	0.159536	0.451061	0.445094	0.414699
l-cystathionine	0.23689	1.11985e-05	0.154699	0.0130186	0.0137268	0.560991	0.0377576	0.322059	0.26209	0.140639	0.000146867	0.00460273	0.00314689	0.354648	0.558378	0.438137	0.0216686	0.0936592	0.212206	0.575708	0.425601	1.5903e-08
4-amino-4-deoxychorismate(2-)	0.547499	0.00496208	0.455159	0.380192	0.485779	0.482564	0.113472	0.379006	0.353157	0.557485	0.241632	0.546178	0.288823	0.251431	0.388282	0.367804	0.472358	0.0239969	0.380549	0.576638	0.353414	0.448963
chorismate(2-)	0.425952	0.393739	0.349998	0.293748	0.308893	0.580704	0.0574618	0.343515	0.404006	0.133114	0.331114	0.0113163	0.128054	0.404645	0.0778758	0.276531	0.385165	0.424716	0.528932	0.33876	0.201247	0.0741504
prephenate(2-)	0.425952	0.393739	0.349998	0.293748	0.308893	0.580704	0.0574618	0.343515	0.404006	0.133114	0.331114	0.0113163	0.128054	0.404645	0.0778758	0.276531	0.385165	0.424716	0.528932	0.33876	0.201247	0.0741504
porphobilinogen	0.380832	0.105544	0.0296152	0.2204	0.399433	0.102084	0.398	0.563007	0.310445	0.170954	0.296364	0.326964	0.515093	0.17462	0.373028	0.114198	0.368982	0.155965	0.180599	0.464577	0.412037	0.576314
myristoleate	0.336249	0.123825	0.249632	0.514346	0.148813	0.478034	0.311588	0.458347	0.524954	0.565682	0.25931	0.244579	0.0846525	0.104577	0.320871	0.477842	0.264011	0.439094	0.400053	0.018197	0.453016	0.244902
l-gamma-glutamyl phosphate	0.522781	0.26265	0.00105388	0.419457	0.233493	0.11032	0.509266	0.0894407	0.146503	0.0861482	0.288079	0.130076	0.391764	0.520201	0.346245	0.226159	0.215592	5.66267e-05	0.230044	0.322018	0.57193	0.000253417
2-deoxycytidine	0.478209	0.244263	0.439298	0.332814	0.547412	0.147689	0.42744	0.305324	0.55504	0.47101	0.00240199	0.428292	0.493477	0.0422255	0.513353	0.556272	0.123292	0.578362	0.0908419	0.15326	0.0456859	0.00119033
(r)-5-phosphomevalonic acid	0.352636	0.252699	0.216117	0.0175476	0.030363	0.284433	0.568681	0.0294566	0.523309	0.155153	0.00149957	0.0703697	0.214716	0.539852	0.220156	0.563613	0.467218	0.0755505	0.459718	0.460466	0.262493	0.030315
2-deoxyuridine	0.00254596	0.116066	7.04481e-08	0.231191	0.508406	0.00149323	0.327625	0.341567	0.360582	0.467849	0.0153614	0.305251	0.327399	0.00549636	0.252151	0.31627	0.211614	3.07321e-06	0.556923	0.565675	0.500407	0.150043
myristate	0.385007	0.0298794	0.0278873	0.00560286	2.70035e-06	0.0660492	0.376142	0.423929	0.145212	0.301227	0.389937	0.131234	0.347126	0.0964047	0.00821568	0.0239087	0.172461	0.536946	0.31082	0.00149644	0.198258	0.351586
alpha-d-ribose 1-phosphate	0.158128	0.00195558	0.244005	0.567708	0.0386932	0.143509	0.24926	0.580894	0.372204	0.556788	0.326328	0.367664	0.177008	0.0215032	0.0377932	0.498696	0.000173951	0.0159737	0.260645	0.00869747	0.228565	1.38476e-13
alpha-d-ribose 5-phosphate	0.158128	0.00195558	0.244005	0.567708	0.0386932	0.143509	0.24926	0.580894	0.372204	0.556788	0.326328	0.367664	0.177008	0.0215032	0.0377932	0.498696	0.000173951	0.0159737	0.260645	0.00869747	0.228565	1.38476e-13
d-ribulose 5-phosphate	0.158128	0.00195558	0.244005	0.567708	0.0386932	0.143509	0.24926	0.580894	0.372204	0.556788	0.326328	0.367664	0.177008	0.0215032	0.0377932	0.498696	0.000173951	0.0159737	0.260645	0.00869747	0.228565	1.38476e-13
d-xylulose 5-phosphate	0.158128	0.00195558	0.244005	0.567708	0.0386932	0.143509	0.24926	0.580894	0.372204	0.556788	0.326328	0.367664	0.177008	0.0215032	0.0377932	0.498696	0.000173951	0.0159737	0.260645	0.00869747	0.228565	1.38476e-13
n-formyl-l-kynurenine	0.0958585	0.224707	0.363862	0.519345	0.4741	0.367937	0.540778	0.0295371	0.391589	0.385451	0.0775667	0.215649	0.154042	0.498233	0.304444	0.253274	0.497156	0.573197	0.082268	0.566232	0.257036	0.0262487
5-(methylsulfanyl)-2,3-dioxopentyl phosphate	0.577221	0.210867	0.157095	0.570778	0.233854	0.229041	0.376043	0.370086	0.2186	0.542627	0.379977	0.330589	0.459745	0.153664	0.246553	0.0891805	0.419222	0.249523	0.443625	0.235901	0.275476	0.165312
thymidine	0.400422	0.308855	0.155133	0.31971	0.44522	0.265984	0.347665	0.186137	0.0152845	0.108351	0.41857	0.293902	0.36496	0.226744	0.191768	0.309725	0.479494	0.50375	0.565554	0.565948	0.250628	0.121346
cytidine	0.25208	0.574911	0.111593	0.480488	0.179729	0.0587331	0.249562	0.289249	0.409382	0.557209	0.0663541	0.223955	0.201551	0.559305	0.0058017	0.0618308	0.0150473	0.017902	0.13093	0.0451203	0.322043	0.00221161
uridine	0.228514	0.511106	0.0130703	0.221174	0.581974	0.438197	0.354884	0.433938	0.0920889	0.113021	0.327107	0.145622	0.266767	0.280893	0.355589	0.343608	0.000313323	6.44631e-06	0.11434	0.235582	0.54756	6.57459e-09
biotin	0.441875	0.539986	0.0499213	0.0585078	0.0564956	0.130451	0.00599691	0.0538064	0.014598	0.211617	0.000373456	0.373811	0.140207	0.435279	0.0699799	0.0475077	0.00141415	7.31871e-06	0.000191206	0.112981	0.0224447	6.91793e-10
n(1)-acetylspermine	0.515856	0.577358	0.322446	0.427429	0.575571	0.423059	0.202407	0.313615	0.518138	0.379756	0.31879	0.390542	0.392344	0.378504	0.536876	0.580908	0.33972	0.0182282	0.0552092	0.441873	0.119255	0.193163
pyridoxal 5-phosphate	0.484292	0.471108	0.0679564	0.369945	0.484199	0.47669	0.145805	0.129095	0.472329	0.549896	0.0605998	0.543058	0.312799	0.372506	0.389351	0.134158	0.0717564	0.01005	0.305633	0.355743	0.183165	0.000518496
2-deoxyadenosine	0.545602	0.54336	0.411858	0.35073	0.518453	0.085409	0.368248	0.366653	0.187802	0.442776	0.062082	0.403926	0.37565	0.483974	0.389704	0.242608	0.373923	0.384885	0.542103	0.386778	0.496044	0.374293
2-deoxyinosine	0.04571	0.409421	0.0262013	0.0510536	0.340808	0.404495	0.479502	0.556685	0.00574258	0.0189674	0.320595	0.452325	0.537357	0.444284	0.30355	0.409285	0.00419361	0.422507	0.0597121	0.217902	0.164902	1.17735e-05
palmitoleate	0.572482	0.0655571	0.122618	0.537447	0.15731	0.513792	0.0992391	0.188417	0.214797	7.89258e-05	0.341409	0.207863	0.203093	0.435581	0.0190065	0.0848454	0.535345	0.00981743	0.173393	0.00261623	0.00111129	0.0030046
2-(3-amino-3-carboxypropyl)-l-histidine	0.00920881	0.00239843	0.0284325	0.49345	3.06872e-08	0.0188859	0.126747	0.100108	0.0640087	0.0242535	1.62062e-19	0.153505	0.279769	0.561948	0.5607	0.193403	0.332095	0.000604303	0.222786	0.000186863	4.94165e-07	0.20243
2-hydroxyhexadecanal	0.432544	0.16429	0.255479	0.0208946	0.263774	0.25926	0.349284	0.493357	0.104691	0.35675	0.00908263	0.205819	0.00798988	0.0144511	0.106088	0.274437	0.171704	0.254797	0.576283	0.229891	0.138175	0.255108
palmitate	0.432544	0.16429	0.255479	0.0208946	0.263774	0.25926	0.349284	0.493357	0.104691	0.35675	0.00908263	0.205819	0.00798988	0.0144511	0.106088	0.274437	0.171704	0.254797	0.576283	0.229891	0.138175	0.255108
sn-glycero-3-phosphocholine	0.00038738	0.170332	0.411653	0.0537636	0.000981033	0.000880742	0.345242	0.448505	0.474419	0.127602	0.54567	0.425928	0.000106594	0.473676	0.116679	0.353327	0.00182456	0.000814681	0.000283682	0.0637108	0.15274	0.540674
s-methyl-5-thio-alpha-d-ribose 1-phosphate	0.0682233	0.0942209	0.0750108	0.1122	0.453693	0.0472312	0.312158	0.566213	0.416366	0.254551	0.41705	0.12228	0.396881	0.488974	0.127445	0.152219	0.190797	0.528656	0.409469	0.484463	0.206022	1.37411e-09
s-methyl-5-thio-d-ribulose 1-phosphate	0.0682233	0.0942209	0.0750108	0.1122	0.453693	0.0472312	0.312158	0.566213	0.416366	0.254551	0.41705	0.12228	0.396881	0.488974	0.127445	0.152219	0.190797	0.528656	0.409469	0.484463	0.206022	1.37411e-09
1d-myo-inositol 1-phosphate	0.189017	0.405337	0.250713	0.195237	0.00164299	0.0347295	0.431257	0.456077	0.108508	0.00951619	4.626e-07	0.00370056	0.129586	0.518835	0.125022	0.00247729	0.024722	0.518109	0.57653	0.000303997	0.526706	0.00119906
1d-myo-inositol 3-phosphate	0.189017	0.405337	0.250713	0.195237	0.00164299	0.0347295	0.431257	0.456077	0.108508	0.00951619	4.626e-07	0.00370056	0.129586	0.518835	0.125022	0.00247729	0.024722	0.518109	0.57653	0.000303997	0.526706	0.00119906
aldehydo-d-glucose 6-phosphate	0.189017	0.405337	0.250713	0.195237	0.00164299	0.0347295	0.431257	0.456077	0.108508	0.00951619	4.626e-07	0.00370056	0.129586	0.518835	0.125022	0.00247729	0.024722	0.518109	0.57653	0.000303997	0.526706	0.00119906
alpha-d-galactose 1-phosphate	0.189017	0.405337	0.250713	0.195237	0.00164299	0.0347295	0.431257	0.456077	0.108508	0.00951619	4.626e-07	0.00370056	0.129586	0.518835	0.125022	0.00247729	0.024722	0.518109	0.57653	0.000303997	0.526706	0.00119906
beta-d-glucose 6-phosphate	0.189017	0.405337	0.250713	0.195237	0.00164299	0.0347295	0.431257	0.456077	0.108508	0.00951619	4.626e-07	0.00370056	0.129586	0.518835	0.125022	0.00247729	0.024722	0.518109	0.57653	0.000303997	0.526706	0.00119906
d-fructose 1-phosphate	0.189017	0.405337	0.250713	0.195237	0.00164299	0.0347295	0.431257	0.456077	0.108508	0.00951619	4.626e-07	0.00370056	0.129586	0.518835	0.125022	0.00247729	0.024722	0.518109	0.57653	0.000303997	0.526706	0.00119906
d-fructose 6-phosphate	0.189017	0.405337	0.250713	0.195237	0.00164299	0.0347295	0.431257	0.456077	0.108508	0.00951619	4.626e-07	0.00370056	0.129586	0.518835	0.125022	0.00247729	0.024722	0.518109	0.57653	0.000303997	0.526706	0.00119906
d-glucose 1-phosphate	0.189017	0.405337	0.250713	0.195237	0.00164299	0.0347295	0.431257	0.456077	0.108508	0.00951619	4.626e-07	0.00370056	0.129586	0.518835	0.125022	0.00247729	0.024722	0.518109	0.57653	0.000303997	0.526706	0.00119906
d-mannose 1-phosphate	0.189017	0.405337	0.250713	0.195237	0.00164299	0.0347295	0.431257	0.456077	0.108508	0.00951619	4.626e-07	0.00370056	0.129586	0.518835	0.125022	0.00247729	0.024722	0.518109	0.57653	0.000303997	0.526706	0.00119906
d-mannose 6-phosphate	0.189017	0.405337	0.250713	0.195237	0.00164299	0.0347295	0.431257	0.456077	0.108508	0.00951619	4.626e-07	0.00370056	0.129586	0.518835	0.125022	0.00247729	0.024722	0.518109	0.57653	0.000303997	0.526706	0.00119906
thiamine(1+)	1.07608e-07	0.359409	0.00552736	0.140238	0.200177	0.407213	0.118591	0.562936	0.408351	0.133107	3.67637e-16	0.317554	0.00919278	0.479165	0.00873215	0.244723	6.02451e-07	0.0406252	3.25309e-09	0.0311772	0.3663	1.9466e-07
2-deoxyguanosine	0.475845	0.439668	0.0396957	0.213267	0.246607	0.0573906	0.217321	0.303278	0.426389	0.0295577	0.011774	0.559253	0.019828	0.188691	0.00382968	0.213195	0.208059	0.0162941	0.489701	0.0297855	0.580545	0.272756
adenosine	0.475845	0.439668	0.0396957	0.213267	0.246607	0.0573906	0.217321	0.303278	0.426389	0.0295577	0.011774	0.559253	0.019828	0.188691	0.00382968	0.213195	0.208059	0.0162941	0.489701	0.0297855	0.580545	0.272756
inosine	0.0803003	0.382071	0.0062463	0.567451	0.272938	0.515163	0.103546	0.0879159	0.313668	0.016838	0.557912	0.512523	0.313913	0.271534	0.003037	0.568166	0.000544604	0.00733537	0.141087	0.343395	0.0518102	0.000995722
l-saccharopine	0.555089	0.439282	0.09703	0.273547	0.500399	0.00490439	0.00528609	0.280029	0.231114	0.287016	3.52186e-13	0.569383	0.00011577	0.211459	0.00354493	0.00181915	0.0615923	9.87584e-06	0.0216484	0.00255786	0.569814	1.07658e-07
linoleic acid	0.48739	0.0666946	0.220166	0.266774	0.559929	0.0726733	0.215005	0.0430968	0.203161	0.0865252	0.423651	0.342914	0.319713	0.23235	0.472846	0.432946	0.0182833	0.0836771	0.107784	0.557828	0.543387	0.0684011
oleate	0.407169	0.0876226	0.579199	0.542286	0.108693	0.523485	0.421367	0.426729	0.223903	0.00628912	0.136105	0.240124	0.537515	0.15507	0.018834	0.423306	0.456582	0.054266	0.171052	0.0839577	0.328523	0.00341534
guanosine	0.568138	0.00016957	0.206218	0.5401	0.553453	0.0716201	0.388415	0.446293	0.113474	0.250611	0.543918	0.0555485	0.489693	0.530747	0.0243085	0.0593882	3.54812e-05	0.211309	0.581506	0.0651172	0.409899	0.0855924
stearate	0.473463	0.150887	0.0432349	0.00365035	0.0292077	0.000555135	0.345185	0.155607	0.0434364	0.486516	0.00241235	0.133213	0.000619195	0.00481463	0.428675	0.00486765	0.382417	0.558173	0.429782	0.52909	0.43071	0.00527133
n(1)-(5-phospho-d-ribosyl)glycinamide	0.499776	0.0330328	0.203185	0.0323202	0.277231	0.00648672	0.17166	0.403494	0.457822	0.524296	0.41097	0.490123	0.228596	0.424719	0.395398	0.383371	0.154985	0.288817	0.0497681	0.331329	0.109893	6.94663e-08
1-c-(indol-3-yl)glycerol 3-phosphate	0.358035	0.0163783	0.135342	0.393299	0.235372	0.270324	0.0311557	0.564837	0.350354	0.345438	0.000952799	0.58193	0.456756	0.434439	0.271347	0.0989345	0.161174	0.114021	0.538168	0.272865	0.1679	0.0670082
7-phospho-2-dehydro-3-deoxy-d-arabino-heptonic acid	0.0983059	0.0987913	0.172202	0.502577	0.104867	0.46379	0.316538	0.461936	0.21383	0.558509	0.2909	0.0853386	0.152733	0.418741	0.43028	0.399721	0.186005	0.538554	0.372003	0.402228	0.274332	0.582385
sedoheptulose 7-phosphate	0.538693	0.0409968	0.060093	0.358964	0.540694	0.493324	0.25538	0.0332932	0.0412137	0.00983668	5.69468e-13	0.24661	0.00411072	0.32866	0.31383	0.185399	0.239581	5.39024e-06	0.143808	0.00344338	0.0143925	1.34352e-09
(n(omega)-l-arginino)succinic acid	0.554381	0.421605	0.28885	0.117747	0.0128289	0.111952	0.213752	0.096819	0.000282541	9.02593e-05	0.0295942	0.0259813	0.271744	0.547331	0.269925	0.360495	0.0784997	0.00861394	0.0301774	0.0935405	0.57976	2.63215e-12
5-s-methyl-5-thioadenosine	0.316786	0.194494	0.325032	0.278967	0.230968	0.000670297	0.358844	0.365291	0.219476	0.346239	0.000624705	0.183149	0.361713	0.331674	0.196109	0.58326	0.0185193	0.000883291	0.0135344	0.411469	0.414564	0.0773828
4-amino-2-methyl-5-diphosphomethylpyrimidine	0.147533	0.467404	0.408383	0.400592	0.173574	0.43826	0.483238	0.163089	0.0637228	0.292032	0.0123934	0.0491637	0.409309	0.200693	0.0824423	0.401327	0.171332	0.0288776	0.0110576	0.443969	0.536833	0.0328562
(r)-4-phosphopantothenic acid	0.319308	0.370381	0.430796	0.181096	0.262635	0.0151406	0.0153324	0.142634	0.287072	0.394743	0.0643624	0.396349	0.456743	0.44119	0.0421605	0.216076	0.0190262	0.133706	0.231189	0.334876	0.280002	0.000915695
3-dehydrosphinganine	0.294809	0.455683	0.119524	0.27358	0.495743	0.0300601	0.497706	0.0809121	0.336518	0.567931	0.00122821	0.303125	0.0207717	0.00920526	0.164222	0.272598	0.346102	0.51085	0.176676	0.140745	0.0623741	0.548259
alpha-d-glucosamine 1-phosphate	0.432495	0.161042	0.373808	0.481703	0.464938	0.191649	0.580206	0.314112	0.558887	0.509979	0.246832	0.328298	0.474412	0.512495	0.000159308	0.515978	0.322192	0.00175338	0.0399387	0.447849	0.25053	0.00109648
alpha-d-glucosamine 6-phosphate	0.432495	0.161042	0.373808	0.481703	0.464938	0.191649	0.580206	0.314112	0.558887	0.509979	0.246832	0.328298	0.474412	0.512495	0.000159308	0.515978	0.322192	0.00175338	0.0399387	0.447849	0.25053	0.00109648
n-acetyl-alpha-d-glucosamine 1-phosphate	0.432495	0.161042	0.373808	0.481703	0.464938	0.191649	0.580206	0.314112	0.558887	0.509979	0.246832	0.328298	0.474412	0.512495	0.000159308	0.515978	0.322192	0.00175338	0.0399387	0.447849	0.25053	0.00109648
n-acetyl-d-glucosamine 6-phosphate	0.432495	0.161042	0.373808	0.481703	0.464938	0.191649	0.580206	0.314112	0.558887	0.509979	0.246832	0.328298	0.474412	0.512495	0.000159308	0.515978	0.322192	0.00175338	0.0399387	0.447849	0.25053	0.00109648
sphinganine	0.203651	0.378601	0.00804369	0.0283072	0.0481212	5.72432e-07	0.455076	0.0292477	0.33389	8.04862e-05	0.476359	0.372516	0.109251	0.00361336	0.383555	0.497492	0.247937	0.000282418	0.0914798	0.134826	0.407154	0.427539
dcmp	0.264664	0.476215	0.545952	0.579308	0.208059	0.277563	0.33558	0.129795	0.219238	0.323505	0.0707439	0.176675	0.259617	0.568841	0.118391	0.363961	0.44521	0.206078	0.574446	0.525649	0.566345	0.000642146
glutathione	0.275757	0.212629	0.0153196	0.0322685	0.285759	0.06148	0.503117	0.522211	0.0025866	0.0115292	0.348348	0.209923	2.94038e-07	0.00365106	0.11945	0.122651	0.0197517	0.000420101	0.0189056	0.00264816	9.65632e-07	2.61928e-10
geranyl diphosphate	0.239907	0.00149618	0.0626488	0.505667	0.00329284	0.545485	0.403705	0.358654	0.220417	0.447114	1.15132e-08	0.109205	0.270568	0.0981762	0.34503	0.10335	0.415016	0.0257599	0.582545	0.00289697	0.055501	0.0903265
phosphatidylcholine	0.319074	0.442427	0.250457	0.564335	0.268902	0.377625	0.23824	0.21965	0.292429	0.200011	8.92431e-11	0.437767	0.388903	0.477284	0.325825	0.00251247	0.0183001	8.11644e-06	0.555243	0.00377301	0.39324	5.1987e-05
phytosphingosine	0.459432	0.199091	0.208831	0.0148923	0.00442603	0.404093	0.362025	0.142494	0.458828	0.0336289	0.0203147	0.104975	0.336691	0.299971	0.199386	0.236027	0.547751	0.00240551	0.125028	0.277829	0.283964	0.00044531
leukotriene a4	0.116731	0.116267	0.387342	0.298318	0.390657	0.429083	0.261685	0.310448	0.0237233	0.138093	0.13971	0.0232939	0.139513	0.00920052	0.00189631	0.509766	0.360871	0.542174	0.26543	0.0960618	0.257028	0.145457
dtmp	0.0462087	0.264823	0.00411549	0.540984	0.0276688	0.00149003	0.0412729	0.559665	0.306385	0.505951	0.00543725	0.00715651	1.79349e-07	0.212471	0.296837	0.324178	0.0146202	1.53178e-05	0.111514	0.554733	0.0495158	5.50114e-05
cmp	0.148449	0.0808359	0.0125912	0.00940685	0.224957	0.104303	0.0462349	0.115958	0.529656	0.00169537	0.172677	0.00204367	0.141645	0.533708	9.86109e-07	0.0225643	0.00172516	1.13374e-05	0.0361929	6.94812e-05	0.0622447	9.80068e-07
pseudouridine 5-phosphate	0.218322	0.0011142	0.000134912	0.00587157	0.581945	0.401902	0.129824	0.0202964	0.41186	0.000376864	0.515652	3.41806e-06	0.0439955	0.266201	3.22465e-06	0.0172989	0.0057863	0.000117533	0.0639629	4.38947e-05	0.0383241	4.23018e-10
ump	0.218322	0.0011142	0.000134912	0.00587157	0.581945	0.401902	0.129824	0.0202964	0.41186	0.000376864	0.515652	3.41806e-06	0.0439955	0.266201	3.22465e-06	0.0172989	0.0057863	0.000117533	0.0639629	4.38947e-05	0.0383241	4.23018e-10
3,5-cyclic imp	0.527008	0.570553	0.165954	0.00885942	0.00777864	0.378387	0.581689	0.336935	0.362127	0.241721	4.47419e-07	0.211882	0.510964	0.29715	0.352543	0.391602	0.193316	0.55947	0.0685297	0.345517	0.252692	0.0783038
nicotinic acid d-ribonucleotide	0.523281	0.0509636	0.24401	0.0350918	0.387351	0.0257745	0.381508	0.384684	0.217701	0.461124	1.73687e-05	0.0715101	0.499997	0.00637099	0.575013	0.451065	0.152315	0.398285	0.400445	0.155721	0.515455	0.0172541
7,8-dihydroneopterin 3-phosphate	0.0211145	0.385561	0.188424	0.456463	0.341475	0.280409	0.445497	0.581982	0.0044825	0.158898	0.123687	0.147017	0.531434	0.247691	0.5758	0.411751	0.0220644	4.60533e-06	0.568012	0.0671165	0.102994	0.000402813
s-formylglutathione	0.498458	0.40405	0.194583	0.243099	0.0834399	0.557535	0.5599	0.526027	0.116952	0.442192	0.28663	0.088422	0.494955	0.309771	0.540355	0.171147	0.118501	9.60523e-06	0.39775	0.471406	0.562548	1.55672e-06
(5s,6s)-di-hete	0.202493	0.518934	0.545516	0.542995	0.511464	0.334383	0.23281	0.336938	0.209828	0.302516	0.239448	0.209946	0.257154	0.102734	0.313463	0.304052	0.45967	0.472337	0.513232	0.170203	0.145453	0.543736
delta(6)-trans,delta(8)-cis-leukotriene b4	0.202493	0.518934	0.545516	0.542995	0.511464	0.334383	0.23281	0.336938	0.209828	0.302516	0.239448	0.209946	0.257154	0.102734	0.313463	0.304052	0.45967	0.472337	0.513232	0.170203	0.145453	0.543736
leukotriene b4	0.202493	0.518934	0.545516	0.542995	0.511464	0.334383	0.23281	0.336938	0.209828	0.302516	0.239448	0.209946	0.257154	0.102734	0.313463	0.304052	0.45967	0.472337	0.513232	0.170203	0.145453	0.543736
5-amino-1-(5-phospho-d-ribosyl)imidazole-4-carboxamide	0.51252	7.02176e-06	0.00601396	0.0622285	0.215549	0.121199	0.269854	0.368027	0.481302	0.0280733	0.108238	0.0396993	0.0359181	0.0320968	0.367314	0.278376	0.000491526	0.0014114	0.0135422	0.00191924	0.00766142	2.83358e-17
1d-myo-inositol 4,5-bisphosphate	0.270803	0.00439632	0.432101	0.20968	0.0051164	0.000225077	0.355914	0.439419	0.0417669	0.458174	0.213225	0.518832	0.0272457	0.00439894	0.152006	0.0324395	0.000715783	0.003247	0.337705	0.393776	0.491044	3.90177e-13
beta-d-fructofuranose 2,6-bisphosphate	0.270803	0.00439632	0.432101	0.20968	0.0051164	0.000225077	0.355914	0.439419	0.0417669	0.458174	0.213225	0.518832	0.0272457	0.00439894	0.152006	0.0324395	0.000715783	0.003247	0.337705	0.393776	0.491044	3.90177e-13
d-fructose 1,6-bisphosphate	0.270803	0.00439632	0.432101	0.20968	0.0051164	0.000225077	0.355914	0.439419	0.0417669	0.458174	0.213225	0.518832	0.0272457	0.00439894	0.152006	0.0324395	0.000715783	0.003247	0.337705	0.393776	0.491044	3.90177e-13
alpha,alpha-trehalose	0.269398	0.255202	0.355769	0.0760279	0.00420214	0.499288	0.144461	0.523108	0.189908	0.00140907	0.00437228	0.421524	0.0555194	0.112216	0.0217621	0.555173	0.0169181	0.284276	0.00030657	0.298466	0.103017	6.56919e-07
maltose	0.269398	0.255202	0.355769	0.0760279	0.00420214	0.499288	0.144461	0.523108	0.189908	0.00140907	0.00437228	0.421524	0.0555194	0.112216	0.0217621	0.555173	0.0169181	0.284276	0.00030657	0.298466	0.103017	6.56919e-07
melibiose	0.269398	0.255202	0.355769	0.0760279	0.00420214	0.499288	0.144461	0.523108	0.189908	0.00140907	0.00437228	0.421524	0.0555194	0.112216	0.0217621	0.555173	0.0169181	0.284276	0.00030657	0.298466	0.103017	6.56919e-07
sucrose	0.269398	0.255202	0.355769	0.0760279	0.00420214	0.499288	0.144461	0.523108	0.189908	0.00140907	0.00437228	0.421524	0.0555194	0.112216	0.0217621	0.555173	0.0169181	0.284276	0.00030657	0.298466	0.103017	6.56919e-07
adenosine 2-phosphate	0.513023	8.46388e-06	0.0802155	0.00579953	0.48987	0.534616	0.213528	0.00648765	0.0459213	1.26193e-05	0.518005	1.28674e-06	0.250381	0.215062	1.22396e-05	0.0276892	0.00391838	7.12542e-05	0.0456694	6.91809e-05	0.0193132	1.25072e-16
amp	0.513023	8.46388e-06	0.0802155	0.00579953	0.48987	0.534616	0.213528	0.00648765	0.0459213	1.26193e-05	0.518005	1.28674e-06	0.250381	0.215062	1.22396e-05	0.0276892	0.00391838	7.12542e-05	0.0456694	6.91809e-05	0.0193132	1.25072e-16
dgmp	0.513023	8.46388e-06	0.0802155	0.00579953	0.48987	0.534616	0.213528	0.00648765	0.0459213	1.26193e-05	0.518005	1.28674e-06	0.250381	0.215062	1.22396e-05	0.0276892	0.00391838	7.12542e-05	0.0456694	6.91809e-05	0.0193132	1.25072e-16
imp	0.000119565	0.521901	7.92335e-07	0.0468489	0.00937794	0.0658921	0.274435	0.0169827	0.161196	0.439523	0.000155383	0.5512	0.0509912	0.0126395	0.578302	0.0531758	0.158523	9.21417e-05	0.514342	0.0375664	0.245144	0.225644
5-amino-6-(5-phosphoribitylamino)uracil	0.223332	0.323344	0.00979716	0.000579203	0.0410929	0.000145231	0.22177	0.576199	0.00426738	0.0226944	0.0614629	0.0180959	0.565468	0.434311	0.503454	0.0283055	2.2654e-05	0.000810184	0.111058	0.125113	0.343574	2.36824e-15
(2-amino-4-hydroxy-7,8-dihydropteridin-6-yl)methyl trihydrogen diphosphate	0.065457	0.579597	0.453529	0.211617	0.371993	0.0719131	0.270101	0.409748	0.207785	0.541	0.479471	0.168923	0.0652297	0.556782	0.55992	0.573231	0.0058537	0.000981233	0.0139416	0.0177599	0.372467	3.43665e-06
pantetheine 4-phosphate	0.351821	0.00511791	0.152699	0.234046	0.00201541	0.0758869	0.483629	0.437086	0.578369	0.0095926	0.0750034	0.00494154	0.224173	0.00597933	0.00418316	0.17789	0.0180096	0.165447	0.169585	0.0391318	0.495696	5.79713e-09
gmp	0.297304	0.0853729	0.0424717	0.0208231	0.526314	0.227636	0.0617847	0.117714	0.400795	0.000696255	0.312175	0.000141824	0.0506306	0.311623	1.70317e-05	0.0533999	0.0323645	5.12691e-06	0.164618	3.23301e-05	0.0335237	8.28441e-09
lignocerate	0.0625517	0.563969	0.418496	0.162288	0.0481268	0.299298	0.224697	0.513875	0.032414	0.514175	0.24023	0.528944	0.287335	0.096413	0.359862	0.179039	0.114852	0.239578	0.544356	0.0312868	0.312437	0.04862
sedoheptulose 1,7-bisphosphate	0.259578	0.0703483	0.0387995	0.000839211	0.128644	1.96293e-08	0.37764	0.524057	0.00164286	3.37947e-05	0.193732	0.564509	0.40494	0.0447826	0.392201	0.148433	4.45463e-05	0.000632047	0.0194848	0.128612	0.326081	4.27555e-21
(r)-s-lactoylglutathione	0.572295	0.01533	0.382539	0.0641894	0.138251	0.112916	0.310875	0.506349	0.0793127	0.578576	5.67494e-07	0.000374066	0.000263495	0.48307	0.000224816	0.0104946	0.0142736	0.497042	0.237231	0.188361	0.333476	2.63232e-07
sphinganine 1-phosphate	0.539071	0.00846346	0.112446	0.0668247	0.0885898	0.371678	0.562877	0.289266	0.349069	0.000428738	0.336724	0.12302	0.439366	0.416906	0.00338808	0.0356959	0.0648665	7.87678e-05	0.20866	6.15392e-05	0.0179717	0.000122531
2-trans,6-trans-farnesyl diphosphate	0.00264853	0.392625	0.523554	0.442807	0.171408	0.490807	0.315875	0.134913	0.00475424	0.0180753	0.286976	0.00994943	0.490823	0.571305	0.460768	0.00248945	0.00277589	0.000931171	3.35973e-05	0.284203	0.400596	1.51587e-17
farnesyl diphosphate	0.00264853	0.392625	0.523554	0.442807	0.171408	0.490807	0.315875	0.134913	0.00475424	0.0180753	0.286976	0.00994943	0.490823	0.571305	0.460768	0.00248945	0.00277589	0.000931171	3.35973e-05	0.284203	0.400596	1.51587e-17
s-adenosyl-l-homocysteine	0.579918	0.0119899	0.518123	0.211797	0.534382	0.547945	0.0504315	0.435836	0.485784	0.00514286	0.247253	0.000370882	0.015017	0.485037	5.03828e-06	0.057839	0.133357	3.26032e-06	0.207453	0.000260299	4.20629e-06	1.17987e-19
dudp	0.524453	0.465677	0.502985	0.00213641	0.419172	0.518858	0.071601	0.39357	0.0154142	0.0177926	0.398449	0.0766958	0.224982	0.446945	0.248577	0.497417	0.000590616	0.187135	0.0127669	0.477289	0.352299	1.91341e-14
cerotate	0.0166583	0.503451	0.126666	0.0998151	0.24504	0.0670426	0.497887	0.577305	0.26067	0.527105	0.00554584	0.176276	0.303927	0.0403109	0.410871	0.547416	0.090341	0.290246	0.113602	0.0497921	0.0531494	1.46939e-07
cerotic acid	0.0166583	0.503451	0.126666	0.0998151	0.24504	0.0670426	0.497887	0.577305	0.26067	0.527105	0.00554584	0.176276	0.303927	0.0403109	0.410871	0.547416	0.090341	0.290246	0.113602	0.0497921	0.0531494	1.46939e-07
phytosphingosine 1-phosphate	0.231413	0.570662	0.300563	0.400243	6.78569e-05	0.195766	0.509331	0.367805	0.56338	0.224111	0.227306	0.0700848	0.0320969	0.242856	0.28488	0.526917	0.132352	0.0995431	0.18982	0.202869	0.508448	6.48655e-09
dtdp	0.364443	0.466856	0.0908788	0.423268	0.13768	0.281766	0.168177	0.44357	0.564559	0.0626533	0.0730513	0.437837	0.505038	0.197907	0.449332	0.41949	0.0082631	0.00114233	0.244411	0.215965	0.402578	4.8382e-05
n-[(r)-4-phosphonopantothenoyl]-l-cysteine	0.182426	0.00263276	0.0592271	0.00387018	0.384246	0.407459	0.0475693	0.0302227	0.121273	0.244377	0.224951	0.347927	0.581586	0.0588836	0.0880859	0.494725	0.455626	0.343814	0.216592	0.369601	0.285209	8.72858e-16
cdp	0.340576	0.41821	0.186991	0.504952	0.287963	0.337485	0.132054	0.270393	0.174508	0.0145637	0.231727	0.145551	0.497706	0.49823	0.0158895	0.334488	0.0984275	2.5562e-06	0.00121515	0.00872244	0.0326466	2.05487e-11
udp	0.372984	1.57358e-05	0.206638	0.381335	0.506076	0.477811	0.154228	0.414474	0.482296	0.0282491	0.484208	0.505087	0.546216	0.364901	0.00178964	0.10649	0.000419051	2.4821e-07	0.00547152	4.43403e-05	0.0451683	2.06993e-18
dadp	0.347376	0.067904	0.0810197	0.32485	0.575864	0.231737	0.0341602	0.518832	0.44535	0.550724	0.00652373	0.297904	0.379274	0.0999036	0.109214	0.499325	0.0190489	0.000122722	0.171723	0.0055964	0.0824293	7.03993e-12
alpha,alpha-trehalose 6-phosphate	0.195283	0.251923	0.538976	0.144726	0.579486	0.495985	0.00327947	0.431685	0.128452	0.342223	1.00796e-05	0.438962	0.510357	0.0152333	0.0273015	0.332678	0.276128	0.166601	0.374387	0.0662493	0.32368	3.56671e-10
thiamine(1+) diphosphate(1-)	0.094572	0.288367	0.319754	0.14869	0.0105277	0.476491	0.526002	0.186063	0.561817	0.510248	6.47535e-05	0.35667	0.533581	0.570009	0.136883	0.450131	0.00579191	0.000322963	0.00160659	0.519307	0.458537	5.9834e-09
adenosine 3,5-bismonophosphate	0.393892	0.370217	0.328298	0.190943	0.0767691	0.410674	0.0303412	0.0146521	0.0215533	0.549689	0.563118	0.128022	0.000810001	0.049284	0.522346	0.186429	0.184064	0.000101259	0.0106811	0.0203767	0.431093	1.70936e-05
adp	0.393892	0.370217	0.328298	0.190943	0.0767691	0.410674	0.0303412	0.0146521	0.0215533	0.549689	0.563118	0.128022	0.000810001	0.049284	0.522346	0.186429	0.184064	0.000101259	0.0106811	0.0203767	0.431093	1.70936e-05
dgdp	0.393892	0.370217	0.328298	0.190943	0.0767691	0.410674	0.0303412	0.0146521	0.0215533	0.549689	0.563118	0.128022	0.000810001	0.049284	0.522346	0.186429	0.184064	0.000101259	0.0106811	0.0203767	0.431093	1.70936e-05
dolichyl phosphate	0.41047	0.221751	0.550123	0.504961	0.294452	0.513457	0.179799	0.580311	0.234208	0.448458	0.469093	0.245451	0.527352	0.206334	0.370265	0.232585	0.022843	0.409922	0.222875	0.438962	0.0745054	0.0951414
4beta-methylzymosterol-4alpha-carboxylic acid	0.37759	0.000343562	0.00799717	1.45139e-05	7.41376e-08	0.163814	0.0902891	0.118563	2.19636e-05	0.111839	0.213631	0.106753	1.8529e-06	9.95034e-05	0.225398	0.540782	0.17772	0.0193575	0.109182	0.032944	0.150921	0.286734
gdp	0.282283	0.301829	0.211536	0.0961369	0.526915	0.404331	0.495931	0.212088	0.238742	6.65969e-05	0.487761	0.414068	0.379056	0.278356	0.00333173	0.562549	0.0155082	4.42101e-08	0.000295394	0.000216897	0.575568	1.99355e-14
(2s)-2-[5-amino-1-(5-phospho-beta-d-ribosyl)imidazole-4-carboxamido]succinic acid	0.11234	0.28156	0.205014	0.291761	0.140059	0.247345	0.13479	0.53575	0.0365258	0.452759	0.0281604	0.204878	0.00934685	0.188691	0.000785282	0.0164031	0.225383	0.288838	0.135956	0.56597	0.561584	0.00081523
fmn	0.561969	0.538609	0.530905	0.229763	0.264011	0.537524	0.487976	0.0185464	0.115395	0.572244	0.000178822	0.207403	0.550636	0.508988	0.434109	0.44824	0.256813	0.0489919	0.0167442	0.0133467	0.368122	2.58318e-08
dctp	0.0714416	0.163859	0.312358	0.158134	0.553734	0.122343	0.527819	0.458616	0.347581	0.286899	0.360049	0.329955	0.121587	0.467547	0.447728	0.502679	0.0740212	0.0657287	0.0394057	0.243097	0.455661	1.68939e-12
dutp	0.576201	0.162306	0.258043	0.261758	0.00292701	0.100371	0.243974	0.500504	0.155134	0.0904976	4.2276e-05	0.149215	0.247993	0.278086	0.475214	0.441374	0.553819	0.000368449	0.574876	0.0582162	0.07801	6.9987e-06
ctp	8.98945e-05	0.389317	0.445664	0.105798	0.530289	0.0937083	0.216974	0.575451	0.00962285	0.012803	1.48514e-06	0.0683599	0.289562	0.520514	0.494217	0.555827	0.0324753	0.0945755	0.013165	0.218459	0.362112	2.26635e-11
utp	0.0464106	0.0204942	0.106975	3.55216e-05	0.540572	0.349791	0.0692112	0.0190186	0.0014012	0.0027137	0.0470096	2.5987e-05	0.0628246	0.574047	9.23111e-06	0.0280275	0.000501551	0.487635	0.494803	0.00112746	0.0554125	0.0397678
datp	0.0051229	0.583245	0.468053	0.00768812	0.279264	0.497557	0.419613	0.578456	0.558628	0.446854	7.52224e-05	0.155376	0.300018	0.545711	0.464853	0.457103	0.286811	0.136755	0.487837	0.353666	0.50546	0.000313031
7,8-dihydroneopterin 3-triphosphate	0.267355	0.422823	0.274162	0.305394	0.352298	0.498496	0.247572	0.519502	0.539532	0.237827	0.14069	0.579747	0.439749	0.496934	0.423214	0.339124	0.541689	0.465906	0.0627817	0.188414	0.500641	0.41303
thiamine(1+) triphosphate	0.280644	0.138548	0.422251	0.00103861	0.50485	0.0107858	0.23256	0.541941	0.134259	0.197987	0.201486	0.567244	0.520517	0.16098	0.26531	0.14032	0.106	0.493611	0.44174	0.393078	0.141182	3.33131e-13
atp	0.000371101	0.0106101	0.11548	3.69375e-06	0.0981769	0.564044	0.0852124	0.022413	0.0308796	0.000500893	0.0908811	1.54622e-05	0.0445834	0.352971	3.49481e-06	0.00451451	0.000846444	0.10699	0.33883	0.0013905	0.0629183	0.0289311
dgtp	0.000371101	0.0106101	0.11548	3.69375e-06	0.0981769	0.564044	0.0852124	0.022413	0.0308796	0.000500893	0.0908811	1.54622e-05	0.0445834	0.352971	3.49481e-06	0.00451451	0.000846444	0.10699	0.33883	0.0013905	0.0629183	0.0289311
itp	0.480477	0.229109	0.551928	0.348309	0.00766951	0.409224	0.529689	0.378504	0.000706712	0.571787	0.0180538	0.225796	0.424601	0.458909	0.440486	0.498897	0.465133	0.512022	0.187291	0.384787	0.0894588	0.00017591
gtp	0.00125349	0.108638	0.360962	2.56559e-05	0.365605	0.49963	0.0126978	0.00111018	0.000507813	0.0342845	0.158477	0.000556944	0.00875634	0.485764	2.14498e-05	0.0746116	0.110354	0.555466	0.366098	0.00230504	0.0278157	0.000198564
1-(5-phosphoribosyl)-5-amp	0.317229	0.242992	0.157515	0.169575	0.131063	0.264284	0.349952	0.499578	0.285876	0.0127726	0.0415946	0.439665	0.569385	0.00188605	0.0683281	0.139598	0.0379045	0.000341577	7.68467e-06	0.458193	0.18606	8.7814e-14
adp-ribose	0.317229	0.242992	0.157515	0.169575	0.131063	0.264284	0.349952	0.499578	0.285876	0.0127726	0.0415946	0.439665	0.569385	0.00188605	0.0683281	0.139598	0.0379045	0.000341577	7.68467e-06	0.458193	0.18606	8.7814e-14
udp-d-galactose	0.0130725	0.00812065	0.412464	0.499289	0.0100564	0.104797	0.408925	0.215564	0.364352	0.00454002	9.59523e-12	0.329568	0.0943726	0.0838586	0.213124	0.105233	3.29098e-06	0.000570462	0.000205233	0.539831	0.535791	2.5924e-05
udp-d-glucose	0.0130725	0.00812065	0.412464	0.499289	0.0100564	0.104797	0.408925	0.215564	0.364352	0.00454002	9.59523e-12	0.329568	0.0943726	0.0838586	0.213124	0.105233	3.29098e-06	0.000570462	0.000205233	0.539831	0.535791	2.5924e-05
1-(5-phospho-d-ribosyl)-5-[(5-phospho-d-ribosylamino)methylideneamino]imidazole-4-carboxamide	0.541562	0.00955241	0.110326	0.0104493	0.0391339	0.124269	0.546073	0.0720303	0.357901	0.563084	9.46118e-10	0.0193655	0.403096	0.0780262	0.373263	0.00031406	0.0287106	0.506447	0.518897	0.482034	0.185629	0.00692101
5-[(5-phospho-1-deoxy-d-ribulos-1-ylamino)methylideneamino]-1-(5-phospho-d-ribosyl)imidazole-4-carboxamide	0.541562	0.00955241	0.110326	0.0104493	0.0391339	0.124269	0.546073	0.0720303	0.357901	0.563084	9.46118e-10	0.0193655	0.403096	0.0780262	0.373263	0.00031406	0.0287106	0.506447	0.518897	0.482034	0.185629	0.00692101
ubiquinol-6	0.00814149	0.301178	0.274314	0.0250686	0.00734339	0.0378459	0.281099	0.173575	0.250811	0.341418	1.29718e-11	0.507038	0.51614	0.330897	0.217227	0.0264686	0.0575776	0.0204288	0.112096	0.0094761	0.0723973	0.141145
gdp-alpha-d-mannose	0.335498	0.447145	0.486896	0.565661	0.000197299	0.00426816	0.380155	0.45017	0.4753	6.78982e-06	2.66305e-10	0.000328677	2.8159e-05	0.362576	0.516435	0.00967097	0.00116089	0.0322195	0.20211	0.0492153	0.0762573	0.129179
udp-n-acetyl-alpha-d-glucosamine	3.4646e-05	0.44158	0.265442	0.0344148	0.0349083	0.32588	0.0555008	0.502316	0.00344623	0.314111	2.25315e-13	0.10972	1.91374e-06	0.309756	0.536834	0.437282	1.08574e-05	3.38819e-05	0.000406339	0.217922	0.0267797	3.502e-09
glutathione disulfide	0.303396	0.389443	0.442504	0.196602	0.00858995	0.0103487	0.276176	0.0789885	0.223937	0.0251596	0.00134942	0.259179	0.00498876	0.110228	0.0967438	0.124316	0.000261037	2.4863e-05	0.0191458	0.552933	0.142558	7.16482e-11
episteryl palmitoleate	0.0813296	0.0519676	0.4329	0.403511	0.19595	0.0930321	0.201672	0.357418	0.474315	0.397526	0.226575	0.1134	0.0567051	0.103469	0.398665	0.483982	0.561856	0.412713	0.504368	0.457009	0.0141685	0.0274091
fecosteryl palmitoleate	0.0813296	0.0519676	0.4329	0.403511	0.19595	0.0930321	0.201672	0.357418	0.474315	0.397526	0.226575	0.1134	0.0567051	0.103469	0.398665	0.483982	0.561856	0.412713	0.504368	0.457009	0.0141685	0.0274091
nad(+)	0.495305	0.23114	0.259057	0.000133934	0.209232	0.000161603	0.259668	0.18627	0.000594094	0.213069	0.000383336	0.0273126	0.248489	0.519752	0.00089876	0.227627	0.435609	0.00223591	0.00030023	0.0186521	0.501584	0.000267149
nadh	0.495305	0.23114	0.259057	0.000133934	0.209232	0.000161603	0.259668	0.18627	0.000594094	0.213069	0.000383336	0.0273126	0.248489	0.519752	0.00089876	0.227627	0.435609	0.00223591	0.00030023	0.0186521	0.501584	0.000267149
nadp(+)	0.17038	1.12488e-05	0.208684	0.36254	0.0676619	0.285784	0.0699716	0.0118555	0.00656518	0.000301334	0.206178	0.0453011	0.0908938	0.474313	3.63451e-06	0.0353101	0.00197565	7.823e-06	0.000541951	8.29732e-07	3.78322e-07	1.49417e-15
nadph	0.218773	1.35692e-09	0.0941313	0.00607711	0.116741	0.545548	7.54971e-06	0.0529998	0.000270598	0.0747526	0.0629384	4.87466e-06	6.07299e-06	0.0206679	1.76179e-09	0.00252827	0.0929234	0.540671	0.212425	2.60948e-05	0.0727679	0.297945
coenzyme a	0.572289	0.0835169	0.412465	0.510002	0.116007	0.399629	0.265757	0.0622061	0.55356	0.019636	0.12081	0.529696	0.00545332	0.356411	0.147125	0.483792	0.137591	0.00309843	0.531315	0.20096	0.3107	5.72107e-09
fad	0.0269384	0.0162198	0.0326733	0.14471	0.131282	0.186633	0.422571	0.266828	0.239296	0.121614	0.110308	0.528339	0.575271	0.376254	0.00580512	0.379414	0.00811895	0.00216559	0.560447	0.275762	0.300987	1.12493e-05
acetyl-coa	0.126758	0.0406929	0.518846	0.000853319	0.462278	0.287044	0.019223	0.0330936	7.935e-05	0.299465	0.0611992	2.50816e-05	1.19548e-06	0.0957924	0.00665848	0.00976381	0.242061	0.00298777	0.310093	0.00294192	0.353494	0.00917919
decaprenyl diphosphate	0.555698	0.519803	0.528852	0.0347648	0.000218412	0.451654	0.355221	0.380378	0.0238178	0.02098	0.515837	0.576988	0.0487024	0.349916	0.320272	0.571264	0.0150602	7.89312e-05	0.0645512	0.484462	0.346782	1.80732e-10

## Sheet: Dobson annot glc_NH4+ batch 2
CORRECTED P-VALUE	Hog1 OUT	Nbp2 IN	Pda1 IN	Pda1 OUT	Pfk2 IN	Rim15 IN	Rim15 OUT	Sko1 OUT	Tco89 OUT	Tip41 OUT	Tkl1 IN	wildtype
acetate	0.205361	0.126136	0.000377372	0.12147	0.25616	0.0730876	0.0900459	0.00510626	0.265657	0.32559	0.0185448	1.26464e-07
glycolaldehyde	0.205361	0.126136	0.000377372	0.12147	0.25616	0.0730876	0.0900459	0.00510626	0.265657	0.32559	0.0185448	1.26464e-07
methylglyoxal	0.283701	0.317983	3.31757e-06	0.278688	0.0137324	0.118304	0.0411474	0.00569694	0.0193868	0.173425	0.287371	7.48884e-06
(s)-lactaldehyde	0.363831	0.061926	0.0711201	0.348047	0.311475	0.0253999	0.14922	0.031491	0.0407922	0.168647	0.075437	0.00428754
glycine	0.00307674	0.198858	8.32205e-11	0.000188676	0.10155	0.170892	0.0017016	0.000951932	0.00531436	0.192703	0.247639	0.369451
sulphite	0.341394	0.116223	0.0178629	0.0157766	0.0682967	0.139874	0.367737	0.259199	0.0333712	0.0842977	0.0836314	0.0632666
(r)-acetoin	0.00302584	2.03503e-05	1.37622e-17	2.33473e-42	0.000779324	3.66594e-06	2.72582e-05	0.000261704	0.000696132	0.0694934	0.000356517	0.00147081
ethyl acetate	0.00302584	2.03503e-05	1.37622e-17	2.33473e-42	0.000779324	3.66594e-06	2.72582e-05	0.000261704	0.000696132	0.0694934	0.000356517	0.00147081
beta-alanine	0.000483306	0.00946478	2.19838e-17	1.17287e-11	0.00873984	0.000273707	0.00133488	6.08996e-08	1.55192e-06	0.306791	0.0290509	0.132316
l-alanine	0.000483306	0.00946478	2.19838e-17	1.17287e-11	0.00873984	0.000273707	0.00133488	6.08996e-08	1.55192e-06	0.306791	0.0290509	0.132316
(r)-lactate	0.15424	0.128365	1.45202e-06	1.29859e-08	0.00864869	0.24046	0.0091905	0.0166347	0.00306828	0.0185212	0.364331	8.73017e-10
(s)-lactate	0.15424	0.128365	1.45202e-06	1.29859e-08	0.00864869	0.24046	0.0091905	0.0166347	0.00306828	0.0185212	0.364331	8.73017e-10
d-glyceraldehyde	0.15424	0.128365	1.45202e-06	1.29859e-08	0.00864869	0.24046	0.0091905	0.0166347	0.00306828	0.0185212	0.364331	8.73017e-10
glycerone	0.15424	0.128365	1.45202e-06	1.29859e-08	0.00864869	0.24046	0.0091905	0.0166347	0.00306828	0.0185212	0.364331	8.73017e-10
glycerol	0.000335	0.256093	1.39484e-06	0.10156	0.187684	0.370701	0.341267	0.183334	0.338631	0.324138	0.351736	6.4591e-06
sulphate	0.182501	0.319887	0.000542853	0.000484732	0.00289054	0.220573	0.155591	0.0254428	0.0890616	0.00164776	0.0126707	1.51389e-05
phosphate	0.00426495	0.0236274	0.0001672	0.00461607	0.00824634	0.120584	0.146707	0.00184784	1.6455e-08	0.0565157	0.00250273	2.09463e-07
2-oxobutanoate	0.000434757	0.00208846	1.74678e-12	3.33023e-09	0.235134	7.60935e-05	0.0153111	9.08143e-05	0.000198799	2.66587e-06	0.000218932	0.0608255
succinic semialdehyde	0.000434757	0.00208846	1.74678e-12	3.33023e-09	0.235134	7.60935e-05	0.0153111	9.08143e-05	0.000198799	2.66587e-06	0.000218932	0.0608255
gamma-aminobutyrate	0.0365926	0.000861962	2.3074e-08	2.10136e-17	0.104848	0.161718	0.243459	0.0146712	0.00464318	0.0128589	0.00235367	1.92672e-06
2-hydroxybutyric acid	0.00332275	0.00856509	3.28615e-15	3.92674e-18	0.0173135	0.000394378	0.000140106	0.000665098	0.00340547	0.0414808	0.000395175	0.00627818
l-serine	0.123509	4.05859e-05	0.0668197	1.60117e-09	0.0272794	0.115847	0.199215	0.198953	0.0315168	0.169114	8.99277e-05	0.000277945
uracil	3.11982e-10	0.00116881	1.55382e-24	0.0574268	0.00232308	2.66322e-06	5.59845e-06	1.02548e-07	4.25795e-09	4.51515e-06	0.0115401	0.0532668
l-proline	0.361057	9.13793e-09	8.15071e-14	3.05373e-17	0.345978	0.00248764	0.00863999	0.000101286	0.318103	0.0237833	2.69182e-08	7.7015e-08
fumarate(2-)	0.0109741	0.111369	3.05125e-10	2.53894e-27	0.0188352	0.0249793	0.0174846	0.00501607	2.10291e-05	0.0644056	0.0511756	0.345187
3-methyl-2-oxobutanoate	0.000121408	0.00162632	3.04039e-21	9.61931e-22	0.00756747	3.74835e-08	0.00234532	0.000118523	1.86899e-05	2.57988e-05	0.0108242	7.37219e-06
isobutyl acetate	0.0890538	0.124025	0.000167914	0.308376	0.0691633	0.126918	0.322024	0.287838	0.0598563	0.0727423	0.354166	0.00040863
l-valine	3.01444e-05	2.56319e-11	3.056e-51	8.61635e-44	0.00027912	8.14444e-12	2.85441e-09	1.15102e-15	7.38635e-12	0.352364	1.23522e-06	3.36588e-06
succinate(2-)	0.000113458	0.00218084	6.68702e-21	0.211023	0.0104285	0.00115011	0.000561342	9.47948e-05	0.000451125	0.116509	0.0132272	0.111299
l-allothreonine	0.00689502	0.223959	5.84294e-12	0.271454	0.0359121	0.0833544	0.0668405	2.19354e-07	0.000328728	0.058691	0.120728	0.0352064
l-homoserine	0.00689502	0.223959	5.84294e-12	0.271454	0.0359121	0.0833544	0.0668405	2.19354e-07	0.000328728	0.058691	0.120728	0.0352064
l-threonine	0.00689502	0.223959	5.84294e-12	0.271454	0.0359121	0.0833544	0.0668405	2.19354e-07	0.000328728	0.058691	0.120728	0.0352064
phenylacetaldehyde	0.198973	0.363367	0.0217765	0.00063094	0.000693847	1.92669e-06	0.236457	0.244408	9.83348e-05	0.152245	0.35383	1.37633e-05
nicotinamide	0.313093	0.279393	0.0104288	0.0106119	0.00142097	0.330488	0.0972642	0.117479	0.279299	0.00238995	0.0830279	2.28943e-05
nicotinate	0.0209245	1.50403e-05	8.79682e-12	6.15399e-14	0.297833	0.000616861	0.00708277	0.00734303	0.031125	0.0118806	0.000192768	8.6197e-14
gamma-amino-gamma-cyanobutanoic acid	0.0892864	4.31746e-10	1.33909e-11	1.42119e-25	0.142823	0.00136743	0.00179772	4.18936e-05	0.0936782	0.0214638	2.00006e-05	4.74079e-10
1-pyrroline-3-hydroxy-5-carboxylic acid	0.35059	3.00667e-07	0.122431	4.79642e-19	0.155286	0.00843531	0.0479994	0.00289506	0.100324	0.353885	7.48877e-06	6.27016e-09
itaconate(2-)	2.85754e-05	0.0691598	9.31023e-16	5.16192e-10	0.0163949	0.00856426	0.0188717	0.000118813	0.000890893	0.0280356	0.214672	0.370464
(s)-3-methyl-2-oxopentanoate	0.00131815	1.60886e-05	2.21911e-27	1.71506e-18	0.00176711	2.36282e-05	4.624e-06	4.26954e-06	0.000131412	4.10334e-05	0.0012448	2.37613e-05
4-methyl-2-oxopentanoate	0.00131815	1.60886e-05	2.21911e-27	1.71506e-18	0.00176711	2.36282e-05	4.624e-06	4.26954e-06	0.000131412	4.10334e-05	0.0012448	2.37613e-05
5-aminolevulinate	0.261237	0.257685	6.49237e-12	0.000793018	0.355369	0.0974393	0.0541104	0.0834352	0.00738174	0.00604541	0.0662026	1.01798e-05
l-glutamic 5-semialdehyde	0.261237	0.257685	6.49237e-12	0.000793018	0.355369	0.0974393	0.0541104	0.0834352	0.00738174	0.00604541	0.0662026	1.01798e-05
trans-4-hydroxy-l-proline	0.261237	0.257685	6.49237e-12	0.000793018	0.355369	0.0974393	0.0541104	0.0834352	0.00738174	0.00604541	0.0662026	1.01798e-05
l-isoleucine	0.11089	0.00190199	4.43132e-13	6.26315e-09	0.00825998	0.016649	0.00018063	1.89174e-07	0.000218245	0.229086	0.352906	0.297875
l-leucine	0.11089	0.00190199	4.43132e-13	6.26315e-09	0.00825998	0.016649	0.00018063	1.89174e-07	0.000218245	0.229086	0.352906	0.297875
2-acetyllactic acid	0.0502043	0.198787	9.62895e-05	0.138214	0.0659897	0.000172183	0.031232	0.0301501	0.168299	0.00120107	0.174831	1.00093e-10
l-asparagine	7.3538e-05	0.0505561	1.20038e-28	1.09373e-05	0.044214	0.112834	0.0308548	0.000418493	0.0318621	0.0207712	0.0431351	0.0103993
ornithine	7.5392e-05	2.29384e-11	1.14257e-30	1.42027e-28	2.05645e-05	4.29446e-08	2.48326e-06	4.5982e-06	1.24072e-05	8.71762e-06	7.35824e-07	3.76984e-11
l-aspartate	0.0229855	0.11966	0.000939515	0.0169734	0.0183563	0.269652	0.155173	0.341065	9.25287e-05	0.248804	0.00314425	0.0010678
(s)-malate(2-)	0.00704125	0.0262871	2.90031e-10	1.31656e-31	0.0100652	0.00152707	0.00384034	0.00109776	3.54792e-07	0.0270793	0.0233578	0.147115
(r)-2,3-dihydroxy-3-methylbutanoate	2.95619e-05	0.00669517	5.28523e-17	1.39802e-23	0.0976549	0.000203203	0.000468475	6.16306e-11	0.000379529	0.000397026	0.30952	0.0780068
2-deoxy-d-ribose	2.95619e-05	0.00669517	5.28523e-17	1.39802e-23	0.0976549	0.000203203	0.000468475	6.16306e-11	0.000379529	0.000397026	0.30952	0.0780068
4-hydroxy-l-threonine	0.0225573	0.221127	1.01902e-07	0.307641	0.0727058	0.327003	0.0243147	0.0277217	0.000108029	0.000904477	2.64352e-08	0.12104
adenine	0.0225573	0.221127	1.01902e-07	0.307641	0.0727058	0.327003	0.0243147	0.0277217	0.000108029	0.000904477	2.64352e-08	0.12104
hypoxanthine	0.012467	0.367657	0.18543	0.0200098	0.209015	0.306037	0.360887	0.0237465	0.186812	0.0897533	0.175522	0.0301872
phenylacetic acid	0.0819874	0.00425747	0.33181	0.186514	0.25041	0.345038	0.095893	0.0166508	0.329224	0.207262	0.0154576	0.0201224
4-hydroxybenzoate	0.0549961	0.0965315	0.28921	1.46692e-06	0.184743	0.326218	0.227665	0.024417	0.310832	0.343003	0.181512	0.000117139
o-phosphoethanolamine	0.371004	0.18506	2.07742e-06	0.000126286	0.000188413	0.190634	0.135189	0.188772	0.144809	0.180574	0.0762793	9.88556e-07
l-histidinol	0.11192	0.0132889	2.6936e-10	2.94521e-15	0.0856358	0.00192166	0.0142286	0.213634	0.00412672	0.119678	0.00605397	1.36967e-09
octanoate	0.00759774	0.00197347	4.9642e-06	1.24242e-10	0.272699	0.0613338	0.0407555	0.347976	0.122276	0.35911	7.65966e-09	1.5493e-07
(s)-2-acetyl-2-hydroxybutanoate	0.344109	0.01249	9.80922e-15	6.71158e-09	0.0062085	0.0362077	0.0389542	0.0447304	3.80093e-06	0.000365908	0.0246393	0.00842233
2-oxoglutarate	2.82954e-05	8.59474e-05	1.31081e-47	4.41449e-24	0.0015787	9.18587e-10	0.000109176	3.19208e-05	0.000345012	4.52627e-06	1.14646e-05	7.56746e-05
dehydro-d-arabinono-1,4-lactone	2.82954e-05	8.59474e-05	1.31081e-47	4.41449e-24	0.0015787	9.18587e-10	0.000109176	3.19208e-05	0.000345012	4.52627e-06	1.14646e-05	7.56746e-05
2-dehydropantoate	0.0305175	0.00351374	0.00844021	5.87573e-09	0.000800442	0.0908408	0.0629759	0.0211594	7.79006e-06	0.000958462	0.0655119	0.00059427
l-glutamine	0.0742768	1.32891e-14	3.47423e-12	6.24576e-30	0.165614	0.000941345	0.00255024	2.63432e-05	0.0983894	0.0234588	8.43528e-06	8.31841e-11
l-lysine	0.0372621	0.118906	6.09245e-14	2.67448e-14	0.111141	3.21603e-05	0.00112634	0.00177518	2.19147e-07	0.00259341	0.0223073	0.12431
l-4-hydroxyglutamic semialdehyde	0.0506659	0.00165757	3.8412e-11	4.48628e-15	0.0605294	0.0845782	0.261561	0.0327452	0.00992885	0.0422274	1.99337e-05	2.05313e-06
l-glutamate	0.0506659	0.00165757	3.8412e-11	4.48628e-15	0.0605294	0.0845782	0.261561	0.0327452	0.00992885	0.0422274	1.99337e-05	2.05313e-06
o-acetyl-l-serine	0.0506659	0.00165757	3.8412e-11	4.48628e-15	0.0605294	0.0845782	0.261561	0.0327452	0.00992885	0.0422274	1.99337e-05	2.05313e-06
d-arabinono-1,4-lactone	3.18744e-05	0.00262265	6.97994e-23	4.67236e-26	0.00661403	3.72291e-05	0.000550184	9.9982e-05	0.000370793	0.033105	0.00794093	0.00485072
(2r,3r)-2,3-dihydroxy-3-methylpentanoate	0.338717	0.186503	0.0013673	0.199282	0.0392897	0.208526	0.302284	0.107115	0.00209771	0.0221341	0.00157059	0.00683239
(r)-mevalonate	0.338717	0.186503	0.0013673	0.199282	0.0392897	0.208526	0.302284	0.107115	0.00209771	0.0221341	0.00157059	0.00683239
(r)-pantoate	0.338717	0.186503	0.0013673	0.199282	0.0392897	0.208526	0.302284	0.107115	0.00209771	0.0221341	0.00157059	0.00683239
9h-xanthine	0.1729	0.0771092	0.18727	1.67993e-07	0.131496	0.25052	0.25447	0.183573	0.300492	0.00710302	0.137068	0.312757
3-hydroxyanthranilate	0.309425	0.0010079	3.00048e-07	1.3357e-13	0.000456614	0.0559659	0.00141446	0.00867117	0.00141	7.10652e-06	0.0812949	0.000904395
l-histidine	0.00182802	0.195709	4.2487e-10	0.000411348	0.00785446	0.144415	0.088258	0.0484681	0.00529507	0.157434	0.0457483	0.000690958
2-isopropylmaleic acid	0.00716504	0.356423	5.3457e-09	0.174627	0.0860093	0.36481	0.197413	0.00112978	0.113677	0.351252	0.292164	0.355924
indol-3-ylacetaldehyde	0.00408683	0.000128847	1.39515e-38	1.27157e-24	0.00557649	4.6687e-05	6.77709e-07	2.98799e-08	2.25072e-09	0.0249376	0.00284155	2.9484e-05
l-2-aminoadipate(2-)	0.364569	0.000693061	7.95939e-09	4.84261e-10	0.0780071	0.00136768	0.0223812	0.0818999	0.0930046	0.0953693	2.56291e-07	3.30739e-07
o-acetyl-l-homoserine	0.364569	0.000693061	7.95939e-09	4.84261e-10	0.0780071	0.00136768	0.0223812	0.0818999	0.0930046	0.0953693	2.56291e-07	3.30739e-07
keto-phenylpyruvate	0.094746	0.0903296	8.4543e-19	2.18399e-10	0.210582	0.000107052	0.0642152	0.00388234	0.000422814	0.0207191	0.0218301	0.000643911
trans-4-coumarate	0.094746	0.0903296	8.4543e-19	2.18399e-10	0.210582	0.000107052	0.0642152	0.00388234	0.000422814	0.0207191	0.0218301	0.000643911
l-phenylalanine	0.0972035	0.0148922	2.03425e-08	0.00548305	0.0218527	5.63204e-05	0.019001	0.126601	4.56784e-07	3.24286e-06	0.246142	0.018781
pyridoxal	0.30203	0.00917906	0.0372563	0.0463607	0.0499732	0.345927	0.00452042	0.00231339	0.00251228	0.000257926	5.46135e-05	6.51064e-06
pyridoxine	0.117473	0.216053	0.259067	0.0505266	0.23588	0.0380625	0.134637	0.0109028	0.237913	0.00351379	0.00286178	0.00147856
glyceraldehyde 3-phosphate	0.219061	0.15593	3.7702e-08	0.000917298	0.127748	0.345719	0.0404991	0.0763986	0.281413	0.0821966	0.361554	1.06911e-05
glycerone phosphate	0.219061	0.15593	3.7702e-08	0.000917298	0.127748	0.345719	0.0404991	0.0763986	0.281413	0.0821966	0.361554	1.06911e-05
sn-glycerol 3-phosphate	6.21912e-15	0.0418631	3.86006e-12	9.56425e-10	0.0127551	0.00265571	9.03401e-06	0.00025793	0.322273	7.59698e-05	0.355555	0.165827
decanoate	0.303681	0.0188032	0.0664777	4.3237e-05	0.324968	0.0469307	0.00417143	0.0874554	0.193609	0.163479	3.36376e-07	0.00982615
2-acetamido-5-oxopentanoate	1.11172e-05	0.00195164	6.49975e-19	3.40425e-25	0.277793	1.8287e-05	0.00673417	0.001141	0.0694778	2.15908e-06	0.00152506	1.06215e-06
cis-aconitate(3-)	3.21011e-06	0.126674	2.14568e-12	0.00311134	0.114536	0.102546	0.285572	0.000875374	0.0049253	0.168806	0.0726419	0.00101501
trans-aconitate(3-)	3.21011e-06	0.126674	2.14568e-12	0.00311134	0.114536	0.102546	0.285572	0.000875374	0.0049253	0.168806	0.0726419	0.00101501
n(2)-acetyl-l-ornithine	0.00120994	1.31149e-06	5.42881e-21	7.18014e-22	0.0462003	0.00119663	0.00513316	0.000446579	0.0106678	0.0439102	7.01145e-06	1.66258e-08
l-arginine	2.47128e-05	0.217759	3.88195e-19	0.000892123	0.20383	0.0437569	0.340221	0.00224443	0.342449	0.279384	0.280272	0.000170989
l-citrulline	7.46729e-07	2.00307e-14	2.85227e-67	2.31256e-50	3.24838e-09	2.57088e-08	2.51493e-08	4.83101e-10	8.04042e-08	2.69471e-07	2.79012e-11	1.09197e-12
(2r,3s)-3-isopropylmalate(2-)	0.0122486	0.174227	0.000842291	0.300453	0.0346169	0.221976	0.338593	0.121835	0.0243738	0.325831	0.00688218	0.123475
2-isopropylmalate(2-)	0.0122486	0.174227	0.000842291	0.300453	0.0346169	0.221976	0.338593	0.121835	0.0243738	0.325831	0.00688218	0.123475
diphosphate	0.116442	0.127247	0.0006319	9.36584e-05	0.0424582	0.320579	0.145215	0.00161243	0.0223609	0.195593	0.00894203	2.0928e-08
3-(4-hydroxyphenyl)pyruvate	0.00364686	0.00410761	8.38706e-18	8.83697e-07	0.0450567	6.05118e-07	0.00535774	7.66543e-07	0.000113236	0.0014654	0.0369217	0.00178351
d-fructose	0.321441	0.339085	1.80708e-06	0.0735536	0.00163818	0.2216	0.0678509	0.00896752	0.335951	0.0604093	0.212495	5.84184e-16
d-galactose	0.321441	0.339085	1.80708e-06	0.0735536	0.00163818	0.2216	0.0678509	0.00896752	0.335951	0.0604093	0.212495	5.84184e-16
d-glucose	0.321441	0.339085	1.80708e-06	0.0735536	0.00163818	0.2216	0.0678509	0.00896752	0.335951	0.0604093	0.212495	5.84184e-16
d-mannose	0.321441	0.339085	1.80708e-06	0.0735536	0.00163818	0.2216	0.0678509	0.00896752	0.335951	0.0604093	0.212495	5.84184e-16
l-sorbose	0.321441	0.339085	1.80708e-06	0.0735536	0.00163818	0.2216	0.0678509	0.00896752	0.335951	0.0604093	0.212495	5.84184e-16
myo-inositol	0.321441	0.339085	1.80708e-06	0.0735536	0.00163818	0.2216	0.0678509	0.00896752	0.335951	0.0604093	0.212495	5.84184e-16
l-tyrosine	0.193292	1.7393e-09	1.1922e-23	3.31601e-16	0.000382039	2.70291e-12	6.14058e-13	4.19618e-05	1.9276e-12	7.95917e-09	3.86523e-05	0.000562755
d-glucitol	1.53816e-08	0.00418132	8.47134e-25	3.38167e-13	0.00136322	4.74021e-09	2.09334e-05	4.17344e-08	5.46224e-10	2.51993e-09	0.0239528	0.0157709
l-glucitol	1.53816e-08	0.00418132	8.47134e-25	3.38167e-13	0.00136322	4.74021e-09	2.09334e-05	4.17344e-08	5.46224e-10	2.51993e-09	0.0239528	0.0157709
3-phosphonatooxypyruvate(3-)	0.00695484	0.0434791	2.41136e-14	7.12577e-18	0.0174483	0.000962411	0.0388963	0.0213703	0.000426471	1.18204e-08	0.369415	7.82683e-06
2-hydroxy-3-oxobutyl phosphate	0.106845	0.083665	0.311645	6.68803e-05	0.0504321	0.270537	0.140032	0.0648814	0.144362	0.0138065	0.0168595	0.00130925
o-phospho-l-serine	0.0995658	0.0746123	1.90651e-08	4.96478e-10	0.211752	0.160921	0.268092	0.201617	0.0699464	0.0971817	0.0867971	0.00435762
2-phospho-d-glyceric acid	0.00441558	0.138869	7.5361e-09	5.51827e-08	0.0875406	0.0357027	0.105827	0.00992342	0.0315212	0.0178217	0.0469165	0.0175952
3-phospho-d-glyceric acid	0.00441558	0.138869	7.5361e-09	5.51827e-08	0.0875406	0.0357027	0.105827	0.00992342	0.0315212	0.0178217	0.0469165	0.0175952
(2e)-3-(methoxycarbonyl)pent-2-enedioic acid	0.00797868	7.66772e-08	3.54678e-06	8.3023e-17	0.135035	0.0123002	0.0534881	0.0425844	0.242407	0.000596299	7.51228e-08	1.56322e-09
but-1-ene-1,2,4-tricarboxylic acid	0.00797868	7.66772e-08	3.54678e-06	8.3023e-17	0.135035	0.0123002	0.0534881	0.0425844	0.242407	0.000596299	7.51228e-08	1.56322e-09
n-acetyl-l-glutamate(2-)	4.71047e-08	2.05075e-12	2.1944e-57	6.31339e-49	1.07056e-05	1.80265e-08	3.98343e-07	2.6932e-11	3.28907e-06	1.89375e-05	2.2565e-07	2.17888e-12
3-hydroxy-2-isopropyl-4-methoxy-4-oxobutanoate	0.217601	0.109085	0.000721723	9.13029e-05	0.185368	0.239745	0.290276	0.323765	0.14106	0.257115	0.00220237	1.62487e-05
citrate(3-)	0.000637629	0.0315587	1.1544e-09	0.0581049	0.0592531	0.151592	0.140679	0.00698039	0.00174094	0.0721907	0.0119783	0.0348474
isocitrate(3-)	0.000637629	0.0315587	1.1544e-09	0.0581049	0.0592531	0.151592	0.140679	0.00698039	0.00174094	0.0721907	0.0119783	0.0348474
laurate	0.126642	0.0956777	0.3474	8.60528e-05	0.130287	0.0242912	0.196886	0.339208	0.211969	0.191644	0.00172869	0.00754236
l-tryptophan	0.161901	0.00815285	7.52108e-21	3.56182e-12	0.0079457	0.000602929	0.0101531	0.000325648	0.00234387	0.00026238	0.00578968	0.134721
(2s,3r)-3-hydroxybutane-1,2,3-tricarboxylic acid	0.000329164	2.02514e-05	0.00605966	5.27987e-24	0.34248	0.0514605	0.0752393	0.0578708	0.167836	0.0167755	6.30474e-06	7.53419e-09
2-methylcitrate(3-)	0.000329164	2.02514e-05	0.00605966	5.27987e-24	0.34248	0.0514605	0.0752393	0.0578708	0.167836	0.0167755	6.30474e-06	7.53419e-09
homocitrate(3-)	0.000329164	2.02514e-05	0.00605966	5.27987e-24	0.34248	0.0514605	0.0752393	0.0578708	0.167836	0.0167755	6.30474e-06	7.53419e-09
homoisocitrate(3-)	0.000329164	2.02514e-05	0.00605966	5.27987e-24	0.34248	0.0514605	0.0752393	0.0578708	0.167836	0.0167755	6.30474e-06	7.53419e-09
glycerophosphatidylethanolamine	0.0240804	0.349443	2.77052e-08	0.00853714	0.0777468	0.356284	0.0219167	0.0401165	0.00134811	0.00698531	0.00916451	0.136126
l-gamma-glutamyl-l-alanine	0.000475396	0.0121639	2.80957e-27	3.12984e-09	0.000720956	1.97611e-06	0.00287189	6.36009e-05	1.15047e-05	0.0080151	0.0278235	0.0062139
(r)-pantothenate	0.0497875	0.000241849	1.31706e-14	2.23452e-17	0.0218738	0.0418351	0.0148793	0.170957	0.355724	0.250251	0.00541629	1.00164e-12
l-cystathionine	8.29485e-05	0.0133117	3.96943e-11	2.4871e-23	0.00694473	0.000166009	0.00655407	4.00184e-12	3.46397e-05	1.71554e-06	0.0104905	0.360214
2-deoxyuridine	0.160435	6.22334e-09	1.23104e-06	3.59438e-16	0.286808	0.0441822	0.00393112	6.1994e-05	0.231093	0.0600921	7.92461e-06	1.07347e-05
myristate	0.343335	0.193969	0.169826	1.50782e-05	0.0358022	0.151171	0.327957	0.272865	0.0266338	0.227671	0.0823535	0.00345949
alpha-d-ribose 1-phosphate	0.297819	0.333279	0.000254662	0.00855832	0.0669249	0.372029	0.362464	0.0778019	0.0441794	0.172091	0.0650981	1.31169e-07
alpha-d-ribose 5-phosphate	0.297819	0.333279	0.000254662	0.00855832	0.0669249	0.372029	0.362464	0.0778019	0.0441794	0.172091	0.0650981	1.31169e-07
d-ribulose 5-phosphate	0.297819	0.333279	0.000254662	0.00855832	0.0669249	0.372029	0.362464	0.0778019	0.0441794	0.172091	0.0650981	1.31169e-07
d-xylulose 5-phosphate	0.297819	0.333279	0.000254662	0.00855832	0.0669249	0.372029	0.362464	0.0778019	0.0441794	0.172091	0.0650981	1.31169e-07
cytidine	0.0315196	0.0957043	4.81997e-13	0.000156724	0.156689	0.00250356	0.0359838	1.5433e-06	0.000381062	0.000181375	0.00763116	0.315816
uridine	1.70322e-08	2.52416e-05	6.50012e-28	0.000951279	6.35694e-07	1.76448e-10	4.75089e-10	7.91777e-08	1.18758e-09	4.89494e-12	0.000928551	0.00169944
biotin	0.0146639	0.0349384	1.81319e-14	3.27999e-07	0.0343259	0.0405409	0.0289275	1.39133e-06	0.000175129	0.00195488	0.0880864	0.0191936
pyridoxal 5-phosphate	0.000483299	0.163358	2.28324e-11	0.000341902	0.0258161	7.40046e-05	0.00160795	5.6826e-07	4.15964e-05	0.0002741	0.139019	0.068028
l-gamma-glutamyl-l-cysteine	0.0221324	0.0248969	3.22081e-19	3.83895e-05	0.0170258	0.00247339	0.0107046	0.211342	0.00021294	0.0131659	0.0717275	0.178455
palmitoleate	0.198055	0.0122555	0.117127	1.80817e-09	0.138449	0.0199094	0.0559698	0.268476	0.0697571	0.145548	6.7528e-06	0.00891929
2-hydroxyhexadecanal	0.0368802	0.174618	0.256151	0.000781784	0.0139973	0.202747	0.0612559	0.00161584	0.00375749	0.0417709	0.082858	0.00285965
palmitate	0.0368802	0.174618	0.256151	0.000781784	0.0139973	0.202747	0.0612559	0.00161584	0.00375749	0.0417709	0.082858	0.00285965
sn-glycero-3-phosphocholine	0.0840256	3.85766e-15	8.88533e-12	1.34784e-22	0.0592121	0.000798145	1.61804e-05	1.0301e-05	0.0239781	0.00498677	3.01297e-06	1.61617e-07
1d-myo-inositol 1-phosphate	0.00352206	0.086402	2.90929e-06	0.000837004	0.0368428	0.14119	0.292942	0.000846216	0.0943647	0.0214648	0.110039	0.00158631
1d-myo-inositol 3-phosphate	0.00352206	0.086402	2.90929e-06	0.000837004	0.0368428	0.14119	0.292942	0.000846216	0.0943647	0.0214648	0.110039	0.00158631
aldehydo-d-glucose 6-phosphate	0.00352206	0.086402	2.90929e-06	0.000837004	0.0368428	0.14119	0.292942	0.000846216	0.0943647	0.0214648	0.110039	0.00158631
alpha-d-galactose 1-phosphate	0.00352206	0.086402	2.90929e-06	0.000837004	0.0368428	0.14119	0.292942	0.000846216	0.0943647	0.0214648	0.110039	0.00158631
beta-d-glucose 6-phosphate	0.00352206	0.086402	2.90929e-06	0.000837004	0.0368428	0.14119	0.292942	0.000846216	0.0943647	0.0214648	0.110039	0.00158631
d-fructose 1-phosphate	0.00352206	0.086402	2.90929e-06	0.000837004	0.0368428	0.14119	0.292942	0.000846216	0.0943647	0.0214648	0.110039	0.00158631
d-fructose 6-phosphate	0.00352206	0.086402	2.90929e-06	0.000837004	0.0368428	0.14119	0.292942	0.000846216	0.0943647	0.0214648	0.110039	0.00158631
d-glucose 1-phosphate	0.00352206	0.086402	2.90929e-06	0.000837004	0.0368428	0.14119	0.292942	0.000846216	0.0943647	0.0214648	0.110039	0.00158631
d-mannose 1-phosphate	0.00352206	0.086402	2.90929e-06	0.000837004	0.0368428	0.14119	0.292942	0.000846216	0.0943647	0.0214648	0.110039	0.00158631
d-mannose 6-phosphate	0.00352206	0.086402	2.90929e-06	0.000837004	0.0368428	0.14119	0.292942	0.000846216	0.0943647	0.0214648	0.110039	0.00158631
thiamine(1+)	0.0967943	0.0348386	0.0013643	7.61979e-07	0.00247381	0.26404	0.366486	2.80108e-07	0.000106072	0.00739966	0.00151387	0.228752
2-deoxyguanosine	0.0464615	0.328168	0.00451917	0.0135642	0.364813	0.0491583	0.15842	0.170748	0.0519628	0.242909	0.253002	0.00609949
adenosine	0.0464615	0.328168	0.00451917	0.0135642	0.364813	0.0491583	0.15842	0.170748	0.0519628	0.242909	0.253002	0.00609949
inosine	0.00404767	0.220926	5.76222e-14	0.298456	0.286458	0.00100784	0.0358219	0.00487126	0.000203729	0.00135515	0.183466	0.00195894
6-phospho-d-gluconate	0.0164819	0.261686	3.15343e-05	0.00310097	0.0086656	0.10164	0.258908	5.72339e-05	0.01548	0.342066	0.222914	0.313818
l-saccharopine	0.130882	0.00545004	0.138716	4.90505e-10	0.14475	0.284258	0.348753	0.137042	0.035792	0.0279312	6.54515e-06	2.31805e-08
linoleic acid	0.106525	0.0762664	0.0451215	0.130484	0.221382	0.134047	0.155868	0.346146	0.106768	0.128394	0.21388	0.0625185
oleate	0.207105	0.0828028	0.00215678	6.25135e-07	0.12609	0.0904877	0.263834	0.189415	0.0104841	0.317507	0.00146993	0.0427181
guanosine	NaN	0.0376487	0.256174	0.355613	0.190892	0.140832	0.135775	0.151875	0.0527588	NaN	0.105929	0.000252603
stearate	0.107902	0.0487921	0.35072	0.000138807	0.0221027	0.275456	0.00627146	0.0023005	0.0117301	0.0606311	0.000759193	0.00121993
sedoheptulose 7-phosphate	0.0564449	0.00169951	1.73808e-07	2.00942e-05	0.324929	0.00444953	0.245284	0.00565221	0.0552082	0.0114259	0.000654046	2.21194e-08
(n(omega)-l-arginino)succinic acid	0.0817745	4.76269e-06	4.75338e-34	3.91879e-17	0.0143635	0.00217661	0.00408288	6.47853e-05	0.0301768	8.25813e-05	5.19266e-05	1.84628e-16
dcmp	0.00145375	0.00574787	5.26695e-23	0.0150176	0.0214709	5.45683e-06	3.70261e-05	1.10299e-08	7.88146e-06	0.000133989	0.00664703	0.0371179
glutathione	0.000936593	0.0660536	6.71477e-15	6.07413e-06	0.00210589	0.00828618	0.0309492	0.0139143	9.20671e-05	6.29386e-05	0.310759	0.261447
n(2)-formyl-n(1)-(5-phospho-d-ribosyl)glycinamide	0.367789	0.0242471	0.000294547	5.34263e-14	0.360439	0.184291	0.256041	0.0648249	0.355714	0.00874949	0.016883	4.54981e-10
phytosphingosine	0.0199103	0.124151	0.106767	0.0650272	0.0875189	0.00560437	0.348768	0.331622	0.303054	0.00331169	0.0584047	0.0079155
dtmp	0.239976	0.027646	0.00344262	0.00799761	0.145005	0.00985668	0.00104888	0.00258745	0.00106334	0.0129325	0.16942	3.00527e-07
cmp	0.184589	0.120578	0.00766543	0.00133495	0.0776228	0.099336	0.0441536	0.0969157	0.0223895	0.00187216	1.85436e-09	0.00052076
pseudouridine 5-phosphate	0.120029	0.207557	9.76691e-05	0.00182404	0.120565	0.184193	0.0460093	0.0197885	0.0071719	0.000736584	4.36275e-05	0.000679992
ump	0.120029	0.207557	9.76691e-05	0.00182404	0.120565	0.184193	0.0460093	0.0197885	0.0071719	0.000736584	4.36275e-05	0.000679992
3,5-cyclic imp	0.346079	0.0165351	0.361857	0.00864825	0.276866	0.133351	0.0411637	0.00323768	0.000704194	0.0396777	3.68758e-05	0.223946
7,8-dihydroneopterin 3-phosphate	0.0694482	0.107929	4.76485e-09	3.74551e-11	0.0442044	0.229853	0.290661	0.24968	0.0366672	0.28443	0.00335183	0.000303024
5-amino-1-(5-phospho-d-ribosyl)imidazole-4-carboxamide	0.131093	0.0379306	4.14343e-16	1.17056e-06	0.300059	0.294208	0.365069	0.36971	0.168041	0.0106403	2.4281e-05	1.28715e-12
1d-myo-inositol 4,5-bisphosphate	0.00588407	0.188544	3.73207e-07	0.111579	0.00802493	0.321157	0.0695993	0.0151957	0.295157	0.000211626	0.0659339	5.43415e-06
beta-d-fructofuranose 2,6-bisphosphate	0.00588407	0.188544	3.73207e-07	0.111579	0.00802493	0.321157	0.0695993	0.0151957	0.295157	0.000211626	0.0659339	5.43415e-06
d-fructose 1,6-bisphosphate	0.00588407	0.188544	3.73207e-07	0.111579	0.00802493	0.321157	0.0695993	0.0151957	0.295157	0.000211626	0.0659339	5.43415e-06
alpha,alpha-trehalose	4.27096e-06	4.5199e-05	1.4983e-13	9.35466e-12	0.00093105	2.04963e-12	0.00101142	1.30321e-09	2.27233e-07	1.33756e-10	0.00174956	0.000533595
maltose	4.27096e-06	4.5199e-05	1.4983e-13	9.35466e-12	0.00093105	2.04963e-12	0.00101142	1.30321e-09	2.27233e-07	1.33756e-10	0.00174956	0.000533595
melibiose	4.27096e-06	4.5199e-05	1.4983e-13	9.35466e-12	0.00093105	2.04963e-12	0.00101142	1.30321e-09	2.27233e-07	1.33756e-10	0.00174956	0.000533595
sucrose	4.27096e-06	4.5199e-05	1.4983e-13	9.35466e-12	0.00093105	2.04963e-12	0.00101142	1.30321e-09	2.27233e-07	1.33756e-10	0.00174956	0.000533595
adenosine 2-phosphate	0.287711	0.0547093	0.175498	4.55424e-06	0.32951	0.179484	0.177073	0.326912	0.000339614	0.0022137	2.54521e-06	1.63735e-05
amp	0.287711	0.0547093	0.175498	4.55424e-06	0.32951	0.179484	0.177073	0.326912	0.000339614	0.0022137	2.54521e-06	1.63735e-05
dgmp	0.287711	0.0547093	0.175498	4.55424e-06	0.32951	0.179484	0.177073	0.326912	0.000339614	0.0022137	2.54521e-06	1.63735e-05
imp	0.195973	0.00230994	2.66453e-06	1.44378e-10	0.101408	0.00993625	0.0675514	0.13479	0.0248269	0.160264	0.00273772	2.23838e-10
gmp	0.349264	0.0308559	0.202373	2.31436e-07	0.0878198	0.209953	0.212749	0.342735	0.0395557	0.00391344	1.41598e-05	0.000474644
lignocerate	0.249091	0.0711985	0.0313419	0.000421455	0.00564783	0.0531575	0.335318	0.218021	0.0042438	0.11061	0.111582	0.000387151
sedoheptulose 1,7-bisphosphate	0.126635	0.0527975	0.12847	3.75787e-05	0.0214901	0.302572	0.103417	0.00370832	0.0266553	0.0276524	0.00182478	6.59741e-05
sphinganine 1-phosphate	0.361312	0.0231272	0.325023	0.00332255	0.368811	0.00317309	0.0845766	0.00269234	0.338141	3.85043e-05	1.51427e-05	4.40834e-05
2-trans,6-trans-farnesyl diphosphate	0.0206575	0.0421219	4.54359e-12	1.1683e-08	0.0230664	0.017345	0.00113787	8.02741e-05	0.000579082	0.00216062	0.0335344	0.109686
farnesyl diphosphate	0.0206575	0.0421219	4.54359e-12	1.1683e-08	0.0230664	0.017345	0.00113787	8.02741e-05	0.000579082	0.00216062	0.0335344	0.109686
s-adenosyl-l-homocysteine	0.00930968	0.286634	0.00209492	0.368223	0.369719	0.0305895	0.0811414	0.0127995	0.00192805	0.00114098	0.0420101	0.0011475
cerotate	0.330954	0.298761	3.10059e-07	1.32148e-06	0.0501228	0.128832	0.00918927	0.165239	0.000334983	0.110659	0.294647	4.62255e-15
cerotic acid	0.330954	0.298761	3.10059e-07	1.32148e-06	0.0501228	0.128832	0.00918927	0.165239	0.000334983	0.110659	0.294647	4.62255e-15
n-[(r)-4-phosphonopantothenoyl]-l-cysteine	0.244767	0.294473	0.215381	1.50866e-05	0.123098	0.00606736	0.332664	0.0760671	0.0145003	0.224971	0.113	0.22244
cdp	0.0143213	0.27567	6.19722e-09	1.22926e-05	0.0625797	0.0994306	0.0323088	0.0204795	1.07287e-05	0.030349	0.200093	0.195565
udp	0.0134745	0.0232363	2.14801e-12	0.00101749	0.0189723	0.0090204	0.0104401	1.07318e-05	5.74406e-12	0.00126849	0.169615	0.170187
alpha,alpha-trehalose 6-phosphate	0.00195943	0.00844572	1.55401e-06	2.07732e-16	0.00927334	0.000100329	0.0042155	0.00298002	1.95609e-05	6.30687e-05	0.147617	0.158825
thiamine(1+) diphosphate(1-)	0.156809	0.00730234	0.0063351	0.0614735	0.188481	0.125775	0.192853	0.0854926	0.043669	0.0535941	0.00900748	0.101825
adenosine 3,5-bismonophosphate	0.191326	0.0792643	5.89022e-06	0.319822	0.0145951	0.0555009	0.311578	0.321456	0.000249296	0.19521	0.140946	0.0293383
adp	0.191326	0.0792643	5.89022e-06	0.319822	0.0145951	0.0555009	0.311578	0.321456	0.000249296	0.19521	0.140946	0.0293383
dgdp	0.191326	0.0792643	5.89022e-06	0.319822	0.0145951	0.0555009	0.311578	0.321456	0.000249296	0.19521	0.140946	0.0293383
zymosterol intermediate 1c	0.205568	2.38015e-06	1.42338e-11	7.59952e-15	0.228471	0.000478583	0.00279815	0.0498988	0.138608	0.00197394	4.24065e-05	2.10709e-11
4beta-methylzymosterol-4alpha-carboxylic acid	0.133484	0.000316572	6.3047e-15	8.13093e-15	0.0608158	0.0128406	0.0106045	0.130518	0.363559	0.0392876	1.20246e-06	5.82715e-09
gdp	0.0763054	0.0140228	1.66019e-07	0.0105734	0.0848444	0.35023	0.128534	0.363266	0.000221916	0.0895245	0.0305328	0.00376145
ctp	0.111646	0.0388569	1.32862e-06	0.0707512	0.031598	0.0348676	0.0465652	0.150018	0.00230775	0.0352391	0.177734	0.011518
utp	0.249227	0.0109429	2.97282e-18	3.11689e-08	2.3921e-05	0.0130855	0.0647511	0.00369854	7.46545e-05	0.331596	9.34929e-06	9.85873e-05
cdp-choline	NaN	NaN	0.230661	NaN	NaN	NaN	NaN	NaN	NaN	NaN	NaN	NaN
atp	0.0907533	0.364829	0.0132485	0.00191105	0.000113399	0.0153065	0.259814	0.29126	0.128552	0.00309346	0.000740767	0.00136803
dgtp	0.0907533	0.364829	0.0132485	0.00191105	0.000113399	0.0153065	0.259814	0.29126	0.128552	0.00309346	0.000740767	0.00136803
gtp	0.364701	0.36859	0.293651	0.156577	0.00344661	0.0543643	0.219711	0.0403153	0.184749	0.0485803	0.0422859	0.00271141
1-(5-phosphoribosyl)-5-amp	0.13529	0.302741	0.159522	0.00363256	0.0959228	0.271016	0.316061	1.27926e-05	0.167008	0.18205	0.110487	1.05141e-07
adp-ribose	0.13529	0.302741	0.159522	0.00363256	0.0959228	0.271016	0.316061	1.27926e-05	0.167008	0.18205	0.110487	1.05141e-07
udp-d-galactose	0.0014096	0.0192049	1.53814e-17	2.72842e-09	0.00729206	0.00239672	0.000277508	3.64206e-07	0.000110638	0.000360307	0.107297	0.0129879
udp-d-glucose	0.0014096	0.0192049	1.53814e-17	2.72842e-09	0.00729206	0.00239672	0.000277508	3.64206e-07	0.000110638	0.000360307	0.107297	0.0129879
ubiquinol-6	0.0459617	0.0428679	6.11502e-09	0.0321307	0.0160078	0.26456	0.173304	0.0409139	0.000323252	1.69946e-05	0.000474438	0.271131
gdp-alpha-d-mannose	0.0273635	0.109083	1.62801e-15	0.0727563	0.0803768	0.123171	0.260799	2.40364e-07	0.0452875	0.190881	0.067201	2.56909e-05
udp-n-acetyl-alpha-d-glucosamine	0.00229917	0.000379767	1.69103e-15	4.86362e-11	0.00609875	8.3004e-05	0.000698902	1.46376e-06	7.21171e-05	4.73466e-05	0.0277478	0.357363
nad(+)	0.0230887	0.0446572	0.105569	0.0191648	0.0424721	0.209566	0.0300254	0.000399745	0.00210009	0.0293392	0.000596683	0.000210582
nadh	0.0230887	0.0446572	0.105569	0.0191648	0.0424721	0.209566	0.0300254	0.000399745	0.00210009	0.0293392	0.000596683	0.000210582
acetyl-coa	0.0134415	0.177733	0.121043	0.333901	0.00373658	0.063992	0.332961	0.0101597	0.0137148	0.345932	0.0171544	4.37455e-05

## Sheet: Dobson annot pyr_NH4+ batch 1
CORRECTED P-VALUE	Crz1 OUT	Cys3 OUT	Gln3 site1 OUT	Gln3 site2 OUT	Gpd1 OUT	Gpd2 OUT	Gut1 OUT	Lys20 OUT	Nbp2 OUT	Pbs2 OUT	Pbs2 IN	Pfk1 OUT	Pfk2 OUT	Put3 OUT	Smp1 OUT	Ste50 OUT	Str3 OUT	Thr4 OUT	Tkl1 OUT	Yap4 OUT	Zwf1 OUT	wildtype
aminoacetaldehyde	0.375191	0.442927	0.127958	0.586788	0.569025	0.422511	0.554617	0.480792	0.247631	0.390488	0.000651326	0.0887049	0.153605	0.295294	0.499228	0.231541	0.270585	0.133343	0.366398	0.501403	0.0959305	0.302935
acetate	0.0176231	0.14522	0.300417	0.295674	0.262054	0.138037	0.515129	0.335449	0.494944	0.118501	0.205164	0.52738	0.327863	0.293784	0.00244262	0.0702819	0.212535	0.00324723	0.0405942	0.525729	0.170344	0.0022851
glycolaldehyde	0.0176231	0.14522	0.300417	0.295674	0.262054	0.138037	0.515129	0.335449	0.494944	0.118501	0.205164	0.52738	0.327863	0.293784	0.00244262	0.0702819	0.212535	0.00324723	0.0405942	0.525729	0.170344	0.0022851
urea	0.290364	0.215017	0.346911	0.358794	0.348815	0.419485	0.195831	0.385395	0.0827743	0.319959	0.173589	0.501492	0.426042	0.227903	0.11987	0.0772864	0.00453767	3.11592e-05	0.0112336	0.50247	0.188331	0.000149815
bicarbonate	0.12495	0.528639	0.42678	0.569397	0.584643	0.0657422	0.522929	0.185795	0.247922	0.112254	0.298041	0.395699	0.346282	0.0308516	0.33499	0.586789	0.416624	0.523763	0.461865	0.58406	0.389814	0.149708
methylglyoxal	0.421902	0.56161	0.523198	0.578744	0.328954	0.156538	0.4842	0.549889	0.56181	0.455602	0.00669102	0.287695	0.477574	0.29389	0.126022	0.420644	0.505964	0.336159	0.583016	0.494662	0.583577	0.529653
isobutyraldehyde	0.552319	0.589649	0.321638	0.553108	0.495208	0.543684	0.548177	0.449966	0.560589	0.517565	0.264083	0.036907	0.413553	0.572265	0.561547	0.343768	0.558024	0.200015	0.523721	0.482047	0.45086	0.544704
3-aminopropanal	0.29498	0.516523	0.134441	0.0934028	0.559778	0.239405	0.491621	0.342464	0.475036	0.397643	0.0225401	0.412356	0.559845	0.528799	0.44399	0.338116	0.475639	0.543283	0.286026	0.576254	0.506916	0.270493
aminoacetone	0.29498	0.516523	0.134441	0.0934028	0.559778	0.239405	0.491621	0.342464	0.475036	0.397643	0.0225401	0.412356	0.559845	0.528799	0.44399	0.338116	0.475639	0.543283	0.286026	0.576254	0.506916	0.270493
glyoxylate	0.531871	0.298217	0.437138	0.45009	0.545737	0.398662	0.28606	0.503894	0.0274717	0.238008	0.370357	0.0642859	0.35568	0.412663	0.379864	0.507799	0.266898	0.295281	0.562232	0.303625	0.344614	0.0155514
(s)-lactaldehyde	0.0255285	0.339359	0.434816	0.126426	0.409764	0.229124	0.178882	0.0170137	0.451984	0.129892	0.0053798	0.137547	0.267951	0.222485	0.188824	0.51633	0.396739	0.217897	0.538294	0.578538	0.532853	0.204798
glycine	0.235143	0.480541	0.528497	0.358496	0.0256432	0.566752	0.588881	0.562124	0.531668	0.152052	1.62984e-05	0.31466	0.0427514	0.0727177	0.154061	0.328327	0.422274	0.585509	0.281656	0.419662	0.398463	0.461243
pyruvate	0.575155	0.071164	0.226063	0.432777	0.159169	0.438394	0.0844995	0.535475	0.519054	0.163287	0.000506506	0.381881	0.498505	0.453016	0.388936	0.253406	0.0487592	0.273363	0.0412238	0.369516	0.472655	1.67173e-07
(r)-acetoin	0.0390041	0.0913174	0.260943	0.459788	0.490941	0.517976	0.420473	0.46471	0.351736	0.148544	0.0354939	0.501997	0.546202	0.589804	0.211821	0.478804	0.560015	0.46241	0.545606	0.053031	0.404055	3.82272e-05
ethyl acetate	0.0390041	0.0913174	0.260943	0.459788	0.490941	0.517976	0.420473	0.46471	0.351736	0.148544	0.0354939	0.501997	0.546202	0.589804	0.211821	0.478804	0.560015	0.46241	0.545606	0.053031	0.404055	3.82272e-05
beta-alanine	0.146586	0.184809	0.00522258	0.20932	0.126002	0.14377	0.368167	0.367162	0.272727	0.349308	0.135306	0.373339	0.0676892	0.0199175	0.334424	0.367022	0.592914	0.591061	0.00094607	0.197011	0.454113	0.397866
l-alanine	0.146586	0.184809	0.00522258	0.20932	0.126002	0.14377	0.368167	0.367162	0.272727	0.349308	0.135306	0.373339	0.0676892	0.0199175	0.334424	0.367022	0.592914	0.591061	0.00094607	0.197011	0.454113	0.397866
(r)-lactate	0.0774741	0.361362	0.377941	0.479855	0.50033	0.298596	0.522528	0.397191	0.0677561	0.132895	0.0143426	0.474761	0.298922	0.196684	0.254392	0.188457	0.433969	0.5933	0.5118	0.142303	0.49845	0.588358
(s)-lactate	0.0774741	0.361362	0.377941	0.479855	0.50033	0.298596	0.522528	0.397191	0.0677561	0.132895	0.0143426	0.474761	0.298922	0.196684	0.254392	0.188457	0.433969	0.5933	0.5118	0.142303	0.49845	0.588358
d-glyceraldehyde	0.0774741	0.361362	0.377941	0.479855	0.50033	0.298596	0.522528	0.397191	0.0677561	0.132895	0.0143426	0.474761	0.298922	0.196684	0.254392	0.188457	0.433969	0.5933	0.5118	0.142303	0.49845	0.588358
glycerone	0.0774741	0.361362	0.377941	0.479855	0.50033	0.298596	0.522528	0.397191	0.0677561	0.132895	0.0143426	0.474761	0.298922	0.196684	0.254392	0.188457	0.433969	0.5933	0.5118	0.142303	0.49845	0.588358
glycerol	0.36932	0.248689	0.0628187	0.334698	0.415537	0.398517	0.514782	0.503104	0.532996	0.106096	0.0499817	0.545567	0.305479	0.440247	0.147464	0.505954	0.531199	0.0333578	0.287314	0.357073	0.429913	0.115193
sulphate	0.417451	0.0199175	0.555715	0.0740416	0.188413	0.553601	0.373912	0.54979	0.477575	0.277621	0.376193	0.127626	0.223586	0.343434	0.385316	0.375196	0.176678	0.436809	0.104798	0.56509	0.29532	0.370043
phosphate	0.175035	0.495935	0.594277	0.080873	0.315617	0.581473	0.30617	0.450239	0.118504	0.271981	0.00884639	0.355621	0.381417	0.576084	0.47433	0.255532	0.525486	0.565767	0.0204787	0.429565	0.211182	0.00013849
2-oxobutanoate	0.438147	0.273911	0.589049	0.0979733	0.53153	0.203775	0.586691	0.576363	0.454303	0.109654	0.000257767	0.347725	0.272855	0.192043	0.357678	0.53968	0.590723	0.529143	0.566827	0.560494	0.360554	0.406386
succinic semialdehyde	0.438147	0.273911	0.589049	0.0979733	0.53153	0.203775	0.586691	0.576363	0.454303	0.109654	0.000257767	0.347725	0.272855	0.192043	0.357678	0.53968	0.590723	0.529143	0.566827	0.560494	0.360554	0.406386
gamma-aminobutyrate	0.515789	0.0302344	0.162103	0.470694	0.314577	0.182452	0.186841	0.125164	0.147846	0.0830015	0.0386357	0.435208	0.283454	0.00166794	0.268927	0.511509	0.526796	0.366305	0.17274	0.0736727	0.362964	2.94935e-05
l-serine	0.563544	0.500015	0.571006	0.521051	0.111454	0.0807267	0.0161136	0.550365	0.574331	0.159712	0.000973247	0.161772	0.563207	0.524247	0.497495	0.507459	0.57144	0.367961	0.430028	0.44525	0.125761	0.15056
cytosine	0.572824	0.143263	0.460235	0.210137	0.471299	0.532386	0.369811	0.283592	0.265527	0.464067	0.367297	0.303188	0.348616	0.189044	0.19361	0.322135	0.243227	0.135303	0.46871	0.580498	0.504572	0.102896
uracil	0.486443	0.202478	0.477445	0.240406	0.456197	0.330681	0.570324	0.485428	0.423847	0.0765226	1.37489e-07	0.465597	0.458935	0.269486	0.521079	0.389685	0.138885	0.347156	0.44643	0.0973135	0.390512	0.00019729
1-pyrroline-5-carboxylate	0.586181	0.453773	0.30307	0.547882	0.494712	0.256437	0.411762	0.494878	0.509051	0.145357	0.00148245	0.504196	0.450434	0.184131	0.439245	0.466638	0.576214	0.593173	0.189926	0.221053	0.475119	0.4281
l-proline	0.115307	0.592953	0.260891	0.0155613	0.217946	1.15425e-06	0.135832	0.103294	0.568437	0.00076147	7.4743e-17	0.0244796	0.221326	0.0650078	0.00221879	0.392413	0.0524615	0.0122279	0.110577	0.0796775	0.000101076	0.00498534
fumarate(2-)	0.391306	0.313137	0.484544	0.485933	0.4847	0.392668	0.436249	0.572043	0.211329	0.413966	1.05848e-10	0.390507	0.183314	0.0724987	0.396576	0.34981	0.431024	0.405161	0.510519	0.133735	0.0711554	0.132947
3-methyl-2-oxobutanoate	0.554145	0.27631	0.528068	0.256843	0.0934393	0.576542	0.52874	0.316423	0.550836	0.446205	2.26608e-06	0.594321	0.54198	0.326196	0.474833	0.118109	0.284487	0.542469	0.53934	0.277245	0.490781	0.000705693
isobutyl acetate	0.571201	0.234867	0.356903	0.483885	0.256491	0.357212	0.394142	0.546196	0.164788	0.273096	0.0626188	0.00797574	0.312132	0.240584	0.0369938	0.591467	0.572906	0.222536	0.539072	0.259603	0.444512	0.0360069
l-2-amino-3-oxobutanoate	0.124208	0.467129	0.029211	0.595182	0.212965	0.286057	0.154314	0.283119	0.538595	0.236119	3.86385e-09	0.36322	0.430579	0.142499	0.422944	0.136991	0.42725	0.137068	0.516061	0.093217	0.0967311	0.175019
l-aspartate 4-semialdehyde	0.124208	0.467129	0.029211	0.595182	0.212965	0.286057	0.154314	0.283119	0.538595	0.236119	3.86385e-09	0.36322	0.430579	0.142499	0.422944	0.136991	0.42725	0.137068	0.516061	0.093217	0.0967311	0.175019
l-valine	0.000215347	0.191616	0.302252	0.00163203	0.316567	0.0485152	0.438608	0.408937	0.565727	0.434279	0.573621	0.145986	0.00392243	0.277317	0.279962	0.288862	0.169188	0.238301	0.569657	0.202933	0.42233	0.0158791
succinate(2-)	0.00236051	0.502251	0.175925	0.00859234	0.496324	0.162096	0.0806145	0.375187	0.567994	0.447272	8.28162e-11	0.59088	0.00533786	0.236653	0.229558	0.365863	0.585474	0.0396267	0.00499318	0.581236	0.00234852	0.024758
l-allothreonine	0.495977	0.0442561	0.247689	0.237424	0.276421	0.400028	0.241701	0.291838	0.487886	0.000843414	0.346158	0.463987	0.559928	0.238724	0.404042	0.486619	0.0501218	0.0178882	0.173112	0.523203	0.301268	0.000345761
l-homoserine	0.495977	0.0442561	0.247689	0.237424	0.276421	0.400028	0.241701	0.291838	0.487886	0.000843414	0.346158	0.463987	0.559928	0.238724	0.404042	0.486619	0.0501218	0.0178882	0.173112	0.523203	0.301268	0.000345761
l-threonine	0.495977	0.0442561	0.247689	0.237424	0.276421	0.400028	0.241701	0.291838	0.487886	0.000843414	0.346158	0.463987	0.559928	0.238724	0.404042	0.486619	0.0501218	0.0178882	0.173112	0.523203	0.301268	0.000345761
phenylacetaldehyde	0.295485	0.582415	0.42886	0.300735	0.123486	0.38805	0.290133	0.0989534	0.19434	0.0104048	0.339259	0.234207	0.242353	0.0446656	0.182415	0.397975	0.363336	0.219112	0.00839906	0.502368	0.57949	1.14906e-11
nicotinamide	0.486636	0.161639	0.593752	0.339418	0.485255	0.0105424	0.346216	0.0376776	0.19949	0.10434	0.0148921	0.326747	0.518911	0.527562	0.275335	0.550998	0.251258	0.060641	0.460978	0.326948	0.183997	0.287225
2-phenylethanol	0.549527	0.237902	0.571661	0.0484703	0.476807	0.311573	0.567457	0.403604	0.0287022	0.0222784	2.68437e-05	0.335377	0.0270035	0.40309	0.121714	0.00139515	0.0455022	0.0190183	0.499533	0.450998	0.135884	7.75666e-08
nicotinate	0.368885	0.208691	0.580233	0.255591	0.560653	0.0480056	0.450913	0.435443	0.383334	0.134591	0.274122	0.0969138	0.484611	0.507275	0.588303	0.031972	0.224465	0.278799	0.340785	0.556035	0.42178	0.28982
thymine	0.295008	0.0228217	0.466069	0.357523	0.578893	0.0152496	0.200128	0.214619	0.305832	0.572547	0.0745222	0.271759	0.546664	0.0685038	0.568947	0.34105	0.00673999	0.534497	0.417369	0.20878	0.309509	0.285888
gamma-amino-gamma-cyanobutanoic acid	4.17304e-09	0.144095	0.0150512	1.822e-05	0.549925	0.0046805	0.094817	0.368024	0.277013	0.12926	1.67547e-08	0.440104	0.275064	0.470539	0.157521	0.535482	0.16448	0.00629181	0.548546	0.00258311	0.370865	0.116432
1-pyrroline-3-hydroxy-5-carboxylic acid	0.409482	0.445244	0.403185	0.376398	0.0188515	0.0390792	0.383768	0.128081	0.162565	0.0834498	0.0349735	0.301129	0.370955	0.0163159	0.372253	0.30206	0.316602	0.0994559	0.583131	0.00250204	0.467478	0.000886097
4-acetamidobutanal	0.287969	0.492766	0.225758	0.562491	0.524764	0.224658	0.0293333	0.372243	0.307942	0.160204	1.07675e-12	0.568165	0.0288002	0.0185495	0.558994	0.0467416	0.540595	0.559837	0.273356	0.166326	0.506595	0.240772
itaconate(2-)	0.145073	0.0585473	0.0478716	0.073699	0.301913	0.258365	0.250329	0.0390946	0.00278798	0.00105626	1.18452e-06	0.154304	0.462947	0.126552	0.585569	0.00591839	0.126516	0.590028	0.185048	0.0609827	0.430128	0.583578
(s)-3-methyl-2-oxopentanoate	0.0779203	0.39395	0.0912263	0.118731	0.362184	0.492582	0.569862	0.51918	0.591911	0.288263	5.37226e-08	0.370045	0.0839049	0.594052	0.490343	0.276767	0.422158	0.075706	0.334891	0.354078	0.0686285	0.35854
4-methyl-2-oxopentanoate	0.0779203	0.39395	0.0912263	0.118731	0.362184	0.492582	0.569862	0.51918	0.591911	0.288263	5.37226e-08	0.370045	0.0839049	0.594052	0.490343	0.276767	0.422158	0.075706	0.334891	0.354078	0.0686285	0.35854
2-methylbutyl acetate	0.0637469	0.287045	0.378921	0.0748806	0.311491	0.138845	0.501411	0.420055	0.58905	0.178256	0.408987	0.530353	0.471918	0.305166	0.202302	0.110003	0.534341	0.585854	0.560624	0.434334	0.483355	0.00150547
isoamylacetate	0.0637469	0.287045	0.378921	0.0748806	0.311491	0.138845	0.501411	0.420055	0.58905	0.178256	0.408987	0.530353	0.471918	0.305166	0.202302	0.110003	0.534341	0.585854	0.560624	0.434334	0.483355	0.00150547
5-aminolevulinate	0.233147	0.336396	0.101391	0.0898883	0.413745	0.416608	0.477532	0.499536	0.265415	0.0531746	0.0928673	0.161101	0.583171	0.000145715	0.142876	0.449628	0.140657	0.563313	0.256285	0.213214	0.38795	3.86502e-06
l-glutamic 5-semialdehyde	0.233147	0.336396	0.101391	0.0898883	0.413745	0.416608	0.477532	0.499536	0.265415	0.0531746	0.0928673	0.161101	0.583171	0.000145715	0.142876	0.449628	0.140657	0.563313	0.256285	0.213214	0.38795	3.86502e-06
trans-4-hydroxy-l-proline	0.233147	0.336396	0.101391	0.0898883	0.413745	0.416608	0.477532	0.499536	0.265415	0.0531746	0.0928673	0.161101	0.583171	0.000145715	0.142876	0.449628	0.140657	0.563313	0.256285	0.213214	0.38795	3.86502e-06
l-isoleucine	0.188969	0.428085	0.348401	0.432212	0.0215102	0.2696	0.152129	0.508693	0.184944	0.0280965	3.68375e-08	0.121151	0.00272347	0.0166626	0.180798	0.566753	0.484716	0.0214421	0.491336	0.452913	0.436373	0.368507
l-leucine	0.188969	0.428085	0.348401	0.432212	0.0215102	0.2696	0.152129	0.508693	0.184944	0.0280965	3.68375e-08	0.121151	0.00272347	0.0166626	0.180798	0.566753	0.484716	0.0214421	0.491336	0.452913	0.436373	0.368507
2-acetyllactic acid	0.554691	0.519425	0.578195	0.170802	0.559873	0.536149	0.314791	0.449408	0.328455	0.540523	0.230826	0.569826	0.429323	0.543661	0.451442	0.216138	0.504823	0.491501	0.296291	0.309598	0.345922	0.368425
l-asparagine	0.0273424	0.16711	0.434821	0.115975	0.0696357	0.0232807	0.125351	0.291418	0.417289	0.378624	7.64475e-05	0.328388	0.429533	0.23009	0.120992	0.269898	0.345647	0.0866169	0.59355	0.151803	0.296918	0.0846776
ornithine	0.54626	0.00489461	0.545999	0.442279	0.269541	0.0179643	0.368155	0.250835	0.141992	0.011009	0.00604809	0.559789	0.590606	0.000978139	0.564728	0.182279	0.555082	0.0885152	0.586553	0.0986762	0.331078	7.17943e-07
l-aspartate	0.0432606	0.534801	0.255155	0.0800179	0.125252	0.225242	0.444624	0.0420963	0.184486	0.00396086	1.05267e-14	0.368882	0.469893	0.00605835	0.276311	0.496374	0.359349	0.136211	0.000468073	0.405409	8.64121e-05	0.00129083
(s)-malate(2-)	0.489475	0.498262	0.0213377	0.0126131	0.247202	0.093153	0.489633	0.482443	0.117873	0.262187	1.85295e-13	0.250361	0.0363755	0.005742	0.016652	0.13301	0.334548	0.502597	0.366469	0.000210907	0.000628997	0.0525201
ureidoglycolic acid	0.250159	0.440696	0.0755216	0.00925791	0.584301	0.404622	0.589951	0.134748	0.00286363	0.067308	1.25037e-14	0.354224	0.384269	0.540522	0.169837	0.517732	0.386101	0.411779	0.554226	0.00222583	0.00119055	0.152163
(r)-2,3-dihydroxy-3-methylbutanoate	0.579836	0.480695	0.248951	0.506244	0.331179	0.575951	0.0215081	0.442392	0.000539594	0.518828	1.64878e-24	0.368041	1.38522e-08	0.00763793	0.170475	0.00273488	0.404918	0.00119077	0.547563	0.00477553	0.379536	0.412874
2-deoxy-d-ribose	0.579836	0.480695	0.248951	0.506244	0.331179	0.575951	0.0215081	0.442392	0.000539594	0.518828	1.64878e-24	0.368041	1.38522e-08	0.00763793	0.170475	0.00273488	0.404918	0.00119077	0.547563	0.00477553	0.379536	0.412874
4-hydroxy-l-threonine	0.306634	0.549793	0.415187	0.566728	0.381602	0.177058	0.0309258	0.463114	0.410298	0.244247	4.90789e-05	0.561273	0.199264	0.291545	0.278785	0.489317	0.38025	0.0454391	0.502677	0.210448	0.0864391	0.168848
adenine	0.306634	0.549793	0.415187	0.566728	0.381602	0.177058	0.0309258	0.463114	0.410298	0.244247	4.90789e-05	0.561273	0.199264	0.291545	0.278785	0.489317	0.38025	0.0454391	0.502677	0.210448	0.0864391	0.168848
hypoxanthine	0.344421	0.594602	0.448071	0.159203	0.187307	0.246688	0.19918	0.465627	0.138333	0.166923	0.000203459	0.590103	0.00673825	0.179211	0.487286	0.450967	0.323012	0.571911	0.442182	0.13167	0.434279	0.352987
phenylacetic acid	0.326636	0.0934091	0.201299	0.00350579	0.431887	0.250839	0.562948	0.321292	0.535049	0.416848	0.211208	0.35488	0.50971	0.317421	0.554665	0.287673	0.204466	0.0515694	0.00501535	0.563268	0.576315	8.95371e-12
4-aminobenzoate	0.0815963	0.467622	0.139541	0.521989	0.234302	0.397241	0.271262	0.0803791	0.574553	0.534466	0.480775	0.143863	0.134995	0.421104	0.107814	0.528682	0.461571	0.330664	0.524305	0.489638	0.440512	0.0972798
anthranilate	0.0815963	0.467622	0.139541	0.521989	0.234302	0.397241	0.271262	0.0803791	0.574553	0.534466	0.480775	0.143863	0.134995	0.421104	0.107814	0.528682	0.461571	0.330664	0.524305	0.489638	0.440512	0.0972798
4-hydroxybenzoate	0.301276	0.243084	0.369509	0.260877	0.218051	0.017177	0.462724	0.538886	0.521395	0.476522	0.436091	0.33177	0.372316	0.500476	0.516198	0.497829	0.241901	0.505678	0.494609	0.00493672	0.172659	0.00346925
carbamoyl phosphate	0.542234	0.572059	0.508632	0.21855	0.333406	0.580596	0.0805102	0.517653	0.411905	0.355135	0.488983	0.474828	0.29721	0.550382	0.537639	0.590306	0.275159	0.236481	0.0798755	0.272785	0.577087	0.481756
o-phosphoethanolamine	0.525209	0.399491	0.473059	0.549098	0.44064	0.347841	0.491143	0.337387	0.1851	0.124675	0.0901038	0.565469	0.376608	0.501849	0.0415832	0.574872	0.183146	0.074379	0.474488	0.528142	0.278399	0.0100763
l-histidinol	0.256861	0.369066	0.150954	0.415358	0.0618889	0.419442	0.228736	0.532256	0.296498	0.488252	3.14013e-08	0.478242	0.129629	0.252155	0.375756	0.0479399	0.289609	0.470399	0.531147	0.565102	0.049604	0.00359687
5-(2-hydroxyethyl)-4-methylthiazole	0.405492	0.358625	0.296838	0.498533	0.502054	0.291699	0.420525	0.211335	0.536588	0.518875	0.0387792	0.336321	0.0454997	0.555306	0.493086	0.345513	0.243073	0.544279	0.465788	0.125631	0.235035	0.0134418
octanoate	0.45411	0.0810424	0.553299	0.59088	0.166132	0.580145	0.384357	0.320988	0.110119	0.447491	0.124959	0.45531	0.386282	0.0356208	0.190732	0.0776704	0.312888	0.0822495	0.0483542	0.0793686	0.131504	0.195229
(s)-2-acetyl-2-hydroxybutanoate	0.217276	0.0658096	0.573414	0.525488	0.561806	0.55603	0.334595	0.359467	0.42188	0.0069587	0.000456682	0.581007	0.508342	0.589968	0.461245	0.100039	0.333349	0.360294	0.315597	0.491158	0.287074	0.422697
4-acetamidobutanoate	0.0993942	0.087018	0.54387	0.555884	0.460992	0.59327	0.589962	0.303066	0.574897	0.359881	0.528645	0.125259	0.0575323	0.215496	0.52719	0.540054	0.411498	0.586334	0.0550223	0.540309	0.259361	0.0155497
l-allysine	0.0993942	0.087018	0.54387	0.555884	0.460992	0.59327	0.589962	0.303066	0.574897	0.359881	0.528645	0.125259	0.0575323	0.215496	0.52719	0.540054	0.411498	0.586334	0.0550223	0.540309	0.259361	0.0155497
2-oxoglutarate	0.242945	0.458511	0.592761	0.112358	0.577919	0.575378	0.0993535	0.202772	0.0195253	0.0238612	7.57287e-14	0.188804	0.000192706	0.167924	0.350451	0.569141	0.513526	0.252434	0.192205	0.00649621	0.505748	0.373094
dehydro-d-arabinono-1,4-lactone	0.242945	0.458511	0.592761	0.112358	0.577919	0.575378	0.0993535	0.202772	0.0195253	0.0238612	7.57287e-14	0.188804	0.000192706	0.167924	0.350451	0.569141	0.513526	0.252434	0.192205	0.00649621	0.505748	0.373094
2-dehydropantoate	0.190003	0.325263	0.00173274	0.343687	0.368041	0.0580322	0.489868	0.556284	0.00235758	0.479933	0.000614403	0.368294	0.400824	0.420874	0.508678	0.0108623	0.122642	0.581347	0.25642	0.0356063	0.2884	0.017213
l-glutamine	1.40272e-06	0.152141	0.122878	0.0065369	0.468479	0.00451409	0.037688	0.27927	0.068414	0.112748	9.43605e-09	0.339649	0.470445	0.343183	0.0219826	0.424499	0.0103775	0.0197857	0.429249	0.0689158	0.441766	0.0296623
l-lysine	0.0328834	0.160772	0.0702033	0.0488241	0.327913	0.231661	0.00813855	0.00632563	0.594988	0.129834	0.00179215	0.479315	0.00591994	0.00105651	0.336344	0.382924	0.113209	0.470692	0.593227	0.46928	0.538443	0.240779
l-4-hydroxyglutamic semialdehyde	0.532746	0.0215239	0.433309	0.279808	0.00544602	0.189301	0.401052	0.0507337	0.00860399	0.109027	0.00514969	0.268867	0.400034	0.00041649	0.432237	0.131858	0.201652	0.141674	0.241972	0.010858	0.544278	1.19865e-07
l-glutamate	0.532746	0.0215239	0.433309	0.279808	0.00544602	0.189301	0.401052	0.0507337	0.00860399	0.109027	0.00514969	0.268867	0.400034	0.00041649	0.432237	0.131858	0.201652	0.141674	0.241972	0.010858	0.544278	1.19865e-07
o-acetyl-l-serine	0.532746	0.0215239	0.433309	0.279808	0.00544602	0.189301	0.401052	0.0507337	0.00860399	0.109027	0.00514969	0.268867	0.400034	0.00041649	0.432237	0.131858	0.201652	0.141674	0.241972	0.010858	0.544278	1.19865e-07
d-arabinono-1,4-lactone	0.00168661	0.3807	0.525369	0.0849965	0.555655	0.471576	0.0154587	0.178882	0.0006292	0.00240674	9.24607e-15	0.0717859	0.228617	0.00995118	0.28746	0.50998	0.562537	0.263421	0.118356	0.0849285	0.0258265	0.467515
(2r,3r)-2,3-dihydroxy-3-methylpentanoate	0.0370123	0.362562	0.0577081	0.123997	0.259918	0.103438	0.108526	0.314673	0.00934432	0.350099	4.07987e-16	0.398063	7.44421e-07	0.0209066	0.472304	0.0915142	0.554622	0.0613134	0.579087	0.00715777	0.35394	0.410626
(r)-mevalonate	0.0370123	0.362562	0.0577081	0.123997	0.259918	0.103438	0.108526	0.314673	0.00934432	0.350099	4.07987e-16	0.398063	7.44421e-07	0.0209066	0.472304	0.0915142	0.554622	0.0613134	0.579087	0.00715777	0.35394	0.410626
(r)-pantoate	0.0370123	0.362562	0.0577081	0.123997	0.259918	0.103438	0.108526	0.314673	0.00934432	0.350099	4.07987e-16	0.398063	7.44421e-07	0.0209066	0.472304	0.0915142	0.554622	0.0613134	0.579087	0.00715777	0.35394	0.410626
l-methionine	0.528812	0.529225	0.150571	0.50679	0.0207523	0.080082	0.00357279	0.417617	0.545588	0.0412048	0.382746	0.326339	0.579545	0.265288	0.272093	0.337335	0.541253	0.217485	0.27532	0.593918	0.556436	0.146018
d-arabinose	0.0222297	0.0291387	0.579929	0.210052	0.534871	0.529034	0.519222	0.574481	0.306768	0.375908	0.180496	0.288942	0.098912	0.258667	0.0393563	0.581468	0.413151	0.241811	0.548268	0.0827482	0.531993	0.12216
d-ribose	0.0222297	0.0291387	0.579929	0.210052	0.534871	0.529034	0.519222	0.574481	0.306768	0.375908	0.180496	0.288942	0.098912	0.258667	0.0393563	0.581468	0.413151	0.241811	0.548268	0.0827482	0.531993	0.12216
d-xylose	0.0222297	0.0291387	0.579929	0.210052	0.534871	0.529034	0.519222	0.574481	0.306768	0.375908	0.180496	0.288942	0.098912	0.258667	0.0393563	0.581468	0.413151	0.241811	0.548268	0.0827482	0.531993	0.12216
d-xylulose	0.0222297	0.0291387	0.579929	0.210052	0.534871	0.529034	0.519222	0.574481	0.306768	0.375908	0.180496	0.288942	0.098912	0.258667	0.0393563	0.581468	0.413151	0.241811	0.548268	0.0827482	0.531993	0.12216
l-arabinose	0.0222297	0.0291387	0.579929	0.210052	0.534871	0.529034	0.519222	0.574481	0.306768	0.375908	0.180496	0.288942	0.098912	0.258667	0.0393563	0.581468	0.413151	0.241811	0.548268	0.0827482	0.531993	0.12216
guanine	0.305538	0.421531	0.370792	0.262082	0.496122	0.412767	0.141666	0.22171	0.456605	0.463984	0.400633	0.489488	0.435487	0.586159	0.595359	0.23385	0.447279	0.320081	0.463965	0.411115	0.298288	0.422711
9h-xanthine	0.428814	0.423146	0.291541	0.570708	0.402321	0.343607	0.00772014	0.53773	0.219561	0.497096	9.78015e-05	0.409707	0.0212644	0.26676	0.32278	0.532331	0.474312	0.29077	0.248473	0.139745	0.562899	0.54653
l-arabinitol	0.578678	0.310951	0.267244	0.553064	0.327406	0.186086	0.356301	0.528297	0.0724108	0.130835	1.65069e-08	0.119967	0.251539	0.0767749	0.148686	0.312582	0.414455	0.499254	0.218987	0.30778	0.0402428	0.267295
xylitol	0.578678	0.310951	0.267244	0.553064	0.327406	0.186086	0.356301	0.528297	0.0724108	0.130835	1.65069e-08	0.119967	0.251539	0.0767749	0.148686	0.312582	0.414455	0.499254	0.218987	0.30778	0.0402428	0.267295
3-hydroxyanthranilate	0.288398	0.267046	0.407977	0.425925	0.470451	0.570282	0.229631	0.517001	0.552332	0.259743	0.152557	0.587643	0.560766	0.00908712	0.0234722	0.576172	0.368095	0.147558	0.145312	0.522636	0.487897	0.466944
l-histidine	0.00443988	0.241233	0.177297	0.109247	0.451582	0.413092	0.0814706	0.151481	0.574764	0.557465	1.67709e-05	0.508552	0.00104834	0.000728706	0.544624	0.168259	0.247214	0.42715	0.240467	0.414356	0.220827	0.231207
orotate	0.507477	0.454146	0.531811	0.274309	0.292171	0.105332	0.11876	0.565936	0.308428	0.399834	0.455664	0.443311	0.48624	0.462578	0.142803	0.325226	0.0748561	0.260012	0.291622	0.335376	0.489544	0.118391
(s)-dihydroorotate	0.399776	0.0594841	0.175471	0.398819	0.385943	0.458827	0.157109	0.280852	0.506018	0.548113	0.213234	0.168766	0.548034	0.375774	0.292786	0.348885	0.0181343	0.192324	0.359883	0.138597	0.495954	0.206607
2-isopropylmaleic acid	0.549526	0.0713155	0.37357	0.314529	0.395202	0.421114	0.460349	0.572838	0.0481056	0.211201	4.08815e-06	0.171682	0.260097	0.215048	0.118387	0.0238093	0.415327	0.452359	0.149497	0.458506	0.545742	0.00722927
indol-3-ylacetaldehyde	0.182906	0.231452	0.512054	0.148806	0.403684	0.00206399	0.560124	0.406266	0.436409	0.42413	0.469491	0.503188	0.043437	0.166323	0.416327	0.554229	0.250485	0.44194	0.453789	0.183466	0.578183	0.125338
2-oxoadipic acid	0.428204	0.201455	0.512682	0.583227	0.538941	0.0563707	0.528913	0.588493	0.573349	0.0381387	0.145257	0.456517	0.538887	0.238514	0.417162	0.466755	0.511597	0.103292	0.18343	0.435527	0.547152	0.226688
l-2-aminoadipate(2-)	0.124597	0.519059	0.479456	0.188671	0.589269	0.54414	0.0578546	0.2175	0.165038	0.341029	0.426173	0.45117	0.070893	0.122636	0.080008	0.418383	0.41132	0.464238	0.52651	0.43794	0.511009	6.4874e-05
o-acetyl-l-homoserine	0.124597	0.519059	0.479456	0.188671	0.589269	0.54414	0.0578546	0.2175	0.165038	0.341029	0.426173	0.45117	0.070893	0.122636	0.080008	0.418383	0.41132	0.464238	0.52651	0.43794	0.511009	6.4874e-05
4-hydroxy-2-oxoglutarate(2-)	0.0232764	0.134335	0.332499	0.200122	0.558566	0.332673	0.287868	0.548028	0.301582	0.0626792	0.00696197	0.0131828	0.554556	0.115701	0.209919	0.494295	0.443627	0.00638442	0.589409	0.264934	0.537392	2.37636e-06
erythro-4-hydroxy-l-glutamic acid	0.0918102	0.57215	0.169788	0.568579	0.482386	0.475323	0.439671	0.147537	0.0960349	0.581477	0.484177	0.316157	0.302933	0.0802154	0.0430045	0.54116	0.530918	0.26009	0.0807562	0.305113	0.216045	0.226205
keto-phenylpyruvate	0.529641	0.254252	0.48053	0.595332	0.553055	0.443446	0.168579	0.469923	0.206671	0.124719	4.2693e-06	0.0998304	0.145891	0.447279	0.471644	0.351528	0.346544	0.364543	0.0908656	0.548121	0.162366	0.54277
trans-4-coumarate	0.529641	0.254252	0.48053	0.595332	0.553055	0.443446	0.168579	0.469923	0.206671	0.124719	4.2693e-06	0.0998304	0.145891	0.447279	0.471644	0.351528	0.346544	0.364543	0.0908656	0.548121	0.162366	0.54277
phenethyl acetate	0.278577	0.251751	0.29532	0.14785	0.505141	0.440879	0.277347	0.171784	0.561486	0.576188	0.4889	0.526192	0.366926	0.5199	0.297353	0.146935	0.30591	0.129859	0.256102	0.184646	0.406113	0.13869
l-phenylalanine	0.134778	0.119927	0.350224	0.136741	0.0739912	0.450672	0.540037	0.377666	0.404667	0.21919	6.12386e-06	0.477667	0.00858634	0.0434588	0.0549887	0.58182	0.188159	0.373342	0.459833	0.58903	0.195326	0.304384
pyridoxal	0.27736	0.286599	0.400855	0.0432586	0.338791	0.354945	0.479856	0.549112	0.254457	0.0106146	9.95735e-05	0.519079	0.0634563	0.593235	0.0681423	0.0110169	0.124185	0.018845	0.446225	0.449278	0.336478	8.79419e-05
phosphoenolpyruvate	0.102585	0.0271263	0.511777	0.384381	0.554776	0.378343	0.539074	0.358406	0.173665	0.00789228	6.53439e-08	0.439717	0.456156	0.178774	0.344056	0.528682	0.112431	0.136943	0.592064	0.313543	0.127629	0.559885
pyridoxine	0.445484	0.000147564	0.355799	0.0192397	0.0905537	0.180431	0.560156	0.0204094	0.521166	0.37224	4.94709e-07	0.561376	0.482666	0.457233	0.230771	0.0769436	0.500092	0.589276	0.0549347	0.0895861	0.428198	0.00146908
n(pros)-methyl-l-histidine	0.210058	0.514636	0.141564	0.0702206	0.410639	0.561428	0.210826	0.59472	0.277276	0.571539	0.019788	0.339171	0.174276	0.0231318	0.500249	0.311541	0.58865	0.313306	0.252465	0.168565	0.449792	0.21452
glyceraldehyde 3-phosphate	0.173986	0.104034	0.248926	0.367124	0.069113	0.281511	0.470725	0.290688	0.444896	0.535941	0.321191	0.582261	0.580269	0.524309	0.408332	0.403756	0.136717	0.432633	0.26214	0.484592	0.580489	0.173469
glycerone phosphate	0.173986	0.104034	0.248926	0.367124	0.069113	0.281511	0.470725	0.290688	0.444896	0.535941	0.321191	0.582261	0.580269	0.524309	0.408332	0.403756	0.136717	0.432633	0.26214	0.484592	0.580489	0.173469
3-dehydroshikimate	0.32555	0.166353	0.548943	0.422357	0.449669	0.34027	0.589516	0.305714	0.00688964	0.498698	0.307933	0.122353	0.573763	0.196769	0.0650702	0.319411	0.46421	0.170659	0.416368	0.065752	0.529259	0.287971
decanoate	0.541987	0.296182	0.447426	0.13553	0.307229	0.137376	0.549471	0.341392	0.356609	0.5629	0.154171	0.552881	0.432269	0.5162	0.209236	0.163788	0.406031	0.237349	0.426881	0.496157	0.571155	0.379273
2-acetamido-5-oxopentanoate	0.435147	0.55975	0.0269456	0.205698	0.476827	0.468183	0.0120364	0.503999	0.14811	7.24806e-08	1.2291e-20	0.015527	3.28983e-05	1.70868e-05	0.317067	0.000514011	0.464855	0.47327	0.131201	0.00278265	0.00495229	0.363984
cis-aconitate(3-)	0.0601666	0.00211234	0.0174033	0.069601	0.582997	0.00359258	0.141524	0.192259	0.0268406	0.0769172	4.77127e-10	0.0298641	0.0651298	0.133861	0.242743	0.00444023	0.0022359	0.128969	0.044369	0.222503	0.00279006	0.294194
trans-aconitate(3-)	0.0601666	0.00211234	0.0174033	0.069601	0.582997	0.00359258	0.141524	0.192259	0.0268406	0.0769172	4.77127e-10	0.0298641	0.0651298	0.133861	0.242743	0.00444023	0.0022359	0.128969	0.044369	0.222503	0.00279006	0.294194
(2s)-2-isopropyl-3-oxosuccinate(2-)	0.307795	0.0145688	0.0432485	0.304344	0.464485	0.0940735	0.189559	0.488595	0.575852	0.149719	0.0509598	0.145273	0.497093	0.528232	0.110264	0.459413	0.544363	0.317051	0.125119	0.0830046	0.569873	0.00537136
shikimate	0.307795	0.0145688	0.0432485	0.304344	0.464485	0.0940735	0.189559	0.488595	0.575852	0.149719	0.0509598	0.145273	0.497093	0.528232	0.110264	0.459413	0.544363	0.317051	0.125119	0.0830046	0.569873	0.00537136
n(2)-acetyl-l-ornithine	0.0423824	0.294415	0.440869	0.124736	0.0350587	0.573415	0.450859	0.247981	0.183384	0.0998312	0.00647335	0.0432864	0.550037	0.0743882	0.161106	0.460375	0.309457	0.00644187	0.522962	0.394291	0.567813	3.05384e-07
l-arginine	0.0545055	0.582579	0.0555284	0.132962	0.487899	0.0292375	0.00136634	0.00229176	0.0587274	0.339824	2.75062e-10	0.0151561	0.000342157	8.67482e-05	0.58368	0.000358558	0.0153522	0.00632388	0.00534331	0.474767	0.298183	0.241435
indole-3-acetate	0.501453	0.0547314	0.25204	0.512664	0.408716	0.48254	0.45445	0.0309832	0.351021	0.319618	5.58535e-06	0.00446791	0.50064	0.322809	0.0486623	0.485669	0.1141	0.0665096	0.58137	0.294538	0.580512	0.341181
l-citrulline	0.240981	0.193436	0.377296	0.517283	0.240019	0.00623782	0.209438	0.220066	0.147842	0.0158687	1.17971e-05	0.55785	0.235359	0.112568	0.32021	0.164383	0.366778	0.00444013	0.48732	0.316659	0.0712907	7.89043e-08
n-carbamoyl-l-aspartate	0.00802699	0.079175	0.518255	0.529189	0.359544	0.58036	0.115262	0.359026	0.088079	0.550633	9.82256e-05	0.0987042	0.528746	0.277161	0.417637	0.0293829	0.537171	0.257244	0.186128	0.348677	0.0210447	0.0055243
allantoate	0.279216	0.264829	0.48099	0.226596	0.560019	0.308826	0.399134	0.198517	0.112008	0.00593077	2.37295e-07	0.51638	0.0499119	0.442044	0.588267	0.218627	0.258559	0.117736	0.000584904	0.339613	0.0055965	0.000979752
(2r,3s)-3-isopropylmalate(2-)	0.119187	0.512757	0.0412066	0.0220727	0.523842	0.546304	0.0603081	0.590854	0.00589551	0.037231	2.27415e-22	0.146235	8.07108e-05	0.000148981	0.0449317	0.43337	0.482544	0.0913649	0.256348	0.013543	0.027346	0.0281708
2-isopropylmalate(2-)	0.119187	0.512757	0.0412066	0.0220727	0.523842	0.546304	0.0603081	0.590854	0.00589551	0.037231	2.27415e-22	0.146235	8.07108e-05	0.000148981	0.0449317	0.43337	0.482544	0.0913649	0.256348	0.013543	0.027346	0.0281708
diphosphate	0.34882	0.49722	0.433337	0.431978	0.595219	0.270001	0.242459	0.453446	0.520915	0.543293	0.000752425	0.490774	0.409556	0.186909	0.240728	0.457974	0.588718	0.381842	0.383564	0.368819	0.587638	0.249122
3-(4-hydroxyphenyl)pyruvate	0.561948	0.451665	0.226952	0.505773	0.169145	0.582275	0.307118	0.214462	0.225117	0.261048	0.0108426	0.223917	0.492732	0.556441	0.496131	0.513588	0.294327	0.417723	0.0690832	0.494626	0.37733	0.58797
d-fructose	3.74947e-10	0.55747	0.328751	0.148997	0.363314	0.397887	0.145083	0.40422	0.459859	0.268819	0.000228337	0.566947	3.67657e-06	0.0907321	0.523187	0.0157283	0.224151	0.0891109	0.549153	0.00827463	2.52618e-07	0.000840034
d-galactose	3.74947e-10	0.55747	0.328751	0.148997	0.363314	0.397887	0.145083	0.40422	0.459859	0.268819	0.000228337	0.566947	3.67657e-06	0.0907321	0.523187	0.0157283	0.224151	0.0891109	0.549153	0.00827463	2.52618e-07	0.000840034
d-glucose	3.74947e-10	0.55747	0.328751	0.148997	0.363314	0.397887	0.145083	0.40422	0.459859	0.268819	0.000228337	0.566947	3.67657e-06	0.0907321	0.523187	0.0157283	0.224151	0.0891109	0.549153	0.00827463	2.52618e-07	0.000840034
d-mannose	3.74947e-10	0.55747	0.328751	0.148997	0.363314	0.397887	0.145083	0.40422	0.459859	0.268819	0.000228337	0.566947	3.67657e-06	0.0907321	0.523187	0.0157283	0.224151	0.0891109	0.549153	0.00827463	2.52618e-07	0.000840034
l-sorbose	3.74947e-10	0.55747	0.328751	0.148997	0.363314	0.397887	0.145083	0.40422	0.459859	0.268819	0.000228337	0.566947	3.67657e-06	0.0907321	0.523187	0.0157283	0.224151	0.0891109	0.549153	0.00827463	2.52618e-07	0.000840034
myo-inositol	3.74947e-10	0.55747	0.328751	0.148997	0.363314	0.397887	0.145083	0.40422	0.459859	0.268819	0.000228337	0.566947	3.67657e-06	0.0907321	0.523187	0.0157283	0.224151	0.0891109	0.549153	0.00827463	2.52618e-07	0.000840034
l-tyrosine	0.00520819	0.304392	0.515534	0.486241	0.381845	0.584298	0.00515451	0.586611	0.274907	0.191553	2.76067e-09	0.0612867	1.34102e-05	0.0117019	0.232947	0.0495022	0.093364	0.283115	0.471873	0.0494907	0.406394	0.31829
3-(4-hydroxyphenyl)lactate	0.483827	0.537971	0.3138	0.495028	0.586587	0.426755	0.25424	0.45092	0.492841	0.281088	0.0322834	0.568739	0.16613	0.43938	0.5404	0.566175	0.0992469	0.502515	0.491216	0.0435527	0.549908	0.352512
d-glucitol	0.368584	0.104152	0.408732	0.0343991	0.136339	0.0536585	0.0552494	0.513639	0.161422	0.00991848	1.33084e-07	0.03319	0.361828	0.183686	0.332287	0.0121027	0.556758	0.292149	0.0688882	0.223629	6.81688e-05	0.00749186
l-glucitol	0.368584	0.104152	0.408732	0.0343991	0.136339	0.0536585	0.0552494	0.513639	0.161422	0.00991848	1.33084e-07	0.03319	0.361828	0.183686	0.332287	0.0121027	0.556758	0.292149	0.0688882	0.223629	6.81688e-05	0.00749186
3-phosphonatooxypyruvate(3-)	0.471877	0.411081	0.384539	0.548112	0.456522	0.53548	0.475468	0.310576	0.203894	0.0814411	0.153955	0.446352	0.490878	0.446145	0.562119	0.563404	0.169377	0.233996	0.18018	0.419895	0.469128	0.0256983
2-hydroxy-3-oxobutyl phosphate	0.294573	0.31064	0.529221	0.0686421	0.56192	0.458968	0.528802	0.49497	0.334573	0.162684	0.119349	0.501252	0.0304084	0.0527309	0.150945	0.371125	0.0428904	0.59375	0.341369	0.140249	0.46562	0.175596
o-phospho-l-serine	0.304003	0.0187279	0.455113	0.0471029	2.11026e-09	0.0309665	0.39384	0.254873	0.00998528	0.0268776	0.568091	0.44797	0.490985	0.0771922	0.506416	0.102578	0.518401	0.437782	0.502095	0.00612634	0.375051	0.00465252
2-amino-3-(3-oxoprop-1-enyl)but-2-enedioate	0.425237	0.424849	0.41659	0.59121	0.0215902	0.230277	0.529484	0.131268	0.449536	0.200868	1.0599e-12	0.302921	0.0163788	2.21875e-05	0.528686	0.359026	0.296774	0.238206	0.215054	0.157481	0.530919	0.0269777
2-phospho-d-glyceric acid	0.0225535	0.145314	0.54671	0.128375	0.128136	0.197014	0.502045	0.562428	0.516408	0.276678	0.520888	0.0876498	0.383825	0.116416	0.554288	0.345369	0.572546	0.489989	0.0791534	0.069031	0.283742	0.0199913
3-phospho-d-glyceric acid	0.0225535	0.145314	0.54671	0.128375	0.128136	0.197014	0.502045	0.562428	0.516408	0.276678	0.520888	0.0876498	0.383825	0.116416	0.554288	0.345369	0.572546	0.489989	0.0791534	0.069031	0.283742	0.0199913
8-amino-7-oxononanoate	0.382414	0.53127	0.0646637	0.0742396	0.0862263	0.384175	0.196614	0.458873	0.521454	0.595196	0.183245	0.0965955	0.582448	0.0589431	0.107867	0.503688	0.544288	0.357303	0.540637	0.0432577	0.43832	0.476768
(2e)-3-(methoxycarbonyl)pent-2-enedioic acid	0.0120393	0.252183	0.542342	0.539563	0.232693	0.186313	0.000244318	0.589699	0.372983	0.368692	6.86235e-06	0.0704182	0.466352	0.391497	0.165208	0.39477	0.359451	0.177092	0.237344	0.127451	0.309934	0.00130985
but-1-ene-1,2,4-tricarboxylic acid	0.0120393	0.252183	0.542342	0.539563	0.232693	0.186313	0.000244318	0.589699	0.372983	0.368692	6.86235e-06	0.0704182	0.466352	0.391497	0.165208	0.39477	0.359451	0.177092	0.237344	0.127451	0.309934	0.00130985
n-acetyl-l-glutamate(2-)	0.0352905	0.100032	0.4971	0.0560924	0.269422	0.116329	0.317413	0.391298	0.113878	0.0384302	6.2146e-13	0.000967708	0.000757307	0.434716	0.579285	0.526147	0.368151	0.109183	0.460773	0.571228	0.0243065	1.40356e-12
3-dehydroquinate	0.534499	0.160961	0.539094	0.211981	0.177396	0.434162	0.0908522	0.0712903	0.480518	0.389645	0.00329391	0.342738	0.202493	0.267976	0.0154446	0.580544	0.316166	0.4091	0.031402	0.0233926	0.123827	0.580976
3-hydroxy-2-isopropyl-4-methoxy-4-oxobutanoate	0.0257789	0.403613	0.0856687	0.579816	0.368342	0.003659	0.334427	0.0514463	0.37648	0.0720974	0.217982	0.476013	0.00230025	0.551708	0.0971984	0.423534	0.10608	0.537447	0.112289	0.283053	0.247501	3.74688e-06
citrate(3-)	0.135205	0.0342698	0.0066528	0.0274581	0.481812	0.0162621	0.239706	0.0352107	0.00253251	0.006721	5.95271e-14	0.00032151	2.06978e-05	0.00397955	0.498387	0.165615	0.289805	0.0584293	0.184491	0.00407555	0.000493565	0.336683
isocitrate(3-)	0.135205	0.0342698	0.0066528	0.0274581	0.481812	0.0162621	0.239706	0.0352107	0.00253251	0.006721	5.95271e-14	0.00032151	2.06978e-05	0.00397955	0.498387	0.165615	0.289805	0.0584293	0.184491	0.00407555	0.000493565	0.336683
laurate	0.414196	0.556758	0.41764	0.0696825	0.315375	0.477038	0.555766	0.563652	0.424025	0.441406	0.0548442	0.268788	0.0992598	0.422265	0.448713	0.407401	0.193335	0.196806	0.195424	0.330654	0.115997	0.00025386
2-oxaloglutaric acid	0.0091508	0.286053	0.519789	0.211987	0.561649	0.302905	0.15902	0.109263	0.338812	0.279258	1.26741e-07	0.00975436	0.374782	0.171005	0.327911	0.550473	0.490245	0.151764	0.0996146	0.0884054	0.347244	0.0882856
3-(indol-3-yl)pyruvate	0.542351	0.00531334	0.255176	0.171451	0.298084	0.59251	0.426177	0.528065	0.19907	0.376386	2.08471e-10	0.508989	0.00126562	0.497002	0.486528	0.464785	0.0785551	0.360641	0.492504	0.569925	0.160278	1.43767e-05
l-tryptophan	0.282393	0.170697	0.325219	0.559375	0.146227	0.504412	0.511598	0.339338	0.47596	0.403558	3.75186e-06	0.14962	0.00011608	0.0628372	0.463074	0.477931	0.534673	0.192088	0.454098	0.450852	0.29075	0.573374
(2s,3r)-3-hydroxybutane-1,2,3-tricarboxylic acid	0.00321611	0.0112577	0.0264695	0.0103771	0.346105	0.528072	0.0831316	0.00179332	0.000529062	0.000126379	5.59283e-11	0.00235087	0.0194969	0.0474054	0.283562	0.0840277	0.430916	0.0048543	0.493903	0.000848565	0.000635268	0.515186
2-methylcitrate(3-)	0.00321611	0.0112577	0.0264695	0.0103771	0.346105	0.528072	0.0831316	0.00179332	0.000529062	0.000126379	5.59283e-11	0.00235087	0.0194969	0.0474054	0.283562	0.0840277	0.430916	0.0048543	0.493903	0.000848565	0.000635268	0.515186
homocitrate(3-)	0.00321611	0.0112577	0.0264695	0.0103771	0.346105	0.528072	0.0831316	0.00179332	0.000529062	0.000126379	5.59283e-11	0.00235087	0.0194969	0.0474054	0.283562	0.0840277	0.430916	0.0048543	0.493903	0.000848565	0.000635268	0.515186
homoisocitrate(3-)	0.00321611	0.0112577	0.0264695	0.0103771	0.346105	0.528072	0.0831316	0.00179332	0.000529062	0.000126379	5.59283e-11	0.00235087	0.0194969	0.0474054	0.283562	0.0840277	0.430916	0.0048543	0.493903	0.000848565	0.000635268	0.515186
(r)-3-hydroxy-2-oxo-4-phosphonooxybutanoic acid	0.300759	0.0144293	0.47793	0.0563518	0.085434	0.229883	0.487094	0.506833	0.528222	0.590343	0.00176707	0.0313913	0.428184	0.360156	0.249088	0.558207	0.401001	0.237074	0.00835412	0.0454718	0.576581	3.66715e-08
2-deoxy-d-ribofuranose 1-phosphate	0.371146	0.410143	0.13706	0.392615	0.113203	0.256452	0.328216	0.355848	0.552176	0.523053	2.25077e-06	0.222305	0.0109533	0.242522	0.576166	0.567199	0.593168	0.0400145	0.016282	0.45812	0.517872	0.0168282
2-deoxy-d-ribose 5-phosphate	0.371146	0.410143	0.13706	0.392615	0.113203	0.256452	0.328216	0.355848	0.552176	0.523053	2.25077e-06	0.222305	0.0109533	0.242522	0.576166	0.567199	0.593168	0.0400145	0.016282	0.45812	0.517872	0.0168282
4-(phosphonooxy)-l-threonine	0.410951	0.127152	0.326087	0.103129	0.00718703	0.137406	0.121325	0.343313	0.463662	0.530529	0.0682062	0.478831	0.0312557	0.284513	0.392596	0.268751	0.530926	0.277437	0.365062	0.052628	0.149618	0.0661841
glycerophosphatidylethanolamine	0.31977	0.331214	0.398649	0.134821	0.0619418	0.509634	0.314439	0.420748	0.027681	0.167922	0.00150125	0.14532	0.198503	0.0283945	0.0775754	0.145464	0.214372	0.246177	0.534219	0.0856547	0.572816	0.0356815
l-gamma-glutamyl-l-alanine	0.115106	0.535341	0.58797	0.441098	0.583404	0.0499468	0.513244	0.586203	0.298482	0.215857	2.64176e-06	0.227689	0.0338763	0.0353978	0.219476	0.463381	0.454055	0.438501	0.119258	0.422306	0.304418	0.347619
o-succinyl-l-homoserine	0.533591	0.535609	0.511965	0.0844628	0.581193	0.534486	0.4414	0.299803	0.123483	0.163551	0.00789237	0.442128	0.0556269	0.240056	0.0509145	0.107361	0.317263	0.498587	0.0438879	0.195909	0.511828	0.122455
(r)-pantothenate	0.0128891	0.348871	0.3147	0.114944	0.204153	0.48721	0.200104	0.504005	0.297489	0.274927	0.370172	0.301008	0.0915351	0.055895	0.0763916	0.551831	0.423947	0.295819	0.446618	0.34151	0.086758	1.33279e-08
l-cystathionine	0.594569	0.331707	0.309731	0.463688	0.028056	5.31567e-05	0.353209	0.579982	0.580029	0.394698	0.00404394	0.19607	0.191328	0.0896744	0.245134	0.49575	0.287868	0.369231	0.171635	0.51054	0.308016	0.536989
4-amino-4-deoxychorismate(2-)	0.565944	0.154824	0.0726166	0.000581366	0.00134615	7.68873e-08	0.0764741	0.217259	0.471904	0.000497179	1.09838e-16	0.0537572	0.525432	0.0496474	0.0623541	0.325746	0.0272527	0.0406497	0.0702334	0.0499463	0.000630993	0.000443857
chorismate(2-)	0.475077	0.415075	0.507734	0.334352	0.473926	0.12893	0.0908078	0.11111	0.558791	0.336769	0.0454197	0.483285	0.323502	0.296793	0.356046	0.267674	0.548228	0.572837	0.0818221	0.416086	0.0554448	0.584562
prephenate(2-)	0.475077	0.415075	0.507734	0.334352	0.473926	0.12893	0.0908078	0.11111	0.558791	0.336769	0.0454197	0.483285	0.323502	0.296793	0.356046	0.267674	0.548228	0.572837	0.0818221	0.416086	0.0554448	0.584562
porphobilinogen	0.0470435	0.564365	0.521345	0.191572	0.443404	0.490571	0.0649481	0.467996	0.0601018	0.343427	0.0367651	0.504148	0.00934656	0.189317	0.00463954	0.592903	0.013	0.141901	0.385942	0.34173	0.294787	0.000221214
myristoleate	0.288752	0.287202	0.516691	0.476474	0.286648	0.268825	0.423086	0.344315	0.531652	0.476996	0.453639	0.53126	0.538507	0.14524	0.565894	0.460587	0.557689	0.333997	0.481114	0.040205	0.523625	0.444525
2-deoxyuridine	1.30501e-06	0.436573	0.0436176	0.00489997	0.319903	0.0120204	0.0150321	0.189732	0.0983304	0.272488	6.69355e-10	0.403769	0.459537	0.436167	0.0010871	0.364999	0.00690957	0.00439197	0.47805	0.163048	0.40534	0.336038
myristate	0.0517575	0.186757	0.509777	0.314906	0.373499	0.497762	0.284023	0.578855	0.550885	0.592693	0.118231	0.0524038	0.267816	0.486373	0.421168	0.0843491	0.0416642	0.449619	0.525758	0.325148	0.576587	0.052664
5-phospho-beta-d-ribosylamine	0.438406	0.561538	0.225859	0.344404	0.246735	0.534576	0.354911	0.140915	0.267899	0.0873933	0.0517738	0.401487	0.112567	0.447525	0.0676257	0.218771	0.0346499	0.519766	0.0332461	0.250335	0.412302	0.564719
n-formyl-l-kynurenine	0.211408	0.288822	0.499939	0.541998	0.123122	0.553929	0.512845	0.558202	0.503799	0.551143	0.369941	0.560407	0.0125353	0.0661645	0.530167	0.409983	0.0266411	0.592209	0.212641	0.31654	0.567976	0.0598122
s(8)-aminomethyldihydrolipoamide	0.416068	0.588257	0.575162	0.569656	0.332672	0.587761	0.594898	0.49107	0.263436	0.390164	0.392442	0.52704	0.182891	0.33813	0.275231	0.525212	0.16626	0.571477	0.00691171	0.15399	0.554838	0.0893819
5-(methylsulfanyl)-2,3-dioxopentyl phosphate	0.244486	0.0801384	0.514898	0.356447	0.474413	0.138539	0.327349	0.41764	0.529261	0.356036	0.215006	0.201991	0.547734	0.329712	0.31127	0.210556	0.469345	0.290961	0.00401759	0.562213	0.54996	0.482477
thymidine	0.499032	7.29134e-05	0.523739	0.531796	0.160378	0.0150014	0.583119	0.520387	0.255631	0.283211	4.21189e-11	0.0383447	0.305865	0.18043	0.443202	0.0380637	0.41175	0.062694	0.142462	0.134239	0.30239	2.04319e-06
cytidine	0.239056	0.477739	0.30187	0.100571	0.186871	0.147228	0.0852402	0.0228488	0.042887	0.00665227	1.79858e-07	0.320543	0.00949048	0.0132846	0.238072	0.11393	0.000543867	0.545998	0.120373	0.298038	0.0629653	0.212729
uridine	0.0371306	0.497477	0.129811	0.472568	0.191048	0.263612	0.0107399	0.0778931	0.0747841	0.50334	9.4243e-19	0.383358	9.83233e-08	0.000278592	0.0603173	0.290531	0.251451	0.00155198	0.354858	0.0136443	0.134351	7.51208e-05
biotin	0.418016	0.0165031	0.153826	0.23009	0.384511	0.136458	0.455706	0.584664	0.0348127	0.198548	0.000982837	0.543989	0.590641	0.0238589	0.475671	0.0944631	0.249412	0.0538484	0.451742	0.313679	0.275499	0.00041724
isopentenyl diphosphate	0.212171	0.543292	0.282579	0.0149294	0.191618	0.333413	0.234661	0.429559	0.426164	0.0548485	0.0734356	0.445971	0.556929	0.0772209	0.286351	0.57173	0.244571	9.9395e-05	0.45829	0.117945	0.2717	0.0026671
palmitoleate	0.338815	0.0113491	0.442935	0.161794	0.444147	0.45907	0.0127735	0.552151	0.0245943	0.00846256	4.42023e-06	0.182293	0.123312	0.547955	0.474977	0.552864	0.362702	0.261429	0.561984	0.184248	0.144036	0.0852562
2-(3-amino-3-carboxypropyl)-l-histidine	0.0247305	0.523919	0.158169	0.365706	0.440368	0.0995366	0.00152251	0.0446668	0.13157	0.0837403	2.4045e-09	0.13619	0.0158826	0.0120089	0.5117	0.0124836	0.19559	0.274219	0.219474	0.556288	0.365486	0.57336
2-hydroxyhexadecanal	0.0173517	0.236112	0.529613	0.481487	0.102544	0.5929	0.196195	0.580039	0.194166	0.312925	0.00398952	0.198158	0.430824	0.154399	0.246276	0.58691	0.114543	0.0856038	0.323416	0.294698	0.350606	0.0210448
palmitate	0.0173517	0.236112	0.529613	0.481487	0.102544	0.5929	0.196195	0.580039	0.194166	0.312925	0.00398952	0.198158	0.430824	0.154399	0.246276	0.58691	0.114543	0.0856038	0.323416	0.294698	0.350606	0.0210448
sn-glycero-3-phosphocholine	0.284906	0.0222863	0.231382	0.536687	0.226592	0.000455932	0.242271	0.328315	0.303295	0.186824	8.48681e-06	0.575485	0.123373	0.015425	0.196914	0.267914	0.479317	0.0185626	0.28786	0.372887	0.00632477	0.00342228
1d-myo-inositol 1-phosphate	0.433287	0.537484	0.00180769	0.0259798	0.0169933	0.0347359	0.503872	0.442824	0.000492791	4.60599e-06	3.91057e-11	0.101755	0.0284509	0.00307989	0.0159294	0.315539	0.408488	0.522991	0.258603	0.116871	0.0673711	0.227557
1d-myo-inositol 3-phosphate	0.433287	0.537484	0.00180769	0.0259798	0.0169933	0.0347359	0.503872	0.442824	0.000492791	4.60599e-06	3.91057e-11	0.101755	0.0284509	0.00307989	0.0159294	0.315539	0.408488	0.522991	0.258603	0.116871	0.0673711	0.227557
aldehydo-d-glucose 6-phosphate	0.433287	0.537484	0.00180769	0.0259798	0.0169933	0.0347359	0.503872	0.442824	0.000492791	4.60599e-06	3.91057e-11	0.101755	0.0284509	0.00307989	0.0159294	0.315539	0.408488	0.522991	0.258603	0.116871	0.0673711	0.227557
alpha-d-galactose 1-phosphate	0.433287	0.537484	0.00180769	0.0259798	0.0169933	0.0347359	0.503872	0.442824	0.000492791	4.60599e-06	3.91057e-11	0.101755	0.0284509	0.00307989	0.0159294	0.315539	0.408488	0.522991	0.258603	0.116871	0.0673711	0.227557
beta-d-glucose 6-phosphate	0.433287	0.537484	0.00180769	0.0259798	0.0169933	0.0347359	0.503872	0.442824	0.000492791	4.60599e-06	3.91057e-11	0.101755	0.0284509	0.00307989	0.0159294	0.315539	0.408488	0.522991	0.258603	0.116871	0.0673711	0.227557
d-fructose 1-phosphate	0.433287	0.537484	0.00180769	0.0259798	0.0169933	0.0347359	0.503872	0.442824	0.000492791	4.60599e-06	3.91057e-11	0.101755	0.0284509	0.00307989	0.0159294	0.315539	0.408488	0.522991	0.258603	0.116871	0.0673711	0.227557
d-fructose 6-phosphate	0.433287	0.537484	0.00180769	0.0259798	0.0169933	0.0347359	0.503872	0.442824	0.000492791	4.60599e-06	3.91057e-11	0.101755	0.0284509	0.00307989	0.0159294	0.315539	0.408488	0.522991	0.258603	0.116871	0.0673711	0.227557
d-glucose 1-phosphate	0.433287	0.537484	0.00180769	0.0259798	0.0169933	0.0347359	0.503872	0.442824	0.000492791	4.60599e-06	3.91057e-11	0.101755	0.0284509	0.00307989	0.0159294	0.315539	0.408488	0.522991	0.258603	0.116871	0.0673711	0.227557
d-mannose 1-phosphate	0.433287	0.537484	0.00180769	0.0259798	0.0169933	0.0347359	0.503872	0.442824	0.000492791	4.60599e-06	3.91057e-11	0.101755	0.0284509	0.00307989	0.0159294	0.315539	0.408488	0.522991	0.258603	0.116871	0.0673711	0.227557
d-mannose 6-phosphate	0.433287	0.537484	0.00180769	0.0259798	0.0169933	0.0347359	0.503872	0.442824	0.000492791	4.60599e-06	3.91057e-11	0.101755	0.0284509	0.00307989	0.0159294	0.315539	0.408488	0.522991	0.258603	0.116871	0.0673711	0.227557
thiamine(1+)	2.07514e-11	0.0528767	0.563123	0.0629628	0.159392	0.0490707	0.155581	0.396165	0.485196	0.567941	0.423403	0.0436261	0.0188679	0.259709	0.25952	0.172123	0.517869	0.331323	0.509268	0.365593	0.563679	0.000358331
2-deoxyguanosine	0.114457	0.150186	0.526921	0.165584	0.254936	0.0927356	0.000889278	0.520765	0.532464	0.464185	0.119864	0.124131	0.0527201	0.495514	0.0130882	0.490502	0.515384	0.289066	0.219109	0.521927	0.025342	0.454956
adenosine	0.114457	0.150186	0.526921	0.165584	0.254936	0.0927356	0.000889278	0.520765	0.532464	0.464185	0.119864	0.124131	0.0527201	0.495514	0.0130882	0.490502	0.515384	0.289066	0.219109	0.521927	0.025342	0.454956
inosine	0.270605	0.114328	0.259941	0.421605	0.360716	0.475615	0.391087	0.119774	0.218896	0.305757	0.00208639	0.124477	0.0178697	0.241336	0.525729	0.119015	0.415269	0.562467	0.180522	0.421329	0.131886	1.95132e-11
6-phospho-d-gluconate	0.0573005	0.0824187	0.380201	0.09798	0.106024	0.336357	0.502299	0.315026	0.567697	0.259938	0.00302106	0.447294	0.396853	0.587797	0.240982	0.401563	0.359832	0.12529	0.0070399	0.206001	0.567464	1.12912e-12
l-saccharopine	0.318257	0.464606	0.502246	0.297935	0.0492922	0.156	0.205656	0.534548	0.0124153	0.0754627	0.164692	0.185663	0.404494	0.286416	0.491854	0.0204137	0.247663	0.403652	0.407822	0.268847	0.506171	0.00518311
linoleic acid	0.0910854	0.123791	0.509481	0.207853	0.32889	0.462589	0.280083	0.476209	0.293933	0.410263	0.253352	0.290837	0.424046	0.13706	0.481761	0.518107	0.464	0.153637	0.280986	0.180526	0.230796	2.71173e-07
oleate	0.300187	0.100992	0.389316	0.536277	0.369579	0.439899	0.284669	0.554503	0.0920693	0.483848	0.592216	0.509467	0.232118	0.575621	0.583608	0.427468	0.5432	0.261311	0.33316	0.336858	0.0791564	1.04058e-06
guanosine	0.00211188	0.502609	0.224824	0.567467	0.381521	0.183714	0.202479	0.56631	0.46007	0.244519	0.00415035	0.495243	0.000321799	0.498039	0.0292191	0.499258	0.38655	0.516429	0.0722223	0.238004	0.0812134	0.368611
stearate	0.196539	0.147402	0.182104	0.57629	0.0824749	0.241189	0.270613	0.378237	0.207964	0.546793	7.43037e-06	0.424198	0.0632357	0.529935	0.492317	0.142008	0.464054	0.179545	0.312174	0.033081	0.428509	0.407343
sedoheptulose 7-phosphate	0.379277	0.320219	0.529717	0.5184	0.570106	0.507287	0.553377	0.488087	0.357394	0.00124018	0.0101404	0.018986	0.584149	0.220268	0.00310014	0.159228	0.586456	0.419152	0.31365	0.0178199	6.50197e-08	0.407409
(n(omega)-l-arginino)succinic acid	0.361653	0.453993	0.2999	0.472901	0.54899	0.350346	0.387834	0.241211	0.000627696	0.313834	2.30955e-06	0.0763754	0.16534	0.00131173	0.201408	0.411076	0.248394	0.30078	0.34912	0.494652	0.466493	0.064948
5-s-methyl-5-thioadenosine	0.11221	0.328748	0.46273	0.515142	0.100415	0.189139	0.155038	0.558477	0.130356	0.275968	0.00703905	0.150414	0.117926	0.0233498	0.159714	0.273673	0.427171	0.543944	0.583498	0.0804939	0.520747	0.126169
4-amino-2-methyl-5-diphosphomethylpyrimidine	0.155399	0.0684947	0.32013	0.442176	0.0825716	0.291864	0.366649	0.440379	0.464579	0.145737	0.00870233	0.283012	0.263689	0.590736	0.409622	0.343313	0.0871034	0.242778	0.00827124	0.361532	0.518826	1.52749e-07
glutathione	0.526795	0.317872	2.91584e-06	0.00119128	0.00328383	0.543467	0.272337	0.512892	0.546099	0.591461	4.41264e-09	0.554014	0.122648	0.210566	0.134638	0.0511044	0.511854	0.279157	0.134017	0.000472087	0.161072	0.300765
dump	0.348527	0.205652	0.574525	0.295267	0.260669	0.523129	0.389198	0.166074	0.377736	0.301578	0.0266185	0.172868	0.264086	0.280456	0.106052	0.0697871	0.584103	0.229623	0.148732	0.0708376	0.547315	3.09863e-09
phytosphingosine	0.162282	0.260415	0.595375	0.0166121	0.286285	0.108297	0.340547	0.200656	0.196396	0.582699	9.39476e-09	0.32862	0.0148918	0.40061	0.078087	0.0213007	0.161291	0.590965	0.549587	0.43835	0.193526	0.257724
leukotriene a4	0.0691085	0.302237	0.419525	0.387888	0.487621	0.46253	0.279563	0.521852	0.207125	0.386311	0.52653	0.0447473	0.163037	0.321222	0.208941	0.319118	0.143528	0.565559	0.219106	0.0284093	0.321568	0.0146628
cmp	0.546273	0.29479	0.266497	0.237819	0.358693	0.0829296	0.0166091	0.215786	0.00399603	0.035266	2.37368e-10	0.544307	2.57237e-05	0.0253332	0.522609	0.0830124	0.555621	0.0863195	0.517727	0.000689906	0.48709	0.0449366
pseudouridine 5-phosphate	0.266046	0.295477	0.524494	0.124691	0.529283	0.00198743	0.00705471	0.187823	0.185095	0.365812	1.88859e-05	0.377509	1.7347e-06	0.073534	0.00546833	0.0939803	0.548422	0.0209023	0.00407129	0.0103549	0.423151	0.0942049
ump	0.266046	0.295477	0.524494	0.124691	0.529283	0.00198743	0.00705471	0.187823	0.185095	0.365812	1.88859e-05	0.377509	1.7347e-06	0.073534	0.00546833	0.0939803	0.548422	0.0209023	0.00407129	0.0103549	0.423151	0.0942049
damp	0.368878	0.320517	0.0353749	0.0958271	0.137417	0.466573	0.138688	0.433728	0.493347	0.543276	6.7086e-10	0.555408	0.0353939	0.198184	0.262238	0.115455	0.439514	0.564639	0.486908	0.346828	0.266099	0.00301799
nmn	0.260012	0.174571	0.264521	0.576561	0.10732	0.119599	0.505146	0.0701342	0.101193	0.428631	7.01595e-05	0.523614	0.024925	0.0309459	0.569924	0.239055	0.512909	0.181243	0.0046181	0.350184	0.151042	0.00329867
1-(sn-glycero-3-phospho)-1d-myo-inositol	0.260012	0.174571	0.264521	0.576561	0.10732	0.119599	0.505146	0.0701342	0.101193	0.428631	7.01595e-05	0.523614	0.024925	0.0309459	0.569924	0.239055	0.512909	0.181243	0.0046181	0.350184	0.151042	0.00329867
7,8-dihydroneopterin 3-phosphate	0.393208	0.0199915	0.352585	0.114046	6.11862e-07	0.0463101	0.325296	0.0923227	0.182092	0.337526	0.563223	0.268514	0.36531	0.0323279	0.577257	0.325502	0.19204	0.508003	0.208479	0.0332654	0.504205	7.40354e-05
(5s,6s)-di-hete	0.266781	0.312285	0.288326	0.304292	0.545416	0.398514	0.37631	0.487885	0.280848	0.334846	0.550491	0.444498	0.356482	0.499396	0.461451	0.485297	0.560427	0.491916	0.510598	0.52055	0.199488	0.237462
delta(6)-trans,delta(8)-cis-leukotriene b4	0.266781	0.312285	0.288326	0.304292	0.545416	0.398514	0.37631	0.487885	0.280848	0.334846	0.550491	0.444498	0.356482	0.499396	0.461451	0.485297	0.560427	0.491916	0.510598	0.52055	0.199488	0.237462
leukotriene b4	0.266781	0.312285	0.288326	0.304292	0.545416	0.398514	0.37631	0.487885	0.280848	0.334846	0.550491	0.444498	0.356482	0.499396	0.461451	0.485297	0.560427	0.491916	0.510598	0.52055	0.199488	0.237462
alpha,alpha-trehalose	0.0149347	0.189202	0.0661293	0.0481974	0.169405	0.434007	0.0497887	5.82432e-07	0.577125	0.10258	1.51293e-09	0.269124	5.15632e-07	0.0107827	0.398619	0.170988	0.334047	0.322709	0.5386	0.0482798	0.470055	0.370467
maltose	0.0149347	0.189202	0.0661293	0.0481974	0.169405	0.434007	0.0497887	5.82432e-07	0.577125	0.10258	1.51293e-09	0.269124	5.15632e-07	0.0107827	0.398619	0.170988	0.334047	0.322709	0.5386	0.0482798	0.470055	0.370467
melibiose	0.0149347	0.189202	0.0661293	0.0481974	0.169405	0.434007	0.0497887	5.82432e-07	0.577125	0.10258	1.51293e-09	0.269124	5.15632e-07	0.0107827	0.398619	0.170988	0.334047	0.322709	0.5386	0.0482798	0.470055	0.370467
sucrose	0.0149347	0.189202	0.0661293	0.0481974	0.169405	0.434007	0.0497887	5.82432e-07	0.577125	0.10258	1.51293e-09	0.269124	5.15632e-07	0.0107827	0.398619	0.170988	0.334047	0.322709	0.5386	0.0482798	0.470055	0.370467
adenosine 2-phosphate	0.0447497	0.147861	0.472396	0.207809	0.55279	0.265236	0.0601153	0.0844567	0.0410179	0.194152	0.010458	0.366306	0.0374717	0.0753419	0.117882	0.389932	0.346322	0.000195413	0.00693681	0.0445592	0.231489	0.00117279
amp	0.0447497	0.147861	0.472396	0.207809	0.55279	0.265236	0.0601153	0.0844567	0.0410179	0.194152	0.010458	0.366306	0.0374717	0.0753419	0.117882	0.389932	0.346322	0.000195413	0.00693681	0.0445592	0.231489	0.00117279
dgmp	0.0447497	0.147861	0.472396	0.207809	0.55279	0.265236	0.0601153	0.0844567	0.0410179	0.194152	0.010458	0.366306	0.0374717	0.0753419	0.117882	0.389932	0.346322	0.000195413	0.00693681	0.0445592	0.231489	0.00117279
pantetheine 4-phosphate	0.222976	0.198406	0.0324444	0.526536	0.417455	0.238071	0.00350704	0.0880119	0.0807295	0.388908	4.30845e-09	0.403392	0.000919847	0.310359	0.309154	0.283314	0.227489	0.0857913	0.477737	0.195897	0.328134	0.0971597
gmp	0.313586	0.497825	0.49461	0.532691	0.487405	0.0821588	0.193477	0.307001	0.0240682	0.428873	0.0341556	0.27264	0.54682	0.209764	0.31451	0.383767	0.297377	0.09687	0.0303417	0.00170551	0.501419	0.13681
5-xanthylic acid	0.0689189	0.259506	0.266967	0.567678	0.235664	0.0511892	0.523801	0.310271	0.377232	0.374914	0.000142809	0.327696	0.102488	0.480953	0.494648	0.143416	0.257703	0.336376	0.00143124	0.59401	0.231098	5.35915e-05
orotidine 5-(dihydrogen phosphate)	0.165033	0.552574	0.0918835	0.443995	0.497697	0.434044	0.52091	0.555335	0.472182	0.5391	0.584842	0.447557	0.286676	0.421012	0.336501	0.582794	0.570754	0.204151	0.222303	0.0493783	0.532652	0.0211993
lignocerate	0.31045	0.444735	0.403575	0.210546	0.309657	0.282272	0.290482	0.0607019	0.492593	0.092242	0.0758983	0.175949	0.0576565	0.573935	0.305634	0.248782	0.526082	0.347804	0.0778016	0.543968	0.248957	1.37368e-07
sedoheptulose 1,7-bisphosphate	0.565905	0.151603	0.55256	0.273739	0.03196	0.303981	0.215251	0.302263	0.245077	0.160968	0.00429051	0.454168	0.0471688	0.508268	0.403739	0.0456027	0.387996	0.573	0.0160357	0.045267	0.0320051	0.191454
2-trans,6-trans-farnesyl diphosphate	0.00633824	0.586842	0.359116	0.231006	0.372971	3.52543e-05	0.166412	0.42384	0.529205	0.473934	3.90603e-11	0.522021	0.183612	0.541107	0.520957	0.419146	0.03088	0.0492739	0.0757286	0.408178	0.473274	0.0595651
farnesyl diphosphate	0.00633824	0.586842	0.359116	0.231006	0.372971	3.52543e-05	0.166412	0.42384	0.529205	0.473934	3.90603e-11	0.522021	0.183612	0.541107	0.520957	0.419146	0.03088	0.0492739	0.0757286	0.408178	0.473274	0.0595651
dcdp	0.472904	0.506342	0.358973	0.424715	0.257122	0.156784	0.14605	0.276757	0.261212	0.354915	0.0826668	0.582069	0.162608	0.0465726	0.556433	0.314465	0.432067	0.307852	0.0603889	0.429749	0.47688	3.01967e-06
cerotate	0.396374	0.0992187	0.294197	0.340623	0.0534489	0.268847	0.236303	0.0488695	0.168184	0.0923786	1.11583e-05	0.187892	0.13996	0.583327	0.121327	0.572028	0.236381	0.128383	0.0638447	0.52042	0.581378	1.2772e-10
cerotic acid	0.396374	0.0992187	0.294197	0.340623	0.0534489	0.268847	0.236303	0.0488695	0.168184	0.0923786	1.11583e-05	0.187892	0.13996	0.583327	0.121327	0.572028	0.236381	0.128383	0.0638447	0.52042	0.581378	1.2772e-10
phytosphingosine 1-phosphate	0.371975	0.121975	0.586033	0.558507	0.0815995	0.514462	0.0150048	0.325502	0.552804	0.0495769	0.004262	0.445601	0.0165979	0.0270985	0.191427	0.226463	0.0333733	0.0864083	0.0731958	0.0584761	0.249756	0.000109042
dtdp	0.0420652	0.469209	0.538569	0.368536	0.238624	0.131768	0.421702	0.458479	0.1773	0.310098	8.07511e-14	0.24151	0.0070621	0.00618983	0.227942	0.259391	0.255528	0.441219	0.468383	0.0390844	0.20321	0.0658921
n-[(r)-4-phosphonopantothenoyl]-l-cysteine	0.0305673	0.279534	0.0917874	0.105375	0.290065	0.56677	0.00102669	0.0402274	0.467218	0.537926	6.34733e-07	0.118943	2.68651e-05	0.0638401	0.45084	0.121995	0.152197	0.0778392	0.369135	0.054496	0.575879	0.479599
cdp	0.065801	0.0469634	0.103715	0.0456806	0.0563319	0.447517	0.26885	0.328735	0.217618	0.0825065	9.02682e-15	0.511414	0.0100272	0.000559433	0.533386	0.337571	0.501911	0.446391	0.288097	0.0199358	0.160641	0.00232389
dadp	0.368046	0.484144	0.149386	0.447525	0.296798	0.516394	0.138941	0.448661	0.235739	0.16982	2.69832e-05	0.259439	0.0274994	0.0409577	0.322841	0.39828	0.30439	0.495242	0.493837	0.544778	0.587894	1.65992e-05
alpha,alpha-trehalose 6-phosphate	0.54768	0.571632	0.120502	0.267804	0.186126	0.549117	0.154947	1.97542e-08	0.58322	0.0844034	1.54141e-09	0.264677	1.4184e-06	0.00653032	0.402819	0.195111	0.152935	0.254729	0.529926	0.149036	0.580004	0.103415
thiamine(1+) diphosphate(1-)	0.375254	0.424347	0.194963	0.0747303	0.206813	0.456929	0.381712	0.433916	0.217724	0.46106	3.33168e-05	0.592129	0.0177585	0.105589	0.230337	0.132822	0.415428	0.366393	0.160524	0.11978	0.546827	0.0474685
ergosterol ester	0.33281	0.530927	0.58645	0.580861	0.462713	0.499602	0.529203	0.157116	0.534744	0.502803	0.111234	0.352104	0.534932	0.562354	0.510766	0.327755	0.430864	0.592718	0.456856	0.470535	0.529202	0.576583
adenosine 3,5-bismonophosphate	0.461842	0.223162	0.00475442	0.0958652	0.283594	0.430163	0.297123	0.0979668	0.0106416	0.0880055	8.83905e-08	0.177068	0.244517	0.321201	0.344454	0.45214	0.517134	0.562223	0.227614	0.339578	0.00928877	5.8375e-05
adp	0.461842	0.223162	0.00475442	0.0958652	0.283594	0.430163	0.297123	0.0979668	0.0106416	0.0880055	8.83905e-08	0.177068	0.244517	0.321201	0.344454	0.45214	0.517134	0.562223	0.227614	0.339578	0.00928877	5.8375e-05
dgdp	0.461842	0.223162	0.00475442	0.0958652	0.283594	0.430163	0.297123	0.0979668	0.0106416	0.0880055	8.83905e-08	0.177068	0.244517	0.321201	0.344454	0.45214	0.517134	0.562223	0.227614	0.339578	0.00928877	5.8375e-05
idp	0.250831	0.187448	0.521999	0.271409	0.530933	0.578648	0.523776	0.535505	0.381947	0.372971	6.55931e-06	0.359994	0.118917	0.334806	0.538562	0.147689	0.593132	0.479495	0.129435	0.346565	0.0649629	0.0324673
gdp	0.285475	0.432334	0.552205	0.0493841	0.131817	0.474551	0.204171	0.300422	0.145934	0.174768	0.000237252	0.506684	0.423137	0.35801	0.483729	0.469619	0.560609	0.235403	0.558171	0.0933008	0.173146	1.78555e-05
fmn	0.339422	0.134373	0.0322652	0.268996	0.121833	0.135459	0.0951773	0.00319948	0.31446	0.043445	1.94065e-05	0.254313	6.81609e-05	0.0102957	0.415571	0.195663	0.325968	0.0123837	0.473666	0.104979	0.505002	0.460446
dctp	0.252814	0.349809	0.307922	0.42789	0.101199	0.483585	0.468002	0.148494	0.283225	0.357609	0.000205595	0.557703	0.32562	0.0534125	0.375056	0.546823	0.207355	0.590963	0.56951	0.099577	0.357396	0.0380968
dutp	0.234904	0.557509	0.16906	0.199101	0.297686	0.0574779	0.33008	0.416159	0.431808	0.544722	0.000183108	0.581167	0.359939	0.111407	0.154602	0.476338	0.592991	0.106098	0.0865403	0.485287	0.435176	0.0386282
1-phosphatidyl-1d-myo-inositol 3-phosphate	0.0991092	0.0807703	0.219487	0.545982	0.537942	0.161099	0.190143	0.586454	0.295425	0.375352	0.00183784	0.575583	0.164953	0.543641	0.323585	0.273722	0.248063	0.269381	0.0063441	0.324785	0.525351	0.591382
1-phosphatidyl-1d-myo-inositol 4-phosphate	0.0991092	0.0807703	0.219487	0.545982	0.537942	0.161099	0.190143	0.586454	0.295425	0.375352	0.00183784	0.575583	0.164953	0.543641	0.323585	0.273722	0.248063	0.269381	0.0063441	0.324785	0.525351	0.591382
10-formyltetrahydrofolic acid	0.160387	0.433365	0.213251	0.203419	0.23193	0.279466	0.000225708	0.0257384	0.328589	0.432304	0.0241919	0.170851	0.000189434	0.0118026	0.455706	0.529258	0.317313	0.415222	0.181944	0.0589016	0.173986	0.36271
5-formyltetrahydrofolic acid	0.160387	0.433365	0.213251	0.203419	0.23193	0.279466	0.000225708	0.0257384	0.328589	0.432304	0.0241919	0.170851	0.000189434	0.0118026	0.455706	0.529258	0.317313	0.415222	0.181944	0.0589016	0.173986	0.36271
utp	0.0284478	0.497889	0.0670391	0.0578225	0.528342	0.024718	0.533235	0.192326	0.378198	0.130524	5.72748e-10	0.440701	0.453142	0.176738	0.208225	0.061754	0.443425	0.55353	0.0175891	0.217487	0.0386783	0.215857
cdp-choline	0.378222	0.294496	0.00368168	0.00406812	0.150686	0.20087	0.0622595	0.010774	0.163125	0.0998172	5.84929e-06	0.0972624	1.88852e-06	0.0201361	0.535696	0.0330395	0.068905	0.0152405	0.582897	0.115493	0.429021	0.466391
datp	0.126254	0.297697	0.0157426	0.288865	0.0219689	0.255781	0.445246	0.456671	0.0800851	0.302391	0.00250263	0.567341	0.126579	0.125651	0.0877313	0.551028	0.259293	0.230949	0.360497	0.53513	0.387733	0.0534724
7,8-dihydroneopterin 3-triphosphate	0.386269	0.233543	0.494883	0.46435	0.594024	0.552445	0.412182	0.154674	0.20261	0.386473	0.100853	0.198053	0.450611	0.292747	0.517616	0.261362	0.34363	0.281221	0.549128	0.0215901	0.305874	0.194525
atp	0.509936	0.590109	0.131809	0.141638	0.140074	0.0537633	0.0585567	0.277138	0.299715	0.138641	2.73784e-06	0.334316	0.445146	0.0147171	0.0318914	0.411178	0.58442	0.583798	0.0360945	0.288651	0.223087	0.317039
dgtp	0.509936	0.590109	0.131809	0.141638	0.140074	0.0537633	0.0585567	0.277138	0.299715	0.138641	2.73784e-06	0.334316	0.445146	0.0147171	0.0318914	0.411178	0.58442	0.583798	0.0360945	0.288651	0.223087	0.317039
gtp	0.434305	0.491075	0.123858	0.0941524	0.121694	0.0635085	0.186489	0.374415	0.37155	0.0607013	3.63112e-07	0.440109	0.495059	0.104233	0.114635	0.52276	0.427468	0.490541	0.224142	0.24421	0.393751	0.288601
udp-d-galactose	0.133549	0.527442	0.00537521	0.174533	0.0778009	0.575871	0.57135	0.00916447	0.0135497	0.00174316	2.542e-13	0.549109	9.63102e-08	0.00693685	0.000264754	0.548114	0.275409	0.353428	0.189015	0.136756	0.0053166	0.049633
udp-d-glucose	0.133549	0.527442	0.00537521	0.174533	0.0778009	0.575871	0.57135	0.00916447	0.0135497	0.00174316	2.542e-13	0.549109	9.63102e-08	0.00693685	0.000264754	0.548114	0.275409	0.353428	0.189015	0.136756	0.0053166	0.049633
hexaprenyl diphosphate	0.48906	0.528091	0.00047642	0.100124	0.556307	0.576944	0.0448207	0.525214	0.038857	0.248058	1.95601e-07	0.139176	0.176377	0.0795663	0.0333583	0.535433	0.564632	0.0895133	0.380329	0.203348	0.253042	0.00265328
ubiquinol-6	0.00297057	0.0424554	0.579633	0.0561944	0.171576	0.467869	0.15697	0.0350306	0.33442	0.114662	3.26725e-06	0.367935	0.482176	0.269525	0.00868408	0.387829	0.591649	0.016921	3.58339e-05	0.227426	0.0790467	0.0838969
gdp-alpha-d-mannose	0.330146	0.469469	0.46296	0.124031	0.484932	0.514352	0.0185666	0.545479	0.339264	0.0163144	0.117425	0.0109705	0.473129	0.0284887	0.000195217	0.342768	0.531506	0.152245	0.562798	0.239853	0.571173	0.260645
udp-n-acetyl-alpha-d-glucosamine	0.000177699	0.156206	0.0290478	0.0967053	0.520396	0.213528	0.124718	0.164103	0.0153461	0.00145031	1.11748e-18	0.00498557	0.000733928	0.000123643	0.577728	0.0345095	0.0965936	0.36722	0.170353	0.24391	0.355273	0.358116
glutathione disulfide	0.0161223	0.335079	0.304265	0.556788	0.30144	0.0845063	0.414067	0.335741	0.0111909	0.0066516	1.04286e-09	0.345881	0.00795345	8.65964e-05	0.080845	0.440977	0.579272	0.221111	0.414891	0.0227766	0.449122	0.579624
nad(+)	0.075396	0.13318	0.252435	0.392297	0.574809	0.366061	0.300929	0.543053	0.571432	0.185534	0.00013852	0.110256	0.123175	0.0253719	0.273531	0.0567343	0.135185	0.298072	0.586819	0.513706	0.0451315	0.00075297
nadh	0.075396	0.13318	0.252435	0.392297	0.574809	0.366061	0.300929	0.543053	0.571432	0.185534	0.00013852	0.110256	0.123175	0.0253719	0.273531	0.0567343	0.135185	0.298072	0.586819	0.513706	0.0451315	0.00075297

## Sheet: Dobson annot pyr_NH4+ batch 2
CORRECTED P-VALUE	Hog1 OUT	Nbp2 IN	Pda1 IN	Pda1 OUT	Pfk2 IN	Rim15 IN	Rim15 OUT	Sko1 OUT	Tco89 OUT	Tip41 OUT	Tkl1 IN	wildtype
acetate	0.453444	0.00102323	0.160587	0.122772	0.350011	0.00831585	0.0235505	0.202906	0.432759	0.439705	0.0900636	0.000924253
glycolaldehyde	0.453444	0.00102323	0.160587	0.122772	0.350011	0.00831585	0.0235505	0.202906	0.432759	0.439705	0.0900636	0.000924253
methylglyoxal	0.000608453	0.0921341	0.00107556	0.229479	0.11052	0.213941	0.147664	0.0756783	0.402413	0.140983	0.149307	0.125503
glycine	0.00515296	0.421126	0.253882	0.0842079	0.366769	0.216542	0.370849	0.305428	0.141728	0.257955	0.192361	0.246296
sulphite	0.257353	0.00970091	0.188257	0.306131	0.13142	0.160506	0.36965	0.12442	0.13772	0.420734	0.310989	0.0120516
pyruvate	0.246453	0.00475914	0.0646035	0.216134	0.322171	0.315663	0.149543	0.0473121	0.256517	0.0482183	0.00420496	1.27485e-05
(r)-acetoin	0.00178279	6.86909e-08	1.07555e-25	5.83555e-16	3.1167e-05	0.00456655	3.18507e-06	0.000635683	0.000392374	0.0397818	0.000566525	2.46251e-06
ethyl acetate	0.00178279	6.86909e-08	1.07555e-25	5.83555e-16	3.1167e-05	0.00456655	3.18507e-06	0.000635683	0.000392374	0.0397818	0.000566525	2.46251e-06
beta-alanine	0.0235382	0.141511	3.80712e-08	7.45321e-05	0.000421635	0.016795	1.25373e-06	0.0393996	0.00575018	0.042166	0.0935352	0.0731717
l-alanine	0.0235382	0.141511	3.80712e-08	7.45321e-05	0.000421635	0.016795	1.25373e-06	0.0393996	0.00575018	0.042166	0.0935352	0.0731717
(r)-lactate	5.65153e-07	0.12629	5.13153e-06	0.0412572	0.139616	0.00175102	2.21405e-07	0.00020817	0.316828	0.207512	0.157009	0.462377
(s)-lactate	5.65153e-07	0.12629	5.13153e-06	0.0412572	0.139616	0.00175102	2.21405e-07	0.00020817	0.316828	0.207512	0.157009	0.462377
d-glyceraldehyde	5.65153e-07	0.12629	5.13153e-06	0.0412572	0.139616	0.00175102	2.21405e-07	0.00020817	0.316828	0.207512	0.157009	0.462377
glycerone	5.65153e-07	0.12629	5.13153e-06	0.0412572	0.139616	0.00175102	2.21405e-07	0.00020817	0.316828	0.207512	0.157009	0.462377
sulphate	0.000223709	0.243092	4.19413e-07	0.000361456	0.209847	0.0195879	0.39827	0.0579843	0.000409012	0.0270662	0.207434	0.222561
phosphate	0.0854984	0.164669	0.0284145	0.412798	0.448047	0.390183	0.432187	0.0198683	0.0456421	0.450041	0.00215995	0.10318
2-oxobutanoate	0.000182113	0.0811115	0.225477	0.355893	0.168512	0.397287	0.0172897	0.016835	0.0813191	0.153785	0.455442	0.0457358
succinic semialdehyde	0.000182113	0.0811115	0.225477	0.355893	0.168512	0.397287	0.0172897	0.016835	0.0813191	0.153785	0.455442	0.0457358
gamma-aminobutyrate	1.75281e-08	0.131103	0.325798	0.00227867	0.351359	0.00367006	0.0119458	0.033651	0.318357	0.0218925	0.367447	0.00247992
l-serine	0.111265	0.0171864	0.244266	0.114613	0.298646	0.00816585	0.174399	0.0267049	0.459587	0.032931	0.462642	9.16343e-06
uracil	9.54475e-08	0.330977	0.451425	0.417299	0.312736	0.00508216	0.129602	0.047651	0.10896	0.421035	0.0388718	0.386614
l-proline	1.66086e-08	0.000163374	0.252031	0.000202006	0.000273706	0.395244	0.137232	0.255458	2.2875e-05	0.123151	2.11133e-05	0.000212292
fumarate(2-)	0.00031031	0.40759	2.03545e-06	0.372999	0.207506	0.00639264	0.000173867	0.000893975	0.200854	0.0020394	0.410626	0.14154
3-methyl-2-oxobutanoate	0.011953	0.396793	0.00876216	0.00123386	0.181844	0.15735	0.13382	0.130702	9.74234e-06	0.101507	0.142172	0.000488773
l-valine	0.000177285	0.0981555	1.17258e-07	0.000137581	0.000221136	0.101335	3.79953e-05	0.109142	0.000880175	0.0327498	0.118335	0.00261399
succinate(2-)	0.257869	0.460475	0.0779319	0.0274185	0.0662211	0.0125744	0.0139809	0.0526661	0.244628	0.390225	0.00021638	0.00686709
l-allothreonine	0.0120562	0.382134	3.81449e-06	0.0180451	0.0372289	4.89451e-05	2.28733e-05	0.00025398	0.322993	0.00814296	0.102487	0.00729736
l-homoserine	0.0120562	0.382134	3.81449e-06	0.0180451	0.0372289	4.89451e-05	2.28733e-05	0.00025398	0.322993	0.00814296	0.102487	0.00729736
l-threonine	0.0120562	0.382134	3.81449e-06	0.0180451	0.0372289	4.89451e-05	2.28733e-05	0.00025398	0.322993	0.00814296	0.102487	0.00729736
phenylacetaldehyde	0.392756	0.0311565	0.00530991	0.000965928	0.287675	5.92668e-06	0.00442238	0.016286	0.400481	0.26557	0.265561	3.225e-07
nicotinamide	0.000470428	0.413797	0.201723	0.105884	0.0886236	0.311848	0.226293	0.350798	0.236333	0.154615	0.410385	0.210199
gamma-amino-gamma-cyanobutanoic acid	2.0226e-06	0.0667777	0.0246373	2.81455e-06	0.410504	0.372733	0.250411	9.31148e-07	0.31904	0.245079	0.00630823	0.000294175
1-pyrroline-3-hydroxy-5-carboxylic acid	0.00314875	0.0984988	0.120093	0.000251436	0.170323	0.0178933	0.0848396	0.385507	0.294257	0.0254777	0.461702	0.000393126
itaconate(2-)	0.000964845	0.173093	0.134542	0.368905	0.423374	0.0396957	0.140943	0.0984004	0.273666	0.0437787	0.287224	0.174864
(s)-3-methyl-2-oxopentanoate	0.00916011	0.345249	0.016614	0.377768	0.468948	0.315005	0.469314	0.41858	0.0934355	0.156758	0.449539	0.142984
4-methyl-2-oxopentanoate	0.00916011	0.345249	0.016614	0.377768	0.468948	0.315005	0.469314	0.41858	0.0934355	0.156758	0.449539	0.142984
5-aminolevulinate	0.396112	0.166268	2.33554e-06	1.19499e-10	0.0772617	0.0420708	0.154956	0.439045	0.00455048	0.0396968	0.425985	0.460514
l-glutamic 5-semialdehyde	0.396112	0.166268	2.33554e-06	1.19499e-10	0.0772617	0.0420708	0.154956	0.439045	0.00455048	0.0396968	0.425985	0.460514
trans-4-hydroxy-l-proline	0.396112	0.166268	2.33554e-06	1.19499e-10	0.0772617	0.0420708	0.154956	0.439045	0.00455048	0.0396968	0.425985	0.460514
l-isoleucine	0.000596548	0.0844429	9.05833e-05	0.00447136	1.64601e-08	0.0101719	0.000297159	0.0055499	0.0115673	0.0153844	0.0565897	0.186979
l-leucine	0.000596548	0.0844429	9.05833e-05	0.00447136	1.64601e-08	0.0101719	0.000297159	0.0055499	0.0115673	0.0153844	0.0565897	0.186979
l-asparagine	0.000302774	0.296152	5.2428e-05	0.103493	0.0892636	0.0855801	0.00508216	0.316745	0.161888	0.0239498	0.303372	0.00148496
ornithine	0.315535	0.0088208	0.0741548	0.00156093	0.440352	0.0113534	0.23735	5.81902e-06	0.103073	0.00775038	0.0505339	2.44388e-05
l-aspartate	4.89943e-13	0.451812	0.0414708	0.000608896	0.15668	0.00971914	0.0026499	0.0222933	0.130727	0.00346472	0.243981	0.00646256
(s)-malate(2-)	9.67678e-05	0.402366	2.00053e-07	0.109707	0.126867	0.00820486	0.00287898	3.81282e-05	0.0809274	0.00484535	0.456116	0.197027
(r)-2,3-dihydroxy-3-methylbutanoate	0.000985319	0.0169569	0.00421391	0.00622542	0.0218904	0.000792518	3.25858e-05	0.00061483	0.00124234	0.0553499	0.00228318	0.25246
2-deoxy-d-ribose	0.000985319	0.0169569	0.00421391	0.00622542	0.0218904	0.000792518	3.25858e-05	0.00061483	0.00124234	0.0553499	0.00228318	0.25246
4-hydroxy-l-threonine	0.00667308	0.379452	0.123435	0.418329	0.0708833	0.00188919	0.00402581	0.00246556	0.17536	0.123143	0.00383352	0.00307581
adenine	0.00667308	0.379452	0.123435	0.418329	0.0708833	0.00188919	0.00402581	0.00246556	0.17536	0.123143	0.00383352	0.00307581
phenylacetic acid	0.000148737	0.193057	0.00338759	0.348554	0.0836553	0.0570368	0.38258	0.355112	0.219501	0.0159082	0.341485	5.9078e-12
4-aminobenzoate	0.08006	0.346835	0.0485001	0.270069	0.384429	0.151953	0.0535502	0.00874096	0.0690171	0.255309	0.273889	0.229445
anthranilate	0.08006	0.346835	0.0485001	0.270069	0.384429	0.151953	0.0535502	0.00874096	0.0690171	0.255309	0.273889	0.229445
4-hydroxybenzoate	0.31158	0.459196	0.151368	0.0452303	0.0643985	0.0179175	0.453154	1.99911e-07	0.126876	0.384438	0.0272054	1.25486e-06
octanoate	0.000231805	0.462336	0.0436256	0.364497	0.178398	0.142184	0.250682	0.33585	0.103823	0.0408693	0.0529886	0.000130698
2-oxoglutarate	0.00176997	0.112253	0.00164589	0.374942	0.332868	0.0633996	0.027311	0.0992905	0.134325	0.167934	0.452122	0.00965668
dehydro-d-arabinono-1,4-lactone	0.00176997	0.112253	0.00164589	0.374942	0.332868	0.0633996	0.027311	0.0992905	0.134325	0.167934	0.452122	0.00965668
2-dehydropantoate	0.251195	0.172217	1.24529e-07	0.0428914	0.0854908	0.345347	0.277594	0.278167	0.442438	0.216245	0.462901	0.000243836
l-glutamine	3.26223e-06	0.0737347	0.0188188	1.11708e-06	0.455836	0.372851	0.255198	1.16021e-08	0.391159	0.234069	0.00665289	0.000357708
l-lysine	0.00781079	0.335801	0.07157	0.409639	0.231895	0.00497939	0.00531164	0.442463	0.0172845	0.0136511	0.151337	0.0534092
l-4-hydroxyglutamic semialdehyde	1.67337e-05	0.0219323	0.25826	0.00181483	0.287114	0.00155032	0.0430331	0.0357844	0.347987	0.0118384	0.453153	0.00058599
l-glutamate	1.67337e-05	0.0219323	0.25826	0.00181483	0.287114	0.00155032	0.0430331	0.0357844	0.347987	0.0118384	0.453153	0.00058599
o-acetyl-l-serine	1.67337e-05	0.0219323	0.25826	0.00181483	0.287114	0.00155032	0.0430331	0.0357844	0.347987	0.0118384	0.453153	0.00058599
d-arabinono-1,4-lactone	1.02265e-10	0.391993	0.00619245	2.92597e-07	0.33098	1.7565e-08	2.16289e-05	0.0329732	0.036096	0.0166361	0.199903	0.0285958
(2r,3r)-2,3-dihydroxy-3-methylpentanoate	1.89357e-06	0.13416	4.37141e-05	0.18272	0.0861243	0.00084491	0.228625	0.0923206	0.0341786	0.0286566	0.248654	0.000410839
(r)-mevalonate	1.89357e-06	0.13416	4.37141e-05	0.18272	0.0861243	0.00084491	0.228625	0.0923206	0.0341786	0.0286566	0.248654	0.000410839
(r)-pantoate	1.89357e-06	0.13416	4.37141e-05	0.18272	0.0861243	0.00084491	0.228625	0.0923206	0.0341786	0.0286566	0.248654	0.000410839
3-hydroxyanthranilate	0.0191553	0.129728	6.1759e-10	2.9056e-05	0.0239505	0.0377105	0.00187493	0.47366	0.346269	0.169781	0.118467	0.474509
l-histidine	0.000481301	0.00903562	0.00458589	0.102159	0.00895873	0.246702	0.0723763	0.188383	0.0280771	0.0104138	0.00257973	0.169118
2-isopropylmaleic acid	0.431087	0.319482	0.00549933	0.292628	0.359366	0.130136	0.00743349	0.0547893	0.236786	0.237801	0.235025	0.341758
indol-3-ylacetaldehyde	0.000359986	0.0849812	6.22266e-07	4.92452e-05	0.000771955	0.138494	3.53683e-05	0.0946047	2.02711e-05	0.0431774	0.147726	0.00849385
l-2-aminoadipate(2-)	0.00478992	0.103391	0.172511	0.450031	0.0476511	0.00031045	0.00685949	0.325281	0.39634	0.0694827	0.447154	0.0272401
o-acetyl-l-homoserine	0.00478992	0.103391	0.172511	0.450031	0.0476511	0.00031045	0.00685949	0.325281	0.39634	0.0694827	0.447154	0.0272401
l-phenylalanine	1.3264e-06	0.0155752	0.000174571	0.00805841	0.0013787	0.0344043	4.39972e-06	0.0430773	0.00968962	0.0383357	0.0298352	0.105327
pyridoxal	0.000116	0.0467483	0.396948	0.278228	0.458177	0.213287	0.296966	0.361452	0.377691	0.158527	0.361057	0.00866411
pyridoxine	0.0269775	0.0196131	0.172768	0.102991	0.459568	0.273715	0.04858	0.0915976	0.159655	0.00330199	0.0353694	0.00176256
decanoate	0.00111021	0.0869755	0.335055	0.150427	0.151908	0.187486	0.101395	0.133419	0.462831	0.290461	0.435571	0.00025053
2-acetamido-5-oxopentanoate	6.40789e-14	0.192694	1.3446e-06	3.65156e-05	0.295909	4.29064e-09	0.0684454	0.0200995	0.129636	0.0924356	0.26914	0.00795473
cis-aconitate(3-)	0.000210937	0.0315391	0.0176831	0.00143465	0.444277	0.118025	0.341035	0.171958	0.11712	0.00547377	0.435167	0.00882142
trans-aconitate(3-)	0.000210937	0.0315391	0.0176831	0.00143465	0.444277	0.118025	0.341035	0.171958	0.11712	0.00547377	0.435167	0.00882142
n(2)-acetyl-l-ornithine	0.00799281	9.12166e-05	0.4107	0.000664007	0.00448321	0.00501432	0.364012	0.00165716	0.0156826	0.173535	0.0775273	1.50698e-09
l-arginine	3.6179e-08	0.00293046	0.27373	0.022741	0.100238	0.246039	0.266075	0.325293	0.000711092	0.000848615	0.00169632	0.0684411
l-citrulline	0.156632	0.00436914	0.013395	0.00456296	0.111967	0.000191417	0.0394569	7.53596e-07	0.086358	0.0809328	0.00745304	1.96049e-07
(2r,3s)-3-isopropylmalate(2-)	1.29462e-10	0.35485	0.0678943	0.0863678	0.181866	7.2693e-06	1.04365e-05	0.0112351	0.233317	0.0402226	0.414361	0.151318
2-isopropylmalate(2-)	1.29462e-10	0.35485	0.0678943	0.0863678	0.181866	7.2693e-06	1.04365e-05	0.0112351	0.233317	0.0402226	0.414361	0.151318
d-fructose	4.10581e-05	0.0333674	0.414439	0.00829926	0.113547	0.425209	0.0541534	0.320953	0.146356	0.0244616	0.0788727	0.000110846
d-galactose	4.10581e-05	0.0333674	0.414439	0.00829926	0.113547	0.425209	0.0541534	0.320953	0.146356	0.0244616	0.0788727	0.000110846
d-glucose	4.10581e-05	0.0333674	0.414439	0.00829926	0.113547	0.425209	0.0541534	0.320953	0.146356	0.0244616	0.0788727	0.000110846
d-mannose	4.10581e-05	0.0333674	0.414439	0.00829926	0.113547	0.425209	0.0541534	0.320953	0.146356	0.0244616	0.0788727	0.000110846
l-sorbose	4.10581e-05	0.0333674	0.414439	0.00829926	0.113547	0.425209	0.0541534	0.320953	0.146356	0.0244616	0.0788727	0.000110846
myo-inositol	4.10581e-05	0.0333674	0.414439	0.00829926	0.113547	0.425209	0.0541534	0.320953	0.146356	0.0244616	0.0788727	0.000110846
d-glucitol	0.000104461	0.0189814	0.166316	0.427766	0.112871	0.276168	0.226221	0.00155026	0.073839	0.321006	0.00170206	0.343582
l-glucitol	0.000104461	0.0189814	0.166316	0.427766	0.112871	0.276168	0.226221	0.00155026	0.073839	0.321006	0.00170206	0.343582
2-hydroxy-3-oxobutyl phosphate	0.165261	0.00287726	0.0323741	0.248891	0.0785374	0.201566	0.283388	0.249322	0.0802744	0.107921	0.36106	3.00395e-08
o-phospho-l-serine	0.000214992	0.00421818	0.240872	0.0683815	0.405279	0.00105851	0.0492379	0.270737	0.21009	0.105717	0.353999	0.00153106
2-phospho-d-glyceric acid	4.99761e-05	0.460312	1.00521e-05	0.123053	0.397385	0.203567	0.0134954	7.33959e-06	0.085235	0.185599	0.0760458	0.00137308
3-phospho-d-glyceric acid	4.99761e-05	0.460312	1.00521e-05	0.123053	0.397385	0.203567	0.0134954	7.33959e-06	0.085235	0.185599	0.0760458	0.00137308
n-acetyl-l-glutamate(2-)	0.0109892	0.0014612	0.0635033	0.0388683	0.00475959	0.0323094	0.0297551	0.386871	0.100123	0.449055	0.114655	3.89339e-06
citrate(3-)	0.000157073	0.125804	0.00485206	0.0975169	0.42394	0.230329	0.1766	0.00266078	0.00495943	0.000361669	0.264366	0.0025124
isocitrate(3-)	0.000157073	0.125804	0.00485206	0.0975169	0.42394	0.230329	0.1766	0.00266078	0.00495943	0.000361669	0.264366	0.0025124
laurate	1.25715e-05	0.185356	0.409245	0.456064	0.296503	0.452187	0.0458263	0.154478	0.404004	0.108544	0.0147762	9.44632e-05
(2s,3r)-3-hydroxybutane-1,2,3-tricarboxylic acid	0.000258669	0.435187	0.00855107	0.0453904	0.35145	0.02669	0.0329263	0.128746	0.0229885	0.000898182	0.222231	0.269968
2-methylcitrate(3-)	0.000258669	0.435187	0.00855107	0.0453904	0.35145	0.02669	0.0329263	0.128746	0.0229885	0.000898182	0.222231	0.269968
homocitrate(3-)	0.000258669	0.435187	0.00855107	0.0453904	0.35145	0.02669	0.0329263	0.128746	0.0229885	0.000898182	0.222231	0.269968
homoisocitrate(3-)	0.000258669	0.435187	0.00855107	0.0453904	0.35145	0.02669	0.0329263	0.128746	0.0229885	0.000898182	0.222231	0.269968
(r)-3-hydroxy-2-oxo-4-phosphonooxybutanoic acid	0.147904	0.0140451	0.0311641	0.290261	0.46502	0.223163	0.270162	0.0332958	0.419079	0.0770816	0.170278	1.19557e-05
l-gamma-glutamyl-l-alanine	0.0811329	0.0815273	2.29687e-13	0.000984106	0.00433426	0.0323549	0.00220756	0.00153269	0.00374669	0.0252512	4.79008e-05	0.000369693
o-succinyl-l-homoserine	0.389436	0.138164	0.0202434	0.000263099	0.0471873	0.0461123	0.27227	0.296607	0.170763	0.301403	0.152531	0.0147308
(r)-pantothenate	0.0390201	0.0101546	0.341726	0.343143	0.401467	0.0002159	0.200823	0.00105927	0.441633	0.110129	0.100292	6.63435e-10
l-cystathionine	4.05834e-10	0.179018	8.43457e-10	0.00011619	0.000864654	0.0577945	8.64998e-05	0.165858	0.0281444	0.0267179	0.348542	0.203853
4-amino-4-deoxychorismate(2-)	3.88761e-09	0.00596792	0.0446984	0.000301476	0.0187617	0.37094	0.133783	0.00737043	0.0517031	0.022421	8.77182e-06	1.03764e-17
porphobilinogen	0.336644	0.272846	0.000250855	0.389633	0.0452535	0.000745606	0.0337681	0.00275118	0.00665068	0.166596	0.401878	0.0393039
2-deoxyuridine	4.59062e-05	0.180185	2.1751e-05	1.80295e-05	0.24915	0.33795	0.0864913	0.000465086	0.0191538	0.0556345	0.0891383	0.142801
myristate	0.00049464	0.000429227	0.402389	0.124344	0.235468	0.391522	0.321968	0.456243	0.327994	9.95654e-05	0.0656544	3.22896e-05
thymidine	0.0111123	0.306171	0.401453	0.147636	0.434766	0.238489	0.361135	3.96859e-05	0.209979	0.0446269	0.409273	1.51888e-07
uridine	2.22935e-14	0.0103765	0.079703	0.0413398	0.0519635	0.00170739	0.000378571	0.000447355	0.0754769	0.068721	0.00155652	0.00170591
l-gamma-glutamyl-l-cysteine	0.05971	0.0834078	0.13377	9.55759e-05	0.262188	0.0450259	0.209308	0.148659	0.0367351	0.000906482	0.11948	0.301413
3-phosphoshikimic acid	0.0026001	0.340165	0.106644	0.00155913	0.473738	0.0484898	0.145145	0.037872	0.247961	0.276584	0.171388	2.75578e-16
palmitoleate	0.0810441	1.28894e-19	0.141739	0.00108501	0.114681	0.304941	0.0150704	0.00290144	0.197741	9.08373e-06	9.43601e-05	0.0990262
2-hydroxyhexadecanal	0.29341	0.00152585	0.393513	0.0964979	0.146981	0.466941	0.384425	0.211286	0.10343	0.00183518	0.00632471	0.00110352
palmitate	0.29341	0.00152585	0.393513	0.0964979	0.146981	0.466941	0.384425	0.211286	0.10343	0.00183518	0.00632471	0.00110352
sn-glycero-3-phosphocholine	8.40816e-05	0.447418	4.25276e-07	0.0180407	0.00112003	0.0993607	0.00133148	0.357228	0.0640789	0.0542036	0.45962	0.320012
1d-myo-inositol 1-phosphate	8.58536e-10	0.171154	0.0212152	0.190831	0.251012	0.0794828	0.146441	0.0339389	0.259588	0.000266031	0.199989	0.000231061
1d-myo-inositol 3-phosphate	8.58536e-10	0.171154	0.0212152	0.190831	0.251012	0.0794828	0.146441	0.0339389	0.259588	0.000266031	0.199989	0.000231061
aldehydo-d-glucose 6-phosphate	8.58536e-10	0.171154	0.0212152	0.190831	0.251012	0.0794828	0.146441	0.0339389	0.259588	0.000266031	0.199989	0.000231061
alpha-d-galactose 1-phosphate	8.58536e-10	0.171154	0.0212152	0.190831	0.251012	0.0794828	0.146441	0.0339389	0.259588	0.000266031	0.199989	0.000231061
beta-d-glucose 6-phosphate	8.58536e-10	0.171154	0.0212152	0.190831	0.251012	0.0794828	0.146441	0.0339389	0.259588	0.000266031	0.199989	0.000231061
d-fructose 1-phosphate	8.58536e-10	0.171154	0.0212152	0.190831	0.251012	0.0794828	0.146441	0.0339389	0.259588	0.000266031	0.199989	0.000231061
d-fructose 6-phosphate	8.58536e-10	0.171154	0.0212152	0.190831	0.251012	0.0794828	0.146441	0.0339389	0.259588	0.000266031	0.199989	0.000231061
d-glucose 1-phosphate	8.58536e-10	0.171154	0.0212152	0.190831	0.251012	0.0794828	0.146441	0.0339389	0.259588	0.000266031	0.199989	0.000231061
d-mannose 1-phosphate	8.58536e-10	0.171154	0.0212152	0.190831	0.251012	0.0794828	0.146441	0.0339389	0.259588	0.000266031	0.199989	0.000231061
d-mannose 6-phosphate	8.58536e-10	0.171154	0.0212152	0.190831	0.251012	0.0794828	0.146441	0.0339389	0.259588	0.000266031	0.199989	0.000231061
thiamine(1+)	0.00730024	0.136084	0.00712962	0.00192754	0.149177	0.000405285	0.402095	0.385242	0.0585499	0.0358477	0.347696	2.05751e-07
inosine	0.246546	0.00365253	0.372502	0.395245	0.259269	0.108622	0.0484289	0.082698	0.18977	0.401756	0.128337	8.13679e-09
6-phospho-d-gluconate	0.408229	0.0127574	0.0163586	0.0886656	0.235399	0.413805	0.431932	0.0324705	0.295137	5.08565e-05	0.0266478	7.02959e-06
l-saccharopine	0.116709	0.214535	0.00765979	0.2435	0.457999	0.000617149	0.0328342	0.043039	0.277559	0.00351981	0.112173	0.0522429
linoleic acid	0.246078	0.0052864	0.0164734	0.246122	0.212629	0.314132	0.261768	0.0555428	0.359841	0.036673	0.326881	0.00941093
oleate	0.0616894	1.41331e-09	0.447307	0.0169873	0.307232	0.153986	0.0026836	0.00464637	0.412233	8.40894e-08	0.00748445	0.000146146
stearate	0.182094	0.00080961	0.422988	0.00183258	0.277519	0.395873	0.0393931	0.259258	0.140576	4.97304e-05	0.0195687	0.0136211
4-amino-2-methyl-5-diphosphomethylpyrimidine	0.393871	0.0253002	0.0499067	0.193238	0.33136	0.359842	0.361125	0.0111557	0.200837	2.34252e-05	0.0990755	7.00195e-06
glutathione	0.000275227	0.00491343	0.332615	3.30971e-05	0.417931	0.0107645	0.0380323	0.133079	0.474371	0.0196093	0.278219	0.355713
cmp	0.000256044	0.374369	0.0857863	0.28411	0.00200094	0.0228889	0.0167253	0.00100851	0.0542585	0.0356846	0.0017072	0.00954093
pseudouridine 5-phosphate	0.00295804	0.264288	0.116945	0.0169896	0.0373433	0.000637494	0.00257923	0.0530356	0.055346	0.247017	9.29593e-05	0.0168004
ump	0.00295804	0.264288	0.116945	0.0169896	0.0373433	0.000637494	0.00257923	0.0530356	0.055346	0.247017	9.29593e-05	0.0168004
damp	2.53891e-06	0.0383768	0.257203	0.000508615	0.436573	0.226228	0.339926	0.453809	0.0907716	0.135114	0.393119	0.270868
7,8-dihydroneopterin 3-phosphate	1.10174e-07	0.446944	0.00604169	0.00396781	0.430991	0.0212446	0.14886	0.00226096	0.34461	0.300514	0.434346	9.18657e-11
1d-myo-inositol 4,5-bisphosphate	0.202752	0.0117445	0.146003	0.473178	0.395657	0.307853	0.332174	0.0291275	0.0796178	0.0188768	0.0378491	1.97356e-05
beta-d-fructofuranose 2,6-bisphosphate	0.202752	0.0117445	0.146003	0.473178	0.395657	0.307853	0.332174	0.0291275	0.0796178	0.0188768	0.0378491	1.97356e-05
d-fructose 1,6-bisphosphate	0.202752	0.0117445	0.146003	0.473178	0.395657	0.307853	0.332174	0.0291275	0.0796178	0.0188768	0.0378491	1.97356e-05
alpha,alpha-trehalose	0.216302	0.0441678	0.00856104	0.190701	0.400592	0.00366509	0.00461567	0.131493	0.20796	0.0699408	0.0509723	0.0728561
maltose	0.216302	0.0441678	0.00856104	0.190701	0.400592	0.00366509	0.00461567	0.131493	0.20796	0.0699408	0.0509723	0.0728561
melibiose	0.216302	0.0441678	0.00856104	0.190701	0.400592	0.00366509	0.00461567	0.131493	0.20796	0.0699408	0.0509723	0.0728561
sucrose	0.216302	0.0441678	0.00856104	0.190701	0.400592	0.00366509	0.00461567	0.131493	0.20796	0.0699408	0.0509723	0.0728561
adenosine 2-phosphate	0.209584	0.155342	0.0237222	0.226046	0.0284657	0.0188305	0.0415056	0.0816539	0.175097	0.161241	0.00373261	0.0504683
amp	0.209584	0.155342	0.0237222	0.226046	0.0284657	0.0188305	0.0415056	0.0816539	0.175097	0.161241	0.00373261	0.0504683
dgmp	0.209584	0.155342	0.0237222	0.226046	0.0284657	0.0188305	0.0415056	0.0816539	0.175097	0.161241	0.00373261	0.0504683
gmp	0.000609759	0.274031	0.0130618	0.374784	6.95413e-05	0.0192167	0.0086659	0.291916	0.0600986	0.25711	0.00111485	0.150158
5-xanthylic acid	0.00106273	0.127017	0.41391	0.439709	0.325807	0.320772	0.307742	0.13168	0.354866	0.219507	0.306049	0.366258
lignocerate	3.95178e-05	0.00331316	0.198278	0.28673	0.189996	0.000298442	0.437719	0.371796	0.18191	0.255048	0.357569	6.70585e-09
sedoheptulose 1,7-bisphosphate	0.00217282	0.427078	0.0014349	0.409611	0.292339	0.319468	0.447028	0.0392092	0.259387	0.0712809	0.39779	2.67936e-05
2-trans,6-trans-farnesyl diphosphate	0.0240889	0.0648556	6.6927e-06	0.379876	0.239688	0.381259	0.363728	0.217324	0.068439	0.358536	0.381591	0.369833
farnesyl diphosphate	0.0240889	0.0648556	6.6927e-06	0.379876	0.239688	0.381259	0.363728	0.217324	0.068439	0.358536	0.381591	0.369833
dcdp	0.0252293	0.0044419	0.0183455	0.219223	0.195598	0.354183	0.173232	0.0375186	0.366802	0.000278267	0.00701198	9.97472e-05
n-[(r)-4-phosphonopantothenoyl]-l-cysteine	0.221627	0.0470957	0.00443731	0.392093	0.407789	0.00183477	0.00448003	0.0073468	0.332282	0.0633074	0.0988497	0.00765321
udp	0.000229449	0.0390631	0.363905	0.170649	0.171581	0.278515	0.46133	0.283845	0.290902	0.0318631	0.456575	0.16526
dadp	0.0549505	0.353529	0.0713081	0.384521	0.0545284	0.190788	0.0355441	0.286748	0.0380218	0.278005	0.000795917	0.0325671
thiamine(1+) diphosphate(1-)	0.0886153	0.000157635	0.214729	0.337988	0.129914	0.120547	0.436598	0.140549	0.00613791	0.206345	0.185758	0.149602
adenosine 3,5-bismonophosphate	0.00175384	0.0456073	0.103968	0.00468135	0.341235	0.153795	0.175303	0.409771	0.447993	0.0236352	0.0940999	0.141848
adp	0.00175384	0.0456073	0.103968	0.00468135	0.341235	0.153795	0.175303	0.409771	0.447993	0.0236352	0.0940999	0.141848
dgdp	0.00175384	0.0456073	0.103968	0.00468135	0.341235	0.153795	0.175303	0.409771	0.447993	0.0236352	0.0940999	0.141848
gdp	0.0128386	0.00251236	0.255249	0.373387	0.447584	0.308423	0.426366	0.195485	0.30932	0.0821961	0.329332	0.271609
fmn	0.107453	0.472395	0.0074477	0.273643	0.3627	0.0270189	0.0107058	0.280071	0.365955	0.0175467	0.107986	0.00642652
1-phosphatidyl-1d-myo-inositol 3-phosphate	0.0380918	0.0647774	0.00990887	0.0824565	0.332516	0.0336854	0.0506219	0.3555	0.472486	9.36926e-05	0.368194	0.0609086
1-phosphatidyl-1d-myo-inositol 4-phosphate	0.0380918	0.0647774	0.00990887	0.0824565	0.332516	0.0336854	0.0506219	0.3555	0.472486	9.36926e-05	0.368194	0.0609086
atp	0.00205697	0.0072509	0.428022	0.136277	0.278411	0.390516	0.362541	0.311912	0.277395	0.0305883	0.0293497	0.000729622
dgtp	0.00205697	0.0072509	0.428022	0.136277	0.278411	0.390516	0.362541	0.311912	0.277395	0.0305883	0.0293497	0.000729622
1-phosphatidyl-1d-myo-inositol 3,5-bisphosphate	0.0248099	0.0217854	0.0362965	0.457012	0.468116	0.40652	0.326885	0.314804	0.17321	0.00471685	0.0661102	1.10516e-08
1-phosphatidyl-1d-myo-inositol 4,5-bisphosphate	0.0248099	0.0217854	0.0362965	0.457012	0.468116	0.40652	0.326885	0.314804	0.17321	0.00471685	0.0661102	1.10516e-08
udp-d-galactose	1.31323e-06	0.123349	0.00624276	0.00140601	0.417936	0.309311	0.0226685	0.247017	0.168535	0.0992773	0.128336	0.369527
udp-d-glucose	1.31323e-06	0.123349	0.00624276	0.00140601	0.417936	0.309311	0.0226685	0.247017	0.168535	0.0992773	0.128336	0.369527
udp-n-acetyl-alpha-d-glucosamine	6.14891e-10	0.198135	0.413057	0.000397921	0.35207	0.000497322	0.0661737	0.427269	0.0241343	0.0254724	0.319879	0.0127035
glutathione disulfide	1.44151e-05	0.412527	0.464278	0.0709526	0.228636	0.0392401	0.138813	0.416608	0.0485414	0.040646	0.279198	0.0380876
nad(+)	0.198768	0.0356791	0.338632	0.126272	0.0845137	0.453163	0.469993	0.433136	0.156076	0.110454	0.0128616	0.400996
nadh	0.198768	0.0356791	0.338632	0.126272	0.0845137	0.453163	0.469993	0.433136	0.156076	0.110454	0.0128616	0.400996

## Sheet: Dobson annot glc_gln batch 1
CORRECTED P-VALUE	Crz1 OUT	Cys3 OUT	Gln3 site1 OUT	Gln3 site2 OUT	Gpd1 OUT	Gpd2 OUT	Gut1 OUT	Lys20 OUT	Nbp2 OUT	Pbs2 OUT	Pbs2 IN	Pfk1 OUT	Pfk2 OUT	Put3 OUT	Smp1 OUT	Ste50 OUT	Str3 OUT	Thr4 OUT	Tkl1 OUT	Yap4 OUT	Zwf1 OUT	wildtype
acetate	0.0304203	0.0355221	0.540186	0.479387	0.349971	0.441449	0.52862	0.481449	0.00999631	0.333587	0.199097	0.472883	0.159991	0.191902	0.0459249	0.108364	0.501408	0.142459	0.133445	0.517783	0.257667	0.212402
glycolaldehyde	0.0304203	0.0355221	0.540186	0.479387	0.349971	0.441449	0.52862	0.481449	0.00999631	0.333587	0.199097	0.472883	0.159991	0.191902	0.0459249	0.108364	0.501408	0.142459	0.133445	0.517783	0.257667	0.212402
urea	0.0886943	0.202793	0.436059	0.395124	0.216162	0.0225531	0.14708	0.339478	0.113314	0.0206221	0.347728	0.527403	0.00824837	0.405803	0.0829593	0.213944	0.136278	0.391283	0.112933	0.489513	0.267328	0.00299869
bicarbonate	0.0319311	0.142395	0.524899	0.433859	0.336314	0.504214	0.539085	0.518419	0.0911861	0.32412	0.433885	0.275568	0.526653	0.376533	0.07539	0.331678	0.418313	0.304878	0.42675	0.174952	0.194785	0.433472
methylglyoxal	0.000312038	0.0251935	0.398417	0.43006	0.100022	2.00456e-05	0.0053622	0.0426805	0.532979	0.159592	0.359701	0.229453	0.472089	0.104088	0.00261924	0.190307	0.00152457	0.050843	0.0229363	0.0316861	0.324449	0.000118047
isobutyraldehyde	0.526594	0.359289	0.258609	0.412188	0.357174	0.030847	0.419614	0.414297	0.125277	0.337849	0.0414718	0.210983	0.282741	0.314561	0.459718	0.422369	0.0731471	0.0764904	0.389041	0.518958	0.291434	0.356318
(s)-lactaldehyde	0.00244881	3.13038e-05	0.134758	0.00983973	0.049995	0.543746	0.338366	0.481054	0.000215977	0.426596	0.00191018	0.449424	0.0435098	0.38714	0.31842	6.95775e-05	0.0115443	0.102601	0.000230651	0.282971	0.0489149	0.484121
glycine	0.400168	0.0194502	0.101013	0.126899	0.513395	0.124424	0.501263	0.332038	0.00318041	0.134024	3.52259e-05	0.456469	0.0747772	0.537608	0.523416	0.0382439	0.181996	0.311677	0.000489539	0.54147	0.503959	0.00630502
pyruvate	0.328745	0.00450173	0.368744	0.420836	0.0004124	0.016799	0.0122303	0.296434	0.145621	0.0645196	0.187667	0.221454	0.052224	0.324768	0.0846529	0.452974	0.226615	0.167476	0.000134597	0.000462907	0.396401	0.0208939
(r)-acetoin	0.317115	0.535554	0.452851	0.270967	0.0782527	0.31514	0.128142	0.256074	0.543319	0.0770911	0.128315	0.333398	0.207062	0.0921971	0.176588	0.156343	0.376004	0.0382236	0.0191234	0.529187	0.524508	0.373401
ethyl acetate	0.317115	0.535554	0.452851	0.270967	0.0782527	0.31514	0.128142	0.256074	0.543319	0.0770911	0.128315	0.333398	0.207062	0.0921971	0.176588	0.156343	0.376004	0.0382236	0.0191234	0.529187	0.524508	0.373401
beta-alanine	0.28098	0.0100269	0.0377646	0.0133792	0.000324802	0.526076	0.488842	0.0775208	0.0452543	0.415258	0.0483316	0.313062	0.103138	0.0770721	0.221026	0.245907	0.177198	0.0180325	0.00354732	0.26412	0.132656	0.514932
l-alanine	0.28098	0.0100269	0.0377646	0.0133792	0.000324802	0.526076	0.488842	0.0775208	0.0452543	0.415258	0.0483316	0.313062	0.103138	0.0770721	0.221026	0.245907	0.177198	0.0180325	0.00354732	0.26412	0.132656	0.514932
(r)-lactate	0.000133287	0.0159604	0.50974	0.269989	0.0601561	0.0012496	0.00469835	0.018795	0.326249	0.467557	0.497507	0.136947	0.138631	0.137174	0.00222548	0.23954	0.00307472	0.0238767	0.00485207	0.0730774	0.419457	7.70369e-05
(s)-lactate	0.000133287	0.0159604	0.50974	0.269989	0.0601561	0.0012496	0.00469835	0.018795	0.326249	0.467557	0.497507	0.136947	0.138631	0.137174	0.00222548	0.23954	0.00307472	0.0238767	0.00485207	0.0730774	0.419457	7.70369e-05
d-glyceraldehyde	0.000133287	0.0159604	0.50974	0.269989	0.0601561	0.0012496	0.00469835	0.018795	0.326249	0.467557	0.497507	0.136947	0.138631	0.137174	0.00222548	0.23954	0.00307472	0.0238767	0.00485207	0.0730774	0.419457	7.70369e-05
glycerone	0.000133287	0.0159604	0.50974	0.269989	0.0601561	0.0012496	0.00469835	0.018795	0.326249	0.467557	0.497507	0.136947	0.138631	0.137174	0.00222548	0.23954	0.00307472	0.0238767	0.00485207	0.0730774	0.419457	7.70369e-05
glycerol	0.0607871	0.048459	0.494934	0.432216	0.256556	0.436136	0.458693	0.540006	0.0368852	0.0516109	7.8634e-07	0.284122	0.0214362	0.0146608	0.0297765	0.50126	0.503885	0.341537	0.0738708	0.220636	0.414295	0.514046
sulphate	0.0311225	0.0262471	0.493177	0.301967	0.267476	0.00148547	0.279919	0.507483	7.97903e-05	0.0684443	0.0406752	0.521119	0.23674	0.117623	0.00131983	0.476794	0.246909	0.000635852	0.25011	0.119448	0.111668	0.000316185
2-oxobutanoate	0.000537661	0.00968221	0.236686	0.374636	0.362386	0.000258567	0.00608131	0.0803756	0.478742	0.194154	0.274644	0.264646	0.270807	0.151274	0.00319458	0.508238	0.000716922	0.0503402	0.0257823	0.0285074	0.0130741	9.80871e-05
succinic semialdehyde	0.000537661	0.00968221	0.236686	0.374636	0.362386	0.000258567	0.00608131	0.0803756	0.478742	0.194154	0.274644	0.264646	0.270807	0.151274	0.00319458	0.508238	0.000716922	0.0503402	0.0257823	0.0285074	0.0130741	9.80871e-05
gamma-aminobutyrate	0.00625407	0.00398194	0.0665332	0.0753288	0.167406	0.0972888	0.409771	0.540989	0.00442367	0.0837868	0.00783675	0.453442	0.131618	0.191205	0.50244	0.0014216	0.341309	0.309184	9.283e-05	0.308007	0.117097	0.236384
l-serine	0.372598	0.0165191	0.343726	0.160804	0.000398964	0.349667	0.0962776	0.201842	2.60716e-06	0.418309	7.02355e-06	0.338038	0.26966	0.37541	0.316005	0.252191	0.257044	0.0724438	0.0187325	0.24054	0.466651	0.00595916
cytosine	0.193913	0.492062	0.229908	0.452906	0.0347463	0.12602	0.266259	0.056503	0.512017	0.183972	0.107841	0.321723	0.435406	0.399247	0.44925	0.282741	0.43707	0.0992629	0.347653	0.506186	0.493356	0.518756
uracil	0.374939	0.00647585	0.0504135	0.0738745	0.354491	0.0011563	0.0181376	0.478618	0.41989	0.334571	0.464746	0.181664	0.487931	0.419985	0.0413603	0.316169	0.470928	0.08655	0.321919	0.335569	0.302477	3.60183e-05
1-pyrroline-5-carboxylate	0.422948	0.0673988	0.362742	0.0483322	0.463893	0.511081	0.117097	0.430089	0.0580366	0.462589	0.345982	0.0917989	0.304079	0.298291	0.510451	0.478357	0.199032	0.35153	0.273953	0.0264756	0.429953	0.0423139
l-proline	0.184364	0.00138071	0.0926844	0.0140319	0.0031631	0.0879935	0.174516	0.209306	0.000283576	0.0698923	0.00168121	0.25376	0.0420214	0.0692066	0.316936	0.0195798	0.041485	0.202716	8.12201e-05	0.441038	0.140516	0.296115
fumarate(2-)	0.304789	0.0143532	0.469005	0.182196	0.537635	0.472887	0.277267	0.263933	0.000401612	0.253118	0.00313188	0.242677	0.18765	0.22401	0.26648	0.470194	0.244158	0.223977	0.000289586	0.276008	0.0397809	0.265522
3-methyl-2-oxobutanoate	0.0287435	0.00352035	0.328631	0.0607724	0.0497366	0.307024	0.278643	0.338115	0.00662279	0.390845	0.391551	0.313201	0.316179	0.159022	0.187671	0.124398	0.379654	0.0127374	0.337087	0.307278	0.511587	0.370193
isobutyl acetate	0.350624	0.0694862	0.507804	0.0289414	0.314241	0.126898	0.385858	0.365278	0.10971	0.450771	0.150838	0.472714	0.51929	0.465598	0.266681	0.210231	0.335807	0.177247	0.00031757	0.308993	0.0251066	0.484968
l-2-amino-3-oxobutanoate	0.383895	0.24701	0.266628	0.476138	0.0060011	0.205265	0.40611	0.37803	0.40859	0.372778	0.000747232	0.505888	0.490045	0.00408438	0.0830259	0.147091	0.524557	0.439398	0.516982	0.440824	0.241663	0.296416
l-aspartate 4-semialdehyde	0.383895	0.24701	0.266628	0.476138	0.0060011	0.205265	0.40611	0.37803	0.40859	0.372778	0.000747232	0.505888	0.490045	0.00408438	0.0830259	0.147091	0.524557	0.439398	0.516982	0.440824	0.241663	0.296416
l-valine	0.00314266	0.0395412	0.0239457	0.0230917	0.06194	0.210237	0.456705	0.0973464	0.00918871	0.298768	1.09728e-10	0.216948	0.11539	0.10781	0.474326	0.00025627	0.0912268	0.230142	0.000353558	0.526022	0.0377362	0.515386
succinate(2-)	2.64079e-05	5.94845e-06	0.0427709	0.00411311	0.0615945	0.115837	0.387244	0.448276	0.000566983	0.26111	0.000270005	0.495665	0.0705007	0.0196041	0.316462	2.73253e-05	0.00176193	0.343542	0.000834083	0.239874	0.00586234	0.290508
l-allothreonine	0.544335	0.0187542	0.32135	0.0551315	0.00331067	0.114817	0.198906	0.142791	0.000390887	0.282859	9.2704e-06	0.261012	0.237916	0.266714	0.518817	0.0195411	0.107237	0.303174	0.00159533	0.382613	0.531698	0.0395262
l-homoserine	0.544335	0.0187542	0.32135	0.0551315	0.00331067	0.114817	0.198906	0.142791	0.000390887	0.282859	9.2704e-06	0.261012	0.237916	0.266714	0.518817	0.0195411	0.107237	0.303174	0.00159533	0.382613	0.531698	0.0395262
l-threonine	0.544335	0.0187542	0.32135	0.0551315	0.00331067	0.114817	0.198906	0.142791	0.000390887	0.282859	9.2704e-06	0.261012	0.237916	0.266714	0.518817	0.0195411	0.107237	0.303174	0.00159533	0.382613	0.531698	0.0395262
phenylacetaldehyde	0.00790506	0.115335	0.0714878	0.292864	0.173276	0.00538449	0.039339	0.124028	0.390481	0.40934	0.35153	0.527115	0.396454	0.220408	0.00157222	0.134482	0.0103536	0.0598203	0.0164397	0.131926	0.362398	0.00698109
nicotinamide	0.410642	0.234938	0.351873	0.462621	0.42568	0.045872	0.100132	0.386354	1.56062e-05	0.339247	0.21456	0.531569	0.0498122	0.111824	0.00025041	0.160812	0.400477	0.508225	0.13584	0.0805154	0.412499	0.000517129
thymine	0.0563182	0.00563207	0.0574367	0.00143194	0.00645317	0.0120627	0.0519523	0.510704	0.00480753	0.22987	0.520547	0.0495318	0.0534147	0.0539439	0.0505206	0.4394	0.102901	0.0284542	0.228906	0.30811	0.50593	0.536388
gamma-amino-gamma-cyanobutanoic acid	0.0529914	0.0377885	0.254315	0.382893	0.417972	0.0848466	0.00354612	0.150441	0.000569374	0.404209	0.440915	0.360276	0.532407	0.290384	0.538311	0.247246	0.198998	0.00890322	0.00090081	0.0497569	0.137522	2.18772e-10
1-pyrroline-3-hydroxy-5-carboxylic acid	0.416077	0.0130743	0.516631	0.0316168	0.303695	0.233157	0.0150328	0.0994801	1.01272e-06	0.388959	0.0557425	0.368589	0.052315	0.512545	0.357943	0.0149275	0.323801	0.143739	0.000166767	0.0774678	0.467015	5.36419e-05
itaconate(2-)	0.110096	3.23775e-05	0.0389008	0.0455129	0.459473	0.515831	0.154147	0.142589	9.36434e-05	0.186794	0.0089928	0.116867	0.4104	0.18455	0.15395	0.293044	0.0665298	0.13048	0.117015	0.21423	0.264856	0.268215
(s)-3-methyl-2-oxopentanoate	0.240058	0.00581531	0.422953	0.179577	0.269673	0.373642	0.0064299	0.394109	0.00124508	0.342678	0.247802	0.369216	0.156323	0.242608	0.382109	0.0568674	0.126641	0.108666	1.74437e-05	0.107006	0.370145	1.75137e-06
4-methyl-2-oxopentanoate	0.240058	0.00581531	0.422953	0.179577	0.269673	0.373642	0.0064299	0.394109	0.00124508	0.342678	0.247802	0.369216	0.156323	0.242608	0.382109	0.0568674	0.126641	0.108666	1.74437e-05	0.107006	0.370145	1.75137e-06
2-methylbutyl acetate	0.506849	0.305437	0.406686	0.358445	0.437457	0.0735357	0.526259	0.533067	0.0389013	0.223471	0.451764	0.503055	0.385487	0.324431	0.473658	0.008588	0.140497	0.24634	0.0924926	0.0158569	0.432173	0.154158
isoamylacetate	0.506849	0.305437	0.406686	0.358445	0.437457	0.0735357	0.526259	0.533067	0.0389013	0.223471	0.451764	0.503055	0.385487	0.324431	0.473658	0.008588	0.140497	0.24634	0.0924926	0.0158569	0.432173	0.154158
n-acetylputrescine	0.349154	0.00804681	0.21244	0.0233574	0.118403	0.423245	0.520993	0.12761	0.0331916	0.511366	0.154157	0.178893	0.484746	0.234701	0.210388	0.29173	0.189444	0.324398	0.00337987	0.0264631	0.472032	0.171836
5-aminolevulinate	0.153487	0.00710124	0.139	0.0207742	0.197477	0.0533218	0.258697	0.135418	0.102592	0.541649	0.000406481	0.485228	0.535752	0.493099	0.290697	0.0123379	0.186047	0.230006	0.0054031	0.509562	0.131403	0.541546
l-glutamic 5-semialdehyde	0.153487	0.00710124	0.139	0.0207742	0.197477	0.0533218	0.258697	0.135418	0.102592	0.541649	0.000406481	0.485228	0.535752	0.493099	0.290697	0.0123379	0.186047	0.230006	0.0054031	0.509562	0.131403	0.541546
trans-4-hydroxy-l-proline	0.153487	0.00710124	0.139	0.0207742	0.197477	0.0533218	0.258697	0.135418	0.102592	0.541649	0.000406481	0.485228	0.535752	0.493099	0.290697	0.0123379	0.186047	0.230006	0.0054031	0.509562	0.131403	0.541546
l-isoleucine	0.280907	0.000913891	0.0171453	0.0109836	0.0561923	0.230459	0.350756	0.0672968	0.00810534	0.265733	4.21851e-05	0.250075	0.234909	0.346366	0.530567	0.0149655	0.178568	0.0933639	8.73399e-05	0.225179	0.361293	0.479405
l-leucine	0.280907	0.000913891	0.0171453	0.0109836	0.0561923	0.230459	0.350756	0.0672968	0.00810534	0.265733	4.21851e-05	0.250075	0.234909	0.346366	0.530567	0.0149655	0.178568	0.0933639	8.73399e-05	0.225179	0.361293	0.479405
2-acetyllactic acid	0.0594044	0.0587974	0.121863	0.372922	0.35532	0.00805621	0.522396	0.301244	0.244504	0.0901878	0.476164	0.101057	0.491689	0.108621	0.323735	0.395474	0.0322353	0.00160607	0.0221008	0.116673	0.543344	0.00245044
l-asparagine	0.326929	0.00540421	0.522552	0.142986	0.0462807	0.107664	0.121577	0.118532	4.52019e-07	0.131157	0.0377673	0.406605	0.171481	0.305866	0.470099	0.0180769	0.17416	0.231286	0.00304657	0.0823943	0.127364	0.0168664
ornithine	0.103894	0.00839643	0.0108086	0.175232	0.000494875	2.23068e-05	0.154107	0.194666	2.76772e-05	0.467045	0.0875903	0.237408	0.00982829	0.369153	0.441617	0.0191262	0.0221763	0.137677	0.0064408	0.216162	0.321186	0.215219
l-aspartate	0.0112159	0.0116748	0.186716	0.442077	0.000495685	0.0278689	0.215933	0.115546	0.0354202	0.117394	0.068045	0.459062	0.528141	0.189472	0.290551	0.151646	0.19134	0.107205	0.00432277	0.0810833	0.428052	0.0362041
(s)-malate(2-)	0.208971	0.000327638	0.205999	0.343712	0.263892	0.344708	0.140621	0.255324	1.03056e-06	0.0884634	0.00121203	0.290366	0.48801	0.491799	0.232357	0.0813503	0.135948	0.34842	2.57181e-05	0.0741162	0.109364	0.0125164
(r)-2,3-dihydroxy-3-methylbutanoate	0.122454	0.504124	0.00250154	0.000547751	0.0253478	0.0185126	0.00566447	0.000129354	0.0164622	0.458038	0.333271	0.0205675	0.419723	0.218876	0.00604852	0.000469406	0.0100105	0.104497	1.08929e-05	0.121491	0.40238	0.167736
2-deoxy-d-ribose	0.122454	0.504124	0.00250154	0.000547751	0.0253478	0.0185126	0.00566447	0.000129354	0.0164622	0.458038	0.333271	0.0205675	0.419723	0.218876	0.00604852	0.000469406	0.0100105	0.104497	1.08929e-05	0.121491	0.40238	0.167736
4-hydroxy-l-threonine	0.0835793	0.0285413	0.151663	9.83217e-05	0.240414	0.443705	0.448264	0.0666485	0.044792	0.406639	0.415478	0.0421657	0.537425	0.388037	0.172816	0.0389645	0.0103009	0.316177	7.90759e-06	0.0338081	0.458776	0.531824
adenine	0.0835793	0.0285413	0.151663	9.83217e-05	0.240414	0.443705	0.448264	0.0666485	0.044792	0.406639	0.415478	0.0421657	0.537425	0.388037	0.172816	0.0389645	0.0103009	0.316177	7.90759e-06	0.0338081	0.458776	0.531824
hypoxanthine	0.444611	0.428148	0.253609	0.0445898	1.22937e-05	0.420018	0.180962	0.00936073	0.513046	0.134183	0.482967	0.106838	0.508947	0.418608	0.0349919	0.0237988	0.0863373	0.0662393	0.0551251	0.0341011	0.00451708	0.333365
phenylacetic acid	0.0394208	0.105279	0.0857606	0.202595	0.0102261	0.0242308	0.0901623	0.525692	0.432264	0.345751	0.154736	0.00353776	0.321832	0.216949	0.251732	0.388344	0.122061	0.121319	0.445849	0.483708	0.12792	0.0292333
4-aminobenzoate	0.524623	0.469965	0.121372	0.218986	0.291888	0.513461	0.359035	0.22625	0.525893	0.47962	0.394933	0.25322	0.434882	0.0939283	0.465936	0.288859	0.122299	0.0685359	0.394446	0.19501	0.0620984	0.33295
anthranilate	0.524623	0.469965	0.121372	0.218986	0.291888	0.513461	0.359035	0.22625	0.525893	0.47962	0.394933	0.25322	0.434882	0.0939283	0.465936	0.288859	0.122299	0.0685359	0.394446	0.19501	0.0620984	0.33295
4-hydroxybenzoate	0.451422	0.408362	0.486417	0.0641543	0.2417	0.146758	0.335311	0.270499	0.00499361	0.306878	0.168192	0.258562	0.474103	0.202771	0.237285	0.263161	0.263406	0.498193	0.168193	0.53374	0.176596	0.00375999
4-amino-5-hydroxymethyl-2-methylpyrimidine	0.411383	0.357342	0.523661	0.415691	0.500788	0.451396	0.394398	0.279033	0.372569	0.537889	0.0261466	0.457131	0.50388	0.275163	0.220123	0.385969	0.472402	0.12568	0.0141385	0.0780707	0.270774	0.491062
carbamoyl phosphate	0.286245	0.490251	0.498322	0.427957	0.232308	0.225316	0.0483057	0.509689	0.437859	0.442576	0.375966	0.391548	0.347627	0.499626	0.493025	0.206802	0.460505	0.264832	0.197214	0.493708	0.400387	0.147594
o-phosphoethanolamine	0.168975	0.234464	0.543316	0.364409	0.116608	0.0875395	0.537213	0.0995808	0.518837	0.365851	0.475634	0.351372	0.44587	0.449389	0.517575	0.204653	0.241086	0.0714216	0.0403336	0.164735	0.312874	0.526053
l-histidinol	0.104483	0.0746216	0.169807	0.000385566	0.0041724	0.343273	0.475758	0.460883	0.000389653	0.235918	0.213926	0.317357	0.455236	0.248225	0.483912	0.108907	0.0581566	0.0677355	0.274197	0.0756975	0.226974	0.393721
5-(2-hydroxyethyl)-4-methylthiazole	0.467548	0.39993	0.188554	0.44169	0.204618	0.0236833	0.523276	0.13614	0.0787587	0.00205362	0.0957681	0.493598	0.475761	0.510527	0.161249	0.441485	0.420899	0.490141	0.35723	0.300549	0.200034	0.158712
4-guanidinobutanamide	0.326752	0.253019	0.517322	0.293453	0.315776	0.412729	0.0860585	0.142045	0.530728	0.394551	0.265673	0.201522	0.256546	0.435458	0.385431	0.459104	0.240064	0.0280272	0.509051	0.257217	0.275786	0.523296
octanoate	0.139758	0.000214037	0.417253	0.00621736	0.0119181	0.229722	0.0334048	0.521924	0.000632382	0.189136	0.366428	0.50761	0.49444	0.438882	0.031714	0.0431078	0.0629935	0.0382312	2.41956e-06	0.15389	0.0795167	0.41841
(s)-2-acetyl-2-hydroxybutanoate	0.154979	0.41519	0.0858939	0.077221	0.154327	0.508177	0.401087	0.527516	0.16687	0.22087	0.191873	0.417956	0.281522	0.225756	0.135669	0.167012	0.254914	0.525223	0.456512	0.318918	0.379129	0.297137
4-acetamidobutanoate	0.23076	0.00795277	0.539549	0.140633	0.00320451	0.47624	0.306541	0.454602	0.0394518	0.524798	0.00527252	0.304571	0.375729	0.355216	0.506226	0.0962943	0.0631754	0.343892	0.00122602	0.0931079	0.227598	0.398081
l-allysine	0.23076	0.00795277	0.539549	0.140633	0.00320451	0.47624	0.306541	0.454602	0.0394518	0.524798	0.00527252	0.304571	0.375729	0.355216	0.506226	0.0962943	0.0631754	0.343892	0.00122602	0.0931079	0.227598	0.398081
2-oxoglutarate	0.186037	0.000278496	0.276409	0.530677	0.00213532	0.408655	0.0493566	0.541605	2.60501e-06	0.170451	0.000517127	0.111925	0.0109041	0.0195519	0.0268297	0.381019	0.0519066	0.0594809	0.00994937	0.288495	0.138578	0.00666032
dehydro-d-arabinono-1,4-lactone	0.186037	0.000278496	0.276409	0.530677	0.00213532	0.408655	0.0493566	0.541605	2.60501e-06	0.170451	0.000517127	0.111925	0.0109041	0.0195519	0.0268297	0.381019	0.0519066	0.0594809	0.00994937	0.288495	0.138578	0.00666032
l-glutamine	0.0783557	0.0308817	0.416499	0.387395	0.461471	0.116477	0.00540796	0.317797	0.000489588	0.511152	0.436419	0.311306	0.413665	0.247277	0.518687	0.169552	0.150084	0.0114493	0.000652294	0.0436015	0.0389016	7.78309e-12
l-lysine	0.134026	0.0250245	0.472041	0.390376	0.444606	0.22122	0.0175869	0.00397026	0.000916767	0.25121	0.125779	0.439934	0.157982	0.242852	0.482331	0.187958	0.146572	0.0228547	0.000629608	0.0604797	0.165503	1.18738e-05
l-4-hydroxyglutamic semialdehyde	0.00778447	0.00494393	0.0622787	0.0244548	0.407565	0.0772536	0.31436	0.294476	0.000187273	0.031317	0.0101055	0.399288	0.443887	0.199797	0.449466	0.0013027	0.244355	0.179178	0.000153497	0.194622	0.225622	0.232221
l-glutamate	0.00778447	0.00494393	0.0622787	0.0244548	0.407565	0.0772536	0.31436	0.294476	0.000187273	0.031317	0.0101055	0.399288	0.443887	0.199797	0.449466	0.0013027	0.244355	0.179178	0.000153497	0.194622	0.225622	0.232221
o-acetyl-l-serine	0.00778447	0.00494393	0.0622787	0.0244548	0.407565	0.0772536	0.31436	0.294476	0.000187273	0.031317	0.0101055	0.399288	0.443887	0.199797	0.449466	0.0013027	0.244355	0.179178	0.000153497	0.194622	0.225622	0.232221
d-arabinono-1,4-lactone	0.0249147	1.15641e-06	0.0223156	0.00212211	0.282622	0.544007	0.245889	0.254917	3.54208e-05	0.166716	0.00334246	0.0819729	0.0781811	0.144744	0.0219675	0.161407	0.0598132	0.142454	0.130114	0.132926	0.282467	0.515389
(2r,3r)-2,3-dihydroxy-3-methylpentanoate	0.414117	0.00857031	0.363183	0.0585251	0.223074	0.515078	0.170901	0.140935	0.00247049	0.162546	6.62023e-05	0.445763	0.385688	0.275275	0.468347	0.0209332	0.198236	0.0830606	1.90244e-05	0.0620552	0.151313	0.0268036
(r)-mevalonate	0.414117	0.00857031	0.363183	0.0585251	0.223074	0.515078	0.170901	0.140935	0.00247049	0.162546	6.62023e-05	0.445763	0.385688	0.275275	0.468347	0.0209332	0.198236	0.0830606	1.90244e-05	0.0620552	0.151313	0.0268036
(r)-pantoate	0.414117	0.00857031	0.363183	0.0585251	0.223074	0.515078	0.170901	0.140935	0.00247049	0.162546	6.62023e-05	0.445763	0.385688	0.275275	0.468347	0.0209332	0.198236	0.0830606	1.90244e-05	0.0620552	0.151313	0.0268036
l-methionine	0.303392	0.00593705	0.128887	0.0961332	0.403599	0.183894	0.0388451	0.0405963	1.7083e-05	0.463022	0.0407411	0.138354	0.115818	0.302192	0.375075	0.0985646	0.157056	0.31191	0.00012126	0.237538	0.47595	0.216056
d-arabinose	0.0702848	0.0127426	0.159487	0.371556	0.344709	0.000375321	0.280448	0.290761	0.407576	0.0247898	0.0865707	0.18247	0.237703	0.0848895	0.0386275	0.433564	4.49946e-05	0.0308333	0.00214367	0.167847	0.403245	8.85869e-05
d-ribose	0.0702848	0.0127426	0.159487	0.371556	0.344709	0.000375321	0.280448	0.290761	0.407576	0.0247898	0.0865707	0.18247	0.237703	0.0848895	0.0386275	0.433564	4.49946e-05	0.0308333	0.00214367	0.167847	0.403245	8.85869e-05
d-xylose	0.0702848	0.0127426	0.159487	0.371556	0.344709	0.000375321	0.280448	0.290761	0.407576	0.0247898	0.0865707	0.18247	0.237703	0.0848895	0.0386275	0.433564	4.49946e-05	0.0308333	0.00214367	0.167847	0.403245	8.85869e-05
d-xylulose	0.0702848	0.0127426	0.159487	0.371556	0.344709	0.000375321	0.280448	0.290761	0.407576	0.0247898	0.0865707	0.18247	0.237703	0.0848895	0.0386275	0.433564	4.49946e-05	0.0308333	0.00214367	0.167847	0.403245	8.85869e-05
l-arabinose	0.0702848	0.0127426	0.159487	0.371556	0.344709	0.000375321	0.280448	0.290761	0.407576	0.0247898	0.0865707	0.18247	0.237703	0.0848895	0.0386275	0.433564	4.49946e-05	0.0308333	0.00214367	0.167847	0.403245	8.85869e-05
guanine	0.434379	0.376915	0.415809	0.192508	0.15005	0.402635	0.411415	0.504252	0.492536	0.27693	0.344411	0.314288	0.17274	0.269678	0.166648	0.413106	0.439898	0.239763	0.263725	0.407568	0.521535	0.510804
9h-xanthine	0.490275	0.26389	0.421337	0.377445	0.184049	0.509492	0.396763	0.140204	0.497211	0.0229797	0.107139	0.400421	0.155067	0.44638	0.474984	0.19297	0.534797	0.453335	0.0294562	0.138991	0.0878537	0.150062
l-arabinitol	0.0217493	0.461057	0.412385	0.437012	0.185049	0.42673	0.323225	0.543287	0.157251	0.442766	0.321475	0.248018	0.393726	0.308008	0.530173	0.122482	0.391798	0.48093	0.441319	0.149142	0.0388318	0.508789
xylitol	0.0217493	0.461057	0.412385	0.437012	0.185049	0.42673	0.323225	0.543287	0.157251	0.442766	0.321475	0.248018	0.393726	0.308008	0.530173	0.122482	0.391798	0.48093	0.441319	0.149142	0.0388318	0.508789
3-hydroxyanthranilate	0.479878	0.263454	0.0859664	0.31363	0.0510345	0.0390419	0.0712492	0.427955	0.35308	0.0384795	0.00229034	0.0104084	0.481103	0.359188	0.280133	0.388961	0.0285302	0.52373	0.389267	0.543568	0.0722764	0.53418
l-histidine	0.0763708	0.0167673	0.138146	0.357973	0.505523	0.485543	0.335831	0.0361299	0.00341731	0.503683	2.0005e-07	0.37248	0.0195793	0.426652	0.540242	0.458206	0.167057	0.137486	0.00774024	0.157333	0.525902	0.000690086
orotate	0.284598	0.020216	0.0927922	0.171989	0.434347	0.000137314	0.000505452	0.166579	0.447694	0.371334	0.496006	0.267716	0.426353	0.517916	0.0122918	0.467463	0.466205	0.0156138	0.12914	0.120752	0.367238	0.000120748
2-isopropylmaleic acid	0.100203	0.00134592	0.0577332	0.178671	0.480491	0.00464639	0.173853	0.217715	0.000212693	0.00518332	0.403832	0.461895	0.0273577	0.00106187	0.360446	0.341376	0.0150891	0.493337	0.000187816	0.13831	0.0594177	0.522746
indol-3-ylacetaldehyde	0.000505902	0.306657	0.294393	0.0446817	0.272717	0.119637	0.259137	0.521659	0.139475	0.311319	0.368973	0.516903	0.537215	0.306034	0.214185	0.470211	0.0128644	0.521321	0.269649	0.370037	0.447328	0.373191
2-oxoadipic acid	0.497635	0.00157865	0.0719475	0.481358	0.209147	0.458693	0.34634	0.251466	0.0363361	0.106769	0.215788	0.519862	0.526176	0.513095	0.479406	0.476992	0.0229704	0.225846	0.206637	0.511802	0.329019	0.138757
l-2-aminoadipate(2-)	0.0417231	0.0461791	0.163959	0.00538988	0.140207	0.357204	0.468583	0.372257	0.0112313	0.198792	0.00223278	0.0236977	0.484898	0.278893	0.542468	0.000574633	0.130902	0.178492	0.0168407	0.468937	0.0642904	0.182759
o-acetyl-l-homoserine	0.0417231	0.0461791	0.163959	0.00538988	0.140207	0.357204	0.468583	0.372257	0.0112313	0.198792	0.00223278	0.0236977	0.484898	0.278893	0.542468	0.000574633	0.130902	0.178492	0.0168407	0.468937	0.0642904	0.182759
tryptophol	0.190134	0.108993	0.0976244	0.1026	0.495399	0.439426	0.454467	0.191839	0.00876061	0.365388	0.000179097	0.0979975	0.340642	0.42904	0.530377	0.000414341	0.122372	0.315714	0.0256775	0.206083	0.0269949	0.160393
4-hydroxy-2-oxoglutarate(2-)	0.385924	0.147593	0.50416	0.0208035	0.526832	0.188254	0.485258	0.488955	0.00774025	0.0475583	0.132596	0.434759	0.208531	0.0455333	0.0330897	0.286608	0.0515899	0.100918	0.197859	0.403095	0.0696242	0.348217
keto-phenylpyruvate	0.440173	0.0951781	0.218591	0.15783	0.450057	0.0106043	0.141038	0.345915	0.000361095	0.190154	0.438029	0.484294	0.407825	0.289011	0.229175	0.199803	0.497332	0.46993	0.02794	0.302618	0.291555	0.000236756
trans-4-coumarate	0.440173	0.0951781	0.218591	0.15783	0.450057	0.0106043	0.141038	0.345915	0.000361095	0.190154	0.438029	0.484294	0.407825	0.289011	0.229175	0.199803	0.497332	0.46993	0.02794	0.302618	0.291555	0.000236756
phenethyl acetate	0.48945	0.517651	0.427293	0.507987	0.290935	0.235697	0.499036	0.541816	0.0139917	0.494518	0.36939	0.205949	0.419096	0.316287	0.50658	0.446315	0.464142	0.503062	0.114528	0.272785	0.383243	5.13693e-05
l-phenylalanine	0.00307436	0.203965	0.50677	0.0155265	0.520093	0.497071	0.400805	0.0481266	0.0212932	0.051758	6.34542e-05	0.11355	0.0838887	0.490616	0.00345074	0.0164255	0.0786811	0.250974	3.39253e-06	0.220186	0.534594	0.448543
phosphoenolpyruvate	0.49733	0.248206	0.369139	0.49731	0.525779	0.120816	0.100839	0.305887	0.142606	0.0196852	0.212756	0.296875	0.304456	0.48419	0.543281	0.511327	0.381197	0.0243354	0.494167	0.414113	0.494945	0.0291926
pyridoxine	0.462965	0.00858203	0.15994	0.169178	0.36751	0.496793	0.250283	0.459114	0.00166892	0.163991	0.0672081	0.435023	0.300247	0.523261	0.458908	0.378637	0.423726	0.00379287	0.00035552	0.0295824	0.455141	0.0726723
glyceraldehyde 3-phosphate	0.18522	0.167448	0.453038	0.0881527	0.346443	0.195607	0.0375956	0.476537	0.0160063	0.0108588	0.0188411	0.325649	0.482487	0.153323	0.00169516	0.24601	0.148345	0.37915	0.0470511	0.247647	0.369645	1.9913e-06
glycerone phosphate	0.18522	0.167448	0.453038	0.0881527	0.346443	0.195607	0.0375956	0.476537	0.0160063	0.0108588	0.0188411	0.325649	0.482487	0.153323	0.00169516	0.24601	0.148345	0.37915	0.0470511	0.247647	0.369645	1.9913e-06
sn-glycerol 3-phosphate	0.312663	0.00358473	0.0947205	0.482733	0.000878961	0.120408	0.101948	0.131468	0.0866501	0.399782	9.34386e-06	0.191796	0.135498	0.0568674	0.258185	0.0119258	0.452418	0.0406065	0.000369175	0.179833	0.299303	0.0792543
3-dehydroshikimate	0.309878	0.0189022	0.119591	0.413535	0.0131521	0.344709	0.0482031	0.230724	0.518888	0.0184011	0.0161525	0.154166	0.133683	0.258628	0.401489	0.390942	0.134082	0.082825	0.0448154	0.425254	0.0691978	0.400902
decanoate	0.0132058	0.0010509	0.106159	0.0900625	0.0962872	0.124616	0.0144661	0.396748	1.54361e-05	0.0204793	0.370168	0.329155	0.00270617	0.281514	0.421411	0.00876187	0.00387932	0.260105	7.57728e-05	0.147314	0.0216606	0.246128
2-acetamido-5-oxopentanoate	0.504244	0.00632465	0.510675	0.271133	0.516353	0.0151232	0.381258	0.292837	0.0186938	0.212706	3.93166e-06	0.164652	0.0275428	0.371908	0.422154	0.0617113	0.0826704	0.525219	0.00012837	0.235198	0.125277	0.0167113
cis-aconitate(3-)	0.0103806	0.0132561	0.100708	0.344907	0.00788278	0.0621328	0.0725909	0.512765	0.539903	0.166966	0.108925	0.195675	0.51186	0.316576	0.312595	0.0659807	0.0685403	0.399522	0.0216939	0.108332	0.519129	4.72581e-05
trans-aconitate(3-)	0.0103806	0.0132561	0.100708	0.344907	0.00788278	0.0621328	0.0725909	0.512765	0.539903	0.166966	0.108925	0.195675	0.51186	0.316576	0.312595	0.0659807	0.0685403	0.399522	0.0216939	0.108332	0.519129	4.72581e-05
(2s)-2-isopropyl-3-oxosuccinate(2-)	0.0822061	0.0167814	0.217772	0.4617	0.148386	0.0580736	0.0563528	0.0200683	0.405002	0.00098492	0.0366619	0.376332	0.286435	0.44393	0.0998885	0.303739	0.431145	0.0193072	0.220585	0.0775884	0.000712726	0.00314128
shikimate	0.0822061	0.0167814	0.217772	0.4617	0.148386	0.0580736	0.0563528	0.0200683	0.405002	0.00098492	0.0366619	0.376332	0.286435	0.44393	0.0998885	0.303739	0.431145	0.0193072	0.220585	0.0775884	0.000712726	0.00314128
n(2)-acetyl-l-ornithine	0.200487	0.0129834	0.398215	0.119737	4.0112e-06	0.065387	0.314374	0.253008	0.000306846	0.509673	2.66385e-05	0.241732	0.0424868	0.357463	0.436502	0.0556647	0.13189	0.280711	0.000127358	0.152124	0.0864724	0.0731669
l-arginine	0.241733	0.00519355	0.538083	0.500789	0.363143	0.0661484	0.464235	0.138238	0.000717973	0.336875	3.29784e-06	0.332424	0.342226	0.529329	0.531314	0.402464	0.250312	0.0941509	0.00398277	0.246266	0.432172	0.0195826
indole-3-acetate	0.27329	0.0102808	0.523302	0.106324	0.0167109	0.382205	0.424511	0.134527	0.325519	0.0368502	0.00518768	0.518202	0.254382	0.00767848	0.0925558	0.159532	0.46975	0.021943	0.412847	0.113959	0.132977	0.529987
l-citrulline	0.100347	0.0128015	0.00133693	0.0240941	0.000302547	2.61737e-05	0.192795	0.465141	1.99481e-05	0.20386	0.0631479	0.470216	0.00316678	0.317108	0.369834	0.000245322	0.138941	0.177017	0.00784784	0.19838	0.290277	0.361129
n-carbamoyl-l-aspartate	0.0930308	0.00423948	0.543204	0.405472	0.1092	0.168013	0.272138	0.427021	0.255762	0.538082	0.000792876	0.142939	0.261004	0.170788	0.449485	0.142922	0.53891	0.426747	0.0420256	0.280993	0.0247401	0.455694
allantoate	0.158588	0.0184229	0.507972	0.0137564	0.20383	0.198291	0.227805	0.204477	0.342567	0.244038	0.000554546	0.463057	0.373762	0.0672778	0.362518	0.494382	0.415377	0.00717685	0.217514	0.193122	0.214348	0.314762
(2r,3s)-3-isopropylmalate(2-)	0.290897	0.00160798	0.0778343	0.074901	0.0120784	0.132032	0.106258	0.237885	3.06049e-06	0.161079	0.00405111	0.482208	0.485008	0.258859	0.131202	0.124752	0.0425263	0.232453	0.000396784	0.209676	0.172809	0.133735
2-isopropylmalate(2-)	0.290897	0.00160798	0.0778343	0.074901	0.0120784	0.132032	0.106258	0.237885	3.06049e-06	0.161079	0.00405111	0.482208	0.485008	0.258859	0.131202	0.124752	0.0425263	0.232453	0.000396784	0.209676	0.172809	0.133735
diphosphate	0.0336831	0.224669	0.230725	0.299303	0.283401	0.407368	0.285683	0.0435772	0.0209112	0.118082	0.0655023	0.187231	0.497807	0.00803545	0.00977166	0.0457822	0.337094	0.320547	0.276696	0.208737	0.502667	0.000664288
3-(4-hydroxyphenyl)pyruvate	0.412885	0.172266	0.450361	0.434683	0.531259	0.348889	0.412869	0.0675044	0.0160213	0.490506	0.433012	0.0444528	0.0227648	0.0396986	0.258524	0.454394	0.0366913	0.00554353	0.519225	0.184657	0.153959	0.486133
d-fructose	0.00820805	0.0275062	0.34777	0.0935769	0.006526	0.000627563	0.0296621	0.0233097	0.172951	0.506915	0.388349	0.218185	0.373394	0.14273	2.92779e-05	0.33962	9.80723e-05	0.0379443	0.002625	0.218839	0.416672	7.60177e-05
d-galactose	0.00820805	0.0275062	0.34777	0.0935769	0.006526	0.000627563	0.0296621	0.0233097	0.172951	0.506915	0.388349	0.218185	0.373394	0.14273	2.92779e-05	0.33962	9.80723e-05	0.0379443	0.002625	0.218839	0.416672	7.60177e-05
d-glucose	0.00820805	0.0275062	0.34777	0.0935769	0.006526	0.000627563	0.0296621	0.0233097	0.172951	0.506915	0.388349	0.218185	0.373394	0.14273	2.92779e-05	0.33962	9.80723e-05	0.0379443	0.002625	0.218839	0.416672	7.60177e-05
d-mannose	0.00820805	0.0275062	0.34777	0.0935769	0.006526	0.000627563	0.0296621	0.0233097	0.172951	0.506915	0.388349	0.218185	0.373394	0.14273	2.92779e-05	0.33962	9.80723e-05	0.0379443	0.002625	0.218839	0.416672	7.60177e-05
l-sorbose	0.00820805	0.0275062	0.34777	0.0935769	0.006526	0.000627563	0.0296621	0.0233097	0.172951	0.506915	0.388349	0.218185	0.373394	0.14273	2.92779e-05	0.33962	9.80723e-05	0.0379443	0.002625	0.218839	0.416672	7.60177e-05
myo-inositol	0.00820805	0.0275062	0.34777	0.0935769	0.006526	0.000627563	0.0296621	0.0233097	0.172951	0.506915	0.388349	0.218185	0.373394	0.14273	2.92779e-05	0.33962	9.80723e-05	0.0379443	0.002625	0.218839	0.416672	7.60177e-05
3-(4-hydroxyphenyl)lactate	0.431293	0.0730026	0.27872	0.114644	0.0313754	0.0759874	0.124118	0.452052	0.130085	0.38386	0.476294	0.20187	0.524797	0.46674	0.477771	0.267108	0.345886	0.0686237	0.534464	0.485046	0.542664	0.529162
d-glucitol	0.165174	0.000992081	0.000318165	0.125164	0.401515	0.116497	0.147096	0.334836	0.00566598	0.000227365	7.82961e-07	0.163004	0.0543027	0.00981663	0.127893	0.0197017	0.311444	0.264475	6.09281e-05	0.00425709	0.408256	0.0802734
l-glucitol	0.165174	0.000992081	0.000318165	0.125164	0.401515	0.116497	0.147096	0.334836	0.00566598	0.000227365	7.82961e-07	0.163004	0.0543027	0.00981663	0.127893	0.0197017	0.311444	0.264475	6.09281e-05	0.00425709	0.408256	0.0802734
choline phosphate	0.211301	0.516964	0.470712	0.309908	0.304139	0.364336	0.288991	0.0275665	0.432864	0.0848546	0.133989	0.403857	0.207163	0.481237	0.331971	0.122352	0.0875314	0.232327	0.426426	0.30619	0.463695	0.355917
3-phosphonatooxypyruvate(3-)	0.00899996	2.01328e-05	0.448303	0.539746	0.000145675	0.000234257	0.477486	0.144602	0.0396907	0.189044	0.000210535	0.0646855	0.371029	0.505959	0.0999183	0.44919	0.159334	0.13037	0.538281	0.187672	0.14581	0.104229
2-hydroxy-3-oxobutyl phosphate	0.271297	0.0890871	0.492416	0.414719	0.473761	0.531252	0.541352	0.00932358	0.000314371	0.00249791	0.0927719	0.522721	0.50755	0.0901609	0.165079	0.414715	0.212607	0.0974857	0.191907	0.113581	0.362065	0.20162
o-phospho-l-serine	0.162588	0.00673473	0.00161167	0.0161023	0.343863	0.096195	0.226409	0.0871045	8.25135e-05	0.0310989	0.0614541	0.318888	0.262183	0.199496	0.157819	0.00646032	0.312799	0.415198	0.000390239	0.235211	0.544058	0.0616684
2-amino-3-(3-oxoprop-1-enyl)but-2-enedioate	0.0898876	0.00915367	0.0526467	0.0132137	0.445611	0.235002	0.213767	0.205034	4.22684e-05	0.0151641	0.00824104	0.346074	0.429237	0.23268	0.136945	0.00171585	0.324744	0.351974	0.000595091	0.11578	0.432687	0.0919291
2-phospho-d-glyceric acid	0.140114	0.000540245	0.13132	0.165509	0.427486	0.329763	0.164783	0.276139	3.2297e-05	0.185707	0.00132518	0.126631	0.121868	0.202355	0.00651464	0.150589	0.181662	0.0483339	0.0305624	0.165297	0.407065	0.00085855
3-phospho-d-glyceric acid	0.140114	0.000540245	0.13132	0.165509	0.427486	0.329763	0.164783	0.276139	3.2297e-05	0.185707	0.00132518	0.126631	0.121868	0.202355	0.00651464	0.150589	0.181662	0.0483339	0.0305624	0.165297	0.407065	0.00085855
8-amino-7-oxononanoate	0.0995145	0.392881	0.132096	0.00757194	0.270977	0.296499	0.300658	0.120448	0.432321	0.168596	0.0469315	0.141397	0.00505317	0.0482371	0.539793	0.205057	0.539313	0.350344	0.417915	0.51617	0.208764	0.443716
(2e)-3-(methoxycarbonyl)pent-2-enedioic acid	6.90698e-05	0.0026781	0.00627558	0.00911147	0.00397414	0.0112025	0.147965	0.440453	5.0125e-06	0.00482884	0.265927	0.0381761	0.0177419	0.000133614	0.115602	0.10837	0.215662	0.0362928	0.286119	0.449189	0.460299	0.507809
but-1-ene-1,2,4-tricarboxylic acid	6.90698e-05	0.0026781	0.00627558	0.00911147	0.00397414	0.0112025	0.147965	0.440453	5.0125e-06	0.00482884	0.265927	0.0381761	0.0177419	0.000133614	0.115602	0.10837	0.215662	0.0362928	0.286119	0.449189	0.460299	0.507809
n-acetyl-l-glutamate(2-)	0.476643	0.00607722	0.211489	0.0597164	0.000240584	0.0409995	0.337989	0.495677	0.000155622	0.101911	0.00629749	0.501765	0.238728	0.268024	0.542613	0.0242592	0.173276	0.171082	0.00197636	0.0873396	0.108502	0.186899
3-dehydroquinate	0.205249	0.00219971	0.102404	0.342489	0.543316	0.260786	0.486115	0.101832	0.0589649	0.103139	0.00975364	0.00886892	0.386077	0.426834	0.255551	0.250713	0.535162	0.119153	0.0223871	0.462568	0.000700353	0.193256
3-hydroxy-2-isopropyl-4-methoxy-4-oxobutanoate	0.0787973	0.00323254	0.235847	0.257464	0.0220806	0.27802	0.087485	0.174773	0.00141547	0.419731	0.00164781	0.298868	0.206218	0.126087	0.225966	0.0362489	0.138245	0.261929	0.000346715	0.373598	0.0369231	0.484564
citrate(3-)	0.114945	0.0102996	0.486977	0.184207	0.00438099	0.0164009	0.0472753	0.243019	0.204974	0.420624	0.0776651	0.283872	0.12481	0.431145	0.188744	0.00233608	0.000102422	0.0658172	0.366729	0.527464	0.311791	5.42301e-07
isocitrate(3-)	0.114945	0.0102996	0.486977	0.184207	0.00438099	0.0164009	0.0472753	0.243019	0.204974	0.420624	0.0776651	0.283872	0.12481	0.431145	0.188744	0.00233608	0.000102422	0.0658172	0.366729	0.527464	0.311791	5.42301e-07
o-phospho-l-homoserine	0.176174	0.236419	0.281385	0.499438	0.0312747	0.00261145	0.0846703	0.0190437	0.0445445	0.489406	0.00289614	0.0263163	0.109711	0.0377659	0.470658	2.97402e-05	0.452238	0.23057	6.94937e-06	0.543451	0.0434901	0.156334
laurate	0.000257874	0.00838831	0.307894	0.312492	0.0836034	0.471275	0.000434932	0.133453	0.00040016	0.0214936	0.115212	0.217954	0.00298566	0.451672	0.256188	0.196026	0.176465	0.0151157	0.0420895	0.418715	0.480011	0.524805
o-acetylcarnitine	0.290049	0.151881	0.522361	0.0633217	0.509213	0.091058	0.430549	0.0830463	0.16738	0.226398	0.372552	0.0490413	0.433172	0.492174	0.363526	0.0333198	0.506182	0.520071	0.0851211	0.165144	0.37882	0.149906
2-oxaloglutaric acid	0.0025299	0.0102071	0.15289	0.405672	0.305449	0.089971	0.0848226	0.0990495	0.448781	0.191914	0.356781	0.0612927	0.306723	0.225647	0.130478	0.0566514	0.0118105	0.000584977	0.00920369	0.123242	0.0539488	1.87546e-07
3-(indol-3-yl)pyruvate	0.401485	0.0119056	0.459593	0.270057	0.203179	0.164655	0.179759	0.0204808	0.544237	0.129154	0.484659	0.36608	0.503298	0.219657	0.122575	0.226421	0.0853869	0.40229	0.0288058	0.195002	0.0128185	0.00485695
lipoamide	0.394636	0.0312361	0.241468	0.462829	0.238738	0.380807	0.0152578	0.28832	0.434403	0.0237909	0.420271	0.451484	0.525339	0.530022	0.36009	0.0475996	0.0579449	0.5441	0.467632	0.382959	0.443725	0.024048
(2s,3r)-3-hydroxybutane-1,2,3-tricarboxylic acid	0.00611939	0.00654334	0.0292475	0.0218296	0.00768668	0.00826202	0.0173386	0.480829	0.00639703	0.00407249	0.405199	0.114328	0.192337	0.0152704	0.021141	0.259682	0.542304	0.0164984	0.048446	0.244169	0.341186	0.0162235
2-methylcitrate(3-)	0.00611939	0.00654334	0.0292475	0.0218296	0.00768668	0.00826202	0.0173386	0.480829	0.00639703	0.00407249	0.405199	0.114328	0.192337	0.0152704	0.021141	0.259682	0.542304	0.0164984	0.048446	0.244169	0.341186	0.0162235
homocitrate(3-)	0.00611939	0.00654334	0.0292475	0.0218296	0.00768668	0.00826202	0.0173386	0.480829	0.00639703	0.00407249	0.405199	0.114328	0.192337	0.0152704	0.021141	0.259682	0.542304	0.0164984	0.048446	0.244169	0.341186	0.0162235
homoisocitrate(3-)	0.00611939	0.00654334	0.0292475	0.0218296	0.00768668	0.00826202	0.0173386	0.480829	0.00639703	0.00407249	0.405199	0.114328	0.192337	0.0152704	0.021141	0.259682	0.542304	0.0164984	0.048446	0.244169	0.341186	0.0162235
dihydrolipoamide	0.0210333	0.00492297	0.00237263	0.0421415	0.0071599	0.0235206	0.00543101	0.483527	0.000239529	0.0378992	0.532998	0.141478	0.248026	0.256124	0.232576	0.503482	0.38863	0.0301049	0.117821	0.387624	0.351779	0.0759618
4-phospho-l-aspartate	0.525874	0.0650589	0.3461	0.38333	0.221105	0.181242	0.390452	0.289399	0.3715	0.0844559	0.325396	0.00391612	0.198393	0.0743324	0.238966	0.261861	0.520193	0.33551	0.0226138	0.503817	0.465071	0.532622
(r)-3-hydroxy-2-oxo-4-phosphonooxybutanoic acid	0.527568	0.0174897	0.391982	0.446243	0.0755338	0.487063	0.0567411	0.108431	0.138728	0.185827	0.496463	0.497669	0.290675	0.521711	0.237	0.420107	0.136068	0.522726	0.171189	0.344764	0.368671	0.513562
2-deoxy-d-ribofuranose 1-phosphate	0.0870443	0.0533201	0.404	0.379127	0.056641	0.0617504	0.0605322	0.450733	0.475894	0.148362	0.000435011	0.373793	0.538408	0.252098	0.429801	0.50029	0.461924	0.23635	0.0162994	0.493987	0.401775	0.222351
2-deoxy-d-ribose 5-phosphate	0.0870443	0.0533201	0.404	0.379127	0.056641	0.0617504	0.0605322	0.450733	0.475894	0.148362	0.000435011	0.373793	0.538408	0.252098	0.429801	0.50029	0.461924	0.23635	0.0162994	0.493987	0.401775	0.222351
dethiobiotin	0.013159	0.00123065	0.473807	0.0843662	0.0304866	0.35933	0.541367	0.302141	0.050741	0.508393	0.0726452	0.48043	0.457944	0.376594	0.488427	0.260941	0.413885	0.166311	0.000486614	0.40769	0.122419	0.497251
4-(phosphonooxy)-l-threonine	0.155163	0.0237374	0.222571	0.539962	0.0304258	0.202163	0.17042	0.142733	0.0782446	0.00846266	0.317065	0.173661	0.378147	0.50589	0.481274	0.543209	0.33451	0.379709	0.0372259	0.515366	0.462334	0.233366
glycerophosphatidylethanolamine	0.25511	0.00990406	0.474776	0.36807	0.144254	0.386947	0.526183	0.0852859	0.022424	0.523436	0.00214043	0.0345516	0.040706	0.360116	0.346647	0.231146	0.22967	0.119844	0.00298273	0.340246	0.199136	0.152947
o-succinyl-l-homoserine	0.1514	0.179021	0.403399	0.512736	0.181178	0.453998	0.055337	0.238637	0.406167	0.379876	0.287711	0.263513	0.502734	0.149642	0.218689	0.203322	0.0383994	0.242896	0.00148104	0.401548	0.277491	0.231977
(r)-pantothenate	0.501588	0.0207894	0.541737	0.327489	0.433604	0.00624899	0.100274	0.392243	0.0173415	0.511061	0.461979	0.472109	0.330199	0.500788	0.305111	0.388374	0.278597	0.0503022	3.50595e-05	0.115169	0.0898453	0.000181345
3-(imidazol-4-yl)-2-oxopropyl dihydrogen phosphate	0.435503	0.00770859	0.119829	0.402972	0.317113	0.0278727	0.254234	0.368547	2.47805e-05	0.00802426	0.038408	0.510264	0.510857	0.254528	0.0194994	0.246474	0.167144	0.186531	0.0685458	0.0267532	0.0686149	2.00256e-07
l-cystathionine	0.514992	0.0429794	0.14739	0.426009	0.00912004	0.411606	0.284541	0.0297939	0.0896553	0.324374	0.0150682	0.15195	0.519981	0.530534	0.278572	0.105928	0.306318	0.183774	0.123236	0.366676	0.463647	0.280667
4-amino-4-deoxychorismate(2-)	0.110373	0.143759	0.181664	0.474041	0.406099	0.385384	0.461633	0.370802	0.208219	0.522933	0.12299	0.492887	0.419657	0.0907212	0.335467	0.442757	0.346399	0.171523	0.0120865	0.120097	0.495401	0.47052
porphobilinogen	0.380281	0.059626	0.507239	0.441239	0.069526	0.252436	0.320418	0.138151	0.160805	0.0357439	0.0613574	0.224738	0.0757588	0.291927	0.155832	0.0152737	0.429611	0.00140989	0.0250589	0.125568	0.374161	0.22479
myristoleate	0.525506	0.0790348	0.535434	0.516967	0.163413	0.540239	0.0584879	0.23638	0.26228	0.127785	0.344038	0.00439573	0.229317	0.328959	0.09135	0.504791	0.178923	0.146247	0.0594955	0.511891	0.505101	0.30994
l-gamma-glutamyl phosphate	0.0118457	0.00605243	0.190805	0.118553	0.0894288	0.518631	0.444683	0.26821	0.000560048	0.00156889	0.0315984	0.384367	0.470711	0.216018	0.303424	0.00931944	0.112345	0.477963	0.000300643	0.0823274	0.539499	0.000947398
2-deoxycytidine	0.101012	0.360701	0.477621	0.456019	0.406925	0.102544	0.493175	0.361324	0.000473286	0.0035535	0.270004	0.371597	0.342318	0.0774506	0.495983	0.212366	0.0891084	0.0501044	0.044154	0.240153	0.338359	0.40385
(r)-5-phosphomevalonic acid	0.0790442	0.0118268	0.172919	0.167751	0.36225	0.528727	0.10843	0.0146452	0.0247872	0.000314429	0.526655	0.537027	0.526821	0.264588	0.360043	0.449381	0.399834	0.0941705	0.37556	0.0215977	0.522438	0.491587
2-deoxyuridine	0.0849725	0.0528505	0.326949	0.067843	0.522277	0.408615	0.00322782	0.346062	0.286759	0.0560176	0.00207162	0.213371	0.274395	0.351424	0.181182	0.421765	0.540241	5.67706e-05	0.0939666	0.385963	0.157965	0.0506436
myristate	0.0081557	0.530182	0.431876	0.00357095	0.042088	2.01085e-06	0.179684	0.0853553	0.0205598	0.0993724	0.000585241	0.00506173	0.0181864	0.419967	0.334403	0.511333	0.316475	0.144004	0.281602	0.213698	0.012121	0.449392
5-phospho-beta-d-ribosylamine	0.383615	0.00689482	0.515724	0.239996	0.467501	0.188717	0.467013	0.082685	0.091207	0.342376	0.019559	0.19961	0.39867	0.496665	0.35431	0.0861522	0.487467	0.0891332	0.00444119	0.230362	0.371673	0.318177
n-formyl-l-kynurenine	0.251418	0.292966	0.321363	0.0421214	0.14086	0.129926	0.112742	0.0274233	0.184227	0.327888	0.339304	0.444154	0.0251962	0.0850153	0.15309	0.535885	0.0248288	0.0359194	0.00291031	0.503691	0.337643	0.426746
5-(methylsulfanyl)-2,3-dioxopentyl phosphate	0.42901	0.0204924	0.437727	0.422987	0.398157	0.303752	0.0204295	0.12186	0.502262	0.14182	0.025928	0.466043	0.410492	0.154794	0.206179	0.106148	0.212949	0.454983	0.0570979	0.129243	0.143099	0.000320884
thymidine	0.0460587	0.361846	0.523971	0.33179	0.461249	0.236	0.0835344	0.208822	0.497974	0.262007	0.469027	0.000875961	0.240148	0.252855	0.23176	0.0271021	0.488295	0.375397	0.0255795	0.53598	0.499775	0.323351
cytidine	0.45194	0.0730178	0.163652	0.341949	0.433652	0.24943	0.162905	0.0761199	0.174667	0.291409	0.333472	0.507221	0.501402	0.212635	0.183749	0.0382981	0.0547404	0.0165418	0.000724737	0.144929	0.0933399	0.238227
uridine	0.223941	0.0310756	0.52237	0.519986	0.410691	0.114075	0.0202544	0.0917478	0.000592246	0.425226	0.379525	0.315694	0.489286	0.234405	0.43969	0.12739	0.424488	0.0251852	0.000203335	0.0214459	0.0193905	9.83846e-16
biotin	0.413633	0.0247624	0.329814	0.248564	0.515833	0.105954	0.194996	0.0015915	0.012057	0.384345	0.0179051	0.478149	0.0774173	0.234777	0.302561	0.040391	0.409466	0.0509687	6.11472e-05	0.0502743	0.0837098	3.91944e-07
n(1)-acetylspermine	0.503818	0.071451	0.36698	0.414689	0.407763	0.157305	0.0951354	0.303229	0.0538557	0.400635	0.158639	0.269258	0.49038	0.241169	0.277699	0.327802	0.514433	0.382917	0.247049	0.515757	0.338064	0.40574
pyridoxal 5-phosphate	0.458797	0.0358109	0.267176	0.361158	0.255204	0.24224	0.126898	0.416474	0.00217707	0.157279	0.00223493	0.367244	0.289005	0.504362	0.467952	0.00478387	0.104913	0.511334	0.00605708	0.0712428	0.00332977	0.142933
pyridoxamine 5-phosphate	0.0926808	0.0953712	0.0853941	0.0604093	0.0169456	0.194695	0.275603	0.231003	1.32927e-06	0.0167163	0.52856	0.241526	0.503188	0.0718844	0.355401	0.117497	0.00782705	0.138731	0.409188	0.215431	0.171105	0.129133
2-deoxyadenosine	0.25745	0.305995	0.304323	0.487154	0.456079	0.43239	0.508607	0.5299	0.180952	0.148007	0.212269	0.424174	0.168713	0.119134	0.112091	0.504612	0.462111	0.142295	0.107914	0.497666	0.126987	0.418916
palmitoleate	0.00327308	0.0229022	0.18513	0.282095	0.162626	0.291896	0.347893	0.490481	0.0191689	0.15277	0.296079	0.411384	0.00907291	0.312502	0.216932	0.0355866	0.00821621	0.112015	0.0109461	0.177783	0.0856516	0.511018
2-(3-amino-3-carboxypropyl)-l-histidine	0.483466	0.0015798	0.207238	0.491418	0.527943	0.0475763	0.393265	0.253829	0.368981	0.453991	0.00935761	0.495138	0.512548	0.109428	0.301643	0.278601	0.199579	0.000165374	0.0541482	0.533022	0.408657	0.238725
2-hydroxyhexadecanal	0.158876	0.415722	0.192881	0.112752	0.200072	2.73612e-11	0.0927794	0.518646	0.473724	0.156303	0.274641	0.00242463	0.0826144	0.208969	0.334291	0.303141	0.256327	0.116473	0.470846	0.334665	0.045413	0.0806604
palmitate	0.158876	0.415722	0.192881	0.112752	0.200072	2.73612e-11	0.0927794	0.518646	0.473724	0.156303	0.274641	0.00242463	0.0826144	0.208969	0.334291	0.303141	0.256327	0.116473	0.470846	0.334665	0.045413	0.0806604
sn-glycero-3-phosphocholine	0.0432961	0.00898097	0.290187	0.00988121	0.000336069	3.164e-05	0.446175	0.450794	0.00561171	0.270575	0.000876601	0.284954	0.0769353	0.192445	0.090598	0.000113002	0.215086	0.136591	0.00820555	0.518778	0.45021	0.355321
s-methyl-5-thio-alpha-d-ribose 1-phosphate	0.0530841	0.260736	0.523267	0.17929	0.0697841	0.0154338	0.202114	0.418077	0.112968	0.352641	0.457382	0.385664	0.372567	0.366648	0.471303	0.465967	0.236153	0.220326	0.217049	0.0441837	0.366664	0.417861
s-methyl-5-thio-d-ribulose 1-phosphate	0.0530841	0.260736	0.523267	0.17929	0.0697841	0.0154338	0.202114	0.418077	0.112968	0.352641	0.457382	0.385664	0.372567	0.366648	0.471303	0.465967	0.236153	0.220326	0.217049	0.0441837	0.366664	0.417861
1d-myo-inositol 1-phosphate	0.247796	0.0275594	2.10688e-05	0.00209435	0.0490677	0.31214	0.118207	0.326114	0.119754	0.000119848	0.000694948	0.0475334	0.277256	0.497343	0.212395	0.00105894	0.456056	3.38052e-05	0.126479	0.00470699	0.0238362	0.354764
1d-myo-inositol 3-phosphate	0.247796	0.0275594	2.10688e-05	0.00209435	0.0490677	0.31214	0.118207	0.326114	0.119754	0.000119848	0.000694948	0.0475334	0.277256	0.497343	0.212395	0.00105894	0.456056	3.38052e-05	0.126479	0.00470699	0.0238362	0.354764
aldehydo-d-glucose 6-phosphate	0.247796	0.0275594	2.10688e-05	0.00209435	0.0490677	0.31214	0.118207	0.326114	0.119754	0.000119848	0.000694948	0.0475334	0.277256	0.497343	0.212395	0.00105894	0.456056	3.38052e-05	0.126479	0.00470699	0.0238362	0.354764
alpha-d-galactose 1-phosphate	0.247796	0.0275594	2.10688e-05	0.00209435	0.0490677	0.31214	0.118207	0.326114	0.119754	0.000119848	0.000694948	0.0475334	0.277256	0.497343	0.212395	0.00105894	0.456056	3.38052e-05	0.126479	0.00470699	0.0238362	0.354764
beta-d-glucose 6-phosphate	0.247796	0.0275594	2.10688e-05	0.00209435	0.0490677	0.31214	0.118207	0.326114	0.119754	0.000119848	0.000694948	0.0475334	0.277256	0.497343	0.212395	0.00105894	0.456056	3.38052e-05	0.126479	0.00470699	0.0238362	0.354764
d-fructose 1-phosphate	0.247796	0.0275594	2.10688e-05	0.00209435	0.0490677	0.31214	0.118207	0.326114	0.119754	0.000119848	0.000694948	0.0475334	0.277256	0.497343	0.212395	0.00105894	0.456056	3.38052e-05	0.126479	0.00470699	0.0238362	0.354764
d-fructose 6-phosphate	0.247796	0.0275594	2.10688e-05	0.00209435	0.0490677	0.31214	0.118207	0.326114	0.119754	0.000119848	0.000694948	0.0475334	0.277256	0.497343	0.212395	0.00105894	0.456056	3.38052e-05	0.126479	0.00470699	0.0238362	0.354764
d-glucose 1-phosphate	0.247796	0.0275594	2.10688e-05	0.00209435	0.0490677	0.31214	0.118207	0.326114	0.119754	0.000119848	0.000694948	0.0475334	0.277256	0.497343	0.212395	0.00105894	0.456056	3.38052e-05	0.126479	0.00470699	0.0238362	0.354764
d-mannose 1-phosphate	0.247796	0.0275594	2.10688e-05	0.00209435	0.0490677	0.31214	0.118207	0.326114	0.119754	0.000119848	0.000694948	0.0475334	0.277256	0.497343	0.212395	0.00105894	0.456056	3.38052e-05	0.126479	0.00470699	0.0238362	0.354764
d-mannose 6-phosphate	0.247796	0.0275594	2.10688e-05	0.00209435	0.0490677	0.31214	0.118207	0.326114	0.119754	0.000119848	0.000694948	0.0475334	0.277256	0.497343	0.212395	0.00105894	0.456056	3.38052e-05	0.126479	0.00470699	0.0238362	0.354764
thiamine(1+)	2.92492e-06	0.0256908	0.218722	0.0278206	0.328203	0.439679	0.111898	0.0661013	0.0134516	0.404327	1.43011e-12	0.4848	0.00333807	0.304323	0.178877	0.429616	0.225222	0.101408	0.000218861	0.0206449	0.145682	0.000455624
2-deoxyguanosine	0.230653	0.0492836	0.223729	0.0614214	0.107634	0.514405	0.231928	0.0416857	0.123939	0.0174722	0.256713	0.439225	0.150714	0.0275451	0.0675099	0.4244	0.00361545	0.375896	0.226189	0.00746619	0.529866	0.0991838
adenosine	0.230653	0.0492836	0.223729	0.0614214	0.107634	0.514405	0.231928	0.0416857	0.123939	0.0174722	0.256713	0.439225	0.150714	0.0275451	0.0675099	0.4244	0.00361545	0.375896	0.226189	0.00746619	0.529866	0.0991838
inosine	0.462131	0.455405	0.304757	0.191963	0.035067	0.00394063	0.269094	0.0369686	0.0851657	0.0745738	0.529479	0.508597	0.22223	0.136298	0.443821	0.381128	0.0884557	0.00389611	0.0103343	0.083706	0.0857463	1.04643e-07
n-acetyl-l-gamma-glutamyl phosphate	0.114817	0.0227452	0.221929	0.233305	0.525455	0.246405	0.503091	0.445613	0.0102214	0.520897	0.0620741	0.43596	0.436436	0.333418	0.377318	0.0280113	0.280967	0.00953687	0.014217	0.359255	0.00131945	0.436533
l-saccharopine	0.0234764	0.00884085	0.104344	0.104097	0.132095	0.370144	0.480419	0.0628345	0.000554305	0.445387	7.6985e-08	0.263689	0.537675	0.376986	0.431303	0.0201948	0.241686	0.233255	0.00046713	0.385377	0.212797	0.263175
linoleic acid	0.316136	0.458163	0.428135	0.496139	0.497356	0.514923	0.00237326	0.104887	0.179745	0.0576154	0.527806	0.259192	0.123561	0.0383683	0.0939465	0.0485234	0.0481264	0.309399	0.142148	0.320953	0.1054	0.121276
oleate	0.118549	0.16736	0.397699	0.296503	0.0272059	0.281155	0.288997	0.135733	0.0381407	0.327126	0.0198723	0.154576	0.0504475	0.431743	0.0938603	0.104449	0.126013	0.0762128	0.020803	0.176355	0.239017	0.102279
guanosine	0.329489	0.149394	0.213989	0.0744936	0.350341	0.122741	0.439111	0.00440236	0.229658	0.288245	0.474802	0.434042	0.4118	0.0526627	0.163736	0.298259	0.277453	0.0455236	0.0198047	0.0137462	0.46676	0.0965671
xanthosine	0.398208	0.186627	0.278954	0.014893	0.0360446	0.00175906	0.539714	0.312081	0.0074422	0.000964154	0.481137	0.0909132	0.500094	0.0187462	0.27012	0.270638	0.000896444	0.186746	0.421954	0.476714	0.0195593	2.05091e-06
stearate	0.460916	0.0659001	0.0379667	0.142177	0.511926	9.17656e-06	0.00542722	0.222816	0.127645	0.148297	0.517877	0.000843803	0.0874177	0.232122	0.406985	0.252441	0.5075	0.0152818	0.508546	0.45867	0.459608	0.00378601
n(1)-(5-phospho-d-ribosyl)glycinamide	0.0274148	0.0380839	0.438588	0.267229	0.129765	0.365787	0.39827	0.461981	0.376688	0.33053	0.5125	0.316907	0.543332	0.354862	0.388803	0.285822	0.146542	0.0274102	0.00917198	0.0870171	0.248076	0.00110473
7-phospho-2-dehydro-3-deoxy-d-arabino-heptonic acid	0.483196	0.0103537	0.335244	0.162612	0.22518	0.274034	0.0969805	0.392774	0.0260036	0.179465	0.46589	0.166775	0.533077	0.312326	0.453418	0.236854	0.341806	0.022076	0.0632008	0.101072	0.121478	3.41987e-05
sedoheptulose 7-phosphate	0.260478	0.228488	0.00528617	0.0101048	0.000235426	0.125057	0.271678	0.408007	0.00148567	0.00293188	0.3591	0.185302	0.0828309	0.0255761	0.229094	0.191825	0.324248	0.53435	0.197897	0.475375	0.400071	0.529498
(n(omega)-l-arginino)succinic acid	0.403188	0.00118729	0.263325	0.224186	0.18999	0.354074	0.0514191	0.532113	0.0924581	0.0858617	0.00390641	0.473723	0.360649	0.193688	0.369023	0.0295841	0.14867	0.164784	1.38456e-05	0.391835	0.344988	0.00366774
5-amino-1-(5-phospho-d-ribosyl)imidazole	0.0782406	0.00361613	0.297882	0.061959	0.000513287	1.78077e-05	0.225237	0.421083	3.09569e-05	0.0893851	0.0306199	0.391136	0.000334489	0.0536895	0.314535	0.0218809	0.114868	0.0708222	0.0392974	0.338653	0.16213	0.519261
5-s-methyl-5-thioadenosine	0.190754	0.0350183	0.455497	0.277973	0.187177	0.00881589	0.0940067	0.355598	0.108155	0.249718	0.266033	0.294292	0.399466	0.534676	0.228248	0.100051	0.0648939	0.1726	0.000585052	0.173386	0.424935	9.2245e-05
4-amino-2-methyl-5-diphosphomethylpyrimidine	0.111848	0.00689479	0.473473	0.398955	0.0654913	0.365759	0.335808	0.262411	0.0268862	0.228989	0.272737	0.513624	0.483894	0.478924	0.151652	0.360654	0.0503063	0.488256	0.00128766	0.30275	0.274462	0.278547
(r)-4-phosphopantothenic acid	0.160226	0.0415484	0.533117	0.22841	0.254146	0.00801145	0.294394	0.265038	0.0329191	0.2151	0.0271768	0.195863	0.511837	0.247279	0.17216	0.0789056	0.378461	0.46306	0.0190864	0.253193	0.361627	0.0482557
3-dehydrosphinganine	0.443689	0.269593	0.022155	0.168873	0.415333	0.000102374	0.264611	0.370236	0.335901	0.317936	0.356663	0.161309	0.0586457	0.103973	0.507336	0.141082	0.0525668	0.0695355	0.163291	0.116605	0.46299	0.538331
alpha-d-glucosamine 1-phosphate	0.536586	0.0786351	0.38992	0.133276	0.0858612	0.0153166	0.209308	0.416459	0.302667	0.504235	0.0108542	0.49899	0.144346	0.49401	0.269618	0.0538667	0.12337	0.181168	0.204488	0.516412	0.19272	0.317441
alpha-d-glucosamine 6-phosphate	0.536586	0.0786351	0.38992	0.133276	0.0858612	0.0153166	0.209308	0.416459	0.302667	0.504235	0.0108542	0.49899	0.144346	0.49401	0.269618	0.0538667	0.12337	0.181168	0.204488	0.516412	0.19272	0.317441
n-acetyl-alpha-d-glucosamine 1-phosphate	0.536586	0.0786351	0.38992	0.133276	0.0858612	0.0153166	0.209308	0.416459	0.302667	0.504235	0.0108542	0.49899	0.144346	0.49401	0.269618	0.0538667	0.12337	0.181168	0.204488	0.516412	0.19272	0.317441
n-acetyl-d-glucosamine 6-phosphate	0.536586	0.0786351	0.38992	0.133276	0.0858612	0.0153166	0.209308	0.416459	0.302667	0.504235	0.0108542	0.49899	0.144346	0.49401	0.269618	0.0538667	0.12337	0.181168	0.204488	0.516412	0.19272	0.317441
sphinganine	0.0743696	0.0475128	0.382331	0.040745	0.13605	0.172018	0.0216826	0.399096	0.00012125	0.355353	0.077273	0.469306	0.0453648	0.225687	0.0994868	0.431308	0.217513	0.00745875	0.467214	0.435123	0.350094	0.00313062
3,5-cyclic cmp	0.213812	0.00221982	0.45263	0.348732	0.430062	0.486129	0.393874	0.389209	0.112699	0.33114	0.394941	0.449299	0.529485	0.314653	0.0677454	0.368742	0.393653	0.0166623	0.221263	0.274163	0.365037	0.477619
dcmp	0.0328211	0.0280872	0.235281	0.263251	0.0159445	0.499006	0.410596	0.0490691	0.0902651	0.238737	0.333618	0.432014	0.0303192	0.420109	0.433617	0.107654	0.533835	0.141939	3.95424e-05	0.0738592	0.188544	0.0183944
glutathione	0.504178	0.00430029	0.136345	0.294296	0.10161	0.490834	0.194157	0.0771588	5.33446e-06	0.0122536	0.354784	0.268611	0.464667	0.0284895	0.248451	0.074247	0.347176	0.340846	6.53282e-05	0.055598	0.36589	0.0501092
(r)-5-diphosphomevalonic acid	0.403142	0.0348521	0.353097	0.265669	0.325343	0.339072	0.259214	0.185181	0.324546	0.514403	0.39982	0.259615	0.527789	0.514267	0.292438	0.445513	0.472935	0.0172833	0.00274484	0.43235	0.264213	0.00189783
2-formamido-n(1)-(5-phospho-d-ribosyl)acetamidine	0.542947	0.0223453	0.182729	0.451254	0.504649	0.464888	0.0532523	0.204672	0.00172094	0.337145	0.394053	0.523082	0.484216	0.32894	0.195485	0.0814171	0.0813382	0.132673	0.00197335	0.0443227	0.333478	7.03207e-06
n(2)-formyl-n(1)-(5-phospho-d-ribosyl)glycinamide	0.48046	0.00521698	0.0158245	0.00715415	0.0539971	0.192712	0.340965	0.51422	0.00394065	0.2195	1.04828e-06	0.539568	0.316616	0.398864	0.148102	0.105316	0.0803773	0.106059	0.317782	0.386119	0.125051	0.0977049
phosphatidylcholine	0.0358469	0.036992	0.0899293	0.288589	0.158905	0.522	0.14247	0.207128	0.00231075	0.402401	1.55631e-06	0.462934	0.320194	0.253635	0.418862	0.0103783	0.121518	0.334796	0.00114204	0.173281	0.338029	0.0256828
phytosphingosine	0.0993655	0.121071	0.190936	0.0890508	0.00336128	0.131943	0.206416	0.108584	0.0648946	0.22067	0.392314	0.131336	0.22815	0.529603	0.543482	0.383749	0.200404	0.029873	0.0204471	0.269295	0.313018	0.18794
leukotriene a4	0.469274	0.129159	0.103536	0.274861	0.412012	0.374639	0.0540207	0.25997	0.296205	0.19208	0.0196047	0.199609	0.0405771	0.251854	0.445288	0.528537	0.371067	0.315422	0.433429	0.101406	0.0854801	0.443198
dtmp	0.326701	0.297323	0.340497	0.0357391	0.22366	0.0690471	0.000373926	0.37821	0.30125	0.0113388	8.68607e-05	0.366239	0.0390754	0.00773111	0.289387	0.0370743	0.0012168	0.181451	0.00175987	0.147595	0.186322	0.0720582
cmp	0.0225944	0.387232	0.0288648	0.000155008	0.40688	0.02847	0.458836	0.216092	0.00657055	0.182188	0.0025513	0.232678	0.383216	0.523425	0.464002	0.0163421	0.058244	0.136212	0.108855	0.0265488	0.0124667	0.101635
pseudouridine 5-phosphate	0.0094687	0.512957	0.115389	0.000425053	0.0966105	0.112149	0.14638	0.118775	0.0040191	0.133602	0.0398124	0.222173	0.490742	0.420078	0.531524	0.0940175	0.438492	0.0823361	0.0239929	0.0380603	0.0624563	0.0633222
ump	0.0094687	0.512957	0.115389	0.000425053	0.0966105	0.112149	0.14638	0.118775	0.0040191	0.133602	0.0398124	0.222173	0.490742	0.420078	0.531524	0.0940175	0.438492	0.0823361	0.0239929	0.0380603	0.0624563	0.0633222
3,5-cyclic imp	0.49604	0.459339	0.527544	0.00631445	0.259968	0.0544882	0.44301	0.176431	0.00192018	0.00801359	0.424393	0.125824	0.332516	0.0130382	0.174518	0.0306608	0.0495069	0.10141	0.0192753	0.0328858	0.4588	0.29616
damp	0.238273	0.0460787	0.499545	0.40318	0.34032	0.13839	0.322959	0.476054	0.0598708	0.51511	0.238368	0.316068	0.51665	0.393702	0.408867	0.444176	0.257862	0.252078	0.0138433	0.369698	0.266365	0.460195
nicotinic acid d-ribonucleotide	0.261551	0.0605837	0.309591	0.0345463	0.171613	0.442973	0.472028	0.506098	0.159481	0.0186103	0.00148225	0.252146	0.103795	0.096962	0.38464	0.0258818	0.129254	0.0580617	0.0692778	0.356203	0.206045	0.543761
7,8-dihydroneopterin 3-phosphate	0.0219246	0.00239404	0.000520145	0.0726445	0.439723	0.105743	0.276906	0.419034	0.0590486	0.0865286	0.0866576	0.397899	0.493047	0.13844	0.392249	0.135671	0.107872	0.067423	0.00495368	0.381123	0.326399	0.479334
(5s,6s)-di-hete	0.282304	0.33788	0.40486	0.262181	0.439513	0.0284043	0.0453385	0.330381	0.0663793	0.425063	0.0382222	0.0700852	0.384042	0.191157	0.378204	0.409973	0.460017	0.381983	0.385085	0.118836	0.473315	0.491983
delta(6)-trans,delta(8)-cis-leukotriene b4	0.282304	0.33788	0.40486	0.262181	0.439513	0.0284043	0.0453385	0.330381	0.0663793	0.425063	0.0382222	0.0700852	0.384042	0.191157	0.378204	0.409973	0.460017	0.381983	0.385085	0.118836	0.473315	0.491983
leukotriene b4	0.282304	0.33788	0.40486	0.262181	0.439513	0.0284043	0.0453385	0.330381	0.0663793	0.425063	0.0382222	0.0700852	0.384042	0.191157	0.378204	0.409973	0.460017	0.381983	0.385085	0.118836	0.473315	0.491983
5-amino-1-(5-phospho-d-ribosyl)imidazole-4-carboxamide	0.0348892	0.0714839	0.073223	0.0485089	0.171627	0.011332	0.0473269	0.367443	0.00145606	0.314463	0.493777	0.426982	0.135273	0.251726	0.00182076	0.482377	0.272099	0.0657465	0.00688455	0.0400843	0.23627	1.45733e-05
1d-myo-inositol 4,5-bisphosphate	0.23686	0.110371	0.033131	0.000162017	0.000830101	0.458511	0.382278	0.451106	0.430022	0.127635	0.388822	0.209015	0.279428	0.525856	0.289597	0.122381	0.180663	0.189546	0.242034	0.00539141	0.0989061	0.000463058
beta-d-fructofuranose 2,6-bisphosphate	0.23686	0.110371	0.033131	0.000162017	0.000830101	0.458511	0.382278	0.451106	0.430022	0.127635	0.388822	0.209015	0.279428	0.525856	0.289597	0.122381	0.180663	0.189546	0.242034	0.00539141	0.0989061	0.000463058
d-fructose 1,6-bisphosphate	0.23686	0.110371	0.033131	0.000162017	0.000830101	0.458511	0.382278	0.451106	0.430022	0.127635	0.388822	0.209015	0.279428	0.525856	0.289597	0.122381	0.180663	0.189546	0.242034	0.00539141	0.0989061	0.000463058
alpha,alpha-trehalose	0.165327	1.16788e-07	0.0789842	0.00267552	0.0338857	0.501219	0.211574	0.0945711	0.136896	7.90278e-07	1.47136e-06	0.117236	0.0136654	0.235087	0.394254	0.215378	0.417465	0.0256464	0.00360202	0.000111788	9.40638e-07	0.442078
maltose	0.165327	1.16788e-07	0.0789842	0.00267552	0.0338857	0.501219	0.211574	0.0945711	0.136896	7.90278e-07	1.47136e-06	0.117236	0.0136654	0.235087	0.394254	0.215378	0.417465	0.0256464	0.00360202	0.000111788	9.40638e-07	0.442078
melibiose	0.165327	1.16788e-07	0.0789842	0.00267552	0.0338857	0.501219	0.211574	0.0945711	0.136896	7.90278e-07	1.47136e-06	0.117236	0.0136654	0.235087	0.394254	0.215378	0.417465	0.0256464	0.00360202	0.000111788	9.40638e-07	0.442078
sucrose	0.165327	1.16788e-07	0.0789842	0.00267552	0.0338857	0.501219	0.211574	0.0945711	0.136896	7.90278e-07	1.47136e-06	0.117236	0.0136654	0.235087	0.394254	0.215378	0.417465	0.0256464	0.00360202	0.000111788	9.40638e-07	0.442078
thiamine(1+) monophosphate	0.292396	0.0335202	0.03677	0.497666	0.511818	0.399049	0.0227772	0.203001	0.202295	0.0413689	0.00309361	0.120816	0.51443	0.355074	0.152613	0.446796	0.374828	0.395192	0.0270608	0.260946	0.299126	0.264213
adenosine 2-phosphate	0.194985	0.269381	0.0452154	0.000121702	0.0574202	0.313547	0.306731	0.00339564	0.0110884	0.255788	0.00387379	0.0815327	0.463355	0.360415	0.498601	0.0952789	0.197507	0.140827	0.130843	0.0110361	0.127892	0.233489
amp	0.194985	0.269381	0.0452154	0.000121702	0.0574202	0.313547	0.306731	0.00339564	0.0110884	0.255788	0.00387379	0.0815327	0.463355	0.360415	0.498601	0.0952789	0.197507	0.140827	0.130843	0.0110361	0.127892	0.233489
dgmp	0.194985	0.269381	0.0452154	0.000121702	0.0574202	0.313547	0.306731	0.00339564	0.0110884	0.255788	0.00387379	0.0815327	0.463355	0.360415	0.498601	0.0952789	0.197507	0.140827	0.130843	0.0110361	0.127892	0.233489
5-amino-6-(5-phosphoribitylamino)uracil	0.429468	0.00135894	0.131268	0.00461784	0.0117214	0.490767	0.0109394	0.532466	0.011347	0.326502	0.49914	0.328296	0.174214	0.207635	0.000569537	0.0288604	0.468719	0.0661017	0.0209862	0.0536404	0.540553	0.00920322
s-adenosylmethioninamine	0.0895401	0.0424792	0.519859	0.430881	0.514732	0.527109	0.422326	0.48202	0.475125	0.538018	0.221611	0.373069	0.528906	0.329719	0.211528	0.509211	0.35497	0.0228716	0.371572	0.157121	0.231649	0.438107
2,5-diamino-6-(5-phosphono)ribitylamino-4(3h)-pyrimidinone	0.299148	0.0147516	0.404322	0.0709393	0.0479172	0.00423873	0.278885	0.403485	0.00111749	0.212534	0.0403936	0.401923	0.184465	0.530349	0.0165168	0.236924	0.416895	0.100663	0.00011132	0.0928293	0.322702	0.269181
pantetheine 4-phosphate	0.390698	0.0602093	0.443236	0.230813	0.50111	0.429831	0.470769	0.133893	0.0301866	0.168678	0.430372	0.527083	0.265701	0.262483	0.0183511	0.0310919	0.314476	0.0133788	0.107198	0.128439	0.308701	0.0598451
gmp	0.025841	0.329004	0.134599	0.000888776	0.104344	0.0974261	0.462991	0.128814	0.000117095	0.491188	0.236097	0.256446	0.532552	0.538335	0.493986	0.161265	0.00337857	0.0726426	0.199463	0.0591381	0.072897	0.0883447
lignocerate	0.0201102	0.30678	0.544197	0.34963	0.239658	0.253078	0.159659	0.16954	0.224457	0.0738587	0.291847	0.0136244	0.200369	0.432808	0.512517	0.266713	0.145989	0.347721	0.376695	0.523679	0.186943	0.00372489
sedoheptulose 1,7-bisphosphate	0.14796	0.484119	0.292351	0.0516388	0.502828	0.0281387	0.0423151	0.172066	0.000396869	0.0142194	0.01514	0.542953	0.310051	0.00431955	0.00019198	0.175518	0.477764	0.537421	0.0550599	0.0565702	0.248166	2.45156e-05
riboflavin	0.0387379	0.523496	0.39533	0.481847	0.218132	0.0982455	0.45247	0.137463	0.37163	0.157828	0.380768	0.359346	0.50254	0.492261	0.419367	0.475672	0.457519	0.44021	0.00285271	0.535423	0.530014	0.240307
(r)-s-lactoylglutathione	0.430021	0.239017	0.315255	0.510127	0.00110801	0.508139	0.501262	0.475851	0.269149	0.316852	0.462001	0.0449579	0.130612	0.497101	0.141765	0.0671473	0.0808187	0.391314	0.209559	0.296023	0.397896	0.455049
sphinganine 1-phosphate	0.087386	0.157487	0.278298	0.000225157	0.0725716	0.0875987	0.443916	0.0496347	0.0107322	0.0387587	0.408146	0.00976892	0.482684	0.432464	0.412452	0.00688074	0.189404	0.473311	0.00107507	0.0149519	0.499808	0.257625
2-trans,6-trans-farnesyl diphosphate	0.526804	0.0202154	0.413121	0.392336	0.0702612	0.345541	0.0744505	0.523795	0.125906	0.325698	0.34626	0.0349348	0.132828	0.534269	0.14364	0.497706	0.0597858	0.000275928	0.000191865	0.0274289	0.159441	0.173944
farnesyl diphosphate	0.526804	0.0202154	0.413121	0.392336	0.0702612	0.345541	0.0744505	0.523795	0.125906	0.325698	0.34626	0.0349348	0.132828	0.534269	0.14364	0.497706	0.0597858	0.000275928	0.000191865	0.0274289	0.159441	0.173944
s-adenosyl-l-homocysteine	0.194971	0.0191118	0.19803	0.046638	0.143216	0.0275418	0.29923	0.33991	0.0658225	0.139495	0.18005	0.347009	0.482826	0.252252	0.459582	0.169426	0.475965	0.00865608	0.0526245	0.00713105	0.485857	0.31142
dudp	0.206653	0.0223603	0.103666	0.235582	0.477143	0.0634639	0.00366298	0.43138	0.000505412	0.07257	0.311751	0.413495	0.27262	0.0612034	0.00235729	0.0559903	0.284455	0.21382	0.00604865	0.0185347	0.278263	5.23527e-12
1-phosphatidyl-1d-myo-inositol	0.0109866	0.069469	0.459356	0.541589	0.396471	0.0743649	0.0255746	0.432046	0.00543216	0.174088	0.187965	0.389472	0.510354	0.386386	0.233808	0.155787	0.343634	0.0118032	0.0365021	0.0322384	0.189778	0.00188476
cerotate	0.100491	0.385925	0.22429	0.317526	0.0331176	6.77528e-05	0.184229	0.0762829	0.0119661	0.359034	0.498616	0.066524	0.455716	0.128178	0.169346	0.247793	0.30675	0.0234954	0.26363	0.209331	0.05303	1.25467e-05
cerotic acid	0.100491	0.385925	0.22429	0.317526	0.0331176	6.77528e-05	0.184229	0.0762829	0.0119661	0.359034	0.498616	0.066524	0.455716	0.128178	0.169346	0.247793	0.30675	0.0234954	0.26363	0.209331	0.05303	1.25467e-05
s-adenosyl-4-methylthio-2-oxobutanoate	0.165501	0.276899	0.518349	0.0403223	0.450059	0.428638	0.292441	0.238955	0.160703	0.479299	0.464982	0.378776	0.447609	0.362495	0.541284	0.42624	0.194094	0.47623	0.0786484	0.224586	0.15008	0.0969414
phytosphingosine 1-phosphate	0.0714633	0.0531826	0.237612	0.363318	0.000596827	0.497351	0.0717467	0.360659	0.00208993	0.316236	0.508965	0.100798	0.405911	0.274277	0.313162	0.112409	0.214119	0.00282908	0.0359397	0.487614	0.480598	0.11232
s-adenosyl-l-methionine	0.162783	0.0163198	0.287435	0.0671782	0.413195	0.486408	0.0452633	0.333307	0.484985	0.513985	0.357766	0.0533245	0.130575	0.468784	0.246833	0.117736	0.233953	0.00861515	0.0258191	0.425331	0.384994	0.0656348
dtdp	0.180545	0.167384	0.487207	0.290866	0.248278	0.249319	0.0511976	0.00380386	0.532943	0.208966	0.35332	0.532929	0.539135	0.424865	0.293821	0.25614	0.386076	0.0767722	0.00527771	0.0633081	0.395646	0.0132172
n-[(r)-4-phosphonopantothenoyl]-l-cysteine	0.0288181	0.037019	0.229249	0.492391	0.324379	0.00030071	0.104608	0.15201	0.282733	0.220158	0.0537652	0.294829	0.38719	0.401344	0.031617	0.335669	0.0858834	0.110635	0.0430884	0.0238597	0.266108	0.00369316
cdp	0.527006	0.0025683	0.37286	0.310511	0.446521	0.0466627	0.0538574	0.129337	0.0650141	0.168538	0.116442	0.518365	0.0714777	0.523307	0.17501	0.0951057	0.470251	0.416362	1.49218e-05	0.0394462	0.338566	0.101948
udp	0.530221	0.0118065	0.460389	0.169073	0.290332	0.268236	0.021416	0.0789521	0.00139581	0.164791	0.431399	0.408821	0.0611176	0.364776	0.0423101	0.0974858	0.327687	0.540473	9.67727e-06	0.0625866	0.357709	0.096701
dadp	0.292251	0.034212	0.25208	0.236845	0.480761	0.329302	0.369324	0.0177997	0.0271676	0.268349	0.218708	0.0238311	0.169247	0.323556	0.447611	0.0283377	0.276863	0.391723	0.00032159	0.0407987	0.41762	0.00718192
1d-myo-inositol 1,4,5-trisphosphate	0.00100051	0.376438	0.234961	0.206133	0.349814	9.33671e-05	0.0618576	0.382056	0.0217971	0.489285	0.00258228	0.4197	0.456241	0.543851	0.00035203	0.0666613	0.0146706	0.518803	0.103166	0.0443291	0.360813	3.65991e-05
alpha,alpha-trehalose 6-phosphate	0.386323	0.0475319	0.0718864	0.015614	0.145095	0.00172877	0.0409543	0.150675	0.0210961	0.318137	0.236825	0.145155	0.534067	0.455174	0.299813	0.532515	0.114338	0.0571479	0.000531878	0.0154574	0.00600069	0.0297607
adenosine 3,5-bismonophosphate	0.103159	0.00113632	0.303701	0.326823	0.295024	0.256186	0.041661	0.25227	0.00188498	0.0199516	0.000340994	0.471348	0.268131	0.0565661	0.41315	0.16828	0.287486	0.447625	2.50639e-08	0.239714	0.36517	0.323831
adp	0.103159	0.00113632	0.303701	0.326823	0.295024	0.256186	0.041661	0.25227	0.00188498	0.0199516	0.000340994	0.471348	0.268131	0.0565661	0.41315	0.16828	0.287486	0.447625	2.50639e-08	0.239714	0.36517	0.323831
dgdp	0.103159	0.00113632	0.303701	0.326823	0.295024	0.256186	0.041661	0.25227	0.00188498	0.0199516	0.000340994	0.471348	0.268131	0.0565661	0.41315	0.16828	0.287486	0.447625	2.50639e-08	0.239714	0.36517	0.323831
zymosterol intermediate 1c	0.00652337	0.00295657	0.136913	0.00146294	0.000134714	0.301104	0.191417	0.492146	4.76768e-07	0.0446956	0.101379	0.505426	0.241026	0.0219962	0.465526	0.0181044	0.317827	0.154639	0.0674047	0.15607	0.0166916	0.368951
4beta-methylzymosterol-4alpha-carboxylic acid	0.00312798	0.0027266	0.0069069	0.00188186	0.0963758	0.246821	0.370165	0.531583	0.000158568	0.106156	0.00071067	0.479542	0.322162	0.115787	0.361705	0.0660621	0.42704	0.301476	0.135344	0.312526	0.0884945	0.339033
gdp	0.127932	0.0329899	0.00486825	0.31449	0.490618	0.193018	0.0770785	0.0786391	0.000322702	0.182668	0.373856	0.152419	0.274015	0.21542	0.466455	0.0144392	0.184388	0.433407	0.000147849	0.0459177	0.388206	0.0455532
fmn	0.235005	0.002191	0.534992	0.177789	0.127456	0.3317	0.170734	0.300814	0.00209763	0.0912181	0.105985	0.519486	0.28233	0.385025	0.516897	0.128869	0.534939	0.106818	1.05517e-05	0.121137	0.236233	0.00132748
dctp	0.181267	0.0318847	0.519903	0.33432	0.274031	0.473478	0.535129	0.487001	0.0104153	0.0778902	0.236476	0.422048	0.524908	0.156833	0.397654	0.212495	0.290064	0.264875	0.0134471	0.123026	0.506347	0.0357526
ctp	0.531188	0.173048	0.295861	0.100488	0.517717	0.0555252	0.0458412	0.0905683	6.5172e-06	0.377204	0.0249237	0.329277	0.349461	0.24193	0.248686	0.134972	0.299516	0.435137	0.0026674	0.23182	0.461622	7.07792e-05
utp	0.204459	3.60081e-05	0.20589	0.0205607	0.0573664	0.0889998	0.0407681	0.239185	0.00975807	0.00603826	3.45711e-08	0.412037	0.0941185	0.350408	0.135658	0.242568	0.47478	0.345001	0.000382459	0.0433614	0.211603	3.44846e-08
cdp-choline	0.490211	0.0899278	0.324802	0.34165	0.371895	0.109235	0.14031	0.52285	0.236637	0.313726	0.39594	0.318243	0.333013	0.46163	0.431817	0.346487	0.0309475	0.126928	0.478633	0.0447444	0.22085	0.305878
datp	0.0270457	0.0114724	0.358493	0.484829	0.246236	0.492107	0.411313	0.355219	0.0025415	0.11839	0.505521	0.462843	0.345383	0.326123	0.445033	0.0381906	0.427964	0.300194	0.00161753	0.494152	0.177578	0.0304641
7,8-dihydroneopterin 3-triphosphate	0.491221	0.0134437	0.411793	0.402501	0.482437	0.310106	0.0242472	0.448112	0.0180023	0.164186	0.374063	0.470673	0.301548	0.264324	0.18058	0.221026	0.364218	0.01169	0.00748644	0.320721	0.513526	0.33607
1d-myo-inositol 1,3,4,5-tetrakisphosphate	0.181662	0.0366738	0.328352	0.223179	0.466846	0.0396264	0.0808046	0.503706	0.0135003	0.308788	0.00218366	0.483809	0.448097	0.479508	0.0183949	0.424307	0.492396	0.298677	0.00619612	0.0971901	0.169656	2.33255e-07
1d-myo-inositol 1,4,5,6-tetrakisphosphate	0.181662	0.0366738	0.328352	0.223179	0.466846	0.0396264	0.0808046	0.503706	0.0135003	0.308788	0.00218366	0.483809	0.448097	0.479508	0.0183949	0.424307	0.492396	0.298677	0.00619612	0.0971901	0.169656	2.33255e-07
thiamine(1+) triphosphate	0.212492	0.072626	0.265451	0.368775	0.516618	0.000386015	0.0110891	0.217969	0.010552	0.31236	0.277715	0.186876	0.514052	0.35934	0.043764	0.424495	0.0415974	0.207775	0.00019392	0.024668	0.505183	1.07728e-06
atp	0.457894	0.000347482	0.148887	0.00662604	0.149717	0.311909	0.28806	0.17267	0.000247121	6.34546e-05	1.10359e-05	0.29803	0.379578	0.499541	0.358852	0.111121	0.468885	0.381127	5.01439e-05	0.0963391	0.542783	2.95045e-06
dgtp	0.457894	0.000347482	0.148887	0.00662604	0.149717	0.311909	0.28806	0.17267	0.000247121	6.34546e-05	1.10359e-05	0.29803	0.379578	0.499541	0.358852	0.111121	0.468885	0.381127	5.01439e-05	0.0963391	0.542783	2.95045e-06
gtp	0.50696	0.00199013	0.309953	0.130834	0.0254689	0.431585	0.150849	0.396916	9.24263e-05	0.000400329	0.00640632	0.474897	0.511711	0.342246	0.28965	0.0412126	0.239022	0.529194	7.02119e-06	0.459955	0.366904	5.95539e-09
1-(5-phosphoribosyl)-5-amp	0.498538	0.0885048	0.287921	0.00343847	0.481341	0.365166	0.00388645	0.535494	0.0161525	0.111724	0.368885	0.373336	0.32953	0.474379	0.212971	0.186478	0.0935507	0.534377	0.00097775	0.069748	0.510649	2.21487e-05
adp-ribose	0.498538	0.0885048	0.287921	0.00343847	0.481341	0.365166	0.00388645	0.535494	0.0161525	0.111724	0.368885	0.373336	0.32953	0.474379	0.212971	0.186478	0.0935507	0.534377	0.00097775	0.069748	0.510649	2.21487e-05
udp-d-galactose	0.480616	0.110426	0.0452371	0.0329681	0.098499	0.247052	0.389282	0.00404501	0.212344	0.048418	0.0241144	0.14942	0.0215968	0.519975	0.355273	0.0411201	0.0629198	0.00942651	0.0228572	0.0423589	0.0555606	0.11414
udp-d-glucose	0.480616	0.110426	0.0452371	0.0329681	0.098499	0.247052	0.389282	0.00404501	0.212344	0.048418	0.0241144	0.14942	0.0215968	0.519975	0.355273	0.0411201	0.0629198	0.00942651	0.0228572	0.0423589	0.0555606	0.11414
ubiquinol-6	0.028861	0.0142613	0.384094	0.423808	0.49352	0.391847	0.300921	0.119123	0.000710841	0.241468	0.00229277	0.0110232	0.503144	0.473288	0.260371	0.0745756	0.201606	0.153756	9.46364e-05	0.0786464	0.0212638	0.113374
gdp-alpha-d-mannose	0.415313	0.0243795	0.0367853	0.00917618	0.0402624	0.532192	0.0165933	0.292233	0.41239	0.0605267	0.00308712	0.20518	0.0597512	0.368658	0.111314	0.363441	0.18927	0.061526	0.367137	0.0364715	0.24073	0.510152
udp-n-acetyl-alpha-d-glucosamine	0.13448	0.0165299	0.460298	0.132776	0.000220208	0.112362	0.200729	0.342929	0.0503049	0.161917	0.319877	0.317794	0.23352	0.500822	0.306852	0.0415538	0.126812	0.131641	0.00344695	0.224178	0.101083	0.0135698
glutathione disulfide	0.440381	0.303826	0.150699	0.37104	0.0303918	0.338114	0.115239	0.206008	0.0237197	0.100404	0.50804	0.495594	0.11494	0.143029	0.361363	0.00804443	0.0211577	0.160017	0.00269201	0.159391	0.0716264	4.54305e-05
myo-inositol hexakisphosphate	0.0692323	0.48999	0.544016	0.261282	0.348626	0.0013166	0.180794	0.216711	0.0411397	0.0331287	0.244205	0.44911	0.486579	0.540554	0.000548502	0.287712	0.499328	0.214077	0.212584	0.0856974	0.40859	1.88583e-06
nad(+)	0.185018	0.0169371	0.144139	0.317447	0.461541	0.105758	0.533545	0.306642	0.0290689	0.0351788	0.000609323	0.346343	0.00575748	0.481342	0.155167	0.00714273	0.174805	0.0631449	0.000760009	0.218017	0.0237881	0.00135544
nadh	0.185018	0.0169371	0.144139	0.317447	0.461541	0.105758	0.533545	0.306642	0.0290689	0.0351788	0.000609323	0.346343	0.00575748	0.481342	0.155167	0.00714273	0.174805	0.0631449	0.000760009	0.218017	0.0237881	0.00135544
n-tetracosanylphytosphingosine	0.0825496	0.00133634	0.176464	0.451116	0.10476	0.140527	0.0497463	0.447584	0.00148808	0.0473302	0.00209985	0.510528	0.405913	0.195477	0.0467151	0.327894	0.177831	0.00244866	0.543129	0.323779	0.247567	0.109661
n-(26-hydroxyhexacosanyl)phytosphingosine	0.355467	0.184646	0.166731	0.399457	0.531762	0.0124865	0.00515376	0.0344713	0.343789	0.482743	0.0490548	0.45291	0.0929063	0.0226618	0.35671	0.316803	0.00625663	0.322855	0.0816271	0.451613	0.438386	0.000612948
nadp(+)	0.508136	0.0223479	0.136886	0.435331	0.296469	0.39761	0.539941	0.167998	0.0231404	0.0216975	0.00215705	0.28675	0.364977	0.427435	0.449403	0.0524621	0.310531	0.476968	4.7413e-05	0.312505	0.0230021	0.00498032
nadph	0.136527	0.00369554	0.489757	0.225099	0.422324	0.32008	0.0156515	0.40981	0.000158846	0.00580626	0.332414	0.0668536	0.140496	0.0395586	0.0106986	0.0927239	0.163115	0.118823	0.198152	0.178243	0.371172	0.0764478
coenzyme a	0.352246	NaN	0.353152	0.509275	0.305568	0.305812	0.528556	0.520093	0.312495	0.235006	0.313307	0.253758	0.529599	0.468417	0.110637	0.170565	0.204432	0.09114	0.0366858	0.327573	0.30451	0.461191
fad	0.500561	0.0243837	0.537424	0.114739	0.20466	0.103219	0.524798	0.110838	0.0358632	0.356302	0.131842	0.443064	0.0254008	0.188675	0.337531	0.13385	0.118359	0.499001	0.0338224	0.143032	0.525777	0.196828
acetyl-coa	0.532667	0.0016496	0.518024	0.228088	0.540556	0.516525	0.0605627	0.231279	3.55432e-05	0.000216477	0.0357011	0.465434	0.147471	0.257573	0.184066	0.14763	0.139231	0.526666	0.0287726	0.330896	0.501298	0.0456775
decaprenyl diphosphate	0.414107	0.0890966	0.341647	0.417947	0.144415	0.161764	0.492003	0.0831139	0.00209085	0.0294598	0.443449	0.472881	0.413844	0.0634208	0.210165	0.248645	0.194453	0.0235082	0.000560033	0.14907	0.471277	0.013275

## Sheet: Dobson annot glc_gln batch 2
CORRECTED P-VALUE	Hog1 OUT	Nbp2 IN	Pda1 IN	Pda1 OUT	Pfk2 IN	Rim15 IN	Rim15 OUT	Sko1 OUT	Tco89 OUT	Tip41 OUT	Tkl1 IN	wildtype
acetate	0.0125734	0.273071	0.0281059	0.0238194	0.223975	5.0657e-07	0.000772445	0.112806	0.00717068	0.0697206	0.0553529	0.223539
glycolaldehyde	0.0125734	0.273071	0.0281059	0.0238194	0.223975	5.0657e-07	0.000772445	0.112806	0.00717068	0.0697206	0.0553529	0.223539
methylglyoxal	0.00188396	0.308712	0.0768268	0.0335199	0.106581	0.22435	0.014371	0.107253	0.0469475	0.041314	0.0345578	0.288787
(s)-lactaldehyde	0.0124314	0.201379	1.11632e-08	0.119313	0.105503	0.0930662	0.102415	0.0215827	0.192891	0.0495825	0.013225	0.00284219
glycine	0.0453011	0.0437696	1.76069e-06	0.000510353	0.328996	0.0811297	0.0578937	0.190108	0.0666968	0.277086	0.134982	0.00347791
sulphite	0.175476	0.0505477	0.0425829	0.000666845	0.297962	0.0885452	0.130195	0.21114	0.0230582	0.300784	0.00125355	0.241374
(r)-acetoin	7.35079e-05	0.00036865	6.10814e-27	0.0840811	8.30139e-07	0.00738397	0.00076343	4.57014e-06	1.0015e-06	0.00068566	0.000230719	2.07639e-05
ethyl acetate	7.35079e-05	0.00036865	6.10814e-27	0.0840811	8.30139e-07	0.00738397	0.00076343	4.57014e-06	1.0015e-06	0.00068566	0.000230719	2.07639e-05
beta-alanine	7.67389e-06	0.00051339	7.91299e-34	0.0552105	2.70589e-05	7.05346e-08	9.10066e-07	3.12952e-09	3.12971e-06	0.00200965	8.7938e-05	0.00163446
l-alanine	7.67389e-06	0.00051339	7.91299e-34	0.0552105	2.70589e-05	7.05346e-08	9.10066e-07	3.12952e-09	3.12971e-06	0.00200965	8.7938e-05	0.00163446
(r)-lactate	0.163953	0.0809099	0.132207	0.00888077	0.173126	0.105812	0.00773393	0.139786	0.0267261	0.0542517	0.00276617	0.168248
(s)-lactate	0.163953	0.0809099	0.132207	0.00888077	0.173126	0.105812	0.00773393	0.139786	0.0267261	0.0542517	0.00276617	0.168248
d-glyceraldehyde	0.163953	0.0809099	0.132207	0.00888077	0.173126	0.105812	0.00773393	0.139786	0.0267261	0.0542517	0.00276617	0.168248
glycerone	0.163953	0.0809099	0.132207	0.00888077	0.173126	0.105812	0.00773393	0.139786	0.0267261	0.0542517	0.00276617	0.168248
glycerol	0.0712505	0.176545	0.267004	0.0678965	0.0913505	0.172984	0.253354	0.13415	0.254651	0.104292	0.32783	0.0615629
sulphate	0.00139507	0.023666	4.27325e-06	0.00296658	0.24377	0.000152333	0.175546	0.105948	0.120786	0.0355709	0.000713287	0.0388528
phosphate	1.61423e-05	0.0489304	0.0240837	0.00343986	0.168514	0.0954263	0.00128189	0.0499826	0.0529155	0.0277535	0.000432583	0.0681911
2-oxobutanoate	0.00724632	0.0192399	1.82924e-07	0.000183738	0.0912741	0.293663	0.000978251	0.105242	0.00376296	0.000476131	0.1103	0.0718396
succinic semialdehyde	0.00724632	0.0192399	1.82924e-07	0.000183738	0.0912741	0.293663	0.000978251	0.105242	0.00376296	0.000476131	0.1103	0.0718396
gamma-aminobutyrate	0.000605639	0.0103754	1.27667e-16	0.313658	0.000813302	0.191251	0.0094808	0.0163986	0.121083	0.0133085	7.15843e-05	5.18417e-14
2-hydroxybutyric acid	0.00604808	0.205625	3.34696e-07	0.168178	0.166819	0.245959	0.0914219	0.003742	0.0211835	0.025079	0.0213273	0.000867481
l-serine	0.00512706	0.140541	5.43067e-10	0.106394	0.156605	0.28804	0.272505	0.16056	0.187895	0.141137	0.245133	5.75439e-09
uracil	0.0896022	0.211768	0.199799	0.000218991	0.221194	0.249755	0.0218079	0.023775	0.00754979	0.0138365	0.0158099	1.21322e-05
l-proline	0.233313	0.00683412	2.89042e-19	0.0378391	0.0106501	0.0538914	0.0201717	0.000136319	0.0135381	0.00264408	0.10861	2.848e-11
fumarate(2-)	0.215318	0.0201685	3.17704e-16	9.59227e-06	0.000101734	3.76995e-07	0.0501094	0.0131828	4.09343e-05	3.02309e-05	0.00525513	0.173185
3-methyl-2-oxobutanoate	0.0706465	0.00579239	0.0136918	0.00200087	0.333788	0.229081	0.231399	0.00879603	0.00559879	0.071032	0.329801	0.0493363
isobutyl acetate	0.0898728	0.0479467	0.236946	0.121553	0.161905	0.05848	0.00100757	0.111979	0.189563	0.117887	0.0350381	0.0135603
l-valine	0.0319659	0.000246691	9.15334e-34	0.238643	4.11502e-06	9.46441e-11	1.50523e-12	2.08518e-14	7.62311e-05	0.00545291	9.52695e-08	0.000114797
succinate(2-)	0.0169737	5.14222e-05	1.10545e-08	0.219848	0.0105758	0.23369	0.0835529	0.00164292	0.0384287	0.253731	0.0728033	1.66358e-06
l-allothreonine	0.321436	0.00414628	3.83528e-11	5.61471e-05	0.0413416	4.04477e-06	0.000187246	2.47557e-07	0.0742143	0.137455	0.0156329	0.000897995
l-homoserine	0.321436	0.00414628	3.83528e-11	5.61471e-05	0.0413416	4.04477e-06	0.000187246	2.47557e-07	0.0742143	0.137455	0.0156329	0.000897995
l-threonine	0.321436	0.00414628	3.83528e-11	5.61471e-05	0.0413416	4.04477e-06	0.000187246	2.47557e-07	0.0742143	0.137455	0.0156329	0.000897995
phenylacetaldehyde	0.0562468	0.308205	0.152416	0.166944	0.00152984	1.96788e-08	0.0635182	0.157983	0.016848	0.00176982	0.00264238	6.06784e-07
nicotinamide	0.000231696	0.0287578	0.00301918	0.0569801	0.29113	0.180756	0.0106495	0.0587148	0.0429285	0.00511732	0.271535	0.0390579
2-phenylethanol	0.00324391	0.0301186	0.209502	0.302245	0.223793	0.0211423	0.00117815	0.0147512	0.166719	0.0448168	0.128515	0.0563349
thymine	0.00208312	0.0722843	1.10855e-20	0.0277234	0.00892681	0.0103801	5.0544e-06	0.313671	0.143785	0.175123	0.000117859	1.5341e-08
gamma-amino-gamma-cyanobutanoic acid	0.0243133	0.00026804	1.65938e-12	0.00351229	0.196849	0.000460612	0.000230409	0.32783	0.0334513	0.238116	0.00762657	1.91495e-14
1-pyrroline-3-hydroxy-5-carboxylic acid	0.000305404	0.00428912	5.3695e-19	0.00444013	0.000174669	0.00548262	0.00175641	0.254808	0.122158	0.0074433	1.78839e-05	1.69782e-13
itaconate(2-)	0.0151507	0.284239	0.000337851	0.0535176	0.320377	0.0368943	0.0781492	0.0113744	0.00300119	0.00463549	0.0764639	3.45726e-05
(s)-3-methyl-2-oxopentanoate	0.0316449	0.00273563	5.61193e-09	1.16208e-06	9.81601e-05	0.00382417	0.0366257	0.00115888	0.00283641	0.00842585	0.00366679	0.000232306
4-methyl-2-oxopentanoate	0.0316449	0.00273563	5.61193e-09	1.16208e-06	9.81601e-05	0.00382417	0.0366257	0.00115888	0.00283641	0.00842585	0.00366679	0.000232306
5-aminolevulinate	0.0696014	0.0529674	3.18007e-17	0.325128	0.00362355	0.251747	0.202736	0.0411803	0.0584126	0.0103859	0.0782586	8.92883e-10
l-glutamic 5-semialdehyde	0.0696014	0.0529674	3.18007e-17	0.325128	0.00362355	0.251747	0.202736	0.0411803	0.0584126	0.0103859	0.0782586	8.92883e-10
trans-4-hydroxy-l-proline	0.0696014	0.0529674	3.18007e-17	0.325128	0.00362355	0.251747	0.202736	0.0411803	0.0584126	0.0103859	0.0782586	8.92883e-10
l-isoleucine	0.144937	0.000371178	4.17888e-29	0.244259	4.4207e-05	1.23889e-06	2.18963e-07	2.55074e-07	0.0011216	0.00305276	9.04667e-06	0.0582206
l-leucine	0.144937	0.000371178	4.17888e-29	0.244259	4.4207e-05	1.23889e-06	2.18963e-07	2.55074e-07	0.0011216	0.00305276	9.04667e-06	0.0582206
2-acetyllactic acid	0.0166624	0.0965294	0.0215814	0.000587965	0.110694	0.224557	0.0316895	0.0849839	0.00458346	0.0113748	0.00320537	0.0319499
l-asparagine	0.0325715	0.108033	8.65962e-07	0.00966362	0.0735495	0.0424919	0.174205	0.139944	0.241379	0.164763	0.129313	1.12222e-07
ornithine	0.000991024	0.000285459	1.20859e-08	0.0969721	0.00246178	0.0129716	0.00682752	0.274214	0.0101579	0.0296739	0.0154948	7.24414e-11
l-aspartate	0.0683712	0.00336679	5.75954e-21	2.02526e-05	0.00459584	0.00117006	0.0272609	2.73439e-05	9.49438e-06	0.00155291	0.0272527	0.207894
(s)-malate(2-)	0.141643	0.00196414	1.64623e-14	1.12077e-06	0.00796264	8.71808e-05	0.00779557	0.0604134	0.000294178	1.05735e-05	0.131436	0.0567903
(r)-2,3-dihydroxy-3-methylbutanoate	0.0579692	0.106669	6.96023e-20	4.03183e-08	0.00299396	0.000316034	5.75475e-05	3.40334e-09	0.171061	0.107052	0.00973652	1.10377e-05
2-deoxy-d-ribose	0.0579692	0.106669	6.96023e-20	4.03183e-08	0.00299396	0.000316034	5.75475e-05	3.40334e-09	0.171061	0.107052	0.00973652	1.10377e-05
4-hydroxy-l-threonine	0.240345	0.276805	0.102534	0.0375352	0.145576	0.0516044	0.0143785	1.04657e-07	0.265213	0.0395911	0.051119	3.06433e-05
adenine	0.240345	0.276805	0.102534	0.0375352	0.145576	0.0516044	0.0143785	1.04657e-07	0.265213	0.0395911	0.051119	3.06433e-05
phenylacetic acid	0.0638762	0.176286	0.0225255	0.0938109	0.0296164	0.060155	0.0280875	0.119388	0.0149549	0.015524	0.0361956	0.00208366
4-hydroxybenzoate	0.329745	0.332247	0.0449486	0.00864241	0.0387966	0.0160719	0.111057	0.0664188	0.0355412	0.241633	0.00551172	0.0141405
o-phosphoethanolamine	0.00327071	0.318041	0.0213375	0.00315771	0.107119	0.0515103	0.0140556	0.0811364	0.0940552	0.0316219	0.0591449	0.0989886
l-histidinol	0.0414451	0.334095	1.87511e-13	0.252352	0.0202665	0.079749	0.0619385	0.0581303	0.258893	0.209718	0.226747	2.1698e-08
octanoate	0.274977	0.0609168	8.11081e-10	0.0570907	0.321117	0.226379	0.225224	0.144495	0.137524	0.260538	0.259703	7.43654e-07
(s)-2-acetyl-2-hydroxybutanoate	0.0097275	0.0544915	3.02691e-09	0.0309992	0.299287	0.000726833	0.00799993	0.0319267	0.0133499	0.238862	0.00943949	0.000172549
4-acetamidobutanoate	0.00116044	0.00137598	1.67096e-19	0.0503056	1.60087e-06	0.00012325	0.000623855	0.00359313	0.0076852	0.001842	0.00662152	1.16209e-14
l-allysine	0.00116044	0.00137598	1.67096e-19	0.0503056	1.60087e-06	0.00012325	0.000623855	0.00359313	0.0076852	0.001842	0.00662152	1.16209e-14
2-oxoglutarate	0.109432	0.015054	1.87127e-07	2.75176e-05	0.0397135	0.00155969	0.127842	0.00176559	0.00096967	8.37299e-07	0.20029	0.139189
dehydro-d-arabinono-1,4-lactone	0.109432	0.015054	1.87127e-07	2.75176e-05	0.0397135	0.00155969	0.127842	0.00176559	0.00096967	8.37299e-07	0.20029	0.139189
2-dehydropantoate	0.238525	0.0683767	0.0177889	0.0486328	0.00799082	0.0130583	0.301165	6.32115e-05	0.0168436	0.25437	0.00495569	0.0437736
l-glutamine	0.00674608	0.000641741	2.14643e-14	0.00551472	0.179299	1.65905e-05	0.000246605	0.284839	0.0284935	0.137684	0.00743325	3.14112e-15
l-lysine	0.0664617	0.067132	2.70732e-19	0.0999365	0.000190048	3.83806e-12	0.000118096	5.64991e-09	0.00137326	0.124693	0.0452955	0.0406532
l-4-hydroxyglutamic semialdehyde	2.71652e-05	0.0274895	9.68059e-18	0.279942	0.00100283	0.0253974	0.00754423	0.00551608	0.209285	0.00498503	0.000136242	7.04617e-12
l-glutamate	2.71652e-05	0.0274895	9.68059e-18	0.279942	0.00100283	0.0253974	0.00754423	0.00551608	0.209285	0.00498503	0.000136242	7.04617e-12
o-acetyl-l-serine	2.71652e-05	0.0274895	9.68059e-18	0.279942	0.00100283	0.0253974	0.00754423	0.00551608	0.209285	0.00498503	0.000136242	7.04617e-12
d-arabinono-1,4-lactone	0.00302716	0.0890335	6.72953e-07	0.0832399	0.234601	0.0999613	0.125988	0.0144214	0.00841209	0.000168902	0.0498212	0.000682302
(2r,3r)-2,3-dihydroxy-3-methylpentanoate	0.0873666	0.254655	0.126065	3.24419e-08	0.0381343	0.0023875	0.19084	0.00743004	1.15625e-05	0.00868934	0.232835	1.68321e-07
(r)-mevalonate	0.0873666	0.254655	0.126065	3.24419e-08	0.0381343	0.0023875	0.19084	0.00743004	1.15625e-05	0.00868934	0.232835	1.68321e-07
(r)-pantoate	0.0873666	0.254655	0.126065	3.24419e-08	0.0381343	0.0023875	0.19084	0.00743004	1.15625e-05	0.00868934	0.232835	1.68321e-07
3-hydroxyanthranilate	0.021152	0.0221396	5.86454e-14	0.114417	0.0300287	0.0876498	0.0094529	0.071052	0.0339908	0.0304481	0.0306825	0.106034
l-histidine	0.28036	0.000108523	1.03555e-31	4.67118e-06	0.000372552	1.48117e-12	2.09897e-06	1.34044e-07	5.63242e-06	0.00176514	0.0205473	0.148126
orotate	0.0447606	0.176333	0.00619727	0.000347593	0.333281	0.0565006	0.0109194	0.0108214	0.0124241	0.0684513	0.0360644	4.18427e-05
2-isopropylmaleic acid	0.0634332	0.0390598	0.079583	0.0451643	0.128368	0.251275	0.116646	0.250915	0.106615	0.112611	0.229605	0.219018
indol-3-ylacetaldehyde	0.000796158	0.000997343	2.18536e-31	0.0534999	0.000734337	0.000744408	0.0157657	7.12073e-06	0.00214946	0.0468108	1.19879e-05	0.000302066
2-oxoadipic acid	0.303291	0.0422496	1.45426e-11	0.0587253	0.0110606	0.0348986	0.305271	0.220876	0.00284216	0.010991	0.105592	0.308431
l-2-aminoadipate(2-)	9.42168e-06	0.0761003	1.53923e-16	0.0323121	0.00780023	0.256421	0.309217	0.265719	0.268902	0.0201373	0.0264384	8.47357e-11
o-acetyl-l-homoserine	9.42168e-06	0.0761003	1.53923e-16	0.0323121	0.00780023	0.256421	0.309217	0.265719	0.268902	0.0201373	0.0264384	8.47357e-11
keto-phenylpyruvate	0.0314432	0.0437635	1.54306e-12	0.00033794	0.0160683	0.0422953	0.00429368	0.00879893	0.0287526	0.00559186	0.0198818	2.77141e-05
trans-4-coumarate	0.0314432	0.0437635	1.54306e-12	0.00033794	0.0160683	0.0422953	0.00429368	0.00879893	0.0287526	0.00559186	0.0198818	2.77141e-05
l-phenylalanine	0.266395	0.000331554	2.09802e-23	1.03897e-10	0.00485238	2.63583e-09	1.53405e-05	1.03931e-09	0.00558681	0.00978635	0.000118867	0.0957343
pyridoxal	0.0036556	0.0198636	0.113673	0.288333	0.254659	0.0908124	0.00827093	0.0127772	0.116005	0.0354088	0.169967	0.0852391
pyridoxine	0.252362	5.21975e-05	0.00381574	0.150996	0.045492	0.00594477	0.112829	9.54071e-05	0.0129578	0.159206	0.0122105	0.0853043
glyceraldehyde 3-phosphate	1.85604e-07	0.303996	9.77612e-10	0.0232683	0.127802	0.219161	0.00113311	0.217657	0.0060499	0.0811303	0.0027672	1.07215e-05
glycerone phosphate	1.85604e-07	0.303996	9.77612e-10	0.0232683	0.127802	0.219161	0.00113311	0.217657	0.0060499	0.0811303	0.0027672	1.07215e-05
sn-glycerol 3-phosphate	3.71222e-14	0.101052	1.81225e-17	0.0309047	0.216969	0.000488635	0.00223415	1.92227e-06	0.0532798	0.251706	0.0898741	0.312917
decanoate	0.184196	0.256906	1.44919e-09	0.0809979	0.00354448	0.143649	0.290447	0.257671	0.147467	0.0636352	0.0271966	0.000280507
2-acetamido-5-oxopentanoate	0.0159767	0.0133821	1.46092e-10	0.0180376	0.008239	0.00656699	0.0856688	0.00197428	0.0421502	0.00967802	0.100158	2.05931e-08
cis-aconitate(3-)	7.29255e-05	0.00143411	5.73638e-17	6.63452e-05	1.9402e-05	0.00106948	0.00473064	0.000828754	1.79745e-06	3.81142e-06	0.0361054	0.0285988
trans-aconitate(3-)	7.29255e-05	0.00143411	5.73638e-17	6.63452e-05	1.9402e-05	0.00106948	0.00473064	0.000828754	1.79745e-06	3.81142e-06	0.0361054	0.0285988
n(2)-acetyl-l-ornithine	5.67988e-06	4.87078e-05	4.89343e-10	0.00824784	0.000327224	0.00102843	1.90382e-05	1.72356e-05	0.000286426	0.0042827	1.08128e-05	1.41316e-18
l-arginine	0.0338457	0.0200093	8.67051e-23	0.0504379	0.000931779	3.37152e-07	3.66396e-05	9.38142e-07	2.30203e-06	0.0219953	0.0270727	0.315506
l-citrulline	0.000158942	4.3928e-07	3.84063e-11	0.0409917	7.39969e-06	5.25125e-06	3.48132e-07	0.032222	0.000131126	1.85687e-05	7.80002e-07	7.89102e-15
(2r,3s)-3-isopropylmalate(2-)	0.217336	0.229074	0.00010877	0.00710025	0.278104	0.00597681	0.204768	0.00987884	0.146066	0.206923	0.297911	0.000317234
2-isopropylmalate(2-)	0.217336	0.229074	0.00010877	0.00710025	0.278104	0.00597681	0.204768	0.00987884	0.146066	0.206923	0.297911	0.000317234
diphosphate	0.00174363	0.29905	0.333542	0.0133719	0.157325	0.143085	0.000267639	0.0892469	0.0471723	0.0229369	0.00055677	0.106034
3-(4-hydroxyphenyl)pyruvate	0.234308	0.00398292	3.77284e-14	7.18923e-06	0.0210252	0.000667186	0.0536043	0.242647	9.52847e-08	0.00144181	0.0316859	0.000200376
d-fructose	0.00816552	0.163907	9.92455e-05	0.00499828	0.138718	0.272744	0.00341752	0.018163	0.00218251	0.00358981	0.0123897	0.190571
d-galactose	0.00816552	0.163907	9.92455e-05	0.00499828	0.138718	0.272744	0.00341752	0.018163	0.00218251	0.00358981	0.0123897	0.190571
d-glucose	0.00816552	0.163907	9.92455e-05	0.00499828	0.138718	0.272744	0.00341752	0.018163	0.00218251	0.00358981	0.0123897	0.190571
d-mannose	0.00816552	0.163907	9.92455e-05	0.00499828	0.138718	0.272744	0.00341752	0.018163	0.00218251	0.00358981	0.0123897	0.190571
l-sorbose	0.00816552	0.163907	9.92455e-05	0.00499828	0.138718	0.272744	0.00341752	0.018163	0.00218251	0.00358981	0.0123897	0.190571
myo-inositol	0.00816552	0.163907	9.92455e-05	0.00499828	0.138718	0.272744	0.00341752	0.018163	0.00218251	0.00358981	0.0123897	0.190571
d-glucitol	1.75941e-15	0.320775	1.49783e-21	7.44342e-06	0.00197303	0.0806528	0.0050775	5.93189e-06	0.00805401	0.12108	0.01101	0.00106556
l-glucitol	1.75941e-15	0.320775	1.49783e-21	7.44342e-06	0.00197303	0.0806528	0.0050775	5.93189e-06	0.00805401	0.12108	0.01101	0.00106556
3-phosphonatooxypyruvate(3-)	0.302942	0.0103625	1.04148e-08	0.0640402	0.0181963	0.00867884	0.0656812	0.0209598	6.96769e-05	4.91132e-05	0.0131519	0.000207125
2-hydroxy-3-oxobutyl phosphate	0.00288921	0.00682265	0.217262	0.106579	0.294875	0.218577	0.236654	2.31173e-05	0.134183	0.0187533	0.100769	0.00492623
o-phospho-l-serine	0.00120089	0.325656	2.34159e-15	0.272091	0.00499169	0.326152	0.0296426	0.0753893	0.103308	0.0863671	0.00329373	4.87143e-09
2-phospho-d-glyceric acid	5.30981e-05	0.0423272	0.0949186	0.281224	0.166228	0.0123884	0.000681784	0.215014	0.0461144	8.64278e-05	0.0494592	0.0403234
3-phospho-d-glyceric acid	5.30981e-05	0.0423272	0.0949186	0.281224	0.166228	0.0123884	0.000681784	0.215014	0.0461144	8.64278e-05	0.0494592	0.0403234
(2e)-3-(methoxycarbonyl)pent-2-enedioic acid	2.26894e-06	0.182975	3.01905e-30	0.322715	0.0124831	0.000101339	9.21157e-05	0.120786	0.265916	0.058719	0.000152867	1.04666e-07
but-1-ene-1,2,4-tricarboxylic acid	2.26894e-06	0.182975	3.01905e-30	0.322715	0.0124831	0.000101339	9.21157e-05	0.120786	0.265916	0.058719	0.000152867	1.04666e-07
n-acetyl-l-glutamate(2-)	8.73055e-07	1.41598e-08	2.1033e-14	0.315812	3.24732e-06	1.68036e-05	1.16977e-06	8.88156e-06	0.00155406	4.40093e-05	3.66232e-07	6.25879e-16
citrate(3-)	0.145631	0.0442086	6.45731e-16	1.89497e-05	0.0130222	0.00252742	0.191618	0.00337078	0.00021706	0.00111025	0.281122	0.00037007
isocitrate(3-)	0.145631	0.0442086	6.45731e-16	1.89497e-05	0.0130222	0.00252742	0.191618	0.00337078	0.00021706	0.00111025	0.281122	0.00037007
laurate	0.187964	0.0894675	3.69205e-06	0.0469036	0.00603038	0.105978	0.140511	0.0661287	0.212937	0.103309	0.00324196	0.00912197
2-oxaloglutaric acid	0.112817	0.254214	1.7148e-11	0.127508	0.327104	0.19473	0.0238987	0.309306	0.271389	0.0794168	0.0490986	6.55153e-05
l-tryptophan	0.266108	0.0043674	2.26862e-22	0.00294515	0.00249985	0.00299859	0.23892	0.0130756	0.00130264	0.0290821	0.0042041	0.325701
(2s,3r)-3-hydroxybutane-1,2,3-tricarboxylic acid	6.20761e-05	0.0183925	8.49972e-29	0.297353	0.0292219	0.000284928	4.61879e-05	0.289418	0.241637	0.0507626	0.000102778	1.33614e-07
2-methylcitrate(3-)	6.20761e-05	0.0183925	8.49972e-29	0.297353	0.0292219	0.000284928	4.61879e-05	0.289418	0.241637	0.0507626	0.000102778	1.33614e-07
homocitrate(3-)	6.20761e-05	0.0183925	8.49972e-29	0.297353	0.0292219	0.000284928	4.61879e-05	0.289418	0.241637	0.0507626	0.000102778	1.33614e-07
homoisocitrate(3-)	6.20761e-05	0.0183925	8.49972e-29	0.297353	0.0292219	0.000284928	4.61879e-05	0.289418	0.241637	0.0507626	0.000102778	1.33614e-07
glycerophosphatidylethanolamine	0.0398321	0.0169582	1.47683e-28	0.000251655	0.00407722	0.00166712	0.00260622	0.00213278	0.0182714	0.0417701	0.00564866	0.035923
l-gamma-glutamyl-l-alanine	0.00020696	0.000126638	1.02448e-36	0.000640804	NaN	9.78587e-07	0.0187885	1.2701e-08	0.0357506	0.00149083	0.000213471	0.000386146
(r)-pantothenate	0.0193616	0.0852376	0.0288882	0.0002846	0.180888	0.111684	0.0105565	0.01998	0.0029777	0.0410009	0.0494547	1.38359e-05
l-cystathionine	0.000921673	0.00545961	3.09697e-24	5.07669e-07	0.00362154	1.31791e-05	0.00161705	4.05812e-10	8.66383e-06	0.000792469	0.0664162	0.314727
l-gamma-glutamyl phosphate	0.000550816	0.104295	1.12157e-22	0.0251837	0.000867582	0.012549	0.00839954	0.0226842	0.0980767	0.0131474	1.3308e-05	2.34472e-10
2-deoxyuridine	0.0683458	0.00345859	2.76222e-11	0.321846	0.0536292	0.000191785	0.270179	0.0141533	0.317214	0.00275093	0.315084	0.0301113
myristate	0.0762559	0.00298946	0.0764355	0.060267	0.149582	0.0016751	0.00187336	0.0317128	0.135935	0.201203	0.00074421	0.301788
alpha-d-ribose 1-phosphate	1.75905e-07	0.255033	2.02894e-26	0.112466	0.235283	0.228724	0.00911278	0.203802	0.0370661	0.110131	0.00598942	7.09438e-11
alpha-d-ribose 5-phosphate	1.75905e-07	0.255033	2.02894e-26	0.112466	0.235283	0.228724	0.00911278	0.203802	0.0370661	0.110131	0.00598942	7.09438e-11
d-ribulose 5-phosphate	1.75905e-07	0.255033	2.02894e-26	0.112466	0.235283	0.228724	0.00911278	0.203802	0.0370661	0.110131	0.00598942	7.09438e-11
d-xylulose 5-phosphate	1.75905e-07	0.255033	2.02894e-26	0.112466	0.235283	0.228724	0.00911278	0.203802	0.0370661	0.110131	0.00598942	7.09438e-11
cytidine	0.00701548	0.0957953	9.21223e-18	3.24267e-09	0.00112897	0.000162676	0.000194409	2.37472e-05	0.0280037	0.0455357	5.57636e-05	0.281471
uridine	0.00152729	0.05862	4.23381e-27	7.27717e-08	1.29245e-05	1.58654e-05	3.8954e-08	3.0573e-08	0.00251265	0.00350732	0.000859387	0.331771
biotin	0.233044	0.0148744	8.52546e-21	0.000451265	0.0380467	0.0206541	0.00114247	0.00139309	0.012065	0.150528	0.0373492	0.0583607
isopentenyl diphosphate	0.018002	0.0566602	3.29986e-22	0.014217	0.179383	0.0429427	0.243865	0.14454	0.10676	0.013766	0.268905	0.0338955
pyridoxal 5-phosphate	0.0112971	0.00237688	0.224025	4.59059e-08	0.111114	0.00742928	0.162092	0.154238	0.00393732	0.0427791	0.00914899	1.05112e-08
l-gamma-glutamyl-l-cysteine	3.01407e-05	0.148515	2.30188e-46	1.94764e-09	0.00996314	0.00228906	0.000134376	0.00139334	0.00187642	0.0183968	0.0017291	0.0827744
palmitoleate	0.299825	0.0544616	0.00351153	0.187728	0.0349002	0.00534542	0.116981	0.331576	0.0924186	0.225676	0.0183985	0.0611782
2-hydroxyhexadecanal	0.000467372	0.00577968	0.00243223	0.0914026	0.168706	0.00252125	0.000203629	0.0455969	0.045149	0.0167893	2.27412e-05	0.00414805
palmitate	0.000467372	0.00577968	0.00243223	0.0914026	0.168706	0.00252125	0.000203629	0.0455969	0.045149	0.0167893	2.27412e-05	0.00414805
sn-glycero-3-phosphocholine	0.00517139	0.208086	4.97062e-10	0.0689489	0.032279	0.0214202	0.0177536	6.95263e-08	0.165749	0.284051	0.00210953	0.143219
1d-myo-inositol 1-phosphate	0.0118411	0.0683983	0.252349	0.23149	0.0190112	0.282725	0.251308	0.250735	0.00311898	0.25694	0.187309	0.00122676
1d-myo-inositol 3-phosphate	0.0118411	0.0683983	0.252349	0.23149	0.0190112	0.282725	0.251308	0.250735	0.00311898	0.25694	0.187309	0.00122676
aldehydo-d-glucose 6-phosphate	0.0118411	0.0683983	0.252349	0.23149	0.0190112	0.282725	0.251308	0.250735	0.00311898	0.25694	0.187309	0.00122676
alpha-d-galactose 1-phosphate	0.0118411	0.0683983	0.252349	0.23149	0.0190112	0.282725	0.251308	0.250735	0.00311898	0.25694	0.187309	0.00122676
beta-d-glucose 6-phosphate	0.0118411	0.0683983	0.252349	0.23149	0.0190112	0.282725	0.251308	0.250735	0.00311898	0.25694	0.187309	0.00122676
d-fructose 1-phosphate	0.0118411	0.0683983	0.252349	0.23149	0.0190112	0.282725	0.251308	0.250735	0.00311898	0.25694	0.187309	0.00122676
d-fructose 6-phosphate	0.0118411	0.0683983	0.252349	0.23149	0.0190112	0.282725	0.251308	0.250735	0.00311898	0.25694	0.187309	0.00122676
d-glucose 1-phosphate	0.0118411	0.0683983	0.252349	0.23149	0.0190112	0.282725	0.251308	0.250735	0.00311898	0.25694	0.187309	0.00122676
d-mannose 1-phosphate	0.0118411	0.0683983	0.252349	0.23149	0.0190112	0.282725	0.251308	0.250735	0.00311898	0.25694	0.187309	0.00122676
d-mannose 6-phosphate	0.0118411	0.0683983	0.252349	0.23149	0.0190112	0.282725	0.251308	0.250735	0.00311898	0.25694	0.187309	0.00122676
thiamine(1+)	0.0202118	0.00941002	4.44234e-06	2.63575e-08	0.0147466	7.16102e-05	0.0394935	0.000326288	0.00351175	0.00316345	0.158086	0.000255276
inosine	0.299786	0.234477	0.138997	0.00711718	0.00170198	0.09465	0.218308	0.07601	0.00828296	0.17565	0.261383	5.24823e-07
6-phospho-d-gluconate	0.00792421	0.0941975	2.67954e-05	0.148024	0.325014	0.303963	0.0124309	0.321708	0.211062	0.170327	0.200376	0.000184915
l-saccharopine	0.000249458	0.179311	8.95378e-14	0.0331557	0.00214426	0.0961905	0.150386	0.158137	0.138853	0.00642122	0.00390023	6.71878e-11
linoleic acid	0.080492	0.0896148	0.0505474	0.045304	0.135901	0.25468	0.012346	0.0997803	0.313554	0.170746	0.0567946	0.0302948
oleate	0.0432001	0.0205944	0.137654	0.0788019	0.0623693	0.00312996	0.000200353	0.17325	0.20274	0.310136	0.00346783	0.30519
stearate	8.71138e-05	3.24719e-05	0.00171865	0.0575242	0.288992	0.000961346	9.43012e-05	0.0291856	0.0041503	0.0207381	4.27292e-06	0.00202378
sedoheptulose 7-phosphate	0.0557998	0.188847	5.20951e-28	0.324968	0.00260636	0.31759	0.166507	0.316505	0.0280532	0.00964239	0.0413497	1.65706e-09
(n(omega)-l-arginino)succinic acid	0.306548	0.247045	4.27291e-11	0.180843	0.0178653	0.20821	0.103415	0.122008	0.277347	0.185591	0.0284116	4.72857e-09
5-amino-1-(5-phospho-d-ribosyl)imidazole	0.0430602	0.000227794	6.63901e-12	0.139068	0.00327782	0.000243866	0.0123832	0.133634	0.0182125	0.00292245	0.000973209	3.70317e-09
5-s-methyl-5-thioadenosine	0.00930442	0.0201368	0.000366701	0.184439	0.281103	0.195711	0.306176	0.166433	0.270444	0.0390586	0.259213	0.000910419
dcmp	0.0539353	0.150096	2.1872e-07	0.000977751	0.0731882	0.000432798	0.0137044	0.00130739	2.18146e-05	0.000392506	0.00248212	0.193079
glutathione	0.00045776	0.201727	9.98667e-24	8.05247e-11	0.0113355	0.00268943	0.0387006	0.299609	0.00398716	0.0289506	0.120394	0.0409389
(r)-5-diphosphomevalonic acid	0.0556896	0.00162475	1.04547e-12	0.124952	0.243585	5.60426e-06	0.0125731	0.0586156	0.323776	0.00299929	0.256048	0.00304441
n(2)-formyl-n(1)-(5-phospho-d-ribosyl)glycinamide	0.0342409	0.0613045	2.23866e-08	0.0863314	0.0350844	0.000797259	0.216616	0.00524206	0.292201	0.300601	0.240847	9.01044e-09
leukotriene a4	6.15784e-05	0.28289	0.0134139	0.0192671	0.198186	0.0308326	0.0392064	0.0254396	0.0026842	0.073418	0.0195175	0.0883492
dtmp	0.0792118	0.000950691	4.09871e-19	8.48238e-09	0.164987	1.73863e-08	0.0259694	0.000110987	0.218149	0.113141	0.157535	2.32384e-08
cmp	0.0715953	0.186989	0.00906989	0.00576867	0.331113	0.0356086	0.233353	8.43723e-06	0.322752	0.0505512	0.166982	9.21014e-18
pseudouridine 5-phosphate	0.00230054	0.0612526	0.000676023	0.000787849	0.332798	0.000869109	0.0198598	2.11397e-05	0.237199	0.165262	0.140374	2.41867e-18
ump	0.00230054	0.0612526	0.000676023	0.000787849	0.332798	0.000869109	0.0198598	2.11397e-05	0.237199	0.165262	0.140374	2.41867e-18
3,5-cyclic imp	0.050554	0.123777	0.213471	0.310521	0.192255	0.142894	0.124022	0.204026	0.26038	0.106572	0.0201688	0.140087
7,8-dihydroneopterin 3-phosphate	0.0433132	0.326354	1.17653e-15	0.00962349	0.0705263	0.217832	0.0548316	0.087413	0.0959002	0.00276648	0.014623	5.40418e-07
s-formylglutathione	0.11931	0.182374	3.07326e-10	0.319191	0.0813272	0.15132	0.0220084	0.200225	0.0917354	0.00339319	0.045356	6.66317e-06
(5s,6s)-di-hete	0.0919933	0.136282	0.257296	0.162038	0.179751	0.218033	0.136257	0.163474	0.276792	0.0731143	0.0616282	0.104342
delta(6)-trans,delta(8)-cis-leukotriene b4	0.0919933	0.136282	0.257296	0.162038	0.179751	0.218033	0.136257	0.163474	0.276792	0.0731143	0.0616282	0.104342
leukotriene b4	0.0919933	0.136282	0.257296	0.162038	0.179751	0.218033	0.136257	0.163474	0.276792	0.0731143	0.0616282	0.104342
5-amino-1-(5-phospho-d-ribosyl)imidazole-4-carboxamide	0.230653	0.241147	4.91577e-11	0.0027432	0.0373217	0.187496	0.106414	0.193133	0.0774509	0.201119	0.0109496	1.26754e-07
1d-myo-inositol 4,5-bisphosphate	0.000805518	0.0491398	6.69298e-10	0.0565293	0.164588	0.123595	0.0581921	0.0183258	0.0442318	0.260497	0.185102	1.8668e-10
beta-d-fructofuranose 2,6-bisphosphate	0.000805518	0.0491398	6.69298e-10	0.0565293	0.164588	0.123595	0.0581921	0.0183258	0.0442318	0.260497	0.185102	1.8668e-10
d-fructose 1,6-bisphosphate	0.000805518	0.0491398	6.69298e-10	0.0565293	0.164588	0.123595	0.0581921	0.0183258	0.0442318	0.260497	0.185102	1.8668e-10
alpha,alpha-trehalose	6.26174e-14	0.258568	1.08462e-35	4.76594e-07	0.0235134	0.10538	0.00367117	3.66424e-07	0.0223455	0.0532384	0.0162263	0.0288875
maltose	6.26174e-14	0.258568	1.08462e-35	4.76594e-07	0.0235134	0.10538	0.00367117	3.66424e-07	0.0223455	0.0532384	0.0162263	0.0288875
melibiose	6.26174e-14	0.258568	1.08462e-35	4.76594e-07	0.0235134	0.10538	0.00367117	3.66424e-07	0.0223455	0.0532384	0.0162263	0.0288875
sucrose	6.26174e-14	0.258568	1.08462e-35	4.76594e-07	0.0235134	0.10538	0.00367117	3.66424e-07	0.0223455	0.0532384	0.0162263	0.0288875
adenosine 2-phosphate	0.00931753	0.275643	4.74009e-09	0.006533	0.131521	0.033977	0.1028	0.00153222	0.245963	0.0156841	0.305452	1.15519e-18
amp	0.00931753	0.275643	4.74009e-09	0.006533	0.131521	0.033977	0.1028	0.00153222	0.245963	0.0156841	0.305452	1.15519e-18
dgmp	0.00931753	0.275643	4.74009e-09	0.006533	0.131521	0.033977	0.1028	0.00153222	0.245963	0.0156841	0.305452	1.15519e-18
imp	9.94253e-08	0.333285	9.4532e-19	0.248894	0.00984129	0.0823588	0.2132	0.156224	0.164166	0.0724596	0.00882366	4.13635e-17
gmp	0.0025373	0.0852496	6.73904e-13	0.02326	0.13237	0.0515168	0.0688168	0.00083673	0.192484	0.0134068	0.25475	2.63606e-19
5-xanthylic acid	0.152729	0.202266	1.10822e-10	0.000744155	0.0676331	0.00157098	0.24614	0.204103	0.00144362	5.81814e-09	0.0875029	0.0342702
lignocerate	0.0141733	0.17767	0.086702	0.000543026	0.0157146	0.226968	0.000606881	0.144146	0.0830678	0.0346912	0.00121038	0.000143608
sedoheptulose 1,7-bisphosphate	0.00190487	0.0251217	0.0740971	0.190358	0.236307	0.0454997	0.00963079	0.014664	0.117155	0.00207725	0.103658	0.031213
sphinganine 1-phosphate	0.0813382	0.000101319	0.272851	0.0182717	0.116606	0.0476961	0.0152197	0.0467315	0.00271823	0.0545137	0.000240809	0.0833846
2-trans,6-trans-farnesyl diphosphate	0.060531	0.322709	5.22865e-08	0.0052019	0.102737	0.0303092	0.0531603	0.240733	0.00790277	0.0838839	0.0652446	0.170324
farnesyl diphosphate	0.060531	0.322709	5.22865e-08	0.0052019	0.102737	0.0303092	0.0531603	0.240733	0.00790277	0.0838839	0.0652446	0.170324
dudp	0.00193853	0.0940201	0.00326456	0.103309	0.265187	0.264431	0.00372938	0.0591979	0.104216	0.0558126	0.0112583	0.00165685
cerotate	0.0115006	0.324874	0.0936179	0.000288788	0.0724936	0.091378	0.00153116	0.00474714	0.0152652	0.0349017	0.000259728	0.000331138
cerotic acid	0.0115006	0.324874	0.0936179	0.000288788	0.0724936	0.091378	0.00153116	0.00474714	0.0152652	0.0349017	0.000259728	0.000331138
n-[(r)-4-phosphonopantothenoyl]-l-cysteine	0.241122	0.118569	6.88132e-17	0.00021197	0.0560164	0.188945	0.277661	0.106569	0.0361349	0.00303007	0.231192	0.056097
cdp	0.0622484	0.0287815	5.20345e-07	0.0290863	0.207736	0.000108713	0.155577	0.000336578	0.075809	0.21543	0.18848	0.000257115
udp	0.122455	0.0520331	5.36412e-12	6.57149e-07	0.0285265	0.000240329	0.0857915	3.58973e-07	0.103315	0.0842968	0.106215	7.19892e-05
alpha,alpha-trehalose 6-phosphate	0.0868081	0.195704	3.44436e-16	0.00496166	5.88773e-05	0.000670914	0.00102054	1.85506e-07	0.00617126	0.00204277	0.000622045	0.142206
thiamine(1+) diphosphate(1-)	0.301359	0.32547	2.06635e-05	0.0857732	0.266276	0.247316	0.227501	0.0530064	0.322036	0.0477227	0.246364	0.000542844
adenosine 3,5-bismonophosphate	0.143766	0.218624	0.000977657	0.0353789	0.040052	0.0013121	0.310201	0.157943	0.307263	0.129696	0.234039	9.03964e-06
adp	0.143766	0.218624	0.000977657	0.0353789	0.040052	0.0013121	0.310201	0.157943	0.307263	0.129696	0.234039	9.03964e-06
dgdp	0.143766	0.218624	0.000977657	0.0353789	0.040052	0.0013121	0.310201	0.157943	0.307263	0.129696	0.234039	9.03964e-06
zymosterol intermediate 1c	0.037941	0.288031	1.21807e-18	0.0481365	0.00803578	0.259708	0.145826	0.324137	0.038781	0.0711636	0.27674	5.83294e-09
4beta-methylzymosterol-4alpha-carboxylic acid	0.11651	0.119568	1.51757e-18	0.0469392	0.0340736	0.114442	0.0865058	0.115478	0.0392005	0.114951	0.174275	7.16125e-09
gdp	0.0730865	0.00347036	0.0031932	1.81253e-07	0.0616924	0.00920638	0.00640736	0.00018737	0.126983	0.0301081	0.290495	7.79076e-07
ctp	7.54084e-05	0.000756762	0.0024819	3.38543e-05	0.0507054	5.67046e-07	0.0692245	1.10591e-06	0.0283231	0.188532	0.079683	9.36813e-07
utp	0.245966	0.00810172	1.28243e-16	0.00309458	0.228833	0.0146659	0.161804	0.0122012	0.00106365	0.000713227	0.206189	0.0305035
thiamine(1+) triphosphate	0.000846008	0.133973	0.10968	0.0522844	0.232202	0.212479	0.000566924	0.10639	0.0944827	0.0380866	0.0324168	0.164777
atp	0.109694	0.252349	0.0201957	0.291836	0.131663	0.0183987	0.135864	0.0120546	0.317376	0.193552	0.0511095	0.170991
dgtp	0.109694	0.252349	0.0201957	0.291836	0.131663	0.0183987	0.135864	0.0120546	0.317376	0.193552	0.0511095	0.170991
udp-d-galactose	0.325171	0.0264477	5.16401e-17	4.0608e-05	0.012246	0.000506822	0.0273389	2.97566e-05	0.0599636	0.212268	0.0926069	1.4892e-05
udp-d-glucose	0.325171	0.0264477	5.16401e-17	4.0608e-05	0.012246	0.000506822	0.0273389	2.97566e-05	0.0599636	0.212268	0.0926069	1.4892e-05
gdp-alpha-d-mannose	0.0493891	0.0132265	0.000100849	0.0294893	0.0897542	0.00478382	0.0160967	0.322229	0.0583503	0.273926	0.138691	0.000906764
udp-n-acetyl-alpha-d-glucosamine	0.0118105	0.070029	2.83489e-17	1.37862e-08	0.276392	0.00193216	0.0103214	0.00754684	0.0138242	0.0394461	0.190885	0.00541544
glutathione disulfide	0.15441	0.00593627	3.30351e-19	1.56267e-07	0.28931	0.000200412	0.0015502	8.1513e-05	0.0285279	0.0454992	0.0600385	0.00261837
nad(+)	0.0797337	0.06845	0.0894279	0.324266	0.232114	0.0135085	0.0836228	0.0201966	0.290421	0.123161	0.296301	0.00139958
nadh	0.0797337	0.06845	0.0894279	0.324266	0.232114	0.0135085	0.0836228	0.0201966	0.290421	0.123161	0.296301	0.00139958
nadp(+)	0.113806	0.158448	0.0383568	0.109074	0.0101043	0.000762787	0.0649145	0.0144897	0.224995	0.0805692	0.313449	5.39749e-08

## Sheet: Dobson annot glc_pro batch 1
CORRECTED P-VALUE	Crz1 OUT	Cys3 OUT	Gln3 site1 OUT	Gln3 site2 OUT	Gpd1 OUT	Gpd2 OUT	Gut1 OUT	Lys20 OUT	Nbp2 OUT	Pbs2 OUT	Pbs2 IN	Pfk1 OUT	Pfk2 OUT	Put3 OUT	Smp1 OUT	Ste50 OUT	Str3 OUT	Thr4 OUT	Tkl1 OUT	Yap4 OUT	Zwf1 OUT	wildtype
acetate	0.357888	0.108129	0.318807	0.514454	0.554191	0.413731	0.174239	0.574467	0.259884	0.01348	0.000485873	0.250619	0.0565511	0.276597	0.486366	0.327906	0.464934	0.029319	0.426112	0.365762	0.472617	0.000129588
glycolaldehyde	0.357888	0.108129	0.318807	0.514454	0.554191	0.413731	0.174239	0.574467	0.259884	0.01348	0.000485873	0.250619	0.0565511	0.276597	0.486366	0.327906	0.464934	0.029319	0.426112	0.365762	0.472617	0.000129588
urea	0.171837	0.43068	0.115134	0.457801	0.449963	0.345023	0.14471	0.0088107	0.0916321	0.0267249	0.0229825	0.19908	0.0236611	0.245247	0.440269	0.315494	0.481103	0.394433	0.0409164	0.377561	0.501596	0.0301719
bicarbonate	0.401797	0.0178118	0.587568	0.536374	0.162748	0.312397	0.264277	0.356857	0.386323	0.173198	0.430056	0.585193	0.166578	0.333291	0.37445	0.375751	0.0311383	0.406457	0.272425	0.332867	0.585678	0.201549
methylglyoxal	0.104743	0.19142	0.392953	0.506875	0.432624	0.0392628	0.137553	0.0280544	0.00174259	0.0401304	0.113835	0.0465944	0.15676	0.273044	0.0617978	0.220801	0.234475	0.000559084	0.490967	0.223229	0.29343	2.27334e-06
isobutyraldehyde	0.426423	0.336147	0.271412	0.0212813	0.16389	0.162465	0.450115	0.122659	0.352273	0.53716	0.306777	0.258031	0.0624199	0.35728	0.185086	0.202463	0.222665	0.499333	0.564934	0.560998	0.0854038	0.0434333
(s)-lactaldehyde	0.123132	0.0444819	0.567078	0.0302644	0.000331481	0.0616541	0.554697	0.570849	0.469401	0.544249	0.315307	0.000123921	0.132523	0.025923	0.0491785	0.0822363	0.466942	0.321832	0.00173165	0.218527	0.200241	0.570245
glycine	0.161948	0.316132	0.30496	0.0128489	0.502586	0.149831	0.507409	0.0771242	0.205789	0.264527	9.86908e-05	0.238802	0.587527	0.471623	0.528007	0.539144	0.313527	0.155259	0.209814	0.0218099	0.37123	0.00115912
2-methylbutanal	0.253412	0.47467	0.448175	0.184961	0.501567	0.216286	0.350427	0.325641	0.338653	0.391862	0.0907858	0.134768	0.275782	0.138565	0.5779	0.5538	0.0726073	0.0148615	0.522613	0.402956	0.485895	0.306533
3-methylbutanal	0.253412	0.47467	0.448175	0.184961	0.501567	0.216286	0.350427	0.325641	0.338653	0.391862	0.0907858	0.134768	0.275782	0.138565	0.5779	0.5538	0.0726073	0.0148615	0.522613	0.402956	0.485895	0.306533
pyruvate	0.503669	0.582484	0.126764	0.0188182	0.314359	0.0446528	0.307716	0.456794	0.0291427	0.467356	0.334086	0.130252	0.39359	0.157284	0.4262	0.248204	0.528711	0.0398899	0.448722	0.346019	0.198695	1.24451e-05
(r)-acetoin	0.234457	0.212686	0.524633	0.559842	0.287599	0.322088	0.292091	0.256062	0.525304	0.464318	0.263763	0.541998	0.0827252	0.461673	0.295193	0.587948	0.426656	0.396542	0.2907	0.362098	0.547378	0.0853942
ethyl acetate	0.234457	0.212686	0.524633	0.559842	0.287599	0.322088	0.292091	0.256062	0.525304	0.464318	0.263763	0.541998	0.0827252	0.461673	0.295193	0.587948	0.426656	0.396542	0.2907	0.362098	0.547378	0.0853942
beta-alanine	0.00303684	0.0259237	0.247765	0.460863	0.179595	0.159059	0.427773	0.0129069	0.133609	0.371437	0.0258541	0.37035	0.29112	0.512001	0.380688	0.332523	0.417544	0.431309	0.0674693	0.0236732	0.496069	0.000120591
l-alanine	0.00303684	0.0259237	0.247765	0.460863	0.179595	0.159059	0.427773	0.0129069	0.133609	0.371437	0.0258541	0.37035	0.29112	0.512001	0.380688	0.332523	0.417544	0.431309	0.0674693	0.0236732	0.496069	0.000120591
(r)-lactate	0.111776	0.265291	0.578685	0.43946	0.576311	0.020848	0.302239	0.0528686	0.000430726	0.0249957	0.257974	0.343756	0.237554	0.187117	0.172876	0.0866216	0.178037	0.000440793	0.103353	0.218887	0.204305	2.836e-06
(s)-lactate	0.111776	0.265291	0.578685	0.43946	0.576311	0.020848	0.302239	0.0528686	0.000430726	0.0249957	0.257974	0.343756	0.237554	0.187117	0.172876	0.0866216	0.178037	0.000440793	0.103353	0.218887	0.204305	2.836e-06
d-glyceraldehyde	0.111776	0.265291	0.578685	0.43946	0.576311	0.020848	0.302239	0.0528686	0.000430726	0.0249957	0.257974	0.343756	0.237554	0.187117	0.172876	0.0866216	0.178037	0.000440793	0.103353	0.218887	0.204305	2.836e-06
glycerone	0.111776	0.265291	0.578685	0.43946	0.576311	0.020848	0.302239	0.0528686	0.000430726	0.0249957	0.257974	0.343756	0.237554	0.187117	0.172876	0.0866216	0.178037	0.000440793	0.103353	0.218887	0.204305	2.836e-06
glycerol	0.575496	0.0192105	0.416669	0.255916	0.484842	0.0158422	0.126245	0.257194	0.452967	0.588744	0.0191497	0.425456	0.462804	0.333177	0.521149	0.439243	0.441859	0.179521	0.25064	0.562258	0.346076	0.180837
sulphate	0.292109	0.00251783	0.00415105	0.0670533	0.260721	0.0434779	0.569059	0.0585043	0.00384016	0.15577	0.312928	0.0130927	0.0997978	0.0972282	0.462448	0.0783536	0.177819	0.000167568	0.0240905	0.550905	0.0787505	8.53675e-08
2-oxobutanoate	0.0089189	0.448703	0.0337515	0.0272041	0.267815	0.326327	0.583159	0.278756	0.43728	0.389193	0.317309	0.226179	0.253003	0.486687	0.564066	0.357601	0.438549	0.57821	0.265728	0.536978	0.589852	0.00184559
succinic semialdehyde	0.0089189	0.448703	0.0337515	0.0272041	0.267815	0.326327	0.583159	0.278756	0.43728	0.389193	0.317309	0.226179	0.253003	0.486687	0.564066	0.357601	0.438549	0.57821	0.265728	0.536978	0.589852	0.00184559
gamma-aminobutyrate	0.135428	0.0107111	0.512645	0.149996	0.0403557	0.445453	0.0540505	0.0736892	0.034555	0.253641	0.438893	2.28635e-05	0.455771	0.0566558	0.00765877	0.474948	0.590584	0.195122	0.0127127	0.498765	0.358253	0.210832
l-serine	0.100091	0.0696539	0.468675	0.0972585	0.245791	0.527073	0.440721	0.23999	0.427739	0.538826	0.150645	0.038341	0.223604	0.447866	0.290336	0.313331	0.356056	0.530621	0.244686	0.502626	0.47918	0.00197785
cytosine	0.464936	0.296871	0.404994	0.0508747	0.235132	0.236958	0.240929	0.189024	0.538107	0.294994	0.253618	0.417354	0.587383	0.370634	0.228101	0.152305	0.23071	0.341757	0.555036	0.465668	0.585928	0.40838
uracil	0.0199027	0.00297168	0.371401	0.227797	0.250038	0.418598	0.0458662	0.304502	0.0419506	0.298645	0.000989309	0.076163	0.132168	0.462818	0.0935817	0.0580506	0.0594012	0.209118	0.518845	0.0803291	0.00392539	0.419516
1-pyrroline-5-carboxylate	0.435084	0.0973745	0.0820258	0.565212	0.299562	0.337115	0.429722	0.494145	0.23936	0.114517	2.13416e-05	0.0102849	0.569803	0.266352	0.065856	0.284995	0.455373	0.148913	0.477785	0.0753798	0.568161	0.13811
l-proline	0.136843	0.000456239	0.220956	0.0742505	0.0849429	0.359814	0.353907	0.164042	0.428088	0.390075	1.90457e-06	0.000418277	0.167841	0.447952	0.121758	0.01707	0.306253	0.0309283	0.0495629	0.0363056	0.517196	0.00201349
fumarate(2-)	0.059101	0.0432029	0.20539	0.160071	0.171639	0.0517473	0.530937	0.263531	0.581094	0.444197	0.130099	0.405677	0.213828	0.112092	0.341729	0.127939	0.524362	0.24698	0.0120955	0.466989	0.516711	1.83983e-07
3-methyl-2-oxobutanoate	0.228045	0.56052	0.196557	0.0562307	0.156883	0.0801415	0.583479	0.0490748	0.492766	0.347575	0.583163	0.507548	0.112327	0.393901	0.0950921	0.210942	0.307286	0.571134	0.0683013	0.140859	0.4703	0.0269026
isobutyl acetate	0.0287123	0.00167664	0.147805	0.0692293	0.0695444	0.323746	0.381256	0.18557	0.563222	0.447236	1.52048e-07	1.56065e-05	0.1309	0.438981	0.229269	0.000261223	0.56116	0.589477	0.220614	0.016927	0.467105	0.00614752
l-2-amino-3-oxobutanoate	0.000610543	0.563342	0.153093	0.00850826	0.262305	0.584457	0.0535761	0.00717249	0.0654596	0.301754	0.00164006	0.405397	0.243049	0.537573	0.180533	0.154078	0.298697	0.0821767	0.100694	0.000206383	0.417051	2.84916e-07
l-aspartate 4-semialdehyde	0.000610543	0.563342	0.153093	0.00850826	0.262305	0.584457	0.0535761	0.00717249	0.0654596	0.301754	0.00164006	0.405397	0.243049	0.537573	0.180533	0.154078	0.298697	0.0821767	0.100694	0.000206383	0.417051	2.84916e-07
l-valine	0.0986147	0.0140982	0.325116	0.227941	0.0423694	0.0935988	0.337813	0.062038	0.231618	0.218846	0.159638	0.217087	0.414208	0.453731	0.498019	0.353991	0.22808	0.413826	0.453679	0.00519764	0.502875	6.1943e-06
succinate(2-)	0.067555	0.0592202	0.55671	0.0963929	0.000445049	0.0139475	0.545911	0.167732	0.00691339	0.235129	0.410373	5.76366e-05	0.328275	0.150876	4.04711e-05	0.015521	0.244877	0.584287	0.00028459	0.562324	0.116089	0.308583
l-allothreonine	0.00631929	0.00924749	0.354794	0.11513	0.426478	0.219339	0.16727	0.0850777	0.453891	0.279062	0.0673264	0.254767	0.442225	0.569347	0.463718	0.508897	0.581495	0.52487	0.108837	0.0229748	0.430019	6.81909e-05
l-homoserine	0.00631929	0.00924749	0.354794	0.11513	0.426478	0.219339	0.16727	0.0850777	0.453891	0.279062	0.0673264	0.254767	0.442225	0.569347	0.463718	0.508897	0.581495	0.52487	0.108837	0.0229748	0.430019	6.81909e-05
l-threonine	0.00631929	0.00924749	0.354794	0.11513	0.426478	0.219339	0.16727	0.0850777	0.453891	0.279062	0.0673264	0.254767	0.442225	0.569347	0.463718	0.508897	0.581495	0.52487	0.108837	0.0229748	0.430019	6.81909e-05
phenylacetaldehyde	0.235623	0.503308	0.578702	0.545901	0.457038	0.0604616	0.173299	0.00752941	0.0389866	0.0379931	3.67686e-06	0.468334	0.294576	0.056829	0.493621	0.329185	0.423845	0.586316	0.510032	0.589524	0.285428	0.126198
nicotinamide	0.479009	0.252447	0.0142142	0.0045376	0.495932	0.00413524	0.116044	0.287476	0.0761191	0.23327	0.378476	0.0415404	0.0363182	0.133617	0.213833	0.282135	0.543545	0.398855	0.181695	0.560845	0.186415	3.84398e-10
2-phenylethanol	0.578515	0.533842	0.000335703	0.00705653	0.587783	0.038688	0.522985	0.496731	0.040427	0.157632	0.383298	0.116836	0.0504082	0.155494	0.51158	0.156905	0.377989	0.377595	0.134166	0.46118	0.186309	4.36305e-10
taurine	0.444378	0.474449	0.351401	0.101246	0.376069	0.387985	0.189026	0.466189	0.530297	0.445461	0.114679	0.539682	0.134673	0.4302	0.0458087	0.515193	0.290447	0.525832	0.375841	0.504628	0.482609	0.0971114
thymine	0.558737	0.456079	0.443984	0.430686	0.566525	0.338024	0.306802	0.570071	0.122336	0.212832	0.0124998	0.326026	0.511688	0.457608	0.512197	0.0731046	0.367586	0.270543	0.332832	0.00306564	0.507334	0.125058
gamma-amino-gamma-cyanobutanoic acid	0.0153967	0.172162	0.315763	0.107353	0.000188306	0.512896	0.316096	0.253196	0.151926	0.0937925	0.414181	0.455945	0.305187	0.167459	0.552381	0.0690523	0.346739	0.0908727	0.0058228	0.123788	0.492451	0.163541
1-pyrroline-3-hydroxy-5-carboxylic acid	0.288263	0.019384	0.587709	0.192002	0.0699875	0.321317	0.0412682	0.0953337	0.53717	0.316075	0.159849	5.88667e-06	0.373703	0.179532	0.0637248	0.198913	0.487639	0.282014	0.015348	0.33791	0.370902	0.0163906
itaconate(2-)	0.192039	0.463001	0.556216	0.142759	0.133153	0.356495	0.0134435	0.00735834	0.472792	0.437332	0.453614	0.0153449	0.526814	0.456873	0.361808	0.515917	0.569148	0.150176	0.120484	0.333695	0.48841	0.454746
(s)-3-methyl-2-oxopentanoate	0.184365	0.223174	0.149996	0.063154	0.105188	0.130959	0.0570239	0.445722	0.408666	0.27064	0.479209	0.566415	0.339527	0.52539	0.50614	0.186851	0.318135	0.27294	0.129516	0.206085	0.380755	0.0136609
4-methyl-2-oxopentanoate	0.184365	0.223174	0.149996	0.063154	0.105188	0.130959	0.0570239	0.445722	0.408666	0.27064	0.479209	0.566415	0.339527	0.52539	0.50614	0.186851	0.318135	0.27294	0.129516	0.206085	0.380755	0.0136609
2-methylbutyl acetate	0.170128	0.429074	0.02901	0.530702	0.582817	0.538012	0.162541	0.393696	0.521147	0.199425	0.261281	0.402074	0.298872	0.172959	0.347068	0.559864	0.404958	0.079111	0.500563	0.221112	0.508359	0.470718
isoamylacetate	0.170128	0.429074	0.02901	0.530702	0.582817	0.538012	0.162541	0.393696	0.521147	0.199425	0.261281	0.402074	0.298872	0.172959	0.347068	0.559864	0.404958	0.079111	0.500563	0.221112	0.508359	0.470718
n-acetylputrescine	0.399486	0.586463	0.545539	0.530849	0.184017	0.120459	0.413419	0.102711	0.0181549	0.114616	0.394058	0.174237	0.191129	0.211704	0.582406	0.502062	0.551603	0.552228	0.399536	0.29239	0.360359	0.284466
5-aminolevulinate	0.485882	0.19034	0.569169	0.101155	0.154665	0.213754	0.160428	0.182233	0.321633	0.0172137	0.106835	0.0267882	0.479538	0.233646	0.00149077	0.452554	0.302069	0.386467	0.339189	0.47862	0.0246177	0.10471
l-glutamic 5-semialdehyde	0.485882	0.19034	0.569169	0.101155	0.154665	0.213754	0.160428	0.182233	0.321633	0.0172137	0.106835	0.0267882	0.479538	0.233646	0.00149077	0.452554	0.302069	0.386467	0.339189	0.47862	0.0246177	0.10471
trans-4-hydroxy-l-proline	0.485882	0.19034	0.569169	0.101155	0.154665	0.213754	0.160428	0.182233	0.321633	0.0172137	0.106835	0.0267882	0.479538	0.233646	0.00149077	0.452554	0.302069	0.386467	0.339189	0.47862	0.0246177	0.10471
l-isoleucine	0.104704	0.00976989	0.443657	0.362525	0.271494	0.458185	0.378044	0.0354186	0.0791322	0.285906	0.0314277	0.443022	0.494697	0.200253	0.405297	0.436033	0.559136	0.0626856	0.328663	0.0182206	0.392587	0.115721
l-leucine	0.104704	0.00976989	0.443657	0.362525	0.271494	0.458185	0.378044	0.0354186	0.0791322	0.285906	0.0314277	0.443022	0.494697	0.200253	0.405297	0.436033	0.559136	0.0626856	0.328663	0.0182206	0.392587	0.115721
2-acetyllactic acid	0.0585875	0.29914	0.398469	0.311545	0.338993	0.0963332	0.33869	0.316554	0.0155852	0.0151337	0.518793	0.225032	0.405837	0.107394	0.576666	0.284937	0.266353	0.00703851	0.0271018	0.521981	0.278892	0.000128543
l-asparagine	0.140858	0.073191	0.0976987	0.0764449	0.584443	0.0277194	0.00294058	0.00959134	0.228627	0.102816	0.287928	0.021097	0.0488642	0.276304	0.0356199	0.10406	0.204424	0.0639781	0.553805	0.0578206	0.427156	0.0115115
ornithine	0.00115442	0.30184	0.584142	0.205792	0.00766208	0.159536	0.0715596	0.199974	0.45814	0.330639	0.370091	4.95269e-05	0.410299	0.265041	0.409785	0.289044	0.589944	0.376106	0.00370432	0.322386	0.344302	0.0221749
l-aspartate	0.0142457	0.000192993	0.328968	0.0920132	0.048582	0.0200176	0.0342927	0.00522627	0.490197	0.21677	0.40061	0.553438	0.21654	0.547099	0.210827	0.450069	0.111797	0.411955	0.233263	0.007792	0.51965	2.05511e-07
(s)-malate(2-)	0.0187011	0.200976	0.153558	0.136872	0.325576	0.116455	0.578323	0.039455	0.18962	0.403647	0.130731	0.000779866	0.421208	0.142426	0.505919	0.161391	0.5476	0.258865	0.0236648	0.472442	0.47908	1.67395e-06
ureidoglycolic acid	0.0358892	0.073932	0.184764	0.131298	0.303076	0.0778626	0.211717	0.0290601	0.428911	0.406716	0.256186	0.421658	0.366914	0.170144	0.497593	0.567659	0.585382	0.356943	0.0985037	0.568491	0.475776	2.88525e-07
(r)-2,3-dihydroxy-3-methylbutanoate	0.000217432	0.000812066	0.368091	0.147974	0.424955	0.255175	0.0166729	5.91102e-05	0.0302817	0.524602	0.0535905	0.0155094	0.0789082	0.456711	0.285764	0.411835	0.330503	0.0598737	0.247011	0.0140379	0.0442291	0.000110185
2-deoxy-d-ribose	0.000217432	0.000812066	0.368091	0.147974	0.424955	0.255175	0.0166729	5.91102e-05	0.0302817	0.524602	0.0535905	0.0155094	0.0789082	0.456711	0.285764	0.411835	0.330503	0.0598737	0.247011	0.0140379	0.0442291	0.000110185
l-homocysteine	0.0474987	0.0898359	0.585891	0.196936	0.486551	0.213934	0.588254	0.300091	0.385203	0.18708	0.0134444	0.236775	0.372332	0.0917083	0.104167	0.368062	0.154406	0.197627	0.160871	0.589473	0.494196	0.0119241
4-hydroxy-l-threonine	0.0131462	0.045527	0.212386	0.332806	0.427835	0.10194	0.00273347	0.000113165	0.0151718	0.452216	0.0229974	0.467487	0.243398	0.467121	0.521511	0.00221224	0.112992	0.00141416	0.537817	0.395182	0.0181698	0.444986
adenine	0.0131462	0.045527	0.212386	0.332806	0.427835	0.10194	0.00273347	0.000113165	0.0151718	0.452216	0.0229974	0.467487	0.243398	0.467121	0.521511	0.00221224	0.112992	0.00141416	0.537817	0.395182	0.0181698	0.444986
hypoxanthine	0.205772	0.386826	0.199644	0.381491	0.321853	0.44548	0.187617	0.134671	0.304968	0.218532	0.0241394	0.503136	0.553255	0.467735	0.418569	0.220804	0.0645848	0.277278	0.429112	0.474213	0.407737	0.481035
phenylacetic acid	0.514826	0.0543969	0.397153	0.293082	0.588717	0.428358	0.452184	0.149464	0.460502	0.248716	0.283137	0.567833	0.0265444	0.0114678	0.0318631	0.328209	0.00575737	0.223871	0.568408	0.49907	0.494075	0.000110996
1-methylnicotinamide	0.37752	0.357101	0.174639	0.328606	0.472599	0.525454	0.337897	0.485187	0.463136	0.443737	0.496595	0.241666	0.0142959	0.080424	0.506848	0.284621	0.222742	0.411148	0.233689	0.522538	0.225725	0.000799646
4-aminobenzoate	0.0713383	0.570243	0.271549	0.464827	0.516432	0.0470812	0.509216	0.476503	0.554323	0.459567	0.558056	0.219496	0.544816	0.306973	0.191877	0.199756	0.00987834	0.233229	0.34856	0.363447	0.456493	0.560722
anthranilate	0.0713383	0.570243	0.271549	0.464827	0.516432	0.0470812	0.509216	0.476503	0.554323	0.459567	0.558056	0.219496	0.544816	0.306973	0.191877	0.199756	0.00987834	0.233229	0.34856	0.363447	0.456493	0.560722
4-hydroxybenzoate	0.32824	0.576531	0.00485546	0.0551973	0.141443	0.509342	0.354847	0.349552	0.0587541	0.30722	0.228058	0.418059	0.00747789	0.58703	0.390074	0.390412	0.459976	0.487194	0.285654	0.116198	0.340343	0.000250629
4-amino-5-hydroxymethyl-2-methylpyrimidine	0.349256	0.325682	0.582192	0.234382	0.0579901	0.545469	0.301612	0.543821	0.242098	0.239728	0.468083	0.563272	0.466783	0.205087	0.503308	0.298486	0.495614	0.0225039	0.577825	0.342863	0.509608	0.557437
carbamoyl phosphate	0.168478	0.494682	0.338576	0.00661108	0.571094	0.489935	0.466172	0.0532512	0.237944	0.163696	0.400291	0.335159	0.444728	0.143586	0.215691	0.584435	0.555528	0.244858	0.362825	0.475929	0.501203	0.00483622
o-phosphoethanolamine	0.348228	0.402441	0.126538	0.165032	0.590626	0.138895	0.285098	0.139014	0.0333331	0.100489	0.30235	0.540433	0.507732	0.187592	0.177627	0.555652	0.439091	0.511526	0.172507	0.254636	0.288022	0.368408
l-histidinol	0.466236	0.41443	0.579464	0.275211	0.291289	0.323778	0.47729	0.196629	0.234639	0.531739	4.75644e-05	0.0226348	0.58412	0.409534	0.179615	0.517983	0.0353331	0.415792	0.105273	0.0120852	0.0965317	0.583197
5-(2-hydroxyethyl)-4-methylthiazole	0.420462	0.370494	0.561733	0.00557521	0.589146	0.404367	0.418441	0.374338	0.301299	0.212147	0.138827	0.0677495	0.244401	0.320045	0.252296	0.0599967	0.443826	0.310532	0.410062	0.526297	0.205527	0.443058
octanoate	0.0193671	0.0150174	0.155343	0.0956252	0.00722709	0.535722	0.568992	0.0398866	0.0457219	0.54634	0.000192336	0.0187058	0.128326	0.207039	0.486955	0.00280458	0.219714	0.12313	0.116196	0.000219991	0.560699	0.122242
(s)-2-acetyl-2-hydroxybutanoate	0.0882755	0.21163	0.51172	0.104987	0.11214	0.280188	0.0469531	0.245641	0.587528	0.00548807	0.000207236	0.260528	0.0739258	0.457211	0.565696	0.33189	0.00752708	0.563038	0.255331	0.0379682	0.113181	0.587744
4-acetamidobutanoate	0.377346	0.542558	0.245615	0.527584	0.407347	0.177348	0.0584274	0.0207963	0.181148	0.00224987	0.00753605	0.410595	0.0563059	0.414659	0.28233	0.394703	0.271635	0.444412	0.140885	0.0424781	0.111148	0.160906
l-allysine	0.377346	0.542558	0.245615	0.527584	0.407347	0.177348	0.0584274	0.0207963	0.181148	0.00224987	0.00753605	0.410595	0.0563059	0.414659	0.28233	0.394703	0.271635	0.444412	0.140885	0.0424781	0.111148	0.160906
4-guanidinobutanoic acid	0.398502	0.324254	0.271401	0.0365586	0.488692	0.0200296	0.224897	0.512174	0.0373835	0.147728	0.0341948	0.556275	0.0835188	0.568086	0.267071	0.289665	0.573834	0.315791	0.572091	0.512812	0.144704	0.44375
2-oxoglutarate	0.0890646	0.56869	0.160253	0.0413975	0.459954	0.284759	0.454087	0.0188699	0.556873	0.323176	0.281226	0.0395193	0.205857	0.57661	0.364521	0.331853	0.329385	0.102207	0.219787	0.541136	0.206508	0.0870628
dehydro-d-arabinono-1,4-lactone	0.0890646	0.56869	0.160253	0.0413975	0.459954	0.284759	0.454087	0.0188699	0.556873	0.323176	0.281226	0.0395193	0.205857	0.57661	0.364521	0.331853	0.329385	0.102207	0.219787	0.541136	0.206508	0.0870628
2-dehydropantoate	0.178008	0.0870688	0.22033	0.0346687	0.118111	0.486934	0.288455	0.191128	0.198106	0.475844	0.520047	0.00061656	0.473946	0.201509	0.346198	0.41597	0.466034	0.583355	0.122748	0.578017	0.485898	0.164693
l-glutamine	0.0114415	0.131294	0.458276	0.158741	1.77216e-07	0.539571	0.265777	0.119424	0.182812	0.256151	0.394431	0.385329	0.396745	0.186144	0.482022	0.156767	0.474871	0.150281	0.00580909	0.086555	0.578206	0.046515
l-lysine	0.278644	0.252812	0.413299	0.0672982	0.0401738	0.0286218	0.00638491	5.22552e-09	0.111664	0.00681897	0.00836008	0.583647	0.302202	0.0265675	0.5845	0.00325269	0.360434	0.255925	0.188037	0.142131	0.0826455	8.21485e-06
l-4-hydroxyglutamic semialdehyde	0.214569	0.000873449	0.448721	0.157336	0.0649112	0.373923	0.0494684	0.0193503	0.207333	0.255074	0.354416	2.21103e-09	0.474028	0.23273	0.0183388	0.246229	0.443336	0.279211	0.0161106	0.521792	0.243769	0.065151
l-glutamate	0.214569	0.000873449	0.448721	0.157336	0.0649112	0.373923	0.0494684	0.0193503	0.207333	0.255074	0.354416	2.21103e-09	0.474028	0.23273	0.0183388	0.246229	0.443336	0.279211	0.0161106	0.521792	0.243769	0.065151
o-acetyl-l-serine	0.214569	0.000873449	0.448721	0.157336	0.0649112	0.373923	0.0494684	0.0193503	0.207333	0.255074	0.354416	2.21103e-09	0.474028	0.23273	0.0183388	0.246229	0.443336	0.279211	0.0161106	0.521792	0.243769	0.065151
d-arabinono-1,4-lactone	0.102953	0.34136	0.418711	0.12098	0.526807	0.515778	0.262731	0.000918186	0.0496326	0.425008	0.125323	0.0662673	0.0359099	0.442716	0.496996	0.240327	0.275811	0.00776417	0.173903	0.381275	0.422802	0.392829
(2r,3r)-2,3-dihydroxy-3-methylpentanoate	0.0971527	0.0181768	0.425282	0.163165	0.234006	0.268104	0.41786	0.0248123	0.328578	0.40203	0.0722866	0.000565287	0.437916	0.203711	0.120645	0.196509	0.563167	0.389812	0.166818	0.52429	0.394768	0.190715
(r)-mevalonate	0.0971527	0.0181768	0.425282	0.163165	0.234006	0.268104	0.41786	0.0248123	0.328578	0.40203	0.0722866	0.000565287	0.437916	0.203711	0.120645	0.196509	0.563167	0.389812	0.166818	0.52429	0.394768	0.190715
(r)-pantoate	0.0971527	0.0181768	0.425282	0.163165	0.234006	0.268104	0.41786	0.0248123	0.328578	0.40203	0.0722866	0.000565287	0.437916	0.203711	0.120645	0.196509	0.563167	0.389812	0.166818	0.52429	0.394768	0.190715
l-methionine	0.0270809	0.573896	0.41558	0.10424	0.354496	0.173827	0.194217	0.0172845	0.186583	0.0727748	0.289196	0.0480975	0.352234	0.131582	0.577968	0.555309	0.104015	0.0180696	0.543506	0.194652	0.283529	0.541123
d-arabinose	0.0482509	0.145205	0.082766	0.372928	0.339884	0.156639	0.3068	0.53013	0.0141219	0.0583846	0.099262	0.16775	0.355393	0.526821	0.176847	0.269003	0.465082	0.000306766	0.233635	0.0920945	0.416457	0.000605484
d-ribose	0.0482509	0.145205	0.082766	0.372928	0.339884	0.156639	0.3068	0.53013	0.0141219	0.0583846	0.099262	0.16775	0.355393	0.526821	0.176847	0.269003	0.465082	0.000306766	0.233635	0.0920945	0.416457	0.000605484
d-xylose	0.0482509	0.145205	0.082766	0.372928	0.339884	0.156639	0.3068	0.53013	0.0141219	0.0583846	0.099262	0.16775	0.355393	0.526821	0.176847	0.269003	0.465082	0.000306766	0.233635	0.0920945	0.416457	0.000605484
d-xylulose	0.0482509	0.145205	0.082766	0.372928	0.339884	0.156639	0.3068	0.53013	0.0141219	0.0583846	0.099262	0.16775	0.355393	0.526821	0.176847	0.269003	0.465082	0.000306766	0.233635	0.0920945	0.416457	0.000605484
l-arabinose	0.0482509	0.145205	0.082766	0.372928	0.339884	0.156639	0.3068	0.53013	0.0141219	0.0583846	0.099262	0.16775	0.355393	0.526821	0.176847	0.269003	0.465082	0.000306766	0.233635	0.0920945	0.416457	0.000605484
guanine	0.188993	0.523022	0.585783	0.469306	0.297442	0.219106	0.154347	0.429837	0.455318	0.355864	0.45936	0.535326	0.0645876	0.242094	0.538408	0.166092	0.0579888	0.569597	0.571964	0.57347	0.308162	0.325644
9h-xanthine	0.581666	0.506846	0.315593	0.503546	0.370411	0.298193	0.353279	0.461436	0.042373	0.543934	0.291321	0.37965	0.497162	0.54083	0.445936	0.580447	0.338702	0.266157	0.460764	0.0430337	0.431804	0.498593
l-arabinitol	0.578611	0.555658	0.435493	0.0407167	0.423173	0.520089	0.586473	0.456544	0.26524	0.416673	0.230652	0.362382	0.321266	0.152625	0.333631	0.0959619	0.404429	0.565957	0.038063	0.30923	0.586666	0.484129
xylitol	0.578611	0.555658	0.435493	0.0407167	0.423173	0.520089	0.586473	0.456544	0.26524	0.416673	0.230652	0.362382	0.321266	0.152625	0.333631	0.0959619	0.404429	0.565957	0.038063	0.30923	0.586666	0.484129
3-hydroxyanthranilate	0.240911	0.240096	0.294501	0.482747	0.552127	0.0416596	0.0586493	0.219121	0.431015	0.331879	0.0124907	0.206296	0.151194	0.490536	0.321107	0.291967	0.254993	0.302119	0.291399	0.532514	0.590932	0.113477
l-histidine	1.92996e-05	0.0646867	0.540418	0.182576	0.0236663	0.0137642	0.0189962	0.031038	0.189203	0.0360536	0.0155292	0.544488	0.571931	0.410643	0.303514	0.500288	0.433783	0.143127	0.161373	0.30992	0.532603	4.88637e-06
2-isopropylmaleic acid	0.0827295	0.181239	0.390263	0.0915444	0.270554	0.552803	0.439579	0.0370631	0.1682	0.539479	0.0077532	9.26363e-05	0.322736	0.251691	0.359701	0.14891	0.557368	0.159627	0.259318	0.183969	0.532079	0.367633
2-oxoadipic acid	0.0347138	0.388928	0.460746	0.133126	0.582256	0.490757	0.475232	0.0716214	0.00991455	0.269738	0.504004	0.463513	0.255071	0.271116	0.134926	0.368479	0.121311	0.565954	0.257597	0.240366	0.260369	0.509585
l-2-aminoadipate(2-)	0.0309116	0.00775283	0.568724	0.232725	0.18464	0.176518	0.00954372	0.0025404	0.0973232	0.264822	0.177241	0.0496297	0.578236	0.181009	0.512081	0.56934	0.28279	0.245156	0.302515	0.153377	0.50757	0.45723
o-acetyl-l-homoserine	0.0309116	0.00775283	0.568724	0.232725	0.18464	0.176518	0.00954372	0.0025404	0.0973232	0.264822	0.177241	0.0496297	0.578236	0.181009	0.512081	0.56934	0.28279	0.245156	0.302515	0.153377	0.50757	0.45723
tryptophol	0.000717117	0.338077	0.585494	0.526583	0.184535	0.383264	0.134055	0.0175977	0.0985428	0.511162	0.122195	0.0330083	0.434738	0.0435958	0.290983	0.345876	0.567076	0.525566	0.581786	0.0103597	0.588576	0.481467
4-hydroxy-2-oxoglutarate(2-)	0.0297837	0.0561655	0.104909	0.0551253	0.581354	0.544161	0.457554	0.304689	0.367983	0.000298941	0.017451	0.375472	0.0769339	0.295943	0.488735	0.532168	0.491074	0.397142	0.550163	0.323004	0.10155	0.198911
keto-phenylpyruvate	0.56753	0.522398	0.152242	0.125796	0.269313	0.0258409	0.558839	0.200234	0.271643	0.540101	0.432396	0.222149	0.165359	0.453594	0.456767	0.43415	0.494753	0.0154993	0.368128	0.563465	0.316603	0.00629349
trans-4-coumarate	0.56753	0.522398	0.152242	0.125796	0.269313	0.0258409	0.558839	0.200234	0.271643	0.540101	0.432396	0.222149	0.165359	0.453594	0.456767	0.43415	0.494753	0.0154993	0.368128	0.563465	0.316603	0.00629349
phenethyl acetate	0.552406	0.495462	0.474029	0.243398	0.409613	0.326393	0.543747	0.548626	0.117184	0.307312	0.56671	0.116088	0.328936	0.420648	0.302071	0.528116	0.063635	0.451824	0.504222	0.537543	0.579923	0.549669
l-phenylalanine	0.0305449	0.000427883	0.578217	0.481661	0.201272	0.185126	0.105157	0.00180119	0.0317759	0.079271	0.0432897	0.448099	0.48864	0.510331	0.28713	0.277486	0.405437	0.176865	0.305822	0.0144752	0.382552	0.00258325
pyridoxal	0.494296	0.52069	0.000833137	0.0135086	0.539598	0.0876022	0.137826	0.349452	0.242069	0.188334	0.350813	0.208278	0.0368258	0.14766	0.426884	0.155018	0.394231	0.391376	0.170057	0.484618	0.234622	3.27418e-13
phosphoenolpyruvate	0.589277	0.459582	0.169772	0.279216	0.205874	0.142944	0.383887	0.237879	0.470899	0.0277954	0.156521	0.483754	0.521886	0.495609	0.291377	0.518246	0.305154	0.0105982	0.0126822	0.491707	0.113118	1.10662e-07
pyridoxamine	0.289196	0.588407	0.147273	0.0193272	0.3692	0.46453	0.584836	0.41035	0.491923	0.550215	0.394708	0.515828	0.396623	0.467102	0.492045	0.439315	0.125324	0.211411	0.498942	0.26746	0.524121	0.0621099
pyridoxine	0.283205	0.156227	0.378744	0.0601313	0.00753619	0.587041	0.586797	0.0815084	0.24121	0.447929	0.379422	0.386883	0.227782	0.470256	0.579672	0.0714942	0.213828	0.49261	0.334435	0.449054	0.353299	0.143614
glyceraldehyde 3-phosphate	0.00754898	0.288345	0.000393333	0.0294587	0.4596	0.0430465	0.224901	0.207977	0.564881	0.556243	0.303236	0.443663	0.00367253	0.430405	0.549235	0.573163	0.528486	0.578522	0.526611	0.534168	0.405783	1.33619e-05
glycerone phosphate	0.00754898	0.288345	0.000393333	0.0294587	0.4596	0.0430465	0.224901	0.207977	0.564881	0.556243	0.303236	0.443663	0.00367253	0.430405	0.549235	0.573163	0.528486	0.578522	0.526611	0.534168	0.405783	1.33619e-05
sn-glycerol 3-phosphate	0.00955123	0.16426	1.33666e-05	0.00865957	0.0545929	0.00370377	0.00236238	0.354048	0.00238475	0.167498	0.039714	0.177628	0.0108055	0.042017	0.580023	0.299207	0.0496916	0.000124348	0.299083	0.542989	0.196781	0.0106241
decanoate	0.403525	0.00118621	0.443188	0.141483	0.0104555	0.391703	0.241775	0.531603	0.588405	0.379784	0.204314	0.0260433	0.581792	0.156883	0.552121	0.157353	0.0198379	0.496349	0.0317744	0.12657	0.134426	0.00947655
2-acetamido-5-oxopentanoate	0.406631	0.195083	0.536551	0.138661	0.237667	0.172517	0.573155	0.0101341	0.380563	0.197152	0.549855	0.0137672	0.193836	0.414436	0.00214007	0.100349	0.165786	0.181266	0.104066	0.404991	0.0687078	0.140842
cis-aconitate(3-)	0.171593	0.0505529	0.528613	0.0728323	0.0411452	0.526895	0.382754	0.0247893	0.0481237	0.493307	0.429637	0.000688667	0.44722	0.353165	0.115899	0.560946	0.101317	0.164151	0.0526404	0.193448	0.354833	0.0573539
trans-aconitate(3-)	0.171593	0.0505529	0.528613	0.0728323	0.0411452	0.526895	0.382754	0.0247893	0.0481237	0.493307	0.429637	0.000688667	0.44722	0.353165	0.115899	0.560946	0.101317	0.164151	0.0526404	0.193448	0.354833	0.0573539
l-arginine	0.00163102	0.161791	0.587233	0.216267	0.18116	0.0171986	0.166973	0.475691	0.389359	0.0531653	0.0183402	0.176507	0.559368	0.251573	0.429197	0.152046	0.323699	0.48086	0.0430467	0.388642	0.505339	3.30147e-06
indole-3-acetate	0.423241	0.486699	0.527063	0.109065	0.29584	0.378195	0.0426307	0.40763	0.467842	0.120366	0.172479	0.38698	0.24019	0.00190257	0.474991	0.569545	0.29272	0.0282775	0.581762	0.56414	0.552861	0.284166
l-citrulline	0.116885	0.270025	0.126368	0.109364	0.000630923	0.0161766	0.101198	0.000167231	0.52249	0.454664	0.00367396	0.000213117	0.445756	0.260831	0.0262627	0.29527	0.202049	0.579255	0.000237916	0.429599	0.53426	0.348005
(2r,3s)-3-isopropylmalate(2-)	0.077146	0.211574	0.239897	0.113448	0.320886	0.570102	0.585909	0.0118185	0.23381	0.406074	0.000654745	7.8834e-05	0.519231	0.423264	0.536742	0.258844	0.409912	0.0715661	0.439288	0.185154	0.518087	0.0606572
2-isopropylmalate(2-)	0.077146	0.211574	0.239897	0.113448	0.320886	0.570102	0.585909	0.0118185	0.23381	0.406074	0.000654745	7.8834e-05	0.519231	0.423264	0.536742	0.258844	0.409912	0.0715661	0.439288	0.185154	0.518087	0.0606572
diphosphate	0.540197	0.399831	0.0790881	0.029136	0.457838	0.0676909	0.347528	0.578245	0.358524	0.443043	0.256361	0.2764	0.552225	0.560074	0.495143	0.309772	0.124023	0.153264	0.0259605	0.281969	0.120155	0.180884
l-cysteinylglycine	0.51064	0.329001	0.517592	0.559766	0.186763	0.387436	0.465543	0.297865	0.348222	0.332523	0.107681	0.577327	0.360108	0.574625	0.406669	0.579224	0.0805193	0.218839	0.323324	0.425638	0.413012	0.154941
3-(4-hydroxyphenyl)pyruvate	0.383143	0.267591	0.559393	0.323023	0.125428	0.227546	0.554008	0.0864821	0.464373	0.466862	0.000867238	0.436589	0.316993	0.0142442	0.575973	0.513403	0.452151	0.53863	0.315451	0.512133	0.459218	0.136834
d-fructose	0.099876	0.0415571	0.264312	0.280221	0.234848	0.0981838	0.479227	0.307895	0.00401813	0.0620324	0.470332	0.164184	0.26209	0.134933	0.227799	0.0261189	0.178501	0.000172498	0.00913337	0.510295	0.0556558	5.99416e-05
d-galactose	0.099876	0.0415571	0.264312	0.280221	0.234848	0.0981838	0.479227	0.307895	0.00401813	0.0620324	0.470332	0.164184	0.26209	0.134933	0.227799	0.0261189	0.178501	0.000172498	0.00913337	0.510295	0.0556558	5.99416e-05
d-glucose	0.099876	0.0415571	0.264312	0.280221	0.234848	0.0981838	0.479227	0.307895	0.00401813	0.0620324	0.470332	0.164184	0.26209	0.134933	0.227799	0.0261189	0.178501	0.000172498	0.00913337	0.510295	0.0556558	5.99416e-05
d-mannose	0.099876	0.0415571	0.264312	0.280221	0.234848	0.0981838	0.479227	0.307895	0.00401813	0.0620324	0.470332	0.164184	0.26209	0.134933	0.227799	0.0261189	0.178501	0.000172498	0.00913337	0.510295	0.0556558	5.99416e-05
l-sorbose	0.099876	0.0415571	0.264312	0.280221	0.234848	0.0981838	0.479227	0.307895	0.00401813	0.0620324	0.470332	0.164184	0.26209	0.134933	0.227799	0.0261189	0.178501	0.000172498	0.00913337	0.510295	0.0556558	5.99416e-05
myo-inositol	0.099876	0.0415571	0.264312	0.280221	0.234848	0.0981838	0.479227	0.307895	0.00401813	0.0620324	0.470332	0.164184	0.26209	0.134933	0.227799	0.0261189	0.178501	0.000172498	0.00913337	0.510295	0.0556558	5.99416e-05
l-tyrosine	0.481451	0.0647168	0.508083	0.508386	0.0495799	0.00509225	0.00159988	0.549061	0.578558	0.0308363	0.00121947	0.0507858	0.483561	0.573418	0.372783	0.550729	0.400671	0.196237	0.576741	0.0207607	0.312544	6.40288e-07
3-(4-hydroxyphenyl)lactate	0.178783	0.0158746	0.351313	0.260386	0.388886	0.275525	0.540952	0.460748	0.239484	0.511063	0.139824	0.419871	0.166317	0.437195	0.395117	0.311841	0.257573	0.126588	0.340258	0.552576	0.319186	0.17705
d-glucitol	0.0115082	0.0196898	0.560006	0.470931	0.272084	0.00182073	0.328963	0.0781497	0.0383392	0.527797	0.0296794	0.284517	0.351879	0.183019	0.222301	0.394446	0.321471	0.129348	0.446917	0.0876527	0.179426	0.000210821
l-glucitol	0.0115082	0.0196898	0.560006	0.470931	0.272084	0.00182073	0.328963	0.0781497	0.0383392	0.527797	0.0296794	0.284517	0.351879	0.183019	0.222301	0.394446	0.321471	0.129348	0.446917	0.0876527	0.179426	0.000210821
choline phosphate	0.406941	0.205963	0.338733	0.237684	0.359406	0.526101	0.0597759	0.43902	0.390559	0.13365	0.372343	0.415142	0.480751	0.258616	0.404898	0.193984	0.289668	0.450405	0.457615	0.412137	0.190345	0.213828
3-phosphonatooxypyruvate(3-)	0.00927263	0.396973	0.0463815	0.031253	0.346796	0.14193	0.45558	0.0132968	0.468219	0.479351	0.201483	0.0117023	0.0105138	0.503056	0.556108	0.137312	0.463645	0.438758	0.478597	0.488982	0.138774	0.0651919
2-hydroxy-3-oxobutyl phosphate	0.140503	0.00145491	0.322109	0.312944	0.121415	0.378861	0.0543081	0.275266	0.103187	0.0812673	0.0157078	0.0535377	0.50326	0.529715	0.184705	0.0517344	0.523896	0.586108	0.0843127	0.0187301	0.358855	0.000376774
o-phospho-l-serine	0.20221	0.00367224	0.353641	0.0844281	0.0483437	0.539368	0.104571	0.0581722	0.530645	0.295947	0.356812	2.14191e-08	0.583479	0.253419	0.0703199	0.105734	0.515738	0.588153	0.0117585	0.50628	0.272104	0.0078288
2-phospho-d-glyceric acid	0.317894	0.378329	0.549279	0.215019	0.413786	0.454774	0.0577685	0.265567	0.0468493	0.250969	0.389151	0.0346217	0.307173	0.541558	0.168541	0.50093	0.546033	0.130858	0.474178	0.519043	0.285634	0.0495086
3-phospho-d-glyceric acid	0.317894	0.378329	0.549279	0.215019	0.413786	0.454774	0.0577685	0.265567	0.0468493	0.250969	0.389151	0.0346217	0.307173	0.541558	0.168541	0.50093	0.546033	0.130858	0.474178	0.519043	0.285634	0.0495086
8-amino-7-oxononanoate	0.528912	0.507165	0.433582	0.43261	0.519118	0.137236	0.542145	0.583432	0.261713	0.589374	0.344301	0.591065	0.317681	0.174904	0.559343	0.588726	0.566368	0.573463	0.334159	0.193007	0.0300833	0.44776
(2e)-3-(methoxycarbonyl)pent-2-enedioic acid	0.426706	0.369247	0.353534	0.0906464	0.48626	0.268817	0.396272	5.92973e-06	0.00459924	0.0096881	0.14414	0.000176214	0.211695	0.344941	0.241784	0.289637	0.0749775	0.0253891	0.00944483	0.0434936	0.354061	0.0101539
but-1-ene-1,2,4-tricarboxylic acid	0.426706	0.369247	0.353534	0.0906464	0.48626	0.268817	0.396272	5.92973e-06	0.00459924	0.0096881	0.14414	0.000176214	0.211695	0.344941	0.241784	0.289637	0.0749775	0.0253891	0.00944483	0.0434936	0.354061	0.0101539
n-acetyl-l-glutamate(2-)	0.0302621	0.0357011	0.476193	0.173436	0.000203592	0.0812108	0.0800314	0.000494506	0.125178	0.49897	0.219027	0.00161182	0.44344	0.375496	0.124922	0.0104123	0.128559	0.287006	0.00613042	0.242082	0.577861	0.151982
3-hydroxy-2-isopropyl-4-methoxy-4-oxobutanoate	0.211431	0.437771	0.0845128	0.00437765	0.282685	0.553275	0.253071	0.303187	0.30847	0.27616	0.41035	0.18418	0.398534	0.0159124	0.549062	0.0821786	0.377054	0.392153	0.549457	0.115637	0.215684	0.280913
citrate(3-)	0.0251964	0.0776377	0.467414	0.0394727	0.422117	0.322381	0.148307	0.443751	8.35106e-08	0.0894174	6.9093e-05	0.0115334	0.118038	0.362969	0.0223697	0.00420542	0.443398	0.0110344	0.201067	0.00276149	0.00953007	0.0204737
isocitrate(3-)	0.0251964	0.0776377	0.467414	0.0394727	0.422117	0.322381	0.148307	0.443751	8.35106e-08	0.0894174	6.9093e-05	0.0115334	0.118038	0.362969	0.0223697	0.00420542	0.443398	0.0110344	0.201067	0.00276149	0.00953007	0.0204737
o-phospho-l-homoserine	0.458062	0.00316409	0.071426	0.524824	0.26629	0.241842	0.167434	0.408724	0.541103	0.497459	0.0705494	0.319616	0.289432	0.584939	0.132896	0.028467	0.293645	0.494959	0.551121	0.550585	0.493455	0.011637
laurate	0.573794	0.273546	0.525477	0.306639	0.074632	0.385519	0.413153	0.437233	0.134438	0.300262	3.59501e-08	0.00342759	0.376258	0.409898	0.507815	0.40839	0.000462186	0.0259969	0.00977907	0.133406	0.0118658	0.0734228
o-acetylcarnitine	0.430026	0.491989	0.28909	0.555683	0.265767	0.557077	0.455963	0.479898	0.501794	0.12826	0.522042	0.435057	0.458705	0.108059	0.469366	0.483022	0.285845	0.310476	0.133547	0.521405	0.566561	0.412204
2-oxaloglutaric acid	0.243317	0.436462	0.560568	0.496431	0.55264	0.0529364	0.233015	0.0113855	0.214965	0.104549	3.18485e-05	0.501263	0.249694	0.445959	0.534624	0.313519	0.580727	0.0407022	0.0970316	0.409853	0.242069	0.000559676
3-(indol-3-yl)pyruvate	0.115814	0.186291	0.558666	0.0370398	0.108467	0.0261748	0.171459	1.13166e-06	0.433455	0.122482	0.272654	0.377593	0.136183	0.0681735	0.369773	0.411665	0.589022	0.0904691	0.493035	0.356659	0.0919775	0.0327125
l-tryptophan	0.0388625	0.221058	0.588148	0.263702	0.34082	0.171745	0.00808616	0.065424	0.321081	0.0115674	0.209027	0.296122	0.166806	0.279045	0.552023	0.496133	0.519027	0.463833	0.443443	0.166583	0.334271	0.323943
lipoamide	0.396163	0.590573	0.15066	0.277384	0.436738	0.296763	0.115049	0.553077	0.544031	0.502898	0.0193476	0.578069	0.28273	0.559347	0.327685	0.178247	0.574837	0.537354	0.523577	0.149384	0.410286	0.0510509
(2s,3r)-3-hydroxybutane-1,2,3-tricarboxylic acid	0.146257	0.123139	0.475626	0.154803	0.0167719	0.371127	0.117458	3.33354e-06	0.000429914	0.526854	0.26256	0.00189427	0.573251	0.36871	0.451787	0.227583	0.468432	0.0267518	0.00956353	0.0400922	0.444509	0.0166911
2-methylcitrate(3-)	0.146257	0.123139	0.475626	0.154803	0.0167719	0.371127	0.117458	3.33354e-06	0.000429914	0.526854	0.26256	0.00189427	0.573251	0.36871	0.451787	0.227583	0.468432	0.0267518	0.00956353	0.0400922	0.444509	0.0166911
homocitrate(3-)	0.146257	0.123139	0.475626	0.154803	0.0167719	0.371127	0.117458	3.33354e-06	0.000429914	0.526854	0.26256	0.00189427	0.573251	0.36871	0.451787	0.227583	0.468432	0.0267518	0.00956353	0.0400922	0.444509	0.0166911
homoisocitrate(3-)	0.146257	0.123139	0.475626	0.154803	0.0167719	0.371127	0.117458	3.33354e-06	0.000429914	0.526854	0.26256	0.00189427	0.573251	0.36871	0.451787	0.227583	0.468432	0.0267518	0.00956353	0.0400922	0.444509	0.0166911
dihydrolipoamide	0.459199	0.386357	0.392449	0.375186	0.130656	0.446779	0.434261	0.481267	0.227718	0.386565	0.290516	0.485714	0.477172	0.352436	0.496398	0.253087	0.419709	0.47036	0.539538	0.172629	0.237932	0.0403352
n-formyl-l-tyrosine	0.00279697	0.395251	0.136477	0.228113	0.242209	0.338382	0.0937528	0.23241	0.032517	0.0416275	0.0681006	0.228618	0.428027	0.118455	0.310515	0.00664866	0.426894	0.00104935	0.167767	0.570892	0.140453	0.421042
4-phospho-l-aspartate	0.532198	0.311029	0.170419	0.396742	0.557369	0.0870687	0.554623	0.200467	0.0899301	0.534648	0.300372	0.457866	0.568948	0.248032	0.472585	0.302437	0.0997916	0.38617	0.214421	0.153666	0.47255	0.473769
(r)-3-hydroxy-2-oxo-4-phosphonooxybutanoic acid	0.0144934	0.45269	0.406009	0.527947	0.453841	0.462617	0.509245	0.452664	0.427113	0.0538531	0.472494	0.0657434	0.275539	0.370764	0.40263	0.53406	0.545089	0.28506	0.578591	0.281094	0.370537	0.21138
2-deoxy-d-ribofuranose 1-phosphate	0.419299	0.533527	0.274917	0.00498551	0.587568	0.288603	0.575001	0.529973	0.450942	0.384168	0.125099	0.3452	0.306207	0.517483	0.453178	0.445641	0.579775	0.185086	0.0657281	0.582497	0.520664	0.00085861
2-deoxy-d-ribose 5-phosphate	0.419299	0.533527	0.274917	0.00498551	0.587568	0.288603	0.575001	0.529973	0.450942	0.384168	0.125099	0.3452	0.306207	0.517483	0.453178	0.445641	0.579775	0.185086	0.0657281	0.582497	0.520664	0.00085861
dethiobiotin	0.564214	0.140058	0.1983	0.306376	0.139947	0.55401	0.584429	0.273217	0.329826	0.103718	0.465233	0.205452	0.386385	0.507245	0.58682	0.00291325	0.482469	0.283351	0.169524	0.0107548	0.58265	0.0423459
4-(phosphonooxy)-l-threonine	0.16559	0.26367	0.0842141	0.394234	0.359485	0.514577	0.401934	0.436593	0.156319	0.542233	6.83897e-05	0.339236	0.539197	0.578156	0.545519	0.546862	0.482381	0.583345	0.167726	0.354762	0.513075	0.444847
glycerophosphatidylethanolamine	0.151584	0.250348	0.00343268	0.060018	0.321622	0.354746	0.141245	0.461464	0.473708	0.131697	0.0553824	0.302056	0.0191866	0.517105	0.0725864	0.539166	0.584615	0.24717	0.503419	0.00435994	0.317954	2.70228e-09
l-gamma-glutamyl-l-alanine	0.057296	0.279204	0.487424	0.55434	0.329694	0.557664	0.111361	0.511902	0.155446	0.544941	0.044291	0.506207	0.220407	0.359162	0.446997	0.266058	0.114087	0.27407	0.483879	0.0165899	0.481342	0.00107827
o-succinyl-l-homoserine	0.524024	0.582175	0.220393	0.405302	0.561434	0.540819	0.572575	0.519688	0.384535	0.502442	0.416304	0.261867	0.540529	0.425017	0.561744	0.375844	0.487312	0.206357	0.342294	0.0587598	0.537717	0.384409
(r)-pantothenate	0.418708	0.00500412	0.0822411	0.15394	0.153845	0.280432	0.296665	0.0970218	0.523383	0.570016	0.139986	0.200822	0.108188	0.287584	0.227061	0.325332	0.487055	0.316298	0.0150954	0.272659	0.4742	0.0274836
3-(imidazol-4-yl)-2-oxopropyl dihydrogen phosphate	0.508384	0.30928	0.0184673	0.0641898	0.37455	0.0561515	0.218043	0.191666	0.0862361	0.153933	0.104663	0.48106	0.0991124	0.268566	0.515726	0.523574	0.536403	0.0689991	0.216172	0.529561	0.416384	2.41372e-05
l-histidinol phosphate	0.558015	0.558404	0.311845	0.36835	0.219122	0.570557	0.475293	0.24909	0.564626	0.322921	0.0846244	0.512676	0.555651	0.417408	0.437696	0.116481	0.0850771	0.372021	0.510771	0.499869	0.476499	0.155052
l-cystathionine	0.0683913	0.0990625	0.135583	0.204133	0.358863	0.438119	0.457502	0.23788	0.47049	0.498585	0.133936	0.427104	0.161245	0.500502	0.0393832	0.321114	0.387906	0.196683	0.31483	0.389062	0.0956057	0.0239181
4-amino-4-deoxychorismate(2-)	0.0190455	0.00263373	0.326772	0.0332678	0.171816	0.258717	0.11805	0.00118663	0.279469	0.0528561	0.248823	0.329869	0.553346	0.170408	0.547066	0.00722384	0.4935	0.104472	0.0529513	0.0930372	0.0747282	2.11767e-06
chorismate(2-)	0.0951239	0.471771	0.416673	0.407883	0.198916	0.189003	0.444361	0.314909	0.0402879	0.382011	0.37781	0.459065	0.467738	0.112252	0.340201	0.314937	0.0128211	0.0424491	0.541959	0.0936119	0.282894	0.186557
prephenate(2-)	0.0951239	0.471771	0.416673	0.407883	0.198916	0.189003	0.444361	0.314909	0.0402879	0.382011	0.37781	0.459065	0.467738	0.112252	0.340201	0.314937	0.0128211	0.0424491	0.541959	0.0936119	0.282894	0.186557
porphobilinogen	0.160194	0.00363424	0.408014	0.524149	0.339245	0.530317	0.136935	0.282593	0.0297628	0.288942	0.000287086	0.545995	0.4231	0.386464	0.468915	0.508875	0.18145	0.499246	0.195458	0.000892284	0.463586	0.110438
myristoleate	0.0676802	0.576716	0.180539	0.339109	0.540413	0.535517	0.19848	0.00623874	0.563177	0.420127	0.00641042	0.178484	0.533667	0.285066	0.46123	0.531592	0.450996	0.193945	0.409024	0.424265	0.325416	0.539008
l-gamma-glutamyl phosphate	0.386472	0.370563	0.41081	0.1504	0.0255329	0.477977	0.506983	0.024953	0.563007	0.0446035	0.168293	0.00302759	0.205658	0.1789	0.519486	0.415248	0.513766	0.183913	0.179939	0.529525	0.338503	0.562748
(r)-5-phosphomevalonic acid	0.411506	0.0835222	0.552775	0.515192	0.320154	0.31867	0.126607	0.415575	0.578878	0.557177	0.0792442	0.37709	0.437918	0.217524	0.516476	0.542335	0.0109165	0.294137	0.0307723	0.552214	0.165331	0.395978
2-deoxyuridine	0.326727	0.349853	0.018286	0.138071	0.250491	0.413737	0.104283	0.0830816	0.233396	0.312629	0.0034849	0.0851404	0.0808525	0.495298	0.565515	0.562232	0.569843	0.179022	0.30403	0.541922	0.0682553	0.556336
myristate	0.0372756	0.300668	0.0850997	0.0234373	0.119817	0.0161009	0.0657788	0.0489293	1.77807e-05	0.538939	9.64215e-07	0.0727799	0.0519095	8.94665e-05	0.123417	0.154575	8.78574e-07	0.00338838	0.384091	0.268403	7.11204e-05	0.320614
5-(methylsulfanyl)-2,3-dioxopentyl phosphate	0.579861	0.545558	0.432219	0.545465	0.3509	0.558882	0.424795	0.58339	0.214936	0.229547	0.258026	0.247215	0.545843	0.35606	0.114588	0.4529	0.572926	0.478566	0.459564	0.179355	0.469183	0.544939
thymidine	0.169663	0.515922	0.265451	0.280807	0.0228519	0.563793	0.302254	0.079928	0.231653	0.368468	0.00620125	0.00212863	0.131217	0.255341	0.259787	0.418657	0.345752	0.214576	0.253733	0.00821585	0.470507	0.00238537
uridine	0.0158483	0.0164812	0.516005	0.307268	0.190469	0.442648	0.000295755	0.00136309	0.151563	0.400244	0.457797	0.0979145	0.543765	0.127883	0.420788	0.464535	0.320928	0.137277	0.375806	0.00291988	0.559035	0.143244
n(1)-acetylspermine	0.066178	0.555054	0.545115	0.0684867	0.261498	0.0996702	0.5658	0.418068	0.302343	0.35479	0.0715671	0.216358	0.494237	0.358248	0.356531	0.474177	0.485932	0.219068	0.371652	0.281943	0.0195526	0.255786
pyridoxal 5-phosphate	0.219088	0.0573977	0.550653	0.0384395	0.443175	0.184314	0.573158	0.234257	0.301587	0.270972	0.55977	0.153705	0.336235	0.302258	0.503054	0.121711	0.37347	0.322931	0.108998	0.0897166	0.395689	0.0209466
2-deoxyadenosine	0.139842	0.299411	0.412776	0.434166	0.384118	0.274217	0.467148	0.530292	0.504283	0.196018	0.215114	0.422401	0.534372	0.441283	0.512254	0.47101	0.191466	0.128997	0.0497811	0.54096	0.268424	0.540492
2-deoxyinosine	0.386462	0.224536	0.435752	0.348672	0.0840216	0.576853	0.313269	0.411871	0.567016	0.279468	0.263616	0.00268862	0.518481	0.545196	0.561431	0.481135	0.288299	0.0237078	0.401843	0.39209	0.352699	0.220626
3-phosphoshikimic acid	0.0686886	0.314927	0.209513	0.341137	0.0369809	0.328138	0.145605	0.186847	0.576611	0.184152	0.0261352	0.200911	0.41735	0.535322	0.067538	0.465877	0.536904	0.555511	0.386341	0.351996	0.3649	0.517904
palmitoleate	0.130816	0.100742	0.043167	0.0129967	0.27063	0.28101	0.0158511	0.58839	0.45005	0.222966	8.34442e-12	8.37208e-05	0.261998	0.556321	0.457486	0.574854	0.0186608	0.138617	0.0199651	0.303257	0.0702554	7.30813e-05
7,8-dihydroneopterin	0.111585	0.495889	0.55802	0.203009	0.119154	0.460054	0.143221	0.222817	0.442062	0.552699	0.196143	0.415793	0.097819	0.388573	0.564328	0.27946	0.557218	0.496078	0.16358	0.296519	0.426954	9.82612e-05
2-(3-amino-3-carboxypropyl)-l-histidine	0.000185524	0.380854	0.319576	0.485598	0.285433	0.193926	0.0682484	0.532565	0.0228974	0.440226	0.0180764	0.393312	0.235129	0.0628181	0.343076	0.218251	0.147994	0.133408	0.2515	0.301265	0.0812442	0.0155992
2-hydroxyhexadecanal	0.0179624	0.00997332	2.58757e-07	0.0204149	0.410111	0.0105579	0.444196	0.358922	0.00732311	0.0213788	0.18405	0.33279	0.00206277	0.00288176	0.0958173	0.541215	0.0156184	0.00241198	0.258183	0.59026	5.16638e-05	0.393357
palmitate	0.0179624	0.00997332	2.58757e-07	0.0204149	0.410111	0.0105579	0.444196	0.358922	0.00732311	0.0213788	0.18405	0.33279	0.00206277	0.00288176	0.0958173	0.541215	0.0156184	0.00241198	0.258183	0.59026	5.16638e-05	0.393357
sn-glycero-3-phosphocholine	0.391512	0.572985	0.565522	0.0434184	0.033789	0.00832237	0.540092	0.182311	0.492764	0.239695	0.138709	0.131712	0.0656279	0.0175391	0.567026	0.57775	0.572382	0.283427	0.216664	0.159325	0.125043	0.297143
s-methyl-5-thio-alpha-d-ribose 1-phosphate	0.586997	0.0558073	0.258913	0.544353	0.128531	0.180189	0.579685	0.306071	0.354119	0.406945	0.0158503	0.558345	0.544154	0.18124	0.343826	0.539123	0.0030018	0.176697	0.421621	0.39544	0.230546	0.579213
s-methyl-5-thio-d-ribulose 1-phosphate	0.586997	0.0558073	0.258913	0.544353	0.128531	0.180189	0.579685	0.306071	0.354119	0.406945	0.0158503	0.558345	0.544154	0.18124	0.343826	0.539123	0.0030018	0.176697	0.421621	0.39544	0.230546	0.579213
1d-myo-inositol 1-phosphate	0.120832	0.00306107	0.46603	0.580639	0.542933	0.44377	0.265116	0.25701	0.111723	0.391234	0.00664439	0.262351	0.177905	0.00209255	0.219799	0.0394541	0.587067	0.0242424	0.229916	0.0544449	0.311398	0.116986
1d-myo-inositol 3-phosphate	0.120832	0.00306107	0.46603	0.580639	0.542933	0.44377	0.265116	0.25701	0.111723	0.391234	0.00664439	0.262351	0.177905	0.00209255	0.219799	0.0394541	0.587067	0.0242424	0.229916	0.0544449	0.311398	0.116986
aldehydo-d-glucose 6-phosphate	0.120832	0.00306107	0.46603	0.580639	0.542933	0.44377	0.265116	0.25701	0.111723	0.391234	0.00664439	0.262351	0.177905	0.00209255	0.219799	0.0394541	0.587067	0.0242424	0.229916	0.0544449	0.311398	0.116986
alpha-d-galactose 1-phosphate	0.120832	0.00306107	0.46603	0.580639	0.542933	0.44377	0.265116	0.25701	0.111723	0.391234	0.00664439	0.262351	0.177905	0.00209255	0.219799	0.0394541	0.587067	0.0242424	0.229916	0.0544449	0.311398	0.116986
beta-d-glucose 6-phosphate	0.120832	0.00306107	0.46603	0.580639	0.542933	0.44377	0.265116	0.25701	0.111723	0.391234	0.00664439	0.262351	0.177905	0.00209255	0.219799	0.0394541	0.587067	0.0242424	0.229916	0.0544449	0.311398	0.116986
d-fructose 1-phosphate	0.120832	0.00306107	0.46603	0.580639	0.542933	0.44377	0.265116	0.25701	0.111723	0.391234	0.00664439	0.262351	0.177905	0.00209255	0.219799	0.0394541	0.587067	0.0242424	0.229916	0.0544449	0.311398	0.116986
d-fructose 6-phosphate	0.120832	0.00306107	0.46603	0.580639	0.542933	0.44377	0.265116	0.25701	0.111723	0.391234	0.00664439	0.262351	0.177905	0.00209255	0.219799	0.0394541	0.587067	0.0242424	0.229916	0.0544449	0.311398	0.116986
d-glucose 1-phosphate	0.120832	0.00306107	0.46603	0.580639	0.542933	0.44377	0.265116	0.25701	0.111723	0.391234	0.00664439	0.262351	0.177905	0.00209255	0.219799	0.0394541	0.587067	0.0242424	0.229916	0.0544449	0.311398	0.116986
d-mannose 1-phosphate	0.120832	0.00306107	0.46603	0.580639	0.542933	0.44377	0.265116	0.25701	0.111723	0.391234	0.00664439	0.262351	0.177905	0.00209255	0.219799	0.0394541	0.587067	0.0242424	0.229916	0.0544449	0.311398	0.116986
d-mannose 6-phosphate	0.120832	0.00306107	0.46603	0.580639	0.542933	0.44377	0.265116	0.25701	0.111723	0.391234	0.00664439	0.262351	0.177905	0.00209255	0.219799	0.0394541	0.587067	0.0242424	0.229916	0.0544449	0.311398	0.116986
thiamine(1+)	5.5447e-07	0.0162398	0.111555	0.584694	0.553265	0.465438	0.408564	0.0116475	0.308608	0.339349	0.00563788	0.019559	0.223531	0.268016	0.40524	0.0290595	0.434574	0.455399	0.348699	0.00166843	0.566958	0.0250831
2-deoxyguanosine	0.0206268	0.272379	0.498783	0.578683	0.201915	0.131456	0.0907466	0.000723705	0.099669	0.58188	0.553499	0.328731	0.507117	0.501077	0.244958	0.0632806	0.566936	0.0540713	0.582201	0.402814	0.111567	0.0243726
adenosine	0.0206268	0.272379	0.498783	0.578683	0.201915	0.131456	0.0907466	0.000723705	0.099669	0.58188	0.553499	0.328731	0.507117	0.501077	0.244958	0.0632806	0.566936	0.0540713	0.582201	0.402814	0.111567	0.0243726
inosine	0.00991121	1.63347e-05	0.0910698	0.0557667	0.0415536	0.456089	0.239553	0.00714297	0.316844	0.576398	1.77775e-07	1.18384e-05	0.0804224	0.46733	0.0490523	0.0109764	0.429476	0.0801984	0.369695	0.00906745	0.536727	0.000117962
6-phospho-d-gluconate	0.0514835	0.280764	0.314946	0.13308	0.313833	0.367293	0.434176	0.280369	0.179448	0.291832	0.00404074	0.0250461	0.142321	0.560029	0.0311537	0.0444827	0.161316	0.214063	0.569206	0.278086	0.000242823	0.0253428
5-amino-6-(d-ribitylamino)uracil	0.117388	0.561347	0.53252	0.376152	0.126493	0.193313	0.141447	0.0560738	0.320991	0.374906	0.00140243	0.586675	0.487278	0.175198	0.440385	0.366712	0.125592	0.415789	0.0186013	0.453741	0.0154841	0.554423
l-saccharopine	0.495142	0.000558727	0.523784	0.0935914	0.136868	0.558272	7.52245e-07	1.09863e-07	0.221116	0.0505083	9.73147e-05	3.46323e-06	0.0111694	0.0601367	0.000846233	5.73686e-05	0.177947	0.3781	0.0818907	0.15771	0.0113845	0.00121778
linoleic acid	0.0189519	0.0391024	0.010514	0.165914	0.227375	0.261784	0.000742361	0.460557	0.260581	0.315946	0.55647	0.459444	0.501499	0.129036	0.436011	0.567937	0.0634825	0.0381484	0.256628	0.379081	0.0571163	0.374328
oleate	0.00812453	0.407731	0.00218762	0.0155562	0.36482	0.325155	0.375545	0.511125	0.312887	0.56488	0.356806	0.240695	0.511719	0.440937	0.0419565	0.0173438	0.210325	0.531567	0.443896	0.523184	0.472573	0.170425
guanosine	0.350382	0.268568	0.373274	0.451704	0.27035	0.0293714	0.00667517	0.00221942	0.0243497	0.438457	0.0355668	0.506877	0.413247	0.437591	0.535451	0.188519	0.253592	0.0342078	0.0583457	0.25897	0.0421435	0.0571935
xanthosine	0.362122	0.574893	0.156797	0.075067	0.00721425	0.245422	0.118207	0.0129375	0.243201	0.137315	0.00115513	0.369656	0.360095	0.560084	0.174245	0.270028	0.443377	0.101109	0.120146	0.524054	0.333576	0.469752
stearate	0.0119403	0.0200515	0.00204593	0.100163	0.303675	0.00985141	0.345125	0.0763197	4.1348e-05	0.421754	0.270419	0.223347	0.0100087	0.000609667	0.0620499	0.575036	0.0259519	0.000170277	0.380927	0.461975	0.129375	0.0370543
n(1)-(5-phospho-d-ribosyl)glycinamide	0.341672	0.10372	0.230149	0.0838234	0.143261	0.554822	0.0917924	8.65403e-05	0.147671	0.117043	0.133239	0.0994997	0.12637	0.10863	0.165472	0.468863	0.363921	0.498792	0.553035	0.17541	0.290466	0.000943489
1-c-(indol-3-yl)glycerol 3-phosphate	0.0337406	0.0981293	0.402777	0.100787	0.205091	0.160361	0.0790998	0.551144	0.431172	0.527964	0.338085	0.321855	0.389288	0.521163	0.542824	0.559494	0.547167	0.011969	0.205927	0.456853	0.588916	0.204624
sedoheptulose 7-phosphate	0.219666	0.488138	0.416222	0.469215	0.0634328	0.213134	0.550282	1.55028e-06	0.0787558	0.364652	0.530345	0.0244054	0.212781	0.508797	0.450366	0.144288	0.501669	0.278811	0.137069	0.111524	0.576723	0.394153
(n(omega)-l-arginino)succinic acid	0.0230614	0.00010017	0.293665	0.0866089	0.164685	0.388974	0.000231036	3.75395e-05	0.542458	0.2616	0.000631092	0.00706994	1.48702e-05	0.0119305	0.000223552	0.137733	0.25119	0.162826	1.75073e-05	0.00106047	0.484206	6.66733e-17
4-amino-2-methyl-5-diphosphomethylpyrimidine	0.585103	0.0785383	0.495373	0.346368	0.407967	0.561156	0.33003	0.349509	0.437772	0.237345	0.0396732	0.163122	0.0309252	0.133778	0.245102	0.380012	0.334464	0.0617167	0.437332	0.280471	0.38331	0.474457
3-dehydrosphinganine	0.477114	0.0231972	0.569761	0.499363	0.382863	0.382685	0.500742	0.174066	0.584113	0.393815	0.189292	0.17312	0.196101	0.150281	0.165541	0.199645	0.431902	0.0621396	0.468087	0.210448	0.288477	0.39152
alpha-d-glucosamine 1-phosphate	0.133943	0.0223717	0.311806	0.0216399	0.5908	0.358473	0.0982043	0.358785	0.204277	0.520013	0.205529	0.0472823	0.416392	0.224513	0.503791	0.329352	0.491466	0.245439	0.535246	0.527242	0.424998	0.0667853
alpha-d-glucosamine 6-phosphate	0.133943	0.0223717	0.311806	0.0216399	0.5908	0.358473	0.0982043	0.358785	0.204277	0.520013	0.205529	0.0472823	0.416392	0.224513	0.503791	0.329352	0.491466	0.245439	0.535246	0.527242	0.424998	0.0667853
n-acetyl-alpha-d-glucosamine 1-phosphate	0.133943	0.0223717	0.311806	0.0216399	0.5908	0.358473	0.0982043	0.358785	0.204277	0.520013	0.205529	0.0472823	0.416392	0.224513	0.503791	0.329352	0.491466	0.245439	0.535246	0.527242	0.424998	0.0667853
n-acetyl-d-glucosamine 6-phosphate	0.133943	0.0223717	0.311806	0.0216399	0.5908	0.358473	0.0982043	0.358785	0.204277	0.520013	0.205529	0.0472823	0.416392	0.224513	0.503791	0.329352	0.491466	0.245439	0.535246	0.527242	0.424998	0.0667853
sphinganine	0.38051	0.588886	0.36925	0.546104	0.232647	0.48589	0.255194	0.104901	0.461237	0.526292	0.13727	0.414299	0.164042	0.239606	0.493935	0.155319	0.566041	0.472102	0.192875	0.0310369	0.00201457	0.410458
dcmp	0.52177	0.0121509	0.573881	0.479091	0.0471182	0.239916	0.0515095	0.0721293	0.186971	0.151144	0.0994458	0.528079	0.0469557	0.397919	0.255196	0.522217	0.193836	0.0469415	0.285075	0.0730871	0.1247	0.000287174
glutathione	0.000451295	0.00692037	0.188013	0.157468	0.473994	0.0851836	0.562128	0.0259201	0.121011	0.118726	0.0464453	0.00606855	0.493037	0.376458	0.0904468	0.126117	0.0742209	0.582912	0.288242	0.154815	0.113475	0.0108861
dump	0.530279	0.299159	0.48609	0.127088	0.374472	0.0596822	0.249641	0.00077997	0.55293	0.201915	0.573353	0.478473	0.372323	0.326079	0.388757	0.0768621	0.266737	0.27203	0.239958	0.378744	0.398418	0.27064
2-formamido-n(1)-(5-phospho-d-ribosyl)acetamidine	0.205614	0.272563	0.312117	0.581954	0.219066	0.50342	0.135965	0.103838	0.465043	0.540525	0.388135	0.236958	0.256048	0.234353	0.196002	0.0479698	0.0369973	0.324155	0.0662009	0.322575	0.269876	0.426023
n(2)-formyl-n(1)-(5-phospho-d-ribosyl)glycinamide	0.262892	8.60219e-06	0.568271	0.372398	0.271719	0.376157	1.77746e-06	0.000384995	0.0044435	0.476897	0.0678152	0.000758134	0.267295	0.349822	0.0470695	0.0271479	0.127923	0.489715	0.468103	0.0147639	0.227276	0.000430065
geranyl diphosphate	0.186855	0.0167092	0.563341	0.339791	0.047009	0.356122	0.00436425	0.0044686	0.109942	0.167075	0.158318	0.00131708	0.502934	0.277383	0.323487	0.0226588	0.311108	0.227277	0.567398	0.03962	0.562288	0.0830918
7,8-dihydropteroate	0.547634	0.0718581	0.411381	0.0416149	0.0478483	0.463719	0.000552161	2.40467e-07	0.418154	0.34094	0.244627	0.0335189	0.0356267	0.0329562	0.573335	0.0101483	0.390463	0.532735	0.0319555	0.24539	0.145589	0.00107036
phytosphingosine	0.0705502	0.307497	0.44115	0.553521	0.13318	0.438862	0.554187	0.405844	0.224931	0.49068	0.0164165	0.0642954	0.531494	0.524708	0.573993	0.00799377	0.111546	0.0780462	0.0673499	0.275506	0.469867	0.0234181
leukotriene a4	0.463968	0.00270478	0.00939861	0.0532959	0.105308	0.590577	0.193005	0.561019	0.546162	0.0509619	0.0595434	0.288775	0.00606818	0.395212	0.5068	0.42287	0.486507	0.0568542	0.589412	0.194836	0.286209	0.00377775
dtmp	0.475665	0.000747664	0.322298	0.15652	0.0162591	0.215355	0.0559359	0.0811625	0.0155924	0.134375	0.19417	0.000251239	0.562904	0.170882	0.000999363	0.129678	0.585281	0.143243	0.0470846	0.205173	0.209854	0.0826656
cmp	0.507573	0.00157059	0.484188	0.350174	0.145445	0.10263	0.00138768	0.000650118	0.000939025	0.516909	0.196635	0.179261	0.132958	0.022976	0.122553	0.578677	0.0996839	0.189185	0.332309	0.032252	0.144291	0.0727901
pseudouridine 5-phosphate	0.220681	0.000147073	0.273302	0.520932	0.516577	0.0713079	4.96987e-09	6.05924e-13	0.000502103	0.543933	0.34858	0.188874	0.126623	0.305203	0.20832	0.0281068	0.147935	0.0283928	0.590155	0.0318299	0.443994	0.0639661
ump	0.220681	0.000147073	0.273302	0.520932	0.516577	0.0713079	4.96987e-09	6.05924e-13	0.000502103	0.543933	0.34858	0.188874	0.126623	0.305203	0.20832	0.0281068	0.147935	0.0283928	0.590155	0.0318299	0.443994	0.0639661
ceramide	0.536993	0.109224	0.144765	0.288749	0.475188	0.339353	0.587489	0.287861	0.575004	0.186455	0.141861	0.541531	0.000267308	0.483513	0.191643	0.565669	0.547325	0.36713	0.587855	0.211052	0.0811145	0.0140784
3,5-cyclic imp	0.00809246	0.416695	0.0436982	0.0728066	0.578295	0.517802	0.342614	0.413404	0.0301462	0.466628	0.394223	0.55359	0.167456	0.152077	0.290699	0.178597	0.572708	0.0263668	0.201278	0.137552	0.382518	0.404742
1-(sn-glycero-3-phospho)-1d-myo-inositol	0.0671416	0.107369	0.0516153	0.0304785	0.256507	0.101076	0.227328	0.0172707	0.552493	0.566336	0.22815	0.00409344	0.0452457	0.428244	0.499012	0.198483	0.576506	0.489591	0.112776	0.457174	0.385188	0.0010988
nicotinic acid d-ribonucleotide	0.227147	0.319407	0.572921	0.133279	0.576968	0.433529	0.23849	0.360108	0.311036	0.301153	0.46712	0.135364	0.386383	0.484326	0.383367	0.40781	0.198124	0.302072	0.0392451	0.216543	0.32938	0.421607
7,8-dihydroneopterin 3-phosphate	0.23049	0.0024048	0.427101	0.0522446	0.00972063	0.308809	0.070476	0.0277516	0.0113836	0.167364	0.501255	0.00238463	0.382336	0.105208	0.125065	0.480721	0.475823	0.109563	0.162764	0.515223	0.0752748	0.351282
(5s,6s)-di-hete	0.322967	0.291135	0.0852285	0.178345	0.552851	0.0436726	0.135214	0.481204	0.286705	0.151914	0.0150857	0.304479	0.475285	0.33293	0.473615	0.438426	0.132822	0.290314	0.380668	0.211117	0.0563647	0.0025828
delta(6)-trans,delta(8)-cis-leukotriene b4	0.322967	0.291135	0.0852285	0.178345	0.552851	0.0436726	0.135214	0.481204	0.286705	0.151914	0.0150857	0.304479	0.475285	0.33293	0.473615	0.438426	0.132822	0.290314	0.380668	0.211117	0.0563647	0.0025828
leukotriene b4	0.322967	0.291135	0.0852285	0.178345	0.552851	0.0436726	0.135214	0.481204	0.286705	0.151914	0.0150857	0.304479	0.475285	0.33293	0.473615	0.438426	0.132822	0.290314	0.380668	0.211117	0.0563647	0.0025828
5-amino-1-(5-phospho-d-ribosyl)imidazole-4-carboxylic acid	0.398476	0.3508	0.162405	0.192854	0.162143	0.181352	0.0419045	0.0110563	0.151078	0.206441	0.562652	0.173636	0.165722	0.0148847	0.000199366	0.350806	0.125825	0.0456993	0.0610662	0.170288	0.299443	0.00757018
1d-myo-inositol 4,5-bisphosphate	0.575388	0.519866	0.0871059	0.459371	0.365622	0.0115294	0.0594268	0.126587	0.00662449	0.426027	0.0356597	0.546054	0.456996	0.0669516	0.57698	0.581784	0.225704	0.0384679	0.394988	0.195971	0.3831	0.000152319
beta-d-fructofuranose 2,6-bisphosphate	0.575388	0.519866	0.0871059	0.459371	0.365622	0.0115294	0.0594268	0.126587	0.00662449	0.426027	0.0356597	0.546054	0.456996	0.0669516	0.57698	0.581784	0.225704	0.0384679	0.394988	0.195971	0.3831	0.000152319
d-fructose 1,6-bisphosphate	0.575388	0.519866	0.0871059	0.459371	0.365622	0.0115294	0.0594268	0.126587	0.00662449	0.426027	0.0356597	0.546054	0.456996	0.0669516	0.57698	0.581784	0.225704	0.0384679	0.394988	0.195971	0.3831	0.000152319
alpha,alpha-trehalose	0.36803	0.201308	0.0985119	0.0706788	0.384081	0.0046478	0.000217828	0.0536957	0.46899	0.18101	0.043381	0.00284172	0.417817	0.0130425	0.0342705	1.39823e-05	0.0682749	0.527166	0.416771	5.14843e-07	0.22533	0.0501167
maltose	0.36803	0.201308	0.0985119	0.0706788	0.384081	0.0046478	0.000217828	0.0536957	0.46899	0.18101	0.043381	0.00284172	0.417817	0.0130425	0.0342705	1.39823e-05	0.0682749	0.527166	0.416771	5.14843e-07	0.22533	0.0501167
melibiose	0.36803	0.201308	0.0985119	0.0706788	0.384081	0.0046478	0.000217828	0.0536957	0.46899	0.18101	0.043381	0.00284172	0.417817	0.0130425	0.0342705	1.39823e-05	0.0682749	0.527166	0.416771	5.14843e-07	0.22533	0.0501167
sucrose	0.36803	0.201308	0.0985119	0.0706788	0.384081	0.0046478	0.000217828	0.0536957	0.46899	0.18101	0.043381	0.00284172	0.417817	0.0130425	0.0342705	1.39823e-05	0.0682749	0.527166	0.416771	5.14843e-07	0.22533	0.0501167
thiamine(1+) monophosphate	0.10744	0.239175	0.406708	0.547794	0.450732	0.534647	0.350016	0.0800219	0.566156	0.186526	0.312628	0.488797	0.491996	0.551119	0.401693	0.451712	0.0367367	0.0841744	0.274697	0.410803	0.568621	0.19319
adenosine 2-phosphate	0.311448	0.0221231	0.448252	0.488095	0.360198	0.0736456	0.00721801	2.41777e-05	0.258422	0.507187	0.156568	0.127412	0.07364	0.45405	0.515626	0.577255	0.460994	0.241235	0.0492984	0.173823	0.349012	4.06777e-06
amp	0.311448	0.0221231	0.448252	0.488095	0.360198	0.0736456	0.00721801	2.41777e-05	0.258422	0.507187	0.156568	0.127412	0.07364	0.45405	0.515626	0.577255	0.460994	0.241235	0.0492984	0.173823	0.349012	4.06777e-06
dgmp	0.311448	0.0221231	0.448252	0.488095	0.360198	0.0736456	0.00721801	2.41777e-05	0.258422	0.507187	0.156568	0.127412	0.07364	0.45405	0.515626	0.577255	0.460994	0.241235	0.0492984	0.173823	0.349012	4.06777e-06
imp	0.424734	0.0351119	0.33813	0.103194	0.0818649	0.0890304	0.0183943	0.00504655	0.449745	0.4639	0.0215679	0.0921325	0.588943	0.576204	0.345493	0.408008	0.508555	0.0744475	0.223779	0.478565	0.358254	0.114197
2,5-diamino-4-hydroxy-6-(5-phosphoribosylamino)pyrimidine	0.107222	0.0146463	0.515605	0.301246	0.0251971	0.563803	0.224639	0.0215038	0.0272872	0.241507	0.330869	0.0471794	0.533658	0.0486199	0.478794	0.549675	0.328464	0.248663	0.211278	0.574751	0.195867	0.453056
5-amino-6-(5-phosphoribitylamino)uracil	0.122861	0.0495222	0.00518811	0.00903038	0.323996	0.022976	0.0103214	0.48436	0.456329	0.349926	0.390728	0.0145137	0.0168518	0.33988	0.536002	0.432601	0.29796	0.439121	0.152345	0.461858	0.555253	9.79917e-08
2,5-diamino-6-(5-phosphono)ribitylamino-4(3h)-pyrimidinone	0.30207	0.0189957	0.393384	0.538063	0.0555292	0.474126	0.54738	0.0324774	0.405369	0.561662	0.466261	0.588752	0.158541	0.128817	0.130948	0.522847	0.521734	0.242265	0.159215	0.33043	0.121003	0.000165729
pantetheine 4-phosphate	0.139923	1.53909e-05	0.516453	0.275605	0.317231	0.548077	0.00577113	0.218044	0.557874	0.566354	0.477298	0.000567467	0.0347971	0.522491	0.0711063	0.0216497	0.0785782	0.526088	0.138979	0.239329	0.0777362	0.000171
gmp	0.448478	0.00399857	0.269736	0.481064	0.291949	0.0528381	0.000288099	2.68209e-05	0.00348845	0.394444	0.0535504	0.147464	0.162274	0.24376	0.410472	0.514574	0.404771	0.0131373	0.44629	0.132729	0.275455	0.567091
5-xanthylic acid	0.537069	0.100784	0.047334	0.014245	0.450093	0.0171166	0.423912	0.117149	0.0844647	0.174183	0.38014	0.114719	0.437238	0.180097	0.431025	0.370046	0.418331	0.0456656	0.0637526	0.332468	0.301819	2.11501e-05
5-formamido-1-(5-phospho-d-ribosyl)imidazole-4-carboxamide	0.0433175	7.96651e-07	0.0199979	0.0367857	0.0647187	0.591198	0.0873751	0.249343	0.222737	0.139451	0.000105936	0.00974062	0.17341	0.587525	0.0233321	0.00363329	0.591051	0.0606843	0.328707	0.155728	0.545746	2.52442e-06
lignocerate	0.00204025	0.475231	0.565647	0.55566	0.354022	0.548538	0.10201	0.560164	0.0442999	0.0704119	0.283425	0.275242	0.537709	0.474966	0.569751	0.291037	0.283302	0.580304	0.0723086	0.502419	0.57367	2.27665e-05
sedoheptulose 1,7-bisphosphate	0.307029	0.0438369	0.000213875	0.0167823	0.319883	0.00802819	0.281235	0.0217682	0.0715693	0.257609	0.513846	0.00193478	0.0013903	0.533564	0.406407	0.176438	0.564637	0.0315749	0.0649833	0.509533	0.363804	2.7891e-12
(r)-s-lactoylglutathione	2.63861e-05	0.285136	0.478703	0.364499	0.382038	0.234354	0.0914695	0.485001	0.0157482	0.543309	1.02158e-05	0.184789	0.0730109	0.433978	0.00801856	0.00932101	0.457171	0.00444416	0.44522	0.00882168	0.196421	0.552089
sphinganine 1-phosphate	0.0151722	0.491242	0.0477097	0.0445941	0.123362	0.402397	0.324688	0.498031	0.11533	0.190411	0.177529	0.303559	0.545862	0.190481	0.13835	0.49093	0.535721	0.282984	0.537816	0.573469	0.564325	0.071274
2-trans,6-trans-farnesyl diphosphate	0.00382048	0.248026	0.311191	0.155821	0.183791	0.530209	0.0901423	0.348904	0.127241	0.558197	0.546337	0.543855	0.110781	0.0142351	0.327798	0.224183	0.360345	0.561015	0.404896	0.00445617	0.547842	0.00434815
farnesyl diphosphate	0.00382048	0.248026	0.311191	0.155821	0.183791	0.530209	0.0901423	0.348904	0.127241	0.558197	0.546337	0.543855	0.110781	0.0142351	0.327798	0.224183	0.360345	0.561015	0.404896	0.00445617	0.547842	0.00434815
s-adenosyl-l-homocysteine	0.301595	0.0161651	0.0502123	0.414605	0.369709	0.173414	0.00626813	0.331855	0.577252	0.258714	0.156994	0.588452	0.0147078	0.534735	0.203973	0.0872641	0.469456	0.439015	0.413531	0.48359	0.318485	0.00108177
5-o-phosphono-alpha-d-ribofuranosyl diphosphate	0.421242	0.380082	0.0443458	0.138073	0.585576	0.00768786	0.0346213	0.533395	0.340962	0.352188	0.219086	0.0695654	0.0147069	0.0747137	0.579683	0.482228	0.0484941	0.503952	0.229541	0.115381	0.00248156	0.000193533
1-phosphatidyl-1d-myo-inositol	0.0763981	0.0226647	0.471076	0.565313	0.489415	0.434845	0.545633	0.39672	0.441217	0.393729	0.083315	0.443728	0.49345	0.380911	0.112655	0.0270679	0.17893	0.276332	0.217698	0.0415051	0.534486	0.431506
cerotate	0.533659	0.479299	0.00210121	0.0193326	0.235966	0.000137537	0.0546186	0.561279	0.00326374	0.19284	0.222682	0.238191	0.521208	0.553411	0.387573	0.509647	0.560361	0.233536	0.000135158	0.0239567	0.534212	8.11717e-07
cerotic acid	0.533659	0.479299	0.00210121	0.0193326	0.235966	0.000137537	0.0546186	0.561279	0.00326374	0.19284	0.222682	0.238191	0.521208	0.553411	0.387573	0.509647	0.560361	0.233536	0.000135158	0.0239567	0.534212	8.11717e-07
s-adenosyl-4-methylthio-2-oxobutanoate	0.57508	0.0844471	0.563353	0.0562527	0.417053	0.432726	0.473746	0.0016599	0.171047	0.230372	0.482359	0.224224	0.42338	0.0255565	0.57869	0.520551	0.43191	0.404219	0.520077	0.477183	0.324288	0.0413355
phytosphingosine 1-phosphate	0.385641	0.388899	0.14633	0.254967	0.297755	0.570395	0.499843	0.504064	0.015462	0.282696	0.532246	0.179736	0.233998	0.395899	0.580627	0.264797	0.36888	0.195144	0.281179	0.301817	0.0486652	0.044488
dtdp	0.208563	0.183731	0.0599096	0.245496	0.172813	0.0822845	0.404277	4.01676e-05	0.431337	0.333481	0.0568634	0.586721	0.150536	0.245316	0.520293	0.484712	0.324761	0.446048	0.0142521	0.507126	0.327694	0.0497304
n-[(r)-4-phosphonopantothenoyl]-l-cysteine	0.0325393	0.392517	0.0884189	0.285562	0.330719	0.0020135	0.286206	0.0654181	0.0081764	0.221049	0.224272	0.318642	0.18116	0.379311	0.533954	0.224405	0.588789	5.78429e-05	0.397159	0.00425628	0.144412	1.4916e-08
cdp	0.346845	0.420237	0.0660508	0.28043	0.414345	0.256009	0.219951	0.562684	0.468193	0.478425	0.275777	0.536627	0.0515165	0.349009	0.350084	0.573878	0.0982377	0.321592	0.524418	0.336511	0.45749	1.29877e-05
udp	0.505515	0.196137	0.103368	0.073276	0.538822	0.053151	0.110661	0.0145943	0.109749	0.461858	0.000462268	0.255535	0.020128	0.334093	0.113121	0.549298	0.142707	0.0316512	0.565506	0.0166244	0.467645	9.7209e-09
alpha,alpha-trehalose 6-phosphate	0.293068	0.585807	0.121788	0.0297836	0.351487	0.0142115	0.0967937	0.0507974	0.431474	0.569582	0.536647	0.230376	0.525236	0.204233	0.0191055	0.255976	0.193704	0.460367	0.537772	0.137079	0.17902	0.0826704
thiamine(1+) diphosphate(1-)	0.139834	0.0328289	0.342249	0.199059	0.216715	0.515039	0.556329	0.420268	0.263808	0.273111	0.0529585	0.0059856	0.343459	0.500589	0.457171	0.526913	0.551353	0.495543	0.0817286	0.390458	0.448177	0.00702687
adenosine 3,5-bismonophosphate	0.117896	0.252144	0.0604671	0.064366	0.300734	0.0114521	0.205791	0.527226	0.0781476	0.0435925	0.438211	0.00603069	0.334017	0.0808315	0.547059	0.0114755	0.428221	0.542649	0.280556	0.205545	0.5842	0.0209619
adp	0.117896	0.252144	0.0604671	0.064366	0.300734	0.0114521	0.205791	0.527226	0.0781476	0.0435925	0.438211	0.00603069	0.334017	0.0808315	0.547059	0.0114755	0.428221	0.542649	0.280556	0.205545	0.5842	0.0209619
dgdp	0.117896	0.252144	0.0604671	0.064366	0.300734	0.0114521	0.205791	0.527226	0.0781476	0.0435925	0.438211	0.00603069	0.334017	0.0808315	0.547059	0.0114755	0.428221	0.542649	0.280556	0.205545	0.5842	0.0209619
idp	0.0583325	0.0695789	0.0109655	0.27642	0.287207	0.341016	0.417167	0.0795827	0.470138	0.206608	0.237817	0.000854098	0.582318	0.580392	0.0905106	0.0224182	0.569209	0.410495	0.385699	0.143007	0.381311	0.196442
zymosterol intermediate 1c	0.000242205	0.0295299	0.337585	0.418543	0.566711	0.489316	0.357153	0.131069	0.579202	0.455539	1.06588e-10	0.243243	0.0966751	0.156583	0.444303	4.55068e-05	0.0147182	0.0998656	0.0883652	0.0883542	0.113431	0.243548
dolichyl phosphate	0.432514	0.18027	0.215238	0.149931	0.19324	0.475213	0.554491	0.167924	0.00106835	0.256544	0.258521	0.0154842	0.536991	0.114887	0.296072	0.468325	0.00910506	0.226493	0.425539	0.151251	0.12162	0.508251
4beta-methylzymosterol-4alpha-carboxylic acid	1.66939e-05	0.511059	0.400902	0.588334	0.588314	0.499991	0.354587	0.0239957	0.576715	0.461179	4.01051e-10	0.0740792	0.390397	0.067664	0.281233	5.04071e-05	0.00181416	0.571415	0.0889975	7.68184e-05	0.0358891	0.0697227
gdp	0.140472	0.013995	0.0701745	0.0969917	0.42426	0.329602	0.406587	0.0884049	0.032728	0.360438	0.0128741	0.00994349	0.158075	0.536638	0.486197	0.11253	0.391227	0.140005	0.495348	0.349391	0.403357	5.36852e-08
dihydrofolic acid	0.112658	0.392364	0.375692	0.397176	0.585693	0.487841	0.277672	0.457174	0.106019	0.291371	0.35705	0.140568	0.581539	0.14047	0.245097	0.119625	0.0587745	0.48609	0.393397	0.277307	0.099125	0.539458
2-trans,6-trans,10-trans-geranylgeranyl diphosphate	0.199356	0.568516	0.378856	0.186486	0.536995	0.41868	0.352129	0.361497	0.329154	0.589624	0.236361	0.480469	0.293663	0.358619	0.354338	0.256641	0.29812	0.0679316	0.143922	0.358252	0.520369	0.0514416
geranylgeranyl diphosphate	0.199356	0.568516	0.378856	0.186486	0.536995	0.41868	0.352129	0.361497	0.329154	0.589624	0.236361	0.480469	0.293663	0.358619	0.354338	0.256641	0.29812	0.0679316	0.143922	0.358252	0.520369	0.0514416
fmn	0.539717	0.0566587	0.454283	0.0294472	0.147921	0.534397	0.261559	0.26581	0.368138	0.209024	0.21321	0.0640257	0.543344	0.487119	0.549635	0.394348	0.242002	0.315665	0.46146	0.359932	0.268219	0.0477862
5-methyltetrahydrofolate(2-)	0.387829	0.0904201	0.36794	0.117864	0.345462	0.547284	0.347254	0.131599	0.142138	0.205177	0.401587	0.462341	0.259474	0.145477	0.221119	0.122511	0.17679	0.350453	0.560006	0.118452	0.445976	0.321959
ctp	0.352438	0.00184871	0.272975	0.0333887	0.267706	0.282112	0.527531	0.0261754	0.0243759	0.154568	0.44336	0.0408478	0.108587	0.575098	0.36501	0.524721	0.302646	0.591144	0.186978	0.172258	0.310007	0.00015347
utp	0.159532	0.500353	0.0131191	0.0222379	0.0317118	0.00278113	0.0771736	0.296625	0.0938586	0.301729	0.529776	0.462303	0.0530578	0.288614	0.476994	0.52914	0.271378	0.00750331	0.148076	0.0827581	0.109728	0.000697553
7,8-dihydroneopterin 3-triphosphate	0.223027	0.498402	0.292214	0.573473	0.0352308	0.523373	0.583396	0.203707	0.523577	0.288515	0.0457381	0.457719	0.437007	0.413153	0.473664	0.527852	0.553967	0.41278	0.274473	0.501709	0.28457	0.284651
thiamine(1+) triphosphate	0.352462	0.0469585	0.112289	0.0213271	0.339105	0.00452508	0.384592	0.410336	0.130362	0.207012	0.240054	0.584881	0.037603	0.209125	0.514524	0.0108238	0.0498744	0.397396	0.216219	0.152659	0.0275737	2.58716e-05
atp	0.138994	0.563783	0.0230036	0.0519333	0.528798	0.00604893	0.353479	0.189483	0.552248	0.276538	0.325546	0.190795	0.0233457	0.472508	0.268908	0.387989	0.591274	0.262671	0.206249	0.0122221	0.182555	0.318638
dgtp	0.138994	0.563783	0.0230036	0.0519333	0.528798	0.00604893	0.353479	0.189483	0.552248	0.276538	0.325546	0.190795	0.0233457	0.472508	0.268908	0.387989	0.591274	0.262671	0.206249	0.0122221	0.182555	0.318638
gtp	0.430577	4.86776e-05	0.0218653	0.0507996	0.0813953	0.010953	0.220674	0.155806	0.133203	0.436938	0.395463	0.00297938	0.528945	0.466251	0.287872	0.17345	0.282331	0.000391856	0.00450573	0.0372112	0.55813	0.00559279
cdp-diacylglycerol	0.449239	0.508044	0.232408	0.00985308	0.186947	0.25947	0.534727	0.00274303	0.501074	0.415516	0.538925	0.0975693	0.203498	0.150761	0.187833	0.246218	0.467487	0.414813	0.550039	0.19204	0.453264	1.71539e-05
1-(5-phosphoribosyl)-5-amp	0.000116282	0.0370452	0.131466	0.0380736	0.244679	0.382952	0.0731489	0.00735949	0.34919	0.516133	0.537572	0.00866437	0.11638	0.158466	0.173246	0.235854	0.183179	0.382215	0.00482762	0.505186	0.486359	0.00204797
adp-ribose	0.000116282	0.0370452	0.131466	0.0380736	0.244679	0.382952	0.0731489	0.00735949	0.34919	0.516133	0.537572	0.00866437	0.11638	0.158466	0.173246	0.235854	0.183179	0.382215	0.00482762	0.505186	0.486359	0.00204797
udp-d-galactose	0.00887077	0.0234886	0.557427	0.549791	0.0547355	0.285144	0.550066	0.0909646	0.468224	0.219446	0.193984	0.459058	0.00805222	0.106959	0.00935093	0.409702	0.307912	0.0807204	0.493217	0.0599402	0.571171	0.0153236
udp-d-glucose	0.00887077	0.0234886	0.557427	0.549791	0.0547355	0.285144	0.550066	0.0909646	0.468224	0.219446	0.193984	0.459058	0.00805222	0.106959	0.00935093	0.409702	0.307912	0.0807204	0.493217	0.0599402	0.571171	0.0153236
ubiquinol-6	0.506455	0.0430001	0.231348	0.0429944	0.378743	0.0126469	0.131772	0.303556	0.492645	0.0094789	0.0260425	0.40872	0.00202648	0.520048	0.271355	0.0230768	0.0305776	0.00198249	0.440254	0.0413523	0.279201	0.575648
gdp-alpha-d-mannose	0.276166	0.361348	0.0895151	0.214318	0.162888	0.295518	5.22518e-05	0.0348095	0.0918995	0.574639	0.00106104	0.023457	0.129861	0.173352	0.493334	0.243509	0.0956669	0.0388566	0.361311	0.00429861	0.105069	0.0606008
udp-n-acetyl-alpha-d-glucosamine	8.71346e-05	0.0921434	0.398655	0.238509	0.498441	0.175519	0.524088	0.0172662	0.193298	0.0439535	0.000252931	0.187313	0.255855	0.130844	0.394769	0.297895	0.571485	0.542149	0.563623	0.0306802	0.529111	0.0243755
glutathione disulfide	0.0589703	0.552524	0.318831	0.0237328	0.404179	0.0614144	0.120078	0.342004	0.556514	0.000417652	0.328455	0.00266831	0.221892	0.382018	0.314136	0.022691	0.261599	0.384557	0.140215	0.109628	0.0350824	0.000835634
nad(+)	0.0437122	0.00539062	0.445398	0.290196	0.434357	0.390376	0.00218087	0.00165997	0.00726027	0.465283	0.56805	0.000835396	0.298608	0.245614	0.524598	0.0102521	0.534098	0.0365541	0.172305	0.128527	0.116458	0.059744
nadh	0.0437122	0.00539062	0.445398	0.290196	0.434357	0.390376	0.00218087	0.00165997	0.00726027	0.465283	0.56805	0.000835396	0.298608	0.245614	0.524598	0.0102521	0.534098	0.0365541	0.172305	0.128527	0.116458	0.059744
n-(26-hydroxyhexacosanyl)phytosphingosine	0.495135	0.268295	0.131893	0.203109	0.107506	0.321857	0.00123658	0.54845	0.482037	0.244389	0.463531	0.00024362	0.543378	0.431008	0.229651	0.324812	0.270664	0.474534	0.0597107	0.100873	0.23844	0.240242
5-phosphoribosyl-atp	0.560443	0.149294	0.208765	0.31291	0.458619	0.269027	0.209026	0.391903	0.0419581	0.375585	0.262572	0.161018	0.469334	0.207066	0.170595	0.206773	0.550578	0.164122	0.116339	0.215243	0.157134	4.27926e-05
nadp(+)	0.527117	0.444704	0.341751	0.0847513	0.531384	0.166731	0.44553	0.250313	0.346856	0.273124	0.0041466	0.00326797	0.152245	0.248413	0.345477	0.539699	0.441932	0.510882	0.510163	0.272631	0.330269	1.9481e-05
nadph	0.228368	0.0155068	0.0990619	0.361344	0.421615	0.557282	0.000306956	0.483282	0.568154	0.131038	0.44128	0.405676	0.148947	0.58414	0.398549	0.254634	0.295343	0.53321	0.498276	0.087818	0.407371	0.0110963
coenzyme a	0.576966	0.133414	0.262187	0.0980876	0.544077	0.540808	0.287874	0.209458	0.561795	0.104419	0.279934	0.458461	0.57629	0.479473	0.514375	0.47531	0.135864	0.275361	0.00130161	0.524276	0.146295	0.538063
fad	0.515806	0.295275	0.548875	0.227058	0.290327	0.408782	0.18873	0.0661474	0.58234	0.293229	0.227721	0.157591	0.508386	0.445485	0.402617	0.3351	0.585068	0.452347	0.504496	0.0414722	0.241438	0.413426
acetyl-coa	0.259883	0.298571	0.0248996	0.210809	0.520501	0.156208	0.147223	0.440551	0.32306	0.0556392	0.0309146	0.375679	0.106675	0.186146	0.500873	0.219804	0.511474	0.422438	0.491269	0.211448	0.0994189	0.576426

## Sheet: Dobson annot glc_pro batch 2
CORRECTED P-VALUE	Hog1 OUT	Nbp2 IN	Pda1 IN	Pda1 OUT	Pfk2 IN	Rim15 IN	Rim15 OUT	Sko1 OUT	Tco89 OUT	Tip41 OUT	Tkl1 IN	wildtype
acetate	0.100555	0.0226192	1.07911e-06	0.00519517	1.77097e-05	0.282874	0.222449	0.189663	0.114079	0.328751	0.407612	0.000326446
glycolaldehyde	0.100555	0.0226192	1.07911e-06	0.00519517	1.77097e-05	0.282874	0.222449	0.189663	0.114079	0.328751	0.407612	0.000326446
methylglyoxal	0.126503	0.000221392	2.89231e-05	0.0309536	4.95198e-05	0.226733	0.222849	0.0871669	0.0508408	0.347171	0.249128	2.52691e-05
(s)-lactaldehyde	0.0191565	0.221844	5.6481e-13	0.0424561	0.000220771	0.429778	0.0144468	0.116458	0.226066	0.154614	0.203842	1.23027e-07
glycine	0.133767	0.136037	4.58556e-07	0.296948	0.0195753	0.276596	0.0144564	0.00111526	0.362665	0.028432	0.0657093	0.417895
sulphite	0.0344	0.432734	0.189388	0.000124735	0.0747497	0.141283	0.129496	0.0938486	0.37242	0.131489	0.0533868	0.0224605
(r)-acetoin	3.56065e-05	0.426743	2.50846e-11	0.106518	0.396175	0.237437	0.0632011	0.0001418	0.165814	0.131104	0.425719	0.0580207
ethyl acetate	3.56065e-05	0.426743	2.50846e-11	0.106518	0.396175	0.237437	0.0632011	0.0001418	0.165814	0.131104	0.425719	0.0580207
beta-alanine	0.0280675	0.267799	7.26692e-12	0.185921	0.0267362	0.196375	0.00029571	4.80619e-08	0.196962	3.20539e-08	0.442016	0.000580119
l-alanine	0.0280675	0.267799	7.26692e-12	0.185921	0.0267362	0.196375	0.00029571	4.80619e-08	0.196962	3.20539e-08	0.442016	0.000580119
(r)-lactate	0.121538	0.145435	9.39913e-10	0.321733	2.95609e-08	0.00979873	0.00239585	0.000524056	0.0480857	0.0467747	0.298217	2.43016e-06
(s)-lactate	0.121538	0.145435	9.39913e-10	0.321733	2.95609e-08	0.00979873	0.00239585	0.000524056	0.0480857	0.0467747	0.298217	2.43016e-06
d-glyceraldehyde	0.121538	0.145435	9.39913e-10	0.321733	2.95609e-08	0.00979873	0.00239585	0.000524056	0.0480857	0.0467747	0.298217	2.43016e-06
glycerone	0.121538	0.145435	9.39913e-10	0.321733	2.95609e-08	0.00979873	0.00239585	0.000524056	0.0480857	0.0467747	0.298217	2.43016e-06
glycerol	0.419787	0.41187	0.000818634	0.301626	0.421788	0.415717	0.278544	0.0354744	0.227681	0.00708377	0.235639	0.295957
sulphate	0.409723	0.418021	0.261041	0.00371204	0.000586931	0.0029559	0.0362572	0.00914646	0.104438	0.346175	0.365554	3.62826e-06
phosphate	0.241918	0.0305725	0.00286234	0.00415488	2.26271e-06	0.0413181	0.00920112	0.00270333	0.080787	0.177027	0.181277	4.87033e-08
2-oxobutanoate	0.0611864	0.222636	0.26528	0.276368	0.000141757	0.171978	0.0332749	5.55298e-07	0.200033	0.000304056	0.0431868	6.49421e-09
succinic semialdehyde	0.0611864	0.222636	0.26528	0.276368	0.000141757	0.171978	0.0332749	5.55298e-07	0.200033	0.000304056	0.0431868	6.49421e-09
gamma-aminobutyrate	0.0255822	0.0582824	3.77962e-06	0.34731	0.00629044	0.360697	0.0525936	0.165781	0.302548	5.57532e-06	0.443271	2.34631e-05
2-hydroxybutyric acid	0.250247	0.419784	0.0801599	0.404731	0.314898	0.254045	0.083691	0.113809	0.1233	0.00837672	0.11641	0.0204716
l-serine	0.224367	0.0797734	0.427292	0.188135	0.196656	0.31662	0.0454517	0.19274	0.16494	3.67466e-06	0.355214	0.0647968
uracil	0.343607	0.000892357	4.73785e-20	3.01446e-05	0.268548	0.010157	0.0068735	1.2526e-06	0.164262	7.96096e-05	0.00017577	0.0201453
1-pyrroline-5-carboxylate	0.337085	0.193765	5.74242e-10	0.293297	0.00218667	0.128174	0.024825	0.170431	0.325566	0.0626076	0.17612	1.89233e-05
l-proline	0.307309	0.0285268	3.25193e-06	0.00902789	1.27474e-05	0.35897	0.0212255	0.00471481	0.164679	0.0488685	0.274405	4.55966e-07
fumarate(2-)	0.0013937	0.265332	7.89245e-18	0.0441789	0.020978	0.0453293	2.52472e-05	3.15681e-10	0.307471	0.358598	0.0685439	0.0682432
3-methyl-2-oxobutanoate	0.00017366	0.0233976	6.81427e-17	0.246825	0.0243597	0.00412795	7.00585e-05	0.00035569	0.254368	5.78477e-05	0.0557312	3.52346e-05
l-2-amino-3-oxobutanoate	0.168547	0.00936886	0.0184785	0.000257658	0.355516	0.209402	0.428824	3.79182e-05	0.405002	0.134992	0.0770526	0.00196486
l-aspartate 4-semialdehyde	0.168547	0.00936886	0.0184785	0.000257658	0.355516	0.209402	0.428824	3.79182e-05	0.405002	0.134992	0.0770526	0.00196486
l-valine	0.0455669	0.433293	1.14048e-11	0.183549	0.00605538	0.0365252	0.000399114	1.49141e-12	0.408038	2.30741e-12	0.319095	4.71082e-07
succinate(2-)	0.00738546	0.00522001	3.599e-14	0.246697	0.0262804	0.232896	0.0151043	0.0109017	0.198841	2.97329e-07	0.393631	1.38612e-06
l-allothreonine	0.196341	0.310367	6.50113e-12	0.375181	0.137159	0.234632	0.000805823	1.35595e-06	0.196411	2.0324e-07	0.373846	0.443321
l-homoserine	0.196341	0.310367	6.50113e-12	0.375181	0.137159	0.234632	0.000805823	1.35595e-06	0.196411	2.0324e-07	0.373846	0.443321
l-threonine	0.196341	0.310367	6.50113e-12	0.375181	0.137159	0.234632	0.000805823	1.35595e-06	0.196411	2.0324e-07	0.373846	0.443321
phenylacetaldehyde	0.0253773	0.329	0.127088	0.157083	0.00140861	1.22853e-05	0.00646814	0.000623852	0.150618	0.105863	0.16804	3.42384e-06
nicotinamide	0.000467189	0.187755	0.0915402	0.00757633	8.22563e-07	0.254713	0.292465	0.00193319	0.255096	0.0670598	0.129407	7.4037e-08
nicotinate	0.0580054	0.0444501	0.000101047	0.210756	0.1653	0.428455	0.0975641	0.0963815	0.173553	0.0692311	0.100352	0.380301
gamma-amino-gamma-cyanobutanoic acid	0.0274699	0.15064	0.133327	0.0938865	0.439092	0.341149	0.409726	0.12238	0.136701	1.01265e-08	0.440626	0.00226421
1-pyrroline-3-hydroxy-5-carboxylic acid	0.0149196	0.10188	0.0011129	0.20684	0.0278309	0.389918	0.0563492	0.121686	0.324363	8.98626e-07	0.429944	0.000171218
itaconate(2-)	0.341364	0.370812	0.380419	0.433263	0.0976087	0.416517	0.288786	0.163169	0.200697	5.31704e-06	0.0577987	3.30949e-05
(s)-3-methyl-2-oxopentanoate	6.95315e-05	0.00797338	9.15931e-22	0.411679	0.0158702	0.0125532	0.0238599	0.00644314	0.219057	0.412839	0.150641	1.31202e-07
4-methyl-2-oxopentanoate	6.95315e-05	0.00797338	9.15931e-22	0.411679	0.0158702	0.0125532	0.0238599	0.00644314	0.219057	0.412839	0.150641	1.31202e-07
5-aminolevulinate	0.0367078	0.00603158	8.72272e-10	0.0941183	0.0211401	0.437932	0.0165838	0.286723	0.351502	0.000650023	0.245262	0.000447489
l-glutamic 5-semialdehyde	0.0367078	0.00603158	8.72272e-10	0.0941183	0.0211401	0.437932	0.0165838	0.286723	0.351502	0.000650023	0.245262	0.000447489
trans-4-hydroxy-l-proline	0.0367078	0.00603158	8.72272e-10	0.0941183	0.0211401	0.437932	0.0165838	0.286723	0.351502	0.000650023	0.245262	0.000447489
l-isoleucine	0.355216	0.237474	3.15416e-07	0.216201	0.0236992	0.375094	0.029334	0.000582158	0.310332	1.58383e-09	0.435137	0.059053
l-leucine	0.355216	0.237474	3.15416e-07	0.216201	0.0236992	0.375094	0.029334	0.000582158	0.310332	1.58383e-09	0.435137	0.059053
2-acetyllactic acid	0.153814	0.279877	6.91079e-12	0.0061044	1.22474e-05	0.323224	0.231836	0.0545664	0.0312323	0.240042	0.335582	0.000138379
l-asparagine	0.0848055	0.00238817	8.46911e-12	0.320295	0.340524	0.0253121	8.15048e-05	0.000628696	0.421856	0.00342468	0.0860661	0.171285
ornithine	0.000554512	0.00563431	4.16956e-09	0.0274648	0.00617053	0.253189	0.0305883	0.285269	0.199535	0.000814894	0.191349	4.53253e-05
l-aspartate	2.58172e-06	0.254837	1.2947e-30	0.0777162	0.142979	4.98519e-06	0.00224762	9.06712e-07	0.245134	0.00015253	0.216496	0.0138785
(s)-malate(2-)	0.000303887	0.161433	2.74922e-16	0.0485723	0.0181166	0.0292108	6.73432e-05	1.96863e-13	0.379574	0.218118	0.0298385	0.0246598
(r)-2,3-dihydroxy-3-methylbutanoate	0.0412274	0.296274	2.10343e-10	0.329674	0.0614671	0.287788	0.00217473	4.48781e-05	0.119314	0.131432	0.288035	0.353033
2-deoxy-d-ribose	0.0412274	0.296274	2.10343e-10	0.329674	0.0614671	0.287788	0.00217473	4.48781e-05	0.119314	0.131432	0.288035	0.353033
[truncated: 171 more rows]

## Sheet: KEGG annot glc_NH4+ batch 1
CORRECTED P-VALUE	Crz1 OUT	Cys3 OUT	Gln3 site1 OUT	Gln3 site2 OUT	Gpd1 OUT	Gpd2 OUT	Gut1 OUT	Lys20 OUT	Nbp2 OUT	Pbs2 OUT	Pbs2 IN	Pfk1 OUT	Pfk2 OUT	Put3 OUT	Smp1 OUT	Ste50 OUT	Str3 OUT	Thr4 OUT	Tkl1 OUT	Yap4 OUT	Zwf1 OUT	wildtype
[truncated: 437 more rows]

[truncated: 7 more sheets: KEGG annot glc_NH4+ batch 2, KEGG annot pyr_NH4+ batch 1, KEGG annot pyr_NH4+ batch 2, KEGG annot glc_gln batch 1, KEGG annot glc_gln batch 2, KEGG annot glc_pro batch 1, KEGG annot glc_pro batch 2]
