# Supplementary material for: Untargeted metabolomics unravels functionalities of phosphorylation sites in Saccharomyces cerevisiae
Source: BMC Syst Biol. 2016 Nov 15;10:104. doi: 10.1186/s12918-016-0350-8 (PMC5109706; doi:10.1186/s12918-016-0350-8)
Supplement: Additional file 9: — List of oligonucleotides used in this study. (XLSX 17 kb) [file 12918_2016_350_MOESM9_ESM.xlsx]

## Sheet: Information
	Oligonucleotide list 1:	Primer used for the amplification of the cassette containing the two selection markers from pCORE-Kp53. The primers contain flanking regions homologous to the genomic region of the phosphosite of interest as well as a region complementary to pCORE-Kp53. The amplified fragments are used for tranformation of yeast, whereby they are integrated into the genome upon homologous recombination.
	Oligonucleotide list 2:	Oligonucleotides used for the transformation and homologous recombination of the desired mutation into the genomic target region. Yeast strains harbouring the selection marker cassette are transformed with the two corresponding oligonucleotide, the fragments are integrated into the genome upon homologous recombination while the selection marker cassette is being removed.
	Oligonucleotide list 3:	Primer used for verification by colony PCR and sequencing of correct insertion of the selection marker cassette as well as the subsequent integration of the mutation into the target genomic region

## Sheet: Oligonucleotide list 1
Target mutants	primer direction	Primer sequence 5' --> 3'
Crz1 OUT	forward	TCATTAACGGTCGAAAATTGAAACTTAAAAAATCAAGAAGAAGATCTTCTCAAACTTCCAATAATAGTTTCACTTTCGTACGCTGCAGGTCGAC
Crz1 OUT	reverse	TTTTCCCTATTTGCACTTATAGATTTAGCTTTTTCATCGGGAGATATGCTTCTTGATCTCGAGGATCTCCTGCTCCGCGCGTTGGCCGATTCAT
Cys3 OUT	forward	TGAACATGTGGACGTTCACGGTTCCGTGATCGAACCCATTTCTTTGTCCACCACTTTCAAACAATCTTCTCTTCGTACGCTGCAGGTCGAC
Cys3 OUT	reverse	GCTCTTTCCAAGTTCTCTCTGTTAGGATTTTGAGATCTGGAGTATTCGTAAGTACCGATAGGGTTAGCTGCCGCGCGTTGGCCGATTCAT
Gln3 site 1 OUT / Gln3 site 2 OUT	forward	GTAACGCAAATTTTAATGGAGCAAGCAATGCAAATTTGAATTCTAATAACTTAATGCGTCACAATTCGAACACTTTCGTACGCTGCAGGTCGAC
Gln3 site 1 OUT / Gln3 site 2 OUT	reverse	GAAGATTTACTGGAACTTGAGGTGTTCGATGAAGTACTACTTCGTCTTGAAGACCTTCTAAAATTAGGAGTAACCCGCGCGTTGGCCGATTCAT
Gpd1 OUT	forward	GTCTGCTGCTGCTGATAGATTAAACTTAACTTCCGGCCACTTGAATGCTGGTAGAAAGAGAAGTTCCTCTTCTTTCGTACGCTGCAGGTCGAC
Gpd1 OUT	reverse	GCAATAGTAGTACCCCAGTTACCAGATCCAATCACAGTAACCTTGAAAGGCTTTTCGGCAGCCTTCAAAGAAACCCGCGCGTTGGCCGATTCAT
Gpd2 OUT	forward	GACTGCTCATACTAATATCAAACAGCACAAACACTGTCATGAGGACCATCCTATCAGAAGATCGGACTCTGCTTCGTACGCTGCAGGTCGAC
Gpd2 OUT	reverse	GGTGGTCCCCCAGTTACCAGAACCAATCACTGTAACCTTGAAGGGCGCACGTTTCAAATGTACAATTGACACGCCGCGCGTTGGCCGATTCAT
Gut1 OUT	forward	TTTCAAAACACCAAATTGAATATTCAACTTCAGCATCGAAGGGCAAGATTGGGGTGTCTGGCCTAAGGAGACCCTTCGTACGCTGCAGGTCGAC
Gut1 OUT	reverse	CTGCAGAAAAGATGGGCTTTCCGCTGGTTTTGATGTCACCGGCGTTTGGTGTTTCACGAGCTGGGGCTGTAGACCGCGCGTTGGCCGATTCAT
Hog1 OUT	forward	TGATTAATGAAAACTGTGATTTGAAGATTTGCGATTTCGGTCTAGCAAGAATTCAAGACCCTCAAATGACAGGTTCGTACGCTGCAGGTCGAC
Hog1 OUT	reverse	GTCGACCTCGACGTCATATTTTTGCCACGTTAGCATGATTTCAGGTGCCCTGTAGTATCTAGTGGAAACATAGCCGCGCGTTGGCCGATTCAT
Lys20 OUT	forward	GCTGGGTGATGTCAGATCGCTGAATATCGATGATGTTGACTCTATCATCAAGAACTTCCACGCAGAGGTCAGCTTCGTACGCTGCAGGTCGAC
Lys20 OUT	reverse	CGGGGATGGTGGCCAGTTCCGGTACATCGCTGTCATTCTTCTTGTTCTTTTTTGCAGATAGTACTTGAGGAGTCCGCGCGTTGGCCGATTCAT
Nbp2 OUT / IN	forward	CGGAAGATGGTGAGAACGAGGTGGAGAATAAGGCTCGACCTTTCTATTTGACACATTTGATTACACAGAGCGTTTCGTACGCTGCAGGTCGAC
Nbp2 OUT / IN	reverse	ATCAATATCTTCCCATTCATCGTTGTCGTCGTATTCATCTTCGTTAGTGTTATCAATATTGTTTTTAGGACTACCGCGCGTTGGCCGATTCAT
Pbs2 OUT / IN	forward	CAGAGATGTCAAACCAACAAATATTTTATGTTCAGCCAACCAAGGCACCGTAAAGCTGTGCGATTTCGGTGTTTTCGTACGCTGCAGGTCGAC
Pbs2 OUT / IN	reverse	TGATTCGTTCAGGTGCCATGTATGACTGACAACCAATATTAGTCTTCGCTAAAGATGCCACCAAATTACCAGACCGCGCGTTGGCCGATTCAT
Pda1 OUT / IN	forward	TGCTAAGGACTGGTGTCTATCCGGCAAAGGTCCTCTCGTTCTAGAATATGAAACCTATAGGTACGGTGGCCATTTCGTACGCTGCAGGTCGAC
Pda1 OUT / IN	reverse	TGGATCGTTCTTGGATCTCATATGCTGAATCTCGTCTCTAGTTCTGTAGGTAGTACCGGGATCAGACATAGACCGCGCGTTGGCCGATTCAT
Pfk1m1 OUT	forward	CGTGTCACCGCTTCCAGATTTGCTGTCAAATGTATCAAGTTTATCGAACAATGGAACAAGAAAAATGAAGCTTTCGTACGCTGCAGGTCGAC
Pfk1m1 OUT	reverse	GCTCAACAGTTGGTACCTTTTCACCGTGAGTATCGAACTTGAATCTCAAAACCTTAGCGTCAGTGTTTGGAGACCGCGCGTTGGCCGATTCAT
Pfk1m2 OUT	forward	GCTAATGCAACCGATTCCGCTCCAACTTCCAAAGATGCTTTCTTAGAAGCTACCTCCGAAGACGAAATCATCTTCGTACGCTGCAGGTCGAC
Pfk1m2 OUT	reverse	CAATCTTCTTCTTCTTTTGAGAAGAGCCCAATGTTTGTCTTAGTAAGTCAGAAGCATCGGAAGAAGCTCTAGACCGCGCGTTGGCCGATTCAT
Pfk2 OUT / IN	forward	TGGTGTTACTTCTACTAAGAACGCAGTTTCAACCAAGCCAACTCCACCACCAGCACCAGAAGCTTCTGCTGAGTTCGTACGCTGCAGGTCGAC
Pfk2 OUT / IN	reverse	GATGGATAGGTGTCGGTGGTTTTCATACGGTAAGCCAAATCAGTGTAAGAGTGAACTTTAGAGGAAAGACCAGACCGCGCGTTGGCCGATTCAT
Put3 OUT	forward	TAAGAAGAGCACAATTATTAACATTAATGGCAAATTTGGATTTCCACGGCATAATGAATGACTTGATTACTAAATTCGTACGCTGCAGGTCGAC
Put3 OUT	reverse	TTGGGTTCATTGCTATCTTCTACTATGTTATCGTTTTCACAATTCATAGAATCAAATTTCAAAATATCGTTATACCGCGCGTTGGCCGATTCAT
Rim15 OUT / IN	forward	CATATTACCGTGGGAAGGACAGATCACACGGAAGTTCGAACATCGATCTCCCAGCGTCCCTTAGAAGAAGTGAATTCGTACGCTGCAGGTCGAC
Rim15 OUT / IN	reverse	TCGAATTTGTGGGATTTGCTAAAGGAGGAGTACTAGAACGAGAAATATCAAGGAGGGAAAATGATAATTGAGACCGCGCGTTGGCCGATTCAT
Sko1 OUT	forward	AGACTCACCTAGTTTTTTACCAGGCCAACAAAGACCTACTATAATATCTCCGCCTATTCTCACACCTGGTGGGTTTCGTACGCTGCAGGTCGAC
Sko1 OUT	reverse	CTGACTGGGATTCGTAGTTGAATTTGCCTGATATAAAATAGAGGGAGAAAGGAGTAGAGGTGGTAATCTTTTCGCCGCGCGTTGGCCGATTCAT
Smp1 OUT	forward	GAAGGCCACAAATGACGCTTGCCAGAGGTCGCCAGCAATGTATTCAGGAACCGCATCACCGAAAACGGATTTCGTACGCTGCAGGTCGAC
Smp1 OUT	reverse	CCCAAAAACTTTGAACGAGAAAGAGGGGAGGACATGTTGCTGGCGAGCATTTGATTGGGAGTGGCTTGTACCCGCGCGTTGGCCGATTCAT
Ste50 OUT	forward	TGACGGTGTGTCTCTTTCACAAACAGACTATTTCGACACAGTTCATAACCGACAATCACCGTCAAGGAGAGAATTCGTACGCTGCAGGTCGAC
Ste50 OUT	reverse	ACTTTGTTTTTGCTATCCTTGTGCAAAGATTTTGAGTGGGAAAGACTGGGTTGCCTAAATACCGTTACCGGGGACCGCGCGTTGGCCGATTCAT
Tco89 OUT	forward	ATGCAACAAGTGTAATCAATGAAGAGGGGCAATCAAAGGTGACGAAGGAAGCTGATATTGATGACTTGTCCAGCTTCGTACGCTGCAGGTCGAC
Tco89 OUT	reverse	TTTTCTTTATCATATGGTGCTTCTGATATATTATCGCCCGCTTTAACCAATGAGGCCCTCAAATTTTGAGAATGCCGCGCGTTGGCCGATTCAT
Thr4 OUT	forward	TGAAGGCGCATCAAAGGACTTTACATCAGAAAGAGTTTCCAATGAAGAAACATCTGAAACAATCAAGAAGATCTTCGTACGCTGCAGGTCGAC
Thr4 OUT	reverse	TTTCTGTGGCGCAAACACCGACAGCTGTGTGAGGATCTAAGATGTAATGTTTTGGATTTACAGATGATTCGTACCGCGCGTTGGCCGATTCAT
Tip41 OUT	forward	AACACCACCTCGACATATTTGCAATAACCCAAACAATCCGCAGTGTCTCCACTGTGGGTCTGTTATCATTCCATTCGTACGCTGCAGGTCGAC
Tip41 OUT	reverse	TTCTGGAGGAGATGGTCCAGTCGTTGATGGAGATGGAGGGGTTGTCCTCCAAGGGTAACGTGGCCCTTGGAGACCGCGCGTTGGCCGATTCAT
Tkl1 OUT / IN	forward	CAAGTGGAACAAGTTGTTCAGCGAATACCAAAAGAAATTCCCAGAATTAGGTGCTGAATTGGCTAGAAGATTGTTCGTACGCTGCAGGTCGAC
Tkl1 OUT / IN	reverse	TAGTGGCCACGGCAGAGTCCTTGGCGGTGTAAGTTGGCAACTTAGATTCCCAATTTGCGGGTAGTTGGCCGCTCCGCGCGTTGGCCGATTCAT
Yap4 OUT	forward	CTACTGCATCTACATTTACTAGCCAACCGGCAGCTTCATATTTTCCCTCAAATAGTACCCCAGCTACGAGAAATTCGTACGCTGCAGGTCGAC
Yap4 OUT	reverse	AAAAACCTGCTCTGAAAGAGAAACGGAAACTCGACGTCTTTCCTCTGAAGGAAGGTTAGTCGTGGCACTATTTCCGCGCGTTGGCCGATTCAT
Zwf1 OUT	forward	CGACCTGGCCTCTGCCAGGGAGCTGCAAAAAAACCTGGGGCCCCTCTTTAAAGAAGAAGAGTTGTACAGAATTTTCGTACGCTGCAGGTCGAC
Zwf1 OUT	reverse	GAGGCATTCAAAAACTGGTTACCGAACCTCAAGACTAAAAGATTCTTGACCAACTCTTTACCCAAGTAATGGTCCCGCGCGTTGGCCGATTCAT

## Sheet: Oligonucleotide list 2
Target mutant	Oligonucleotide direction	Sequence 5' --> 3'
Crz1 OUT	forward	TTCGAAGATATCATTAACGGTCGAAAATTGAAACTTAAAAAATCAAGAAGAAGAGCTGCTCAAACTTCCAATAATAGTTTCACTAGCAGGAGATC
Crz1 OUT	reverse	ATCTCCAATAACTTTTCCCTATTTGCACTTATAGATTTAGCTTTTTCATCGGGAGCTATAGCTCTTGATCTAGCGGATCTCCTGCTAGTGAAACT
Cys3 OUT	forward	GGTTCCGTGATCGAACCCATTTCTTTGTCCACCACTTTCAAACAAGCTGCTCCAGCTAACCCTATCGGTACTTACGAATACTCCAGATCTCAAA
Cys3 OUT	reverse	TTTGAGATCTGGAGTATTCGTAAGTACCGATAGGGTTAGCTGGAGCAGCTTGTTTGAAAGTGGTGGACAAAGAAATGGGTTCGATCACGGAACC
Gln3 site 1 OUT	forward	CAATGCAAATTTGAATTCTAATAACTTAATGCGTCACAATGCTAACGCTGTTGCTCCTAATTTTAGAAGGTCTTCAAGACGAAGTAGTACTTC
Gln3 site 1 OUT	reverse	GAAGTACTACTTCGTCTTGAAGACCTTCTAAAATTAGGAGCAACAGCGTTAGCATTGTGACGCATTAAGTTATTAGAATTCAAATTTGCATTG
Gln3 site 2 OUT	forward	AGCAATGCAAATTTGAATTCTAATAACTTAATGCGTCACAATGCTAACACTGTTACTCCTAATTTTAGAAGGTCTTCAAGACGAAGTAGTACTTC
Gln3 site 2 OUT	reverse	GAAGTACTACTTCGTCTTGAAGACCTTCTAAAATTAGGAGTAACAGTGTTAGCATTGTGACGCATTAAGTTATTAGAATTCAAATTTGCATTGCT
Gpd1 OUT	forward	TAACTTCCGGCCACTTGAATGCTGGTAGAAAGAGAAGTTCCGCTTCTGTTGCTTTGAAGGCTGCCGAAAAGCCTTTCAAGGTTACTGTGATT
Gpd1 OUT	reverse	AATCACAGTAACCTTGAAAGGCTTTTCGGCAGCCTTCAAAGCAACAGAAGCGGAACTTCTCTTTCTACCAGCATTCAAGTGGCCGGAAGTTA
Gpd2 OUT	forward	CAAACACTGTCATGAGGACCATCCTATCAGAAGATCGGACGCTGCCGTGGCAATTGTACATTTGAAACGTGCGCCCTTCAAGGTTACAGTG
Gpd2 OUT	reverse	CACTGTAACCTTGAAGGGCGCACGTTTCAAATGTACAATTGCCACGGCAGCGTCCGATCTTCTGATAGGATGGTCCTCATGACAGTGTTTG
Gut1 OUT	forward	TTCAGCATCGAAGGGCAAGATTGGGGTGTCTGGCCTAAGGAGACCCGCTACAGCCCCAGCTCGTGAAACACCAAACGCCGGTGACATCAAAAC
Gut1 OUT	reverse	GTTTTGATGTCACCGGCGTTTGGTGTTTCACGAGCTGGGGCTGTAGCGGGTCTCCTTAGGCCAGACACCCCAATCTTGCCCTTCGATGCTGAA
Hog1 OUT	forward	TTGCGATTTCGGTCTAGCAAGAATTCAAGACCCTCAAATGGCAGGCTTTGTTTCCACTAGATACTACAGGGCACCTGAAATCATGCTAACG
Hog1 OUT	reverse	CGTTAGCATGATTTCAGGTGCCCTGTAGTATCTAGTGGAAACAAAGCCTGCCATTTGAGGGTCTTGAATTCTTGCTAGACCGAAATCGCAA
Lys20 OUT	forward	TCGATGATGTTGACTCTATCATCAAGAACTTCCACGCAGAGGTCGCTGCTCCTCAAGTACTATCTGCAAAAAAGAACAAGAAGAATGACAGCGA
Lys20 OUT	reverse	TCGCTGTCATTCTTCTTGTTCTTTTTTGCAGATAGTACTTGAGGAGCAGCGACCTCTGCGTGGAAGTTCTTGATGATAGAGTCAACATCATCGA
Nbp2 OUT	forward	ATAAGGCTCGACCTTTCTATTTGACACATTTGATTACACAGGCTGTTGCTCCTAAAAACAATATTGATAACACTAACGAAGATGAATACG
Nbp2 OUT	reverse	CGTATTCATCTTCGTTAGTGTTATCAATATTGTTTTTAGGAGCAACAGCCTGTGTAATCAAATGTGTCAAATAGAAAGGTCGAGCCTTAT
Nbp2 IN	forward	ATAAGGCTCGACCTTTCTATTTGACACATTTGATTACACAGGAAGTTGAACCTAAAAACAATATTGATAACACTAACGAAGATGAATACG
Nbp2 IN	reverse	CGTATTCATCTTCGTTAGTGTTATCAATATTGTTTTTAGGTTCAACTTCCTGTGTAATCAAATGTGTCAAATAGAAAGGTCGAGCCTTAT
Pbs2 IN	forward	TGTTCAGCCAACCAAGGCACCGTAAAGCTGTGCGATTTCGGTGTTGAAGGTAATTTGGTGGCATCTTTAGCGAAGACTAATATTGGTTGTC
Pbs2 IN	reverse	GACAACCAATATTAGTCTTCGCTAAAGATGCCACCAAATTACCTTCAACACCGAAATCGCACAGCTTTACGGTGCCTTGGTTGGCTGAACA
Pbs2 OUT	forward	GTTCAGCCAACCAAGGCACCGTAAAGCTGTGCGATTTCGGTGTTGCTGGTAATTTGGTGGCATCTTTAGCGAAGACTAATATTGGTTGTC
Pbs2 OUT	reverse	GACAACCAATATTAGTCTTCGCTAAAGATGCCACCAAATTACCAGCAACACCGAAATCGCACAGCTTTACGGTGCCTTGGTTGGCTGAAC
Pda1 IN	forward	AGGTCCTCTCGTTCTAGAATATGAAACCTATAGGTACGGTGGCCATGAAATGTCTGATCCCGGTACTACCTACAGAACTAGAGACGAGATTCA
Pda1 IN	reverse	TGAATCTCGTCTCTAGTTCTGTAGGTAGTACCGGGATCAGACATTTCATGGCCACCGTACCTATAGGTTTCATATTCTAGAACGAGAGGACCT
Pda1 OUT	forward	AGGTCCTCTCGTTCTAGAATATGAAACCTATAGGTACGGTGGCCATGCTATGTCTGATCCCGGTACTACCTACAGAACTAGAGACGAGATTCA
Pda1 OUT	reverse	TGAATCTCGTCTCTAGTTCTGTAGGTAGTACCGGGATCAGACATAGCATGGCCACCGTACCTATAGGTTTCATATTCTAGAACGAGAGGACCT
Pfk1 OUT	forward	CAAATGTATCAAGTTTATCGAACAATGGAACAAGAAAAATGAAGCTGCTCCAAACACTGACGCTAAGGTTTTGAGATTCAAGTTCGATACTCA
Pfk1 OUT	reverse	TGAGTATCGAACTTGAATCTCAAAACCTTAGCGTCAGTGTTTGGAGCAGCTTCATTTTTCTTGTTCCATTGTTCGATAAACTTGATACATTTG
Pfk2 IN	forward	TTCAACCAAGCCAACTCCACCACCAGCACCAGAAGCTTCTGCTGAGGAAGGTCTTTCCTCTAAAGTTCACTCTTACACTGATTTGGCTTACCG
Pfk2 IN	reverse	CGGTAAGCCAAATCAGTGTAAGAGTGAACTTTAGAGGAAAGACCTTCCTCAGCAGAAGCTTCTGGTGCTGGTGGTGGAGTTGGCTTGGTTGAA
Pfk2 OUT	forward	TTCAACCAAGCCAACTCCACCACCAGCACCAGAAGCTTCTGCTGAGGCTGGTCTTTCCTCTAAAGTTCACTCTTACACTGATTTGGCTTACCG
Pfk2 OUT	reverse	CGGTAAGCCAAATCAGTGTAAGAGTGAACTTTAGAGGAAAGACCAGCCTCAGCAGAAGCTTCTGGTGCTGGTGGTGGAGTTGGCTTGGTTGAA
Put3 OUT	forward	CAAATTTGGATTTCCACGGCATAATGAATGACTTGATTACTAAATTTAACGATATTTTGAAATTTGATTCTATGAATTGTGAAAACGATAAC
Put3 OUT	reverse	GTTATCGTTTTCACAATTCATAGAATCAAATTTCAAAATATCGTTAAATTTAGTAATCAAGTCATTCATTATGCCGTGGAAATCCAAATTTG
Rim15 IN	forward	GGAAGTTCGAACATCGATCTCCCAGCGTCCCTTAGAAGAAGTGAAGAACAATTATCATTTTCCCTCCTTGATATTTCTCGTTCTAGTACTC
Rim15 IN	reverse	GAGTACTAGAACGAGAAATATCAAGGAGGGAAAATGATAATTGTTCTTCACTTCTTCTAAGGGACGCTGGGAGATCGATGTTCGAACTTCC
Rim15 OUT	forward	GGAAGTTCGAACATCGATCTCCCAGCGTCCCTTAGAAGAAGTGAAGCTCAATTATCATTTTCCCTCCTTGATATTTCTCGTTCTAGTACTC
Rim15 OUT	reverse	GAGTACTAGAACGAGAAATATCAAGGAGGGAAAATGATAATTGAGCTTCACTTCTTCTAAGGGACGCTGGGAGATCGATGTTCGAACTTCC
Sko1 OUT	forward	GACGTAAAAAAAGACTCACCTAGTTTTTTACCAGGCCAACAAAGACCTACTATAATAGCTCCGCCTATTCTCGCACCTGGTGGGTCGAAAAGAT
Sko1 OUT	reverse	ATGTGAATTCTGACTGGGATTCGTAGTTGAATTTGCCTGATATAAAATAGAGGGAGCAAGGAGTAGAGGTGGTAATCTTTTCGACCCACCAGGT
Smp1 OUT	forward	TTAAAGCTAAATATTCCGAAGGCCACAAATGACGCTTGCCAGAGGGCTCCAGCAATGTATTCAGGAACCGCAGCACCGAAAACGGATGTACAAGC
Smp1 OUT	reverse	TTGTTCTTGAATCCCAAAAACTTTGAACGAGAAAGAGGAGCGGACATGTTGCTGGCGAGCATTTGATTGGGAGCGGCTTGTACATCCGTTTTCGG
Ste50 OUT	forward	TATTTCGACACAGTTCATAACCGACAATCACCGTCAAGGAGAGAAGCACCGGTAACGGTATTTAGGCAACCCAGTCTTTCCCACTCAAAATC
Ste50 OUT	reverse	GATTTTGAGTGGGAAAGACTGGGTTGCCTAAATACCGTTACCGGTGCTTCTCTCCTTGACGGTGATTGTCGGTTATGAACTGTGTCGAAATA
Str3 OUT	forward	AAGTATTTACGAAGAATTTTACAATCAAGATCTCATCAGAAAGGACGCAGAATTGAATATTAAGAGTTCGAAATTGTAAGGGAAAATATGCAT
Str3 OUT	reverse	ATGCATATTTTCCCTTACAATTTCGAACTCTTAATATTCAATTCTGCGTCCTTTCTGATGAGATCTTGATTGTAAAATTCTTCGTAAATACTT
Tco89 OUT	forward	GCAATCAAAGGTGACGAAGGAAGCTGATATTGATGACTTGGCTGCTCATGCTCAAAATTTGAGGGCCTCATTGGTTAAAGCGGGCGATAATAT
Tco89 OUT	reverse	ATATTATCGCCCGCTTTAACCAATGAGGCCCTCAAATTTTGAGCATGAGCAGCCAAGTCATCAATATCAGCTTCCTTCGTCACCTTTGATTGC
Thr4 OUT	forward	GAAAGAGTTTCCAATGAAGAAACATCTGAAACAATCAAGAAGATCTTTGAATCATCTGTAAATCCAAAACATTACATCTTAGATCCTCACACAG
Thr4 OUT	reverse	CTGTGTGAGGATCTAAGATGTAATGTTTTGGATTTACAGATGATTCAAAGATCTTCTTGATTGTTTCAGATGTTTCTTCATTGGAAACTCTTTC
Tip41 OUT	forward	CCAAACAATCCGCAGTGTCTCCACTGTGGGTCTGTTATCATTCCAGCTCCAAGGGCCACGTTACCCTTGGAGGACAACCCCTCCATCTCCAT
Tip41 OUT	reverse	ATGGAGATGGAGGGGTTGTCCTCCAAGGGTAACGTGGCCCTTGGAGCTGGAATGATAACAGACCCACAGTGGAGACACTGCGGATTGTTTGG
Tkl1 IN	forward	CAAAAGAAATTCCCAGAATTAGGTGCTGAATTGGCTAGAAGATTGGAAGGCCAACTACCCGCAAATTGGGAATCTAAGTTGCCAACTTACACC
Tkl1 IN	reverse	GGTGTAAGTTGGCAACTTAGATTCCCAATTTGCGGGTAGTTGGCCTTCCAATCTTCTAGCCAATTCAGCACCTAATTCTGGGAATTTCTTTTG
Tkl1 OUT	forward	CAAAAGAAATTCCCAGAATTAGGTGCTGAATTGGCTAGAAGATTGGCTGGCCAACTACCCGCAAATTGGGAATCTAAGTTGCCAACTTACACC
Tkl1 OUT	reverse	GGTGTAAGTTGGCAACTTAGATTCCCAATTTGCGGGTAGTTGGCCAGCCAATCTTCTAGCCAATTCAGCACCTAATTCTGGGAATTTCTTTTG
Yap4 OUT	forward	ACCGGCAGCTTCATATTTTCCCTCAAATAGTACCCCAGCTGCTAGAAAAAATGCTGCCACGACTAACCTTCCTTCAGAGGAAAGACGTCGAGT
Yap4 OUT	reverse	ACTCGACGTCTTTCCTCTGAAGGAAGGTTAGTCGTGGCAGCATTTTTTCTAGCAGCTGGGGTACTATTTGAGGGAAAATATGAAGCTGCCGGT
Zwf1 OUT	forward	CAAAAAAACCTGGGGCCCCTCTTTAAAGAAGAAGAGTTGTTTAGAATTGACCATTTTTTGGGTAAAGAGTTGGTCAAGAATCTTTTAGTCTTGAG
Zwf1 OUT	reverse	CTCAAGACTAAAAGATTCTTGACCAACTCTTTACCCAAAAAATGGTCAATTCTAAACAACTCTTCTTCTTTAAAGAGGGGCCCCAGGTTTTTTTG

## Sheet: Oligonucleotide list 3
Target mutants	Primer direction	Sequence 5' --> 3'
internal CORE cassette primer	forward	GACTGTACCACCATCCACT
internal CORE cassette primer	reverse	TACAATCGATAGATTGTCGCAC
Crz1 OUT	forward	TGATGAGTTGGATGACTTGCTATC
Crz1 OUT	reverse	GTGCCATTATCGTTATTTTCGTGA
Cys3 OUT	forward	GACCGAATGAGGCTCAATAACG
Cys3 OUT	reverse	TATATGGGGACAAGAAGGTGTTG
Gln3 site 1 OUT / Gln3 site 2 OUT	forward	AGACACCGCTTTGGAGGAGAA
Gln3 site 1 OUT / Gln3 site 2 OUT	reverse	GTCCACTTGTTGCTGTTCGT
Gpd1 OUT	forward	AACAAATCAAACACCCACACCC
Gpd1 OUT	reverse	AAAACCCTTTAGACAGGAGATAGC
Gpd2 OUT	forward	TGTTCAGCAGCTCTTCTCTACCC
Gpd2 OUT	reverse	TAGACACGAGATGGCCCTTACA
Gut1 OUT	forward	AGGGTGTGGAGTAGCATAGTGAGG
Gut1 OUT	reverse	TTCTGGTGTCGTTCCAAACAATAC
Hog1 OUT	forward	CGGTACAGTTTTCGAGATCACAA
Hog1 OUT	reverse	AAGGAGCCGAATAAGGATGAGC
Lys20 OUT	forward	GGGTATTGGTGAAAGAAACGGTAT
Lys20 OUT	reverse	TTCTAGCCCCAAAACCTCGT
Nbp2 OUT / IN	reverse (version 1)*	CAAGAAGGGTGATTTAGTGAA
Nbp2 OUT / IN	reverse (version 2)*	TTGGGCGGTGCTAATGCTT
Nbp2 OUT / IN	forward (version 1)*	GAGAGGTGGAGGCAGTGCAG
Nbp2 OUT / IN	forward (version 2)*	CCAATATTTTGAAATCTGGTCTCA
Pbs2 OUT / IN	forward	CGAGAATTACATTGGACGAACT
Pbs2 OUT / IN	reverse	CACTCATGTGGACATCCTGGTTT
Pda1 OUT / IN	forward	CTGGCTGAATTGATGGGTAGAA
Pda1 OUT / IN	reverse	TCATGCGATCACAGCACTATTAT
Pfk1 OUT	forward	CACTTGGTGTTGATACCTGTTTGA
Pfk1 OUT	reverse	CATAAATAAGTCTTATGACAAAAA
Pfk2 OUT / IN	forward	CGCAATGACTGTTACTACTCCTTT
Pfk2 OUT / IN	reverse	CACCGGCCTCAATCAAATGT
Put3 OUT	forward	TCAAAATATCGAGATTGTCAACCA
Put3 OUT	reverse	CCATCACCTGAGAGCCCTTTT
Rim15 OUT / IN	forward	GAAATCGTTGTCGGTGTGAATG
Rim15 OUT / IN	reverse	TCTGCATGGAATGGAGGATACC
Sko1 OUT	forward	CTTTTTACCGATCTCTATTATTTG
Sko1 OUT	reverse	TGACGGCAATACGGGATAAT
Smp1 OUT	forward	CGGTTTAAATTCTGGTGGGAGTT
Smp1 OUT	reverse	TTGCTAGAAATTTGCGTCAC
Ste50 OUT	forward	ACGCTGGAGGTGGAAGAAAC
Ste50 OUT	reverse	TTGCTACTTCTTCGAAATCACCTC
Str3 OUT	forward	CAAACAAGGCTACGAAAACTA
Str3 OUT	reverse	AATAGTAGGCTTTCCAGTCGTTGC
Tco89 OUT	forward	GGCCTGAAACCACGAAGAAGTA
Tco89 OUT	reverse	CAACTCCAGTCGACTGGGAGAG
Thr4 OUT	forward	TCCAGATGAAAACGTCCAGACTT
Thr4 OUT	reverse	TATGGTTCCTTACTCTCGCAATCA
Tip41 OUT	forward	ACAATCTGTCCAGACTTTCCTC
Tip41 OUT	reverse	CCGCGTAGTGTAGGTCCAGTC
Tkl1 OUT / IN	forward	GCTGGTCATTTGAAATTGGGTAAC
Tkl1 OUT / IN	reverse	GCCAGACAAAGCGGACAATC
Yap4 OUT	forward	CGTGCCAAGCCCTCCTGTA
Yap4 OUT	reverse	TGCATCCCCCTGAAGAAGTG
Zwf1 OUT	forward	AGACTTTTCCCGCCTTATTT
Zwf1 OUT	reverse	CCACGTAGGCGGGCTTAGA
* Primer pair version 2 shows better performance and was preferably used.
