# Supplementary material for: Untargeted metabolomics unravels functionalities of phosphorylation sites in Saccharomyces cerevisiae
Source: BMC Syst Biol. 2016 Nov 15;10:104. doi: 10.1186/s12918-016-0350-8 (PMC5109706; doi:10.1186/s12918-016-0350-8)
Supplement: Additional file 10: — Detailed annotation from untargeted metabolomics. (XLSX 303 kb) [file 12918_2016_350_MOESM10_ESM.xlsx]

## Sheet: Information
	Annotation for the four conditions for untargeted metabolomics, for both mutant batches.
	Annotation for deprotonated (-H(+)) metabolites is listed for all annotatable ions.
	Annotation is performed using the genome-wide metabolic model by Dobson et al. ("Dobson"), as well using the metabolites retrieved from the KEGG reaction pairs ("KEGG").
	The conditions are abbreviated as follows: glucose / NH4+ = glc_NH4+, pyruvate / NH4+ = pyr_NH4+, glucose / glutamine = glc_gln, glucose / proline = glc_pro.
	Index:	ID of the metabolite within a batch.
	m/z:	mass to charge ratio of the measured metabolite.
	m/z delta:	deviation of the theoretical mass to charge ratio compared to the measured mass to charge ratio.
	ID:	ID of the metabolite as defined in the model from Dobson et al or as defined in KEGG.
	formula:	molecular formular of the metabolite.
	annotation:	metabolite name.

## Sheet: Dobson annot glc_NH4+ batch 1
Index	m/z	m/z delta	ID	formula	annotation
1	59.0137	0.000117	s_0369	C2H4O2	acetate
1	59.0137	0.000117	s_0745	C2H4O2	glycolaldehyde
2	59.0243	0.00074935	s_1423	CH4N2O	urea
3	60.9976	-0.0045	s_0458	CH2O3	bicarbonate
4	71.0135	0.00033425	s_1019	C3H4O2	methylglyoxal
5	73.0293	0.00024918	s_0065	C3H6O2	(s)-lactaldehyde
6	74.0245	0.00024652	s_0740	C2H5NO2	glycine
7	87.0084	0.00031781	s_1277	C3H4O3	pyruvate
8	87.0452	-3.09e-05	s_0023	C4H8O2	(r)-acetoin
8	87.0452	-3.09e-05	s_0655	C4H8O2	ethyl acetate
9	88.0403	5.6175e-05	s_0453	C3H7NO2	beta-alanine
9	88.0403	5.6175e-05	s_0863	C3H7NO2	l-alanine
10	89.0244	1.905e-06	s_0028	C3H6O3	(r)-lactate
10	89.0244	1.905e-06	s_0066	C3H6O3	(s)-lactate
10	89.0244	1.905e-06	s_0550	C3H6O3	d-glyceraldehyde
10	89.0244	1.905e-06	s_0734	C3H6O3	glycerone
11	91.0398	0.00023443	s_0732	C3H8O3	glycerol
12	96.9599	0.00017555	s_1347	H2O4S	sulphate
13	101.024	0.00029319	s_0183	C4H6O3	2-oxobutanoate
13	101.024	0.00029319	s_1341	C4H6O3	succinic semialdehyde
14	102.056	0.00027692	s_0700	C4H9NO2	gamma-aminobutyrate
15	104.035	0.00030362	s_0943	C3H7NO3	l-serine
16	110.037	-0.0013	s_0527	C4H5N3O	cytosine
17	111.022	-0.0018	s_1421	C4H4N2O2	uracil
18	112.04	0.00048857	s_0120	C5H7NO2	1-pyrroline-5-carboxylate
19	114.055	0.00055628	s_0939	C5H9NO2	l-proline
20	115.003	0.00040186	s_0692	C4H4O4	fumarate(2-)
21	115.04	-8.2737e-05	s_0238	C5H8O3	3-methyl-2-oxobutanoate
22	115.076	0.00026304	s_0842	C6H12O2	isobutyl acetate
23	116.035	-7.1403e-05	s_0860	C4H7NO3	l-2-amino-3-oxobutanoate
23	116.035	-7.1403e-05	s_0886	C4H7NO3	l-aspartate 4-semialdehyde
24	116.071	0.00027231	s_0960	C5H11NO2	l-valine
25	117.019	0.00061584	s_1338	C4H6O4	succinate(2-)
26	118.051	0.00026466	s_0866	C4H9NO3	l-allothreonine
26	118.051	0.00026466	s_0919	C4H9NO3	l-homoserine
26	118.051	0.00026466	s_0949	C4H9NO3	l-threonine
27	119.049	0.00086746	s_1203	C8H8O	phenylacetaldehyde
28	121.042	-0.0014	s_1100	C6H6N2O	nicotinamide
29	125.039	-0.0035	s_1375	C5H6N2O2	thymine
30	127.051	5.2511e-05	s_0695	C5H8N2O2	gamma-amino-gamma-cyanobutanoic acid
31	128.035	5.5621e-05	s_0118	C5H7NO3	1-pyrroline-3-hydroxy-5-carboxylic acid
32	129.019	-0.0002053	s_0853	C5H6O4	itaconate(2-)
33	129.055	0.00056347	s_0058	C6H10O3	(s)-3-methyl-2-oxopentanoate
33	129.055	0.00056347	s_0297	C6H10O3	4-methyl-2-oxopentanoate
34	129.092	-0.00021372	s_0177	C7H14O2	2-methylbutyl acetate
34	129.092	-0.00021372	s_0834	C7H14O2	isoamylacetate
35	129.107	-0.0036	s_1072	C6H14N2O	n-acetylputrescine
36	130.052	-0.00055533	s_0321	C5H9NO3	5-aminolevulinate
36	130.052	-0.00055533	s_0905	C5H9NO3	l-glutamic 5-semialdehyde
36	130.052	-0.00055533	s_1379	C5H9NO3	trans-4-hydroxy-l-proline
37	130.088	-0.0001944	s_0920	C6H13NO2	l-isoleucine
37	130.088	-0.0001944	s_0925	C6H13NO2	l-leucine
38	131.035	-0.00020285	s_0150	C5H8O4	2-acetyllactic acid
39	131.046	-1.0025e-05	s_0877	C4H8N2O3	l-asparagine
40	131.083	-0.00031668	s_1151	C5H12N2O2	ornithine
41	132.03	3.149e-05	s_0881	C4H7NO4	l-aspartate
42	133.014	0.00032999	s_0069	C4H6O5	(s)-malate(2-)
43	133.03	-0.0046	s_1426	C3H6N2O4	ureidoglycolic acid
44	133.05	0.00029584	s_0018	C5H10O4	(r)-2,3-dihydroxy-3-methylbutanoate
44	133.05	0.00029584	s_0156	C5H10O4	2-deoxy-d-ribose
45	134.047	-0.0015	s_0291	C4H9NO4	4-hydroxy-l-threonine
45	134.047	-0.00018209	s_0390	C5H5N5	adenine
46	135.03	0.00087905	s_0808	C5H4N4O	hypoxanthine
47	135.045	4.0281e-05	s_1206	C8H8O2	phenylacetic acid
48	135.061	-0.0047	s_0089	C7H8N2O	1-methylnicotinamide
49	136.041	-0.00051345	s_0277	C7H7NO2	4-aminobenzoate
49	136.041	-0.00051345	s_0439	C7H7NO2	anthranilate
50	137.028	-0.0033	s_0292	C7H6O3	4-hydroxybenzoate
51	138.067	-0.00017847	s_0276	C6H9N3O	4-amino-5-hydroxymethyl-2-methylpyrimidine
52	139.976	-0.00080976	s_0469	CH4NO5P	carbamoyl phosphate
53	140.01	0.0014	s_1124	C2H8NO4P	o-phosphoethanolamine
54	140.083	-0.00011357	s_0915	C6H11N3O	l-histidinol
55	142.037	-0.0042	s_0313	C6H9NOS	5-(2-hydroxyethyl)-4-methylthiazole
56	143.108	-0.00032989	s_1132	C8H16O2	octanoate
57	144.046	-0.0031	s_0042	C6H9O4	(s)-2-acetyl-2-hydroxybutanoate
58	144.067	-2.5181e-06	s_0272	C6H11NO3	4-acetamidobutanoate
58	144.067	-2.5181e-06	s_0867	C6H11NO3	l-allysine
59	144.082	-0.0038	s_0287	C5H11N3O2	4-guanidinobutanoic acid
60	145.013	0.0014	s_0185	C5H6O5	2-oxoglutarate
60	145.013	0.0014	s_0587	C5H6O5	dehydro-d-arabinono-1,4-lactone
61	145.051	-9.333e-05	s_0153	C6H10O4	2-dehydropantoate
62	145.062	-0.00067793	s_0907	C5H10N2O3	l-glutamine
63	145.097	0.0008392	s_0929	C6H14N2O2	l-lysine
64	146.046	-0.00015079	s_0862	C5H9NO4	l-4-hydroxyglutamic semialdehyde
64	146.046	-0.00015079	s_0899	C5H9NO4	l-glutamate
64	146.046	-0.00015079	s_1118	C5H9NO4	o-acetyl-l-serine
65	147.03	6.5083e-05	s_0529	C5H8O5	d-arabinono-1,4-lactone
66	147.066	0.00019484	s_0007	C6H12O4	(2r,3r)-2,3-dihydroxy-3-methylpentanoate
66	147.066	0.00019484	s_0031	C6H12O4	(r)-mevalonate
66	147.066	0.00019484	s_0032	C6H12O4	(r)-pantoate
67	148.041	0.0023	s_0933	C5H11NO2S	l-methionine
68	149.046	-0.00018643	s_0530	C5H10O5	d-arabinose
68	149.046	-0.00018643	s_0555	C5H10O5	d-ribose
68	149.046	-0.00018643	s_0558	C5H10O5	d-xylose
68	149.046	-0.00018643	s_0560	C5H10O5	d-xylulose
68	149.046	-0.00018643	s_0871	C5H10O5	l-arabinose
69	150.042	-4.2489e-06	s_0757	C5H5N5O	guanine
70	151.022	0.004	s_0364	C5H4N4O2	9h-xanthine
71	151.06	0.0012	s_0869	C5H12O5	l-arabinitol
71	151.06	0.0012	s_1445	C5H12O5	xylitol
72	152.035	-0.00011213	s_0231	C7H7NO3	3-hydroxyanthranilate
73	154.063	-0.00050695	s_0911	C6H9N3O2	l-histidine
74	157.051	-0.00066814	s_0170	C7H10O4	2-isopropylmaleic acid
75	158.061	-4.0897e-05	s_0817	C10H9NO	indol-3-ylacetaldehyde
76	159.03	9.9741e-05	s_0181	C6H8O5	2-oxoadipic acid
77	160.062	-0.00078803	s_0861	C6H11NO4	l-2-aminoadipate(2-)
77	160.062	-0.00078803	s_1117	C6H11NO4	o-acetyl-l-homoserine
78	160.079	-0.0023	s_1404	C10H11NO	tryptophol
79	161.011	-0.0018	s_0288	C5H6O6	4-hydroxy-2-oxoglutarate(2-)
80	163.038	0.0021	s_0859	C9H8O3	keto-phenylpyruvate
80	163.038	0.0021	s_1378	C9H8O3	trans-4-coumarate
81	163.077	-0.00038691	s_1201	C10H12O2	phenethyl acetate
82	164.072	-0.00082032	s_0936	C9H11NO2	l-phenylalanine
83	166.975	-0.00017098	s_1243	C3H5O6P	phosphoenolpyruvate
84	167.08	0.0022	s_1272	C8H12N2O2	pyridoxamine
85	168.067	-0.0001419	s_1274	C8H11NO3	pyridoxine
86	168.989	0.0017	s_0731	C3H7O6P	glyceraldehyde 3-phosphate
86	168.989	0.0017	s_0735	C3H7O6P	glycerone phosphate
87	171.007	-0.00019181	s_1315	C3H9O6P	sn-glycerol 3-phosphate
88	171.026	0.0037	s_0217	C7H8O5	3-dehydroshikimate
89	171.14	-0.0011	s_0574	C10H20O2	decanoate
90	172.062	-0.00021505	s_0149	C7H11NO4	2-acetamido-5-oxopentanoate
91	173.01	-0.00066046	s_0501	C6H6O6	cis-aconitate(3-)
91	173.01	-0.00066046	s_1381	C6H6O6	trans-aconitate(3-)
92	173.047	-0.00092695	s_0010	C7H10O5	(2s)-2-isopropyl-3-oxosuccinate(2-)
92	173.047	-0.00092695	s_1306	C7H10O5	shikimate
93	173.105	-0.00071648	s_0873	C6H14N4O2	l-arginine
94	174.059	-0.0026	s_0820	C10H9NO2	indole-3-acetate
95	174.089	-0.00096309	s_0887	C6H13N3O3	l-citrulline
96	175.043	0.0044	s_0412	C4H8N4O4	allantoate
97	175.062	-0.00090901	s_0008	C7H12O5	(2r,3s)-3-isopropylmalate(2-)
97	175.062	-0.00090901	s_0167	C7H12O5	2-isopropylmalate(2-)
98	176.933	0.003	s_0605	H4O7P2	diphosphate
99	179.034	0.0014	s_0209	C9H8O4	3-(4-hydroxyphenyl)pyruvate
100	179.057	-0.00098489	s_0535	C6H12O6	d-fructose
100	179.057	-0.00098489	s_0540	C6H12O6	d-galactose
100	179.057	-0.00098489	s_0545	C6H12O6	d-glucose
100	179.057	-0.00098489	s_0551	C6H12O6	d-mannose
100	179.057	-0.00098489	s_0947	C6H12O6	l-sorbose
100	179.057	-0.00098489	s_1020	C6H12O6	myo-inositol
101	181.05	0.00062804	s_0208	C9H10O4	3-(4-hydroxyphenyl)lactate
102	181.072	-0.00067343	s_0543	C6H14O6	d-glucitol
102	181.072	-0.00067343	s_0897	C6H14O6	l-glucitol
103	182.055	0.0037	s_0499	C5H14NO4P	choline phosphate
104	182.97	-0.00052026	s_0266	C3H5O7P	3-phosphonatooxypyruvate(3-)
105	183.006	0.00092243	s_0163	C4H9O6P	2-hydroxy-3-oxobutyl phosphate
106	184.002	-0.00062242	s_1123	C3H8NO6P	o-phospho-l-serine
107	184.02	0.0046	s_0151	C7H7NO5	2-amino-3-(3-oxoprop-1-enyl)but-2-enedioate
108	184.988	-0.0023	s_0193	C3H7O7P	2-phospho-d-glyceric acid
108	184.988	-0.0023	s_0264	C3H7O7P	3-phospho-d-glyceric acid
109	186.114	-0.00061234	s_0358	C9H17NO3	8-amino-7-oxononanoate
110	187.025	0.0001755	s_0006	C7H8O6	(2e)-3-(methoxycarbonyl)pent-2-enedioic acid
110	187.025	0.0001755	s_0468	C7H8O6	but-1-ene-1,2,4-tricarboxylic acid
111	188.057	-0.00029708	s_1071	C7H11NO5	n-acetyl-l-glutamate(2-)
112	189.042	-0.002	s_0216	C7H10O6	3-dehydroquinate
113	189.077	-0.00050501	s_0224	C8H14O5	3-hydroxy-2-isopropyl-4-methoxy-4-oxobutanoate
114	191.02	-0.00070096	s_0507	C6H8O7	citrate(3-)
114	191.02	-0.00070096	s_0847	C6H8O7	isocitrate(3-)
115	198.018	-0.00023256	s_1122	C4H10NO6P	o-phospho-l-homoserine
116	199.171	-0.00087898	s_0968	C12H24O2	laurate
117	202.109	-0.00088951	s_1119	C9H17NO4	o-acetylcarnitine
118	203.021	-0.0015	s_0180	C7H8O7	2-oxaloglutaric acid
119	203.055	0.0033	s_0213	C11H9NO3H	3-(indol-3-yl)pyruvate
120	204.055	-0.0032	s_1001	C8H15NOS2	lipoamide
121	205.035	-3.2146e-05	s_0012	C7H10O7	(2s,3r)-3-hydroxybutane-1,2,3-tricarboxylic acid
121	205.035	-3.2146e-05	s_0179	C7H10O7	2-methylcitrate(3-)
121	205.035	-3.2146e-05	s_0798	C7H10O7	homocitrate(3-)
121	205.035	-3.2146e-05	s_0800	C7H10O7	homoisocitrate(3-)
122	206.068	-0.00024782	s_0603	C8H17NOS2	dihydrolipoamide
123	211.998	-0.0013	s_0301	C4H8NO7P	4-phospho-l-aspartate
124	213.019	-0.0017	s_0155	C5H11O7P	2-deoxy-d-ribofuranose 1-phosphate
124	213.019	-0.0017	s_0157	C5H11O7P	2-deoxy-d-ribose 5-phosphate
125	213.124	0.00092613	s_0590	C10H18N2O3	dethiobiotin
126	214.049	-0.00022133	s_0739	C5H14NO6P	glycerophosphatidylethanolamine
127	217.083	0.00023893	s_0895	C8H14N2O5	l-gamma-glutamyl-l-alanine
128	218.065	0.0024	s_1126	C8H13NO6	o-succinyl-l-homoserine
129	218.104	-0.00035127	s_0034	C9H17NO5	(r)-pantothenate
130	219.017	0.001	s_0212	C6H9N2O5P	3-(imidazol-4-yl)-2-oxopropyl dihydrogen phosphate
131	220.046	0.0028	s_0916	C6H12N3O4P	l-histidinol phosphate
132	221.062	-0.0021	s_0888	C7H14N2O4S	l-cystathionine
133	224.06	-0.0037	s_0275	C10H11NO5	4-amino-4-deoxychorismate(2-)
134	225.038	0.0025	s_0500	C10H10O6	chorismate(2-)
134	225.038	0.0025	s_1258	C10H10O6	prephenate(2-)
135	225.088	0.00035446	s_1253	C10H14N2O4	porphobilinogen
136	225.187	-0.001	s_1035	C14H26O2	myristoleate
137	226.011	0.0014	s_0894	C5H10NO7P	l-gamma-glutamyl phosphate
138	226.079	0.0041	s_0136	C9H13N3O4	2'-deoxycytidine
139	227.034	-0.0018	s_0022	C6H13O7P	(r)-5-phosphomevalonic acid
140	227.066	0.0015	s_0142	C9H12N2O5	2'-deoxyuridine
141	227.203	-0.00099322	s_1028	C14H28O2	myristate
142	229.011	0.00062679	s_0425	C5H11O8P	alpha-d-ribose 1-phosphate
142	229.011	0.00062679	s_0427	C5H11O8P	alpha-d-ribose 5-phosphate
142	229.011	0.00062679	s_0557	C5H11O8P	d-ribulose 5-phosphate
142	229.011	0.00062679	s_0561	C5H11O8P	d-xylulose 5-phosphate
143	235.075	-0.0026	s_1074	C11H12N2O4	n-formyl-l-kynurenine
144	240.999	-0.0049	s_0314	C6H11O6PS	5-(methylsulfanyl)-2,3-dioxopentyl phosphate
145	241.083	7.0112e-05	s_1373	C10H14N2O5	thymidine
146	242.082	-0.0039	s_0525	C9H13N3O5	cytidine
147	243.061	0.0014	s_1427	C9H12N2O6	uridine
148	243.077	0.0036	s_0465	C10H16N2O3S	biotin
149	243.223	-0.0043	s_1050	C12H28N4O	n(1)-acetylspermine
150	246.017	0.00041776	s_1271	C8H10NO6P	pyridoxal 5'-phosphate
151	250.093	0.0013	s_0134	C10H13N5O3	2'-deoxyadenosine
152	251.074	0.0048	s_0140	C10H12N4O4	2'-deoxyinosine
153	253.218	-0.001	s_1177	C16H30O2	palmitoleate
154	255.108	0.0019	s_0147	C10H16N4O4	2-(3-amino-3-carboxypropyl)-l-histidine
155	255.234	-0.0015	s_0166	C16H32O2	2-hydroxyhexadecanal
155	255.234	-0.0015	s_1170	C16H32O2	palmitate
156	256.092	0.0031	s_1310	C8H20NO6P	sn-glycero-3-phosphocholine
157	259.009	-0.0045	s_1299	C6H13O7PS	s-methyl-5-thio-alpha-d-ribose 1-phosphate
157	259.009	-0.0045	s_1300	C6H13O7PS	s-methyl-5-thio-d-ribulose 1-phosphate
158	259.025	-0.0026	s_0128	C6H13O9P	1d-myo-inositol 1-phosphate
158	259.025	-0.0026	s_0130	C6H13O9P	1d-myo-inositol 3-phosphate
158	259.025	-0.0026	s_0410	C6H13O9P	aldehydo-d-glucose 6-phosphate
158	259.025	-0.0026	s_0420	C6H13O9P	alpha-d-galactose 1-phosphate
158	259.025	-0.0026	s_0455	C6H13O9P	beta-d-glucose 6-phosphate
158	259.025	-0.0026	s_0538	C6H13O9P	d-fructose 1-phosphate
158	259.025	-0.0026	s_0539	C6H13O9P	d-fructose 6-phosphate
158	259.025	-0.0026	s_0549	C6H13O9P	d-glucose 1-phosphate
158	259.025	-0.0026	s_0553	C6H13O9P	d-mannose 1-phosphate
158	259.025	-0.0026	s_0554	C6H13O9P	d-mannose 6-phosphate
159	263.097	-0.00024702	s_1363	C12H16N4OS	thiamine(1+)
160	266.089	4.0475e-05	s_0138	C10H13N5O4	2'-deoxyguanosine
160	266.089	4.0475e-05	s_0393	C10H13N5O4	adenosine
161	267.072	0.0011	s_0822	C10H12N4O5	inosine
162	275.125	-3.3316e-05	s_0942	C11H20N2O6	l-saccharopine
163	279.233	-0.00053914	s_0994	C18H32O2	linoleic acid
164	281.25	-0.00089839	s_1145	C18H34O2	oleate
165	282.084	5.3332e-05	s_0760	C10H13N5O5	guanosine
166	283.266	-0.0019	s_1329	C18H36O2	stearate
167	285.044	0.0056	s_1048	C7H15N2O8P	n(1)-(5-phospho-d-ribosyl)glycinamide
168	286.05	-0.0015	s_0088	C11H14NO6P	1-c-(indol-3-yl)glycerol 3-phosphate
169	287.015	0.0028	s_0356	C7H13O10P	7-phospho-2-dehydro-3-deoxy-d-arabino-heptonic acid
170	289.033	0.00023438	s_1304	C7H15O10P	sedoheptulose 7-phosphate
171	289.116	-0.0011	s_0017	C10H18N4O6	(n(omega)-l-arginino)succinic acid
172	296.08	0.0024	s_0305	C11H15N5O3S	5'-s-methyl-5'-thioadenosine
173	297.997	0.003	s_0273	C6H11N3O7P2	4-amino-2-methyl-5-diphosphomethylpyrimidine
174	298.071	-0.0014	s_0020	C9H18NO8P	(r)-4'-phosphopantothenic acid
175	298.276	-0.00047788	s_0218	C18H37NO2	3-dehydrosphinganine
176	300.048	0.00057932	s_0421	C8H16NO9P	alpha-d-glucosamine 1-phosphate
176	300.048	0.00057932	s_0422	C8H16NO9P	alpha-d-glucosamine 6-phosphate
176	300.048	0.00057932	s_1068	C8H16NO9P	n-acetyl-alpha-d-glucosamine 1-phosphate
176	300.048	0.00057932	s_1069	C8H16NO9P	n-acetyl-d-glucosamine 6-phosphate
177	300.288	0.0027	s_1325	C18H39NO2	sphinganine
178	306.045	0.0049	s_0569	C9H14N3O7P	dcmp
179	306.077	5.1309e-05	s_0717	C10H17N3O6S	glutathione
180	313.057	0.0043	s_0712	C10H20O7P2	geranyl diphosphate
181	313.095	-0.0015	s_1228	C10H21NO8P	phosphatidylcholine
182	316.287	-0.0015	s_1247	C18H39NO3	phytosphingosine
183	317.215	-0.0026	s_0983	C20H30O3	leukotriene a4
184	321.052	-0.0031	s_0619	C10H15N2O8P	dtmp
185	322.046	-0.0017	s_0511	C9H14N3O8P	cmp
186	323.028	0.00049396	s_1267	C9H13N2O9P	pseudouridine 5'-phosphate
186	323.028	0.00049396	s_1417	C9H13N2O9P	ump
187	329.029	0.00035816	s_0201	C10H11N4O7P	3',5'-cyclic imp
188	334.031	0.0023	s_1106	C11H14NO9P	nicotinic acid d-ribonucleotide
189	334.056	-7.8984e-05	s_0352	C9H14N5O7P	7,8-dihydroneopterin 3'-phosphate
190	334.075	-0.0041	s_1298	C11H17N3O7S	s-formylglutathione
191	335.222	0.00093861	s_0013	C20H32O4	(5s,6s)-di-hete
191	335.222	0.00093861	s_0588	C20H32O4	delta(6)-trans,delta(8)-cis-leukotriene b4
191	335.222	0.00093861	s_0985	C20H32O4	leukotriene b4
192	337.055	0.00062399	s_0317	C9H15N4O8P	5-amino-1-(5-phospho-d-ribosyl)imidazole-4-carboxamide
193	338.988	0.00056127	s_0132	C6H14O12P2	1d-myo-inositol 4,5-bisphosphate
193	338.988	0.00056127	s_0454	C6H14O12P2	beta-d-fructofuranose 2,6-bisphosphate
193	338.988	0.00056127	s_0537	C6H14O12P2	d-fructose 1,6-bisphosphate
194	341.11	-0.0007773	s_0416	C12H22O11	alpha,alpha-trehalose
194	341.11	-0.0007773	s_1009	C12H22O11	maltose
194	341.11	-0.0007773	s_1014	C12H22O11	melibiose
194	341.11	-0.0007773	s_1345	C12H22O11	sucrose
195	346.055	0.00071864	s_0396	C10H14N5O7P	adenosine 2'-phosphate
195	346.055	0.00071864	s_0434	C10H14N5O7P	amp
195	346.055	0.00071864	s_0593	C10H14N5O7P	dgmp
196	347.04	3.0516e-06	s_0816	C10H13N4O8P	imp
197	353.053	-0.0027	s_0319	C9H15N4O9P	5-amino-6-(5-phosphoribitylamino)uracil
198	354.008	-0.0067	s_0005	C7H11N5O8P2	(2-amino-4-hydroxy-7,8-dihydropteridin-6-yl)methyl trihydrogen diphosphate
199	357.09	-0.00084188	s_1192	C11H23N2O7PS	pantetheine 4'-phosphate
200	362.05	0.00034234	s_0752	C10H14N5O8P	gmp
201	367.359	-0.00074097	s_0987	C24H48O2	lignocerate
202	369.002	-0.0025	s_1303	C7H16O13P2	sedoheptulose 1,7-bisphosphate
203	378.098	-0.00012882	s_0036	C13H21N3O8S	(r)-s-lactoylglutathione
204	380.256	0.0011	s_1326	C18H40NO5P	sphinganine 1-phosphate
205	381.124	-0.00045506	s_0195	C15H28O7P2	2-trans,6-trans-farnesyl diphosphate
205	381.124	-0.00045506	s_0661	C15H28O7P2	farnesyl diphosphate
206	383.113	0.0011	s_1290	C14H20N6O5S	s-adenosyl-l-homocysteine
207	386.996	0.0038	s_0622	C9H14N2O11P2	dudp
208	395.39	-0.00079174	s_0491	C26H52O2	cerotate
208	395.39	-0.00079174	s_0493	C26H52O2	cerotic acid
209	396.248	0.0039	s_1248	C18H40NO6P	phytosphingosine 1-phosphate
210	401.01	0.0061	s_0618	C10H16N2O11P2	dtdp
211	401.075	0.0038	s_1067	C12H23N2O9PS	n-[(r)-4-phosphonopantothenoyl]-l-cysteine
212	402.01	0.0013	s_0481	C9H15N3O11P2	cdp
213	402.994	0.00086588	s_1411	C9H14N2O12P2	udp
214	410.027	0.00016271	s_0562	C10H15N5O9P2	dadp
215	421.075	0.00053089	s_0419	C12H23O14P	alpha,alpha-trehalose 6-phosphate
216	423.029	0.00076989	s_1365	C12H18N4O7P2S	thiamine(1+) diphosphate(1-)
217	426.021	0.0015	s_0397	C10H15N5O10P2	adenosine 3',5'-bismonophosphate
217	426.021	0.0015	s_0400	C10H15N5O10P2	adp
217	426.021	0.0015	s_0591	C10H15N5O10P2	dgdp
218	439.3	-0.0014	s_0616	C25H45O4P	dolichyl phosphate
219	441.339	-0.0014	s_0303	C29H46O3	4beta-methylzymosterol-4alpha-carboxylic acid
220	442.015	0.0023	s_0706	C10H15N5O11P2	gdp
221	453.064	0.0021	s_0009	C13H19N4O12P	(2s)-2-[5-amino-1-(5-phospho-beta-d-ribosyl)imidazole-4-carboxamido]succinic acid
222	455.096	0.00080474	s_0683	C17H21N4O9P	fmn
223	465.98	0.0022	s_0570	C9H16N3O13P3	dctp
224	466.976	-0.0102	s_0626	C9H15N2O14P3	dutp
225	481.975	0.0024	s_0521	C9H16N3O14P3	ctp
226	482.96	0.0016	s_1430	C9H15N2O15P3	utp
227	489.989	0.0044	s_0566	C10H16N5O12P3	datp
228	493.983	0.006	s_0353	C9H16N5O13P3	7,8-dihydroneopterin 3'-triphosphate
229	502.991	0.0051	s_1370	C12H19N4O10P3S	thiamine(1+) triphosphate
230	505.986	0.0026	s_0446	C10H16N5O13P3	atp
230	505.986	0.0026	s_0595	C10H16N5O13P3	dgtp
231	506.965	0.0072	s_0857	C10H15N4O14P3	itp
232	521.98	0.003	s_0755	C10H16N5O14P3	gtp
233	558.064	0.00068461	s_0080	C15H23N5O14P2	1-(5-phosphoribosyl)-5'-amp
233	558.064	0.00068461	s_0407	C15H23N5O14P2	adp-ribose
234	565.046	0.0019	s_1413	C15H24N2O17P2	udp-d-galactose
234	565.046	0.0019	s_1415	C15H24N2O17P2	udp-d-glucose
235	576.073	0.0023	s_0079	C15H25N5O15P2	1-(5-phospho-d-ribosyl)-5-[(5-phospho-d-ribosylamino)methylideneamino]imidazole-4-carboxamide
235	576.073	0.0023	s_0315	C15H25N5O15P2	5-[(5-phospho-1-deoxy-d-ribulos-1-ylamino)methylideneamino]-1-(5-phospho-d-ribosyl)imidazole-4-carboxamide
236	591.442	-0.00051231	s_1409	C39H60O4	ubiquinol-6
237	604.068	0.002	s_0710	C16H25N5O16P2	gdp-alpha-d-mannose
238	606.074	0.00035483	s_1416	C17H27N3O17P2	udp-n-acetyl-alpha-d-glucosamine
239	611.144	0.00087812	s_0721	C20H32N6O12S2	glutathione disulfide
240	633.559	0.0023	s_0631	C44H74O2	episteryl palmitoleate
240	633.559	0.0023	s_0678	C44H74O2	fecosteryl palmitoleate
241	662.1	0.0024	s_1082	C21H27N7O14P2	nad(+)
241	662.1	0.0024	s_1087	C21H27N7O14P2	nadh
242	742.066	0.0026	s_1091	C21H28N7O17P3	nadp(+)
243	744.082	0.002	s_1096	C21H30N7O17P3	nadph
244	766.106	0.0017	s_0514	C21H36N7O16P3S	coenzyme a
245	784.143	0.0065	s_0657	C27H33N9O15P2	fad
246	808.119	-0.00015936	s_0380	C23H38N7O17P3S	acetyl-coa
247	857.575	-0.0128	s_0586	C50H84O7P2	decaprenyl diphosphate

## Sheet: Dobson annot glc_NH4+ batch 2
Index	m/z	m/z delta	ID	formula	annotation
1	59.0137	0.00014501	s_0369	C2H4O2	acetate
1	59.0137	0.00014501	s_0745	C2H4O2	glycolaldehyde
2	71.0137	0.00011514	s_1019	C3H4O2	methylglyoxal
3	73.0294	0.00010297	s_0065	C3H6O2	(s)-lactaldehyde
4	74.0246	0.00012914	s_0740	C2H5NO2	glycine
5	80.9625	0.0027	s_1349	H2O3S	sulphite
6	87.0452	-3.7386e-05	s_0023	C4H8O2	(r)-acetoin
6	87.0452	-3.7386e-05	s_0655	C4H8O2	ethyl acetate
7	88.0404	-3.2558e-05	s_0453	C3H7NO2	beta-alanine
7	88.0404	-3.2558e-05	s_0863	C3H7NO2	l-alanine
8	89.0244	1.4257e-05	s_0028	C3H6O3	(r)-lactate
8	89.0244	1.4257e-05	s_0066	C3H6O3	(s)-lactate
8	89.0244	1.4257e-05	s_0550	C3H6O3	d-glyceraldehyde
8	89.0244	1.4257e-05	s_0734	C3H6O3	glycerone
9	91.04	7.0068e-05	s_0732	C3H8O3	glycerol
10	96.96	0.00010451	s_1347	H2O4S	sulphate
11	96.9683	0.0013	s_1207	H3O4P	phosphate
12	101.024	6.3103e-05	s_0183	C4H6O3	2-oxobutanoate
12	101.024	6.3103e-05	s_1341	C4H6O3	succinic semialdehyde
13	102.056	6.9112e-05	s_0700	C4H9NO2	gamma-aminobutyrate
14	103.04	7.5128e-05	s_0164	C4H8O3	2-hydroxybutyric acid
15	104.035	6.5253e-05	s_0943	C3H7NO3	l-serine
16	111.02	0.00019214	s_1421	C4H4N2O2	uracil
17	114.056	-2.7155e-05	s_0939	C5H9NO2	l-proline
18	115.004	6.8179e-05	s_0692	C4H4O4	fumarate(2-)
19	115.04	3.2726e-05	s_0238	C5H8O3	3-methyl-2-oxobutanoate
20	115.076	6.3397e-05	s_0842	C6H12O2	isobutyl acetate
21	116.072	2.3415e-05	s_0960	C5H11NO2	l-valine
22	117.019	-0.00011157	s_1338	C4H6O4	succinate(2-)
23	118.051	-4.4707e-05	s_0866	C4H9NO3	l-allothreonine
23	118.051	-4.4707e-05	s_0919	C4H9NO3	l-homoserine
23	118.051	-4.4707e-05	s_0949	C4H9NO3	l-threonine
24	119.05	-9.6345e-05	s_1203	C8H8O	phenylacetaldehyde
25	121.041	-0.00054619	s_1100	C6H6N2O	nicotinamide
26	122.025	-0.00015265	s_1103	C6H5NO2	nicotinate
27	127.051	1.0278e-05	s_0695	C5H8N2O2	gamma-amino-gamma-cyanobutanoic acid
28	128.035	-1.3575e-05	s_0118	C5H7NO3	1-pyrroline-3-hydroxy-5-carboxylic acid
29	129.019	-9.4884e-06	s_0853	C5H6O4	itaconate(2-)
30	129.056	0.00010188	s_0058	C6H10O3	(s)-3-methyl-2-oxopentanoate
30	129.056	0.00010188	s_0297	C6H10O3	4-methyl-2-oxopentanoate
31	130.051	-0.00021973	s_0321	C5H9NO3	5-aminolevulinate
31	130.051	-0.00021973	s_0905	C5H9NO3	l-glutamic 5-semialdehyde
31	130.051	-0.00021973	s_1379	C5H9NO3	trans-4-hydroxy-l-proline
32	130.087	2.2072e-06	s_0920	C6H13NO2	l-isoleucine
32	130.087	2.2072e-06	s_0925	C6H13NO2	l-leucine
33	131.035	7.4365e-05	s_0150	C5H8O4	2-acetyllactic acid
34	131.046	9.5053e-05	s_0877	C4H8N2O3	l-asparagine
35	131.083	-8.1812e-06	s_1151	C5H12N2O2	ornithine
36	132.03	3.1804e-05	s_0881	C4H7NO4	l-aspartate
37	133.014	7.3926e-05	s_0069	C4H6O5	(s)-malate(2-)
38	133.051	-1.8506e-05	s_0018	C5H10O4	(r)-2,3-dihydroxy-3-methylbutanoate
38	133.051	-1.8506e-05	s_0156	C5H10O4	2-deoxy-d-ribose
39	134.047	-0.0012	s_0291	C4H9NO4	4-hydroxy-l-threonine
39	134.047	9.1189e-05	s_0390	C5H5N5	adenine
40	135.031	0.00021354	s_0808	C5H4N4O	hypoxanthine
41	135.045	-0.00022773	s_1206	C8H8O2	phenylacetic acid
42	137.028	-0.0032	s_0292	C7H6O3	4-hydroxybenzoate
43	140.01	0.0015	s_1124	C2H8NO4P	o-phosphoethanolamine
44	140.083	2.1069e-05	s_0915	C6H11N3O	l-histidinol
45	143.108	-0.00022684	s_1132	C8H16O2	octanoate
46	144.045	-0.0025	s_0042	C6H9O4	(s)-2-acetyl-2-hydroxybutanoate
47	145.014	5.2581e-05	s_0185	C5H6O5	2-oxoglutarate
47	145.014	5.2581e-05	s_0587	C5H6O5	dehydro-d-arabinono-1,4-lactone
48	145.051	-0.00011547	s_0153	C6H10O4	2-dehydropantoate
49	145.062	-0.00012008	s_0907	C5H10N2O3	l-glutamine
50	145.098	-9.6988e-05	s_0929	C6H14N2O2	l-lysine
51	146.046	-0.00016437	s_0862	C5H9NO4	l-4-hydroxyglutamic semialdehyde
51	146.046	-0.00016437	s_0899	C5H9NO4	l-glutamate
51	146.046	-0.00016437	s_1118	C5H9NO4	o-acetyl-l-serine
52	147.03	2.942e-05	s_0529	C5H8O5	d-arabinono-1,4-lactone
53	147.066	-0.00016946	s_0007	C6H12O4	(2r,3r)-2,3-dihydroxy-3-methylpentanoate
53	147.066	-0.00016946	s_0031	C6H12O4	(r)-mevalonate
53	147.066	-0.00016946	s_0032	C6H12O4	(r)-pantoate
54	151.026	0.00023719	s_0364	C5H4N4O2	9h-xanthine
55	152.035	0.00011035	s_0231	C7H7NO3	3-hydroxyanthranilate
56	154.062	-9.8684e-05	s_0911	C6H9N3O2	l-histidine
57	157.051	-0.0001013	s_0170	C7H10O4	2-isopropylmaleic acid
58	158.06	0.0014	s_0817	C10H9NO	indol-3-ylacetaldehyde
59	160.062	-7.4822e-05	s_0861	C6H11NO4	l-2-aminoadipate(2-)
59	160.062	-7.4822e-05	s_1117	C6H11NO4	o-acetyl-l-homoserine
60	163.038	0.0016	s_0859	C9H8O3	keto-phenylpyruvate
60	163.038	0.0016	s_1378	C9H8O3	trans-4-coumarate
61	164.072	2.0421e-06	s_0936	C9H11NO2	l-phenylalanine
62	166.048	0.0034	s_1270	C8H9NO3	pyridoxal
63	168.067	1.0783e-05	s_1274	C8H11NO3	pyridoxine
64	168.99	0.00040065	s_0731	C3H7O6P	glyceraldehyde 3-phosphate
64	168.99	0.00040065	s_0735	C3H7O6P	glycerone phosphate
65	171.007	-0.00039308	s_1315	C3H9O6P	sn-glycerol 3-phosphate
66	171.139	-0.00025749	s_0574	C10H20O2	decanoate
67	172.061	-1.656e-05	s_0149	C7H11NO4	2-acetamido-5-oxopentanoate
68	173.009	-6.4129e-06	s_0501	C6H6O6	cis-aconitate(3-)
68	173.009	-6.4129e-06	s_1381	C6H6O6	trans-aconitate(3-)
69	173.094	-0.0004766	s_1051	C7H14N2O3	n(2)-acetyl-l-ornithine
70	173.105	-8.5783e-05	s_0873	C6H14N4O2	l-arginine
71	174.088	-6.8305e-06	s_0887	C6H13N3O3	l-citrulline
72	175.061	-0.00025011	s_0008	C7H12O5	(2r,3s)-3-isopropylmalate(2-)
72	175.061	-0.00025011	s_0167	C7H12O5	2-isopropylmalate(2-)
73	176.936	0.00017291	s_0605	H4O7P2	diphosphate
74	179.035	0.000119	s_0209	C9H8O4	3-(4-hydroxyphenyl)pyruvate
75	179.056	-0.00018385	s_0535	C6H12O6	d-fructose
75	179.056	-0.00018385	s_0540	C6H12O6	d-galactose
75	179.056	-0.00018385	s_0545	C6H12O6	d-glucose
75	179.056	-0.00018385	s_0551	C6H12O6	d-mannose
75	179.056	-0.00018385	s_0947	C6H12O6	l-sorbose
75	179.056	-0.00018385	s_1020	C6H12O6	myo-inositol
76	180.066	8.1481e-05	s_0955	C9H11NO3	l-tyrosine
77	181.071	0.00024401	s_0543	C6H14O6	d-glucitol
77	181.071	0.00024401	s_0897	C6H14O6	l-glucitol
78	182.972	-0.002	s_0266	C3H5O7P	3-phosphonatooxypyruvate(3-)
79	183.006	0.00058768	s_0163	C4H9O6P	2-hydroxy-3-oxobutyl phosphate
80	184.002	-0.00019645	s_1123	C3H8NO6P	o-phospho-l-serine
81	184.987	-0.00099099	s_0193	C3H7O7P	2-phospho-d-glyceric acid
81	184.987	-0.00099099	s_0264	C3H7O7P	3-phospho-d-glyceric acid
82	187.025	-2.9516e-05	s_0006	C7H8O6	(2e)-3-(methoxycarbonyl)pent-2-enedioic acid
82	187.025	-2.9516e-05	s_0468	C7H8O6	but-1-ene-1,2,4-tricarboxylic acid
83	188.056	-4.146e-05	s_1071	C7H11NO5	n-acetyl-l-glutamate(2-)
84	189.077	-9.0696e-05	s_0224	C8H14O5	3-hydroxy-2-isopropyl-4-methoxy-4-oxobutanoate
85	191.02	-0.00018506	s_0507	C6H8O7	citrate(3-)
85	191.02	-0.00018506	s_0847	C6H8O7	isocitrate(3-)
86	199.17	-8.4453e-05	s_0968	C12H24O2	laurate
87	203.081	0.0015	s_0952	C11H12N2O2	l-tryptophan
88	205.036	-0.00021746	s_0012	C7H10O7	(2s,3r)-3-hydroxybutane-1,2,3-tricarboxylic acid
88	205.036	-0.00021746	s_0179	C7H10O7	2-methylcitrate(3-)
88	205.036	-0.00021746	s_0798	C7H10O7	homocitrate(3-)
88	205.036	-0.00021746	s_0800	C7H10O7	homoisocitrate(3-)
89	214.048	0.00068154	s_0739	C5H14NO6P	glycerophosphatidylethanolamine
90	217.083	-0.00026083	s_0895	C8H14N2O5	l-gamma-glutamyl-l-alanine
91	218.103	-9.3724e-05	s_0034	C9H17NO5	(r)-pantothenate
92	221.06	-0.00030789	s_0888	C7H14N2O4S	l-cystathionine
93	227.065	0.0026	s_0142	C9H12N2O5	2'-deoxyuridine
94	227.202	-0.0001094	s_1028	C14H28O2	myristate
95	229.012	-8.2857e-05	s_0425	C5H11O8P	alpha-d-ribose 1-phosphate
95	229.012	-8.2857e-05	s_0427	C5H11O8P	alpha-d-ribose 5-phosphate
95	229.012	-8.2857e-05	s_0557	C5H11O8P	d-ribulose 5-phosphate
95	229.012	-8.2857e-05	s_0561	C5H11O8P	d-xylulose 5-phosphate
96	242.08	-0.0019	s_0525	C9H13N3O5	cytidine
97	243.062	-0.00013242	s_1427	C9H12N2O6	uridine
98	243.08	0.001	s_0465	C10H16N2O3S	biotin
99	246.017	0.00014264	s_1271	C8H10NO6P	pyridoxal 5'-phosphate
100	249.055	-0.00026175	s_0896	C8H14N2O5S	l-gamma-glutamyl-l-cysteine
101	253.217	-7.4718e-05	s_1177	C16H30O2	palmitoleate
102	255.233	-0.0004072	s_0166	C16H32O2	2-hydroxyhexadecanal
102	255.233	-0.0004072	s_1170	C16H32O2	palmitate
103	256.092	0.0039	s_1310	C8H20NO6P	sn-glycero-3-phosphocholine
104	259.023	-0.00069226	s_0128	C6H13O9P	1d-myo-inositol 1-phosphate
104	259.023	-0.00069226	s_0130	C6H13O9P	1d-myo-inositol 3-phosphate
104	259.023	-0.00069226	s_0410	C6H13O9P	aldehydo-d-glucose 6-phosphate
104	259.023	-0.00069226	s_0420	C6H13O9P	alpha-d-galactose 1-phosphate
104	259.023	-0.00069226	s_0455	C6H13O9P	beta-d-glucose 6-phosphate
104	259.023	-0.00069226	s_0538	C6H13O9P	d-fructose 1-phosphate
104	259.023	-0.00069226	s_0539	C6H13O9P	d-fructose 6-phosphate
104	259.023	-0.00069226	s_0549	C6H13O9P	d-glucose 1-phosphate
104	259.023	-0.00069226	s_0553	C6H13O9P	d-mannose 1-phosphate
104	259.023	-0.00069226	s_0554	C6H13O9P	d-mannose 6-phosphate
105	263.097	-8.5032e-05	s_1363	C12H16N4OS	thiamine(1+)
106	266.09	-0.00023454	s_0138	C10H13N5O4	2'-deoxyguanosine
106	266.09	-0.00023454	s_0393	C10H13N5O4	adenosine
107	267.072	0.0013	s_0822	C10H12N4O5	inosine
108	275.016	0.0011	s_0347	C6H13O10P	6-phospho-d-gluconate
109	275.125	0.00018863	s_0942	C11H20N2O6	l-saccharopine
110	279.233	-3.0169e-05	s_0994	C18H32O2	linoleic acid
111	281.249	-0.00014638	s_1145	C18H34O2	oleate
112	282.084	0.00019339	s_0760	C10H13N5O5	guanosine
113	283.265	-0.00045405	s_1329	C18H36O2	stearate
114	289.032	0.00064184	s_1304	C7H15O10P	sedoheptulose 7-phosphate
115	289.116	-0.00028484	s_0017	C10H18N4O6	(n(omega)-l-arginino)succinic acid
116	306.048	0.0012	s_0569	C9H14N3O7P	dcmp
117	306.077	-0.00041384	s_0717	C10H17N3O6S	glutathione
118	313.044	0.00014446	s_1052	C8H15N2O9P	n(2)-formyl-n(1)-(5-phospho-d-ribosyl)glycinamide
119	316.286	5.5574e-06	s_1247	C18H39NO3	phytosphingosine
120	321.054	-0.0046	s_0619	C10H15N2O8P	dtmp
121	322.045	6.7425e-05	s_0511	C9H14N3O8P	cmp
122	323.029	4.5833e-05	s_1267	C9H13N2O9P	pseudouridine 5'-phosphate
122	323.029	4.5833e-05	s_1417	C9H13N2O9P	ump
123	329.029	0.00073599	s_0201	C10H11N4O7P	3',5'-cyclic imp
124	334.055	0.001	s_0352	C9H14N5O7P	7,8-dihydroneopterin 3'-phosphate
125	337.054	0.0015	s_0317	C9H15N4O8P	5-amino-1-(5-phospho-d-ribosyl)imidazole-4-carboxamide
126	338.989	-7.7541e-05	s_0132	C6H14O12P2	1d-myo-inositol 4,5-bisphosphate
126	338.989	-7.7541e-05	s_0454	C6H14O12P2	beta-d-fructofuranose 2,6-bisphosphate
126	338.989	-7.7541e-05	s_0537	C6H14O12P2	d-fructose 1,6-bisphosphate
127	341.109	6.4417e-05	s_0416	C12H22O11	alpha,alpha-trehalose
127	341.109	6.4417e-05	s_1009	C12H22O11	maltose
127	341.109	6.4417e-05	s_1014	C12H22O11	melibiose
127	341.109	6.4417e-05	s_1345	C12H22O11	sucrose
128	346.056	2.9043e-06	s_0396	C10H14N5O7P	adenosine 2'-phosphate
128	346.056	2.9043e-06	s_0434	C10H14N5O7P	amp
128	346.056	2.9043e-06	s_0593	C10H14N5O7P	dgmp
129	347.039	0.00037707	s_0816	C10H13N4O8P	imp
130	362.05	0.00048521	s_0752	C10H14N5O8P	gmp
131	367.358	0.00064556	s_0987	C24H48O2	lignocerate
132	369.002	-0.0022	s_1303	C7H16O13P2	sedoheptulose 1,7-bisphosphate
133	380.255	0.0026	s_1326	C18H40NO5P	sphinganine 1-phosphate
134	381.123	0.000888	s_0195	C15H28O7P2	2-trans,6-trans-farnesyl diphosphate
134	381.123	0.000888	s_0661	C15H28O7P2	farnesyl diphosphate
135	383.114	0.00044269	s_1290	C14H20N6O5S	s-adenosyl-l-homocysteine
136	395.389	0.00029612	s_0491	C26H52O2	cerotate
136	395.389	0.00029612	s_0493	C26H52O2	cerotic acid
137	401.075	0.0038	s_1067	C12H23N2O9PS	n-[(r)-4-phosphonopantothenoyl]-l-cysteine
138	402.011	0.00032656	s_0481	C9H15N3O11P2	cdp
139	402.994	0.00054485	s_1411	C9H14N2O12P2	udp
140	421.076	-0.0012	s_0419	C12H23O14P	alpha,alpha-trehalose 6-phosphate
141	423.029	0.00051719	s_1365	C12H18N4O7P2S	thiamine(1+) diphosphate(1-)
142	426.022	-0.00040566	s_0397	C10H15N5O10P2	adenosine 3',5'-bismonophosphate
142	426.022	-0.00040566	s_0400	C10H15N5O10P2	adp
142	426.022	-0.00040566	s_0591	C10H15N5O10P2	dgdp
143	427.321	0.00066641	s_1457	C28H44O3	zymosterol intermediate 1c
144	441.337	0.00093497	s_0303	C29H46O3	4beta-methylzymosterol-4alpha-carboxylic acid
145	442.014	0.0026	s_0706	C10H15N5O11P2	gdp
146	481.977	-0.00021355	s_0521	C9H16N3O14P3	ctp
147	482.961	0.00072931	s_1430	C9H15N2O15P3	utp
148	487.099	0.00077049	s_0483	C14H26N4O11P2	cdp-choline
149	505.988	0.00053383	s_0446	C10H16N5O13P3	atp
149	505.988	0.00053383	s_0595	C10H16N5O13P3	dgtp
150	521.981	0.0026	s_0755	C10H16N5O14P3	gtp
151	558.063	0.0011	s_0080	C15H23N5O14P2	1-(5-phosphoribosyl)-5'-amp
151	558.063	0.0011	s_0407	C15H23N5O14P2	adp-ribose
152	565.047	0.00054724	s_1413	C15H24N2O17P2	udp-d-galactose
152	565.047	0.00054724	s_1415	C15H24N2O17P2	udp-d-glucose
153	591.439	0.0024	s_1409	C39H60O4	ubiquinol-6
154	604.068	0.0015	s_0710	C16H25N5O16P2	gdp-alpha-d-mannose
155	606.073	0.0016	s_1416	C17H27N3O17P2	udp-n-acetyl-alpha-d-glucosamine
156	662.1	0.0015	s_1082	C21H27N7O14P2	nad(+)
156	662.1	0.0015	s_1087	C21H27N7O14P2	nadh
157	808.117	0.0012	s_0380	C23H38N7O17P3S	acetyl-coa

## Sheet: Dobson annot pyr_NH4+ batch 1
Index	m/z	m/z delta	ID	formula	annotation
1	58.0302	-0.0003449	s_0428	C2H5NO	aminoacetaldehyde
2	59.0142	-0.00034488	s_0369	C2H4O2	acetate
2	59.0142	-0.00034488	s_0745	C2H4O2	glycolaldehyde
3	59.0219	0.0031	s_1423	CH4N2O	urea
4	60.9939	-0.00079891	s_0458	CH2O3	bicarbonate
5	71.0138	1.3274e-05	s_1019	C3H4O2	methylglyoxal
6	71.0501	0.00011791	s_0844	C4H8O	isobutyraldehyde
7	72.0439	0.0016	s_0214	C3H7NO	3-aminopropanal
7	72.0439	0.0016	s_0429	C3H7NO	aminoacetone
10	72.9935	-0.00042457	s_0749	C2H2O3	glyoxylate
11	73.0294	7.9335e-05	s_0065	C3H6O2	(s)-lactaldehyde
12	74.0247	4.4045e-06	s_0740	C2H5NO2	glycine
13	87.0092	-0.00040011	s_1277	C3H4O3	pyruvate
14	87.0423	0.0029	s_0023	C4H8O2	(r)-acetoin
14	87.0423	0.0029	s_0655	C4H8O2	ethyl acetate
15	88.0406	-0.00021834	s_0453	C3H7NO2	beta-alanine
15	88.0406	-0.00021834	s_0863	C3H7NO2	l-alanine
16	89.0248	-0.00036514	s_0028	C3H6O3	(r)-lactate
16	89.0248	-0.00036514	s_0066	C3H6O3	(s)-lactate
16	89.0248	-0.00036514	s_0550	C3H6O3	d-glyceraldehyde
16	89.0248	-0.00036514	s_0734	C3H6O3	glycerone
17	91.0406	-0.00049992	s_0732	C3H8O3	glycerol
18	96.9603	-0.00022646	s_1347	H2O4S	sulphate
19	96.97	-0.00034919	s_1207	H3O4P	phosphate
20	101.024	0.00079977	s_0183	C4H6O3	2-oxobutanoate
20	101.024	0.00079977	s_1341	C4H6O3	succinic semialdehyde
21	102.056	-8.4232e-05	s_0700	C4H9NO2	gamma-aminobutyrate
22	104.035	-0.0001158	s_0943	C3H7NO3	l-serine
23	110.035	0.00056909	s_0527	C4H5N3O	cytosine
24	111.02	0.00014754	s_1421	C4H4N2O2	uracil
25	112.04	-7.7707e-05	s_0120	C5H7NO2	1-pyrroline-5-carboxylate
26	114.056	0.00024477	s_0939	C5H9NO2	l-proline
27	115.003	0.00026473	s_0692	C4H4O4	fumarate(2-)
28	115.04	-0.0003575	s_0238	C5H8O3	3-methyl-2-oxobutanoate
29	115.076	-3.7041e-05	s_0842	C6H12O2	isobutyl acetate
30	116.035	-4.1905e-05	s_0860	C4H7NO3	l-2-amino-3-oxobutanoate
30	116.035	-4.1905e-05	s_0886	C4H7NO3	l-aspartate 4-semialdehyde
31	116.072	0.00015887	s_0960	C5H11NO2	l-valine
32	117.019	0.00033856	s_1338	C4H6O4	succinate(2-)
33	118.051	0.000313	s_0866	C4H9NO3	l-allothreonine
33	118.051	0.000313	s_0919	C4H9NO3	l-homoserine
33	118.051	0.000313	s_0949	C4H9NO3	l-threonine
34	119.05	0.0001132	s_1203	C8H8O	phenylacetaldehyde
35	121.041	-0.00050964	s_1100	C6H6N2O	nicotinamide
36	121.061	0.0047	s_0190	C8H10O	2-phenylethanol
37	122.021	0.0039	s_1103	C6H5NO2	nicotinate
38	125.035	0.00021506	s_1375	C5H6N2O2	thymine
39	127.051	0.00032104	s_0695	C5H8N2O2	gamma-amino-gamma-cyanobutanoic acid
40	128.035	0.00027521	s_0118	C5H7NO3	1-pyrroline-3-hydroxy-5-carboxylic acid
41	128.072	-0.00016942	s_0271	C6H11NO2	4-acetamidobutanal
42	129.019	5.6042e-05	s_0853	C5H6O4	itaconate(2-)
43	129.055	0.00025446	s_0058	C6H10O3	(s)-3-methyl-2-oxopentanoate
43	129.055	0.00025446	s_0297	C6H10O3	4-methyl-2-oxopentanoate
44	129.093	-0.00043959	s_0177	C7H14O2	2-methylbutyl acetate
44	129.093	-0.00043959	s_0834	C7H14O2	isoamylacetate
45	130.051	-0.0002079	s_0321	C5H9NO3	5-aminolevulinate
45	130.051	-0.0002079	s_0905	C5H9NO3	l-glutamic 5-semialdehyde
45	130.051	-0.0002079	s_1379	C5H9NO3	trans-4-hydroxy-l-proline
46	130.087	0.00015236	s_0920	C6H13NO2	l-isoleucine
46	130.087	0.00015236	s_0925	C6H13NO2	l-leucine
47	131.035	-2.9274e-05	s_0150	C5H8O4	2-acetyllactic acid
48	131.046	0.00040412	s_0877	C4H8N2O3	l-asparagine
49	131.083	-0.0001943	s_1151	C5H12N2O2	ornithine
50	132.03	0.00043363	s_0881	C4H7NO4	l-aspartate
51	133.014	0.00048461	s_0069	C4H6O5	(s)-malate(2-)
52	133.026	-0.00040838	s_1426	C3H6N2O4	ureidoglycolic acid
53	133.051	-0.00016647	s_0018	C5H10O4	(r)-2,3-dihydroxy-3-methylbutanoate
53	133.051	-0.00016647	s_0156	C5H10O4	2-deoxy-d-ribose
54	134.047	-0.0011	s_0291	C4H9NO4	4-hydroxy-l-threonine
54	134.047	0.00024662	s_0390	C5H5N5	adenine
55	135.03	0.0011	s_0808	C5H4N4O	hypoxanthine
56	135.046	-0.00031252	s_1206	C8H8O2	phenylacetic acid
57	136.041	-0.0002462	s_0277	C7H7NO2	4-aminobenzoate
57	136.041	-0.0002462	s_0439	C7H7NO2	anthranilate
58	137.027	-0.0028	s_0292	C7H6O3	4-hydroxybenzoate
59	139.976	-0.0003301	s_0469	CH4NO5P	carbamoyl phosphate
60	140.01	0.0021	s_1124	C2H8NO4P	o-phosphoethanolamine
61	140.083	3.1676e-05	s_0915	C6H11N3O	l-histidinol
62	142.034	-0.00087591	s_0313	C6H9NOS	5-(2-hydroxyethyl)-4-methylthiazole
63	143.108	-0.00021993	s_1132	C8H16O2	octanoate
64	144.046	-0.0027	s_0042	C6H9O4	(s)-2-acetyl-2-hydroxybutanoate
65	144.066	6.8688e-05	s_0272	C6H11NO3	4-acetamidobutanoate
65	144.066	6.8688e-05	s_0867	C6H11NO3	l-allysine
66	145.014	0.00014378	s_0185	C5H6O5	2-oxoglutarate
66	145.014	0.00014378	s_0587	C5H6O5	dehydro-d-arabinono-1,4-lactone
67	145.051	-0.0001819	s_0153	C6H10O4	2-dehydropantoate
68	145.062	-3.7046e-05	s_0907	C5H10N2O3	l-glutamine
69	145.098	-4.9782e-05	s_0929	C6H14N2O2	l-lysine
70	146.046	-1.9385e-05	s_0862	C5H9NO4	l-4-hydroxyglutamic semialdehyde
70	146.046	-1.9385e-05	s_0899	C5H9NO4	l-glutamate
70	146.046	-1.9385e-05	s_1118	C5H9NO4	o-acetyl-l-serine
71	147.03	-1.0389e-05	s_0529	C5H8O5	d-arabinono-1,4-lactone
72	147.066	-0.00020532	s_0007	C6H12O4	(2r,3r)-2,3-dihydroxy-3-methylpentanoate
72	147.066	-0.00020532	s_0031	C6H12O4	(r)-mevalonate
72	147.066	-0.00020532	s_0032	C6H12O4	(r)-pantoate
73	148.04	0.0034	s_0933	C5H11NO2S	l-methionine
74	149.046	-0.00039195	s_0530	C5H10O5	d-arabinose
74	149.046	-0.00039195	s_0555	C5H10O5	d-ribose
74	149.046	-0.00039195	s_0558	C5H10O5	d-xylose
74	149.046	-0.00039195	s_0560	C5H10O5	d-xylulose
74	149.046	-0.00039195	s_0871	C5H10O5	l-arabinose
75	150.042	0.00044564	s_0757	C5H5N5O	guanine
76	151.026	0.00027477	s_0364	C5H4N4O2	9h-xanthine
77	151.061	0.00028081	s_0869	C5H12O5	l-arabinitol
77	151.061	0.00028081	s_1445	C5H12O5	xylitol
78	152.035	0.00039894	s_0231	C7H7NO3	3-hydroxyanthranilate
79	154.062	0.00016905	s_0911	C6H9N3O2	l-histidine
80	155.009	0.00048375	s_1154	C5H4N2O4	orotate
81	157.027	-0.0014	s_0064	C5H6N2O4	(s)-dihydroorotate
82	157.05	8.3072e-05	s_0170	C7H10O4	2-isopropylmaleic acid
83	158.06	0.0015	s_0817	C10H9NO	indol-3-ylacetaldehyde
84	159.03	-0.00037076	s_0181	C6H8O5	2-oxoadipic acid
85	160.061	0.00025415	s_0861	C6H11NO4	l-2-aminoadipate(2-)
85	160.061	0.00025415	s_1117	C6H11NO4	o-acetyl-l-homoserine
86	161.01	-0.001	s_0288	C5H6O6	4-hydroxy-2-oxoglutarate(2-)
87	162.042	-0.0017	s_0647	C5H9NO5	erythro-4-hydroxy-l-glutamic acid
88	163.04	0.00052102	s_0859	C9H8O3	keto-phenylpyruvate
88	163.04	0.00052102	s_1378	C9H8O3	trans-4-coumarate
89	163.077	-0.00010195	s_1201	C10H12O2	phenethyl acetate
90	164.072	0.00012847	s_0936	C9H11NO2	l-phenylalanine
91	166.048	0.0032	s_1270	C8H9NO3	pyridoxal
92	166.976	-0.00041104	s_1243	C3H5O6P	phosphoenolpyruvate
93	168.067	2.8619e-05	s_1274	C8H11NO3	pyridoxine
94	168.08	-0.0019	s_1054	C7H11N3O2	n(pros)-methyl-l-histidine
95	168.988	0.003	s_0731	C3H7O6P	glyceraldehyde 3-phosphate
95	168.988	0.003	s_0735	C3H7O6P	glycerone phosphate
96	171.028	0.0023	s_0217	C7H8O5	3-dehydroshikimate
97	171.139	-0.00046783	s_0574	C10H20O2	decanoate
98	172.062	-0.00022345	s_0149	C7H11NO4	2-acetamido-5-oxopentanoate
99	173.009	0.00050022	s_0501	C6H6O6	cis-aconitate(3-)
99	173.009	0.00050022	s_1381	C6H6O6	trans-aconitate(3-)
100	173.045	0.00038302	s_0010	C7H10O5	(2s)-2-isopropyl-3-oxosuccinate(2-)
100	173.045	0.00038302	s_1306	C7H10O5	shikimate
101	173.093	-0.00020924	s_1051	C7H14N2O3	n(2)-acetyl-l-ornithine
102	173.104	-5.3949e-05	s_0873	C6H14N4O2	l-arginine
103	174.054	0.0024	s_0820	C10H9NO2	indole-3-acetate
104	174.088	0.00018953	s_0887	C6H13N3O3	l-citrulline
105	175.037	-0.0012	s_1073	C5H8N2O5	n-carbamoyl-l-aspartate
106	175.05	-0.0029	s_0412	C4H8N4O4	allantoate
107	175.061	0.00019116	s_0008	C7H12O5	(2r,3s)-3-isopropylmalate(2-)
107	175.061	0.00019116	s_0167	C7H12O5	2-isopropylmalate(2-)
108	176.933	0.0033	s_0605	H4O7P2	diphosphate
109	179.034	0.00097517	s_0209	C9H8O4	3-(4-hydroxyphenyl)pyruvate
110	179.056	0.00016587	s_0535	C6H12O6	d-fructose
110	179.056	0.00016587	s_0540	C6H12O6	d-galactose
110	179.056	0.00016587	s_0545	C6H12O6	d-glucose
110	179.056	0.00016587	s_0551	C6H12O6	d-mannose
110	179.056	0.00016587	s_0947	C6H12O6	l-sorbose
110	179.056	0.00016587	s_1020	C6H12O6	myo-inositol
111	180.066	0.00029626	s_0955	C9H11NO3	l-tyrosine
112	181.053	-0.0018	s_0208	C9H10O4	3-(4-hydroxyphenyl)lactate
113	181.072	3.805e-05	s_0543	C6H14O6	d-glucitol
113	181.072	3.805e-05	s_0897	C6H14O6	l-glucitol
114	182.971	-0.00086335	s_0266	C3H5O7P	3-phosphonatooxypyruvate(3-)
115	183.005	0.0013	s_0163	C4H9O6P	2-hydroxy-3-oxobutyl phosphate
116	184.002	-0.00015177	s_1123	C3H8NO6P	o-phospho-l-serine
117	184.022	0.0035	s_0151	C7H7NO5	2-amino-3-(3-oxoprop-1-enyl)but-2-enedioate
118	184.986	-9.0494e-06	s_0193	C3H7O7P	2-phospho-d-glyceric acid
118	184.986	-9.0494e-06	s_0264	C3H7O7P	3-phospho-d-glyceric acid
119	186.114	-0.00016734	s_0358	C9H17NO3	8-amino-7-oxononanoate
120	187.024	0.00083609	s_0006	C7H8O6	(2e)-3-(methoxycarbonyl)pent-2-enedioic acid
120	187.024	0.00083609	s_0468	C7H8O6	but-1-ene-1,2,4-tricarboxylic acid
121	188.056	0.00046479	s_1071	C7H11NO5	n-acetyl-l-glutamate(2-)
122	189.041	-0.00025896	s_0216	C7H10O6	3-dehydroquinate
123	189.077	0.00023384	s_0224	C8H14O5	3-hydroxy-2-isopropyl-4-methoxy-4-oxobutanoate
124	191.02	0.00016774	s_0507	C6H8O7	citrate(3-)
124	191.02	0.00016774	s_0847	C6H8O7	isocitrate(3-)
125	199.171	-0.00069907	s_0968	C12H24O2	laurate
126	203.02	-0.00081266	s_0180	C7H8O7	2-oxaloglutaric acid
127	203.057	0.002	s_0213	C11H9NO3H	3-(indol-3-yl)pyruvate
128	203.082	0.0004233	s_0952	C11H12N2O2	l-tryptophan
129	205.035	0.00011356	s_0012	C7H10O7	(2s,3r)-3-hydroxybutane-1,2,3-tricarboxylic acid
129	205.035	0.00011356	s_0179	C7H10O7	2-methylcitrate(3-)
129	205.035	0.00011356	s_0798	C7H10O7	homocitrate(3-)
129	205.035	0.00011356	s_0800	C7H10O7	homoisocitrate(3-)
130	212.981	-0.00048682	s_0019	C4H7O8P	(r)-3-hydroxy-2-oxo-4-phosphonooxybutanoic acid
131	213.018	-0.0012	s_0155	C5H11O7P	2-deoxy-d-ribofuranose 1-phosphate
131	213.018	-0.0012	s_0157	C5H11O7P	2-deoxy-d-ribose 5-phosphate
132	214.012	0.00054819	s_0270	C4H10NO7P	4-(phosphonooxy)-l-threonine
133	214.047	0.0012	s_0739	C5H14NO6P	glycerophosphatidylethanolamine
134	217.083	8.9409e-05	s_0895	C8H14N2O5	l-gamma-glutamyl-l-alanine
135	218.067	0.00024907	s_1126	C8H13NO6	o-succinyl-l-homoserine
136	218.104	-0.00034079	s_0034	C9H17NO5	(r)-pantothenate
137	221.06	-0.00019176	s_0888	C7H14N2O4S	l-cystathionine
138	224.055	0.0018	s_0275	C10H11NO5	4-amino-4-deoxychorismate(2-)
139	225.037	0.003	s_0500	C10H10O6	chorismate(2-)
139	225.037	0.003	s_1258	C10H10O6	prephenate(2-)
140	225.088	0.00053959	s_1253	C10H14N2O4	porphobilinogen
141	225.187	-0.00086786	s_1035	C14H26O2	myristoleate
142	227.065	0.0021	s_0142	C9H12N2O5	2'-deoxyuridine
143	227.202	-0.00061504	s_1028	C14H28O2	myristate
144	228.03	-0.0025	s_0333	C5H12NO7P	5-phospho-beta-d-ribosylamine
145	235.077	-0.0047	s_1074	C11H12N2O4	n-formyl-l-kynurenine
146	235.098	-0.0037	s_1286	C9H20N2OS2	s(8)-aminomethyldihydrolipoamide
147	240.997	-0.0026	s_0314	C6H11O6PS	5-(methylsulfanyl)-2,3-dioxopentyl phosphate
148	241.081	0.0024	s_1373	C10H14N2O5	thymidine
149	242.08	-0.0019	s_0525	C9H13N3O5	cytidine
150	243.061	0.0014	s_1427	C9H12N2O6	uridine
151	243.083	-0.002	s_0465	C10H16N2O3S	biotin
152	244.997	0.002	s_0850	C5H12O7P2	isopentenyl diphosphate
153	253.218	-0.001	s_1177	C16H30O2	palmitoleate
154	255.108	0.002	s_0147	C10H16N4O4	2-(3-amino-3-carboxypropyl)-l-histidine
155	255.235	-0.0019	s_0166	C16H32O2	2-hydroxyhexadecanal
155	255.235	-0.0019	s_1170	C16H32O2	palmitate
156	256.091	0.0041	s_1310	C8H20NO6P	sn-glycero-3-phosphocholine
157	259.022	-0.00010548	s_0128	C6H13O9P	1d-myo-inositol 1-phosphate
157	259.022	-0.00010548	s_0130	C6H13O9P	1d-myo-inositol 3-phosphate
157	259.022	-0.00010548	s_0410	C6H13O9P	aldehydo-d-glucose 6-phosphate
157	259.022	-0.00010548	s_0420	C6H13O9P	alpha-d-galactose 1-phosphate
157	259.022	-0.00010548	s_0455	C6H13O9P	beta-d-glucose 6-phosphate
157	259.022	-0.00010548	s_0538	C6H13O9P	d-fructose 1-phosphate
157	259.022	-0.00010548	s_0539	C6H13O9P	d-fructose 6-phosphate
157	259.022	-0.00010548	s_0549	C6H13O9P	d-glucose 1-phosphate
157	259.022	-0.00010548	s_0553	C6H13O9P	d-mannose 1-phosphate
157	259.022	-0.00010548	s_0554	C6H13O9P	d-mannose 6-phosphate
158	263.098	-0.00068892	s_1363	C12H16N4OS	thiamine(1+)
159	266.089	3.7957e-05	s_0138	C10H13N5O4	2'-deoxyguanosine
159	266.089	3.7957e-05	s_0393	C10H13N5O4	adenosine
160	267.072	0.0016	s_0822	C10H12N4O5	inosine
161	275.018	-0.00074966	s_0347	C6H13O10P	6-phospho-d-gluconate
162	275.125	0.00027196	s_0942	C11H20N2O6	l-saccharopine
163	279.234	-0.0011	s_0994	C18H32O2	linoleic acid
164	281.25	-0.0011	s_1145	C18H34O2	oleate
165	282.083	0.0016	s_0760	C10H13N5O5	guanosine
166	283.266	-0.0022	s_1329	C18H36O2	stearate
167	289.032	0.0005618	s_1304	C7H15O10P	sedoheptulose 7-phosphate
168	289.118	-0.0028	s_0017	C10H18N4O6	(n(omega)-l-arginino)succinic acid
169	296.086	-0.0035	s_0305	C11H15N5O3S	5'-s-methyl-5'-thioadenosine
170	298.002	-0.0024	s_0273	C6H11N3O7P2	4-amino-2-methyl-5-diphosphomethylpyrimidine
171	306.077	-0.00020992	s_0717	C10H17N3O6S	glutathione
172	307.034	-0.00052283	s_0624	C9H13N2O8P	dump
173	316.287	-0.0016	s_1247	C18H39NO3	phytosphingosine
174	317.215	-0.0025	s_0983	C20H30O3	leukotriene a4
175	322.045	-3.9094e-05	s_0511	C9H14N3O8P	cmp
176	323.028	0.00063388	s_1267	C9H13N2O9P	pseudouridine 5'-phosphate
176	323.028	0.00063388	s_1417	C9H13N2O9P	ump
177	330.056	0.0046	s_0564	C10H14N5O6P	damp
178	333.054	-0.0049	s_1108	C11H15N2O8P	nmn
178	333.054	0.005	s_0081	C9H19O11P	1-(sn-glycero-3-phospho)-1d-myo-inositol
179	334.055	0.0011	s_0352	C9H14N5O7P	7,8-dihydroneopterin 3'-phosphate
180	335.223	-0.00015348	s_0013	C20H32O4	(5s,6s)-di-hete
180	335.223	-0.00015348	s_0588	C20H32O4	delta(6)-trans,delta(8)-cis-leukotriene b4
180	335.223	-0.00015348	s_0985	C20H32O4	leukotriene b4
181	341.11	-0.00062754	s_0416	C12H22O11	alpha,alpha-trehalose
181	341.11	-0.00062754	s_1009	C12H22O11	maltose
181	341.11	-0.00062754	s_1014	C12H22O11	melibiose
181	341.11	-0.00062754	s_1345	C12H22O11	sucrose
182	346.056	-0.00038752	s_0396	C10H14N5O7P	adenosine 2'-phosphate
182	346.056	-0.00038752	s_0434	C10H14N5O7P	amp
182	346.056	-0.00038752	s_0593	C10H14N5O7P	dgmp
183	357.089	-0.00040783	s_1192	C11H23N2O7PS	pantetheine 4'-phosphate
184	362.049	0.0016	s_0752	C10H14N5O8P	gmp
185	363.034	0.001	s_0306	C10H13N4O9P	5'-xanthylic acid
186	367.011	0.0077	s_1155	C10H13N2O11P	orotidine 5'-(dihydrogen phosphate)
187	367.36	-0.0015	s_0987	C24H48O2	lignocerate
188	369.002	-0.0027	s_1303	C7H16O13P2	sedoheptulose 1,7-bisphosphate
189	381.124	-0.0006082	s_0195	C15H28O7P2	2-trans,6-trans-farnesyl diphosphate
189	381.124	-0.0006082	s_0661	C15H28O7P2	farnesyl diphosphate
190	386.019	-0.0025	s_0567	C9H15N3O10P2	dcdp
191	395.392	-0.0026	s_0491	C26H52O2	cerotate
191	395.392	-0.0026	s_0493	C26H52O2	cerotic acid
192	396.248	0.0039	s_1248	C18H40NO6P	phytosphingosine 1-phosphate
193	401.01	0.0057	s_0618	C10H16N2O11P2	dtdp
194	401.077	0.0024	s_1067	C12H23N2O9PS	n-[(r)-4-phosphonopantothenoyl]-l-cysteine
195	402.013	-0.0024	s_0481	C9H15N3O11P2	cdp
196	410.025	0.0022	s_0562	C10H15N5O9P2	dadp
197	421.078	-0.0025	s_0419	C12H23O14P	alpha,alpha-trehalose 6-phosphate
198	423.028	0.0016	s_1365	C12H18N4O7P2S	thiamine(1+) diphosphate(1-)
199	423.328	-0.0011	s_0641	C29H44O2	ergosterol ester
200	426.024	-0.0014	s_0397	C10H15N5O10P2	adenosine 3',5'-bismonophosphate
200	426.024	-0.0014	s_0400	C10H15N5O10P2	adp
200	426.024	-0.0014	s_0591	C10H15N5O10P2	dgdp
201	427.009	-0.0027	s_0811	C10H14N4O11P2	idp
202	442.024	-0.0069	s_0706	C10H15N5O11P2	gdp
203	455.101	-0.0033	s_0683	C17H21N4O9P	fmn
204	465.976	0.0063	s_0570	C9H16N3O13P3	dctp
205	466.968	-0.0018	s_0626	C9H15N2O14P3	dutp
206	469.022	-0.007	s_0102	C11H20O16P2	1-phosphatidyl-1d-myo-inositol 3-phosphate
206	469.022	-0.007	s_0111	C11H20O16P2	1-phosphatidyl-1d-myo-inositol 4-phosphate
207	472.165	-0.0063	s_0122	C20H23N7O7	10-formyltetrahydrofolic acid
207	472.165	-0.0063	s_0326	C20H23N7O7	5-formyltetrahydrofolic acid
208	482.96	0.00087561	s_1430	C9H15N2O15P3	utp
209	487.104	-0.004	s_0483	C14H26N4O11P2	cdp-choline
210	489.991	0.0025	s_0566	C10H16N5O12P3	datp
211	493.98	0.008	s_0353	C9H16N5O13P3	7,8-dihydroneopterin 3'-triphosphate
212	505.987	0.0012	s_0446	C10H16N5O13P3	atp
212	505.987	0.0012	s_0595	C10H16N5O13P3	dgtp
213	521.982	0.0018	s_0755	C10H16N5O14P3	gtp
214	565.048	-0.00024611	s_1413	C15H24N2O17P2	udp-d-galactose
214	565.048	-0.00024611	s_1415	C15H24N2O17P2	udp-d-glucose
215	585.314	-0.0028	s_0794	C30H52O7P2	hexaprenyl diphosphate
216	591.444	-0.0024	s_1409	C39H60O4	ubiquinol-6
217	604.069	0.0011	s_0710	C16H25N5O16P2	gdp-alpha-d-mannose
218	606.075	-0.00069016	s_1416	C17H27N3O17P2	udp-n-acetyl-alpha-d-glucosamine
219	611.145	-0.00011544	s_0721	C20H32N6O12S2	glutathione disulfide
220	662.101	0.0011	s_1082	C21H27N7O14P2	nad(+)
220	662.101	0.0011	s_1087	C21H27N7O14P2	nadh

## Sheet: Dobson annot pyr_NH4+ batch 2
Index	m/z	m/z delta	ID	formula	annotation
1	59.0136	0.00021113	s_0369	C2H4O2	acetate
1	59.0136	0.00021113	s_0745	C2H4O2	glycolaldehyde
2	71.0135	0.00039464	s_1019	C3H4O2	methylglyoxal
3	74.0247	2.2367e-05	s_0740	C2H5NO2	glycine
4	80.9624	0.0028	s_1349	H2O3S	sulphite
5	87.0089	-0.00014152	s_1277	C3H4O3	pyruvate
6	87.045	0.00014099	s_0023	C4H8O2	(r)-acetoin
6	87.045	0.00014099	s_0655	C4H8O2	ethyl acetate
7	88.0403	8.5476e-05	s_0453	C3H7NO2	beta-alanine
7	88.0403	8.5476e-05	s_0863	C3H7NO2	l-alanine
8	89.0243	8.7357e-05	s_0028	C3H6O3	(r)-lactate
8	89.0243	8.7357e-05	s_0066	C3H6O3	(s)-lactate
8	89.0243	8.7357e-05	s_0550	C3H6O3	d-glyceraldehyde
8	89.0243	8.7357e-05	s_0734	C3H6O3	glycerone
9	96.9601	-4.2406e-05	s_1347	H2O4S	sulphate
10	96.9686	0.0011	s_1207	H3O4P	phosphate
11	101.024	6.4883e-05	s_0183	C4H6O3	2-oxobutanoate
11	101.024	6.4883e-05	s_1341	C4H6O3	succinic semialdehyde
12	102.056	0.00016886	s_0700	C4H9NO2	gamma-aminobutyrate
13	104.035	0.00016705	s_0943	C3H7NO3	l-serine
14	111.019	0.00045121	s_1421	C4H4N2O2	uracil
15	114.056	4.1588e-05	s_0939	C5H9NO2	l-proline
16	115.004	8.4116e-05	s_0692	C4H4O4	fumarate(2-)
17	115.04	0.00011392	s_0238	C5H8O3	3-methyl-2-oxobutanoate
18	116.072	9.6323e-05	s_0960	C5H11NO2	l-valine
19	117.019	7.5857e-05	s_1338	C4H6O4	succinate(2-)
20	118.051	-1.2432e-06	s_0866	C4H9NO3	l-allothreonine
20	118.051	-1.2432e-06	s_0919	C4H9NO3	l-homoserine
20	118.051	-1.2432e-06	s_0949	C4H9NO3	l-threonine
21	119.05	6.2838e-05	s_1203	C8H8O	phenylacetaldehyde
22	121.041	-0.00032404	s_1100	C6H6N2O	nicotinamide
23	127.051	4.9103e-05	s_0695	C5H8N2O2	gamma-amino-gamma-cyanobutanoic acid
24	128.035	1.3355e-05	s_0118	C5H7NO3	1-pyrroline-3-hydroxy-5-carboxylic acid
25	129.019	2.9624e-05	s_0853	C5H6O4	itaconate(2-)
26	129.056	0.00015447	s_0058	C6H10O3	(s)-3-methyl-2-oxopentanoate
26	129.056	0.00015447	s_0297	C6H10O3	4-methyl-2-oxopentanoate
27	130.051	0.00011389	s_0321	C5H9NO3	5-aminolevulinate
27	130.051	0.00011389	s_0905	C5H9NO3	l-glutamic 5-semialdehyde
27	130.051	0.00011389	s_1379	C5H9NO3	trans-4-hydroxy-l-proline
28	130.087	9.1506e-05	s_0920	C6H13NO2	l-isoleucine
28	130.087	9.1506e-05	s_0925	C6H13NO2	l-leucine
29	131.046	0.0001508	s_0877	C4H8N2O3	l-asparagine
30	131.083	0.00012073	s_1151	C5H12N2O2	ornithine
31	132.03	0.00010723	s_0881	C4H7NO4	l-aspartate
32	133.014	-5.0998e-05	s_0069	C4H6O5	(s)-malate(2-)
33	133.051	4.5174e-05	s_0018	C5H10O4	(r)-2,3-dihydroxy-3-methylbutanoate
33	133.051	4.5174e-05	s_0156	C5H10O4	2-deoxy-d-ribose
34	134.047	-0.0013	s_0291	C4H9NO4	4-hydroxy-l-threonine
34	134.047	3.3641e-05	s_0390	C5H5N5	adenine
35	135.045	3.4965e-05	s_1206	C8H8O2	phenylacetic acid
36	136.04	0.00020008	s_0277	C7H7NO2	4-aminobenzoate
36	136.04	0.00020008	s_0439	C7H7NO2	anthranilate
37	137.028	-0.0032	s_0292	C7H6O3	4-hydroxybenzoate
38	143.108	-2.2293e-05	s_1132	C8H16O2	octanoate
39	145.014	6.104e-05	s_0185	C5H6O5	2-oxoglutarate
39	145.014	6.104e-05	s_0587	C5H6O5	dehydro-d-arabinono-1,4-lactone
40	145.051	-7.4652e-05	s_0153	C6H10O4	2-dehydropantoate
41	145.062	-1.4935e-05	s_0907	C5H10N2O3	l-glutamine
42	145.098	2.7712e-05	s_0929	C6H14N2O2	l-lysine
43	146.046	-0.00015217	s_0862	C5H9NO4	l-4-hydroxyglutamic semialdehyde
43	146.046	-0.00015217	s_0899	C5H9NO4	l-glutamate
43	146.046	-0.00015217	s_1118	C5H9NO4	o-acetyl-l-serine
44	147.03	4.0621e-05	s_0529	C5H8O5	d-arabinono-1,4-lactone
45	147.067	-0.00081271	s_0007	C6H12O4	(2r,3r)-2,3-dihydroxy-3-methylpentanoate
45	147.067	-0.00081271	s_0031	C6H12O4	(r)-mevalonate
45	147.067	-0.00081271	s_0032	C6H12O4	(r)-pantoate
46	152.035	9.033e-05	s_0231	C7H7NO3	3-hydroxyanthranilate
47	154.062	-4.3452e-05	s_0911	C6H9N3O2	l-histidine
48	157.051	5.1855e-06	s_0170	C7H10O4	2-isopropylmaleic acid
49	158.06	0.0014	s_0817	C10H9NO	indol-3-ylacetaldehyde
50	160.062	-0.00024504	s_0861	C6H11NO4	l-2-aminoadipate(2-)
50	160.062	-0.00024504	s_1117	C6H11NO4	o-acetyl-l-homoserine
51	164.072	5.963e-05	s_0936	C9H11NO2	l-phenylalanine
52	166.047	0.0037	s_1270	C8H9NO3	pyridoxal
53	168.067	1.6462e-05	s_1274	C8H11NO3	pyridoxine
54	171.139	-0.00011164	s_0574	C10H20O2	decanoate
55	172.062	-7.2862e-05	s_0149	C7H11NO4	2-acetamido-5-oxopentanoate
56	173.009	-5.9413e-06	s_0501	C6H6O6	cis-aconitate(3-)
56	173.009	-5.9413e-06	s_1381	C6H6O6	trans-aconitate(3-)
57	173.093	-0.00017694	s_1051	C7H14N2O3	n(2)-acetyl-l-ornithine
58	173.104	2.6805e-05	s_0873	C6H14N4O2	l-arginine
59	174.089	-0.00014572	s_0887	C6H13N3O3	l-citrulline
60	175.061	-8.6488e-05	s_0008	C7H12O5	(2r,3s)-3-isopropylmalate(2-)
60	175.061	-8.6488e-05	s_0167	C7H12O5	2-isopropylmalate(2-)
61	179.056	-7.1946e-05	s_0535	C6H12O6	d-fructose
61	179.056	-7.1946e-05	s_0540	C6H12O6	d-galactose
61	179.056	-7.1946e-05	s_0545	C6H12O6	d-glucose
61	179.056	-7.1946e-05	s_0551	C6H12O6	d-mannose
61	179.056	-7.1946e-05	s_0947	C6H12O6	l-sorbose
61	179.056	-7.1946e-05	s_1020	C6H12O6	myo-inositol
62	181.071	0.00051801	s_0543	C6H14O6	d-glucitol
62	181.071	0.00051801	s_0897	C6H14O6	l-glucitol
63	183.006	8.6405e-05	s_0163	C4H9O6P	2-hydroxy-3-oxobutyl phosphate
64	184.002	-0.00024075	s_1123	C3H8NO6P	o-phospho-l-serine
65	184.986	0.00018889	s_0193	C3H7O7P	2-phospho-d-glyceric acid
65	184.986	0.00018889	s_0264	C3H7O7P	3-phospho-d-glyceric acid
66	188.056	5.3729e-05	s_1071	C7H11NO5	n-acetyl-l-glutamate(2-)
67	191.02	-0.00023358	s_0507	C6H8O7	citrate(3-)
67	191.02	-0.00023358	s_0847	C6H8O7	isocitrate(3-)
68	199.171	-0.00016273	s_0968	C12H24O2	laurate
69	205.036	-0.00013183	s_0012	C7H10O7	(2s,3r)-3-hydroxybutane-1,2,3-tricarboxylic acid
69	205.036	-0.00013183	s_0179	C7H10O7	2-methylcitrate(3-)
69	205.036	-0.00013183	s_0798	C7H10O7	homocitrate(3-)
69	205.036	-0.00013183	s_0800	C7H10O7	homoisocitrate(3-)
70	212.981	-0.0002375	s_0019	C4H7O8P	(r)-3-hydroxy-2-oxo-4-phosphonooxybutanoic acid
71	217.083	-0.00011586	s_0895	C8H14N2O5	l-gamma-glutamyl-l-alanine
72	218.067	-1.3512e-05	s_1126	C8H13NO6	o-succinyl-l-homoserine
73	218.104	-0.00034664	s_0034	C9H17NO5	(r)-pantothenate
74	221.06	-2.8363e-05	s_0888	C7H14N2O4S	l-cystathionine
75	224.054	0.0021	s_0275	C10H11NO5	4-amino-4-deoxychorismate(2-)
76	225.087	0.00082878	s_1253	C10H14N2O4	porphobilinogen
77	227.065	0.0026	s_0142	C9H12N2O5	2'-deoxyuridine
78	227.202	-0.00013286	s_1028	C14H28O2	myristate
79	241.081	0.0021	s_1373	C10H14N2O5	thymidine
80	243.061	0.00090216	s_1427	C9H12N2O6	uridine
81	249.055	-5.0779e-05	s_0896	C8H14N2O5S	l-gamma-glutamyl-l-cysteine
82	253.008	0.0039	s_0267	C7H11O8P	3-phosphoshikimic acid
83	253.217	-1.5947e-05	s_1177	C16H30O2	palmitoleate
84	255.233	-0.00042977	s_0166	C16H32O2	2-hydroxyhexadecanal
84	255.233	-0.00042977	s_1170	C16H32O2	palmitate
85	256.092	0.0039	s_1310	C8H20NO6P	sn-glycero-3-phosphocholine
86	259.023	-0.00035929	s_0128	C6H13O9P	1d-myo-inositol 1-phosphate
86	259.023	-0.00035929	s_0130	C6H13O9P	1d-myo-inositol 3-phosphate
86	259.023	-0.00035929	s_0410	C6H13O9P	aldehydo-d-glucose 6-phosphate
86	259.023	-0.00035929	s_0420	C6H13O9P	alpha-d-galactose 1-phosphate
86	259.023	-0.00035929	s_0455	C6H13O9P	beta-d-glucose 6-phosphate
86	259.023	-0.00035929	s_0538	C6H13O9P	d-fructose 1-phosphate
86	259.023	-0.00035929	s_0539	C6H13O9P	d-fructose 6-phosphate
86	259.023	-0.00035929	s_0549	C6H13O9P	d-glucose 1-phosphate
86	259.023	-0.00035929	s_0553	C6H13O9P	d-mannose 1-phosphate
86	259.023	-0.00035929	s_0554	C6H13O9P	d-mannose 6-phosphate
87	263.098	-0.00039202	s_1363	C12H16N4OS	thiamine(1+)
88	267.072	0.0013	s_0822	C10H12N4O5	inosine
89	275.018	-0.00037933	s_0347	C6H13O10P	6-phospho-d-gluconate
90	275.125	0.00019102	s_0942	C11H20N2O6	l-saccharopine
91	279.233	-0.00012493	s_0994	C18H32O2	linoleic acid
92	281.248	0.00014024	s_1145	C18H34O2	oleate
93	283.265	-0.00043746	s_1329	C18H36O2	stearate
94	298.003	-0.0028	s_0273	C6H11N3O7P2	4-amino-2-methyl-5-diphosphomethylpyrimidine
95	306.077	-0.00043113	s_0717	C10H17N3O6S	glutathione
96	322.045	-0.00020488	s_0511	C9H14N3O8P	cmp
97	323.029	2.7278e-05	s_1267	C9H13N2O9P	pseudouridine 5'-phosphate
97	323.029	2.7278e-05	s_1417	C9H13N2O9P	ump
98	330.057	0.0041	s_0564	C10H14N5O6P	damp
99	334.055	0.0013	s_0352	C9H14N5O7P	7,8-dihydroneopterin 3'-phosphate
100	338.987	0.0015	s_0132	C6H14O12P2	1d-myo-inositol 4,5-bisphosphate
100	338.987	0.0015	s_0454	C6H14O12P2	beta-d-fructofuranose 2,6-bisphosphate
100	338.987	0.0015	s_0537	C6H14O12P2	d-fructose 1,6-bisphosphate
101	341.11	-0.00053427	s_0416	C12H22O11	alpha,alpha-trehalose
101	341.11	-0.00053427	s_1009	C12H22O11	maltose
101	341.11	-0.00053427	s_1014	C12H22O11	melibiose
101	341.11	-0.00053427	s_1345	C12H22O11	sucrose
102	346.056	-0.00011188	s_0396	C10H14N5O7P	adenosine 2'-phosphate
102	346.056	-0.00011188	s_0434	C10H14N5O7P	amp
102	346.056	-0.00011188	s_0593	C10H14N5O7P	dgmp
103	362.05	0.00022172	s_0752	C10H14N5O8P	gmp
104	363.033	0.0015	s_0306	C10H13N4O9P	5'-xanthylic acid
105	367.358	0.0002566	s_0987	C24H48O2	lignocerate
106	369.002	-0.0021	s_1303	C7H16O13P2	sedoheptulose 1,7-bisphosphate
107	381.123	0.0003507	s_0195	C15H28O7P2	2-trans,6-trans-farnesyl diphosphate
107	381.123	0.0003507	s_0661	C15H28O7P2	farnesyl diphosphate
108	386.018	-0.0018	s_0567	C9H15N3O10P2	dcdp
109	401.075	0.0035	s_1067	C12H23N2O9PS	n-[(r)-4-phosphonopantothenoyl]-l-cysteine
110	402.995	-0.00029504	s_1411	C9H14N2O12P2	udp
111	410.025	0.0022	s_0562	C10H15N5O9P2	dadp
112	423.029	0.00087997	s_1365	C12H18N4O7P2S	thiamine(1+) diphosphate(1-)
113	426.023	-0.0011	s_0397	C10H15N5O10P2	adenosine 3',5'-bismonophosphate
113	426.023	-0.0011	s_0400	C10H15N5O10P2	adp
113	426.023	-0.0011	s_0591	C10H15N5O10P2	dgdp
114	442.016	0.0014	s_0706	C10H15N5O11P2	gdp
115	455.101	-0.0037	s_0683	C17H21N4O9P	fmn
116	469.02	-0.0049	s_0102	C11H20O16P2	1-phosphatidyl-1d-myo-inositol 3-phosphate
116	469.02	-0.0049	s_0111	C11H20O16P2	1-phosphatidyl-1d-myo-inositol 4-phosphate
117	505.987	0.001	s_0446	C10H16N5O13P3	atp
117	505.987	0.001	s_0595	C10H16N5O13P3	dgtp
118	548.982	-4.48e-05	s_0097	C11H21O19P3	1-phosphatidyl-1d-myo-inositol 3,5-bisphosphate
118	548.982	-4.48e-05	s_0107	C11H21O19P3	1-phosphatidyl-1d-myo-inositol 4,5-bisphosphate
119	565.047	0.00033026	s_1413	C15H24N2O17P2	udp-d-galactose
119	565.047	0.00033026	s_1415	C15H24N2O17P2	udp-d-glucose
120	606.073	0.0012	s_1416	C17H27N3O17P2	udp-n-acetyl-alpha-d-glucosamine
121	611.144	0.00098082	s_0721	C20H32N6O12S2	glutathione disulfide
122	662.101	0.0013	s_1082	C21H27N7O14P2	nad(+)
122	662.101	0.0013	s_1087	C21H27N7O14P2	nadh

## Sheet: Dobson annot glc_gln batch 1
Index	m/z	m/z delta	ID	formula	annotation
1	59.0139	-3.1145e-06	s_0369	C2H4O2	acetate
1	59.0139	-3.1145e-06	s_0745	C2H4O2	glycolaldehyde
2	59.0239	0.0012	s_1423	CH4N2O	urea
3	60.9968	-0.0037	s_0458	CH2O3	bicarbonate
4	71.0136	0.00026628	s_1019	C3H4O2	methylglyoxal
5	71.0498	0.00047907	s_0844	C4H8O	isobutyraldehyde
6	73.0294	6.1563e-05	s_0065	C3H6O2	(s)-lactaldehyde
7	74.0247	9.112e-05	s_0740	C2H5NO2	glycine
8	87.0082	0.0005323	s_1277	C3H4O3	pyruvate
9	87.0449	0.00022742	s_0023	C4H8O2	(r)-acetoin
9	87.0449	0.00022742	s_0655	C4H8O2	ethyl acetate
10	88.0405	-0.00014947	s_0453	C3H7NO2	beta-alanine
10	88.0405	-0.00014947	s_0863	C3H7NO2	l-alanine
11	89.0242	0.00019254	s_0028	C3H6O3	(r)-lactate
11	89.0242	0.00019254	s_0066	C3H6O3	(s)-lactate
11	89.0242	0.00019254	s_0550	C3H6O3	d-glyceraldehyde
11	89.0242	0.00019254	s_0734	C3H6O3	glycerone
12	91.0398	0.00025557	s_0732	C3H8O3	glycerol
13	96.9601	1.1949e-05	s_1347	H2O4S	sulphate
14	101.024	0.00044102	s_0183	C4H6O3	2-oxobutanoate
14	101.024	0.00044102	s_1341	C4H6O3	succinic semialdehyde
15	102.056	0.00010202	s_0700	C4H9NO2	gamma-aminobutyrate
16	104.035	0.00019164	s_0943	C3H7NO3	l-serine
17	110.038	-0.0019	s_0527	C4H5N3O	cytosine
18	111.02	-0.00025517	s_1421	C4H4N2O2	uracil
19	112.04	0.00029965	s_0120	C5H7NO2	1-pyrroline-5-carboxylate
20	114.056	0.0001979	s_0939	C5H9NO2	l-proline
21	115.004	7.5615e-05	s_0692	C4H4O4	fumarate(2-)
22	115.04	0.00026749	s_0238	C5H8O3	3-methyl-2-oxobutanoate
23	115.075	0.0015	s_0842	C6H12O2	isobutyl acetate
24	116.035	0.00023693	s_0860	C4H7NO3	l-2-amino-3-oxobutanoate
24	116.035	0.00023693	s_0886	C4H7NO3	l-aspartate 4-semialdehyde
25	116.072	0.00010415	s_0960	C5H11NO2	l-valine
26	117.019	0.00020765	s_1338	C4H6O4	succinate(2-)
27	118.051	-7.6979e-05	s_0866	C4H9NO3	l-allothreonine
27	118.051	-7.6979e-05	s_0919	C4H9NO3	l-homoserine
27	118.051	-7.6979e-05	s_0949	C4H9NO3	l-threonine
28	119.05	0.00059943	s_1203	C8H8O	phenylacetaldehyde
29	121.043	-0.0018	s_1100	C6H6N2O	nicotinamide
30	125.038	-0.0028	s_1375	C5H6N2O2	thymine
31	127.052	-0.00018113	s_0695	C5H8N2O2	gamma-amino-gamma-cyanobutanoic acid
32	128.036	-0.0003589	s_0118	C5H7NO3	1-pyrroline-3-hydroxy-5-carboxylic acid
33	129.019	0.00032863	s_0853	C5H6O4	itaconate(2-)
34	129.054	0.0012	s_0058	C6H10O3	(s)-3-methyl-2-oxopentanoate
34	129.054	0.0012	s_0297	C6H10O3	4-methyl-2-oxopentanoate
35	129.091	0.001	s_0177	C7H14O2	2-methylbutyl acetate
35	129.091	0.001	s_0834	C7H14O2	isoamylacetate
36	129.106	-0.0022	s_1072	C6H14N2O	n-acetylputrescine
37	130.051	-0.00022159	s_0321	C5H9NO3	5-aminolevulinate
37	130.051	-0.00022159	s_0905	C5H9NO3	l-glutamic 5-semialdehyde
37	130.051	-0.00022159	s_1379	C5H9NO3	trans-4-hydroxy-l-proline
38	130.088	-0.0003989	s_0920	C6H13NO2	l-isoleucine
38	130.088	-0.0003989	s_0925	C6H13NO2	l-leucine
39	131.035	-0.00016131	s_0150	C5H8O4	2-acetyllactic acid
40	131.047	-0.00033514	s_0877	C4H8N2O3	l-asparagine
41	131.083	-0.00030534	s_1151	C5H12N2O2	ornithine
42	132.03	-0.00025899	s_0881	C4H7NO4	l-aspartate
43	133.014	-0.00017764	s_0069	C4H6O5	(s)-malate(2-)
44	133.051	-0.0002228	s_0018	C5H10O4	(r)-2,3-dihydroxy-3-methylbutanoate
44	133.051	-0.0002228	s_0156	C5H10O4	2-deoxy-d-ribose
45	134.047	-0.0011	s_0291	C4H9NO4	4-hydroxy-l-threonine
45	134.047	0.00028259	s_0390	C5H5N5	adenine
46	135.031	-5.4318e-05	s_0808	C5H4N4O	hypoxanthine
47	135.046	-0.00071969	s_1206	C8H8O2	phenylacetic acid
48	136.041	-0.00033083	s_0277	C7H7NO2	4-aminobenzoate
48	136.041	-0.00033083	s_0439	C7H7NO2	anthranilate
49	137.027	-0.003	s_0292	C7H6O3	4-hydroxybenzoate
50	138.066	0.0011	s_0276	C6H9N3O	4-amino-5-hydroxymethyl-2-methylpyrimidine
51	139.976	-0.00019882	s_0469	CH4NO5P	carbamoyl phosphate
52	140.01	0.0022	s_1124	C2H8NO4P	o-phosphoethanolamine
53	140.083	-1.1433e-05	s_0915	C6H11N3O	l-histidinol
54	142.037	-0.0034	s_0313	C6H9NOS	5-(2-hydroxyethyl)-4-methylthiazole
55	143.096	-0.002	s_0286	C5H12N4O	4-guanidinobutanamide
56	143.108	1.6103e-05	s_1132	C8H16O2	octanoate
57	144.046	-0.0027	s_0042	C6H9O4	(s)-2-acetyl-2-hydroxybutanoate
58	144.066	0.00022949	s_0272	C6H11NO3	4-acetamidobutanoate
58	144.066	0.00022949	s_0867	C6H11NO3	l-allysine
59	145.014	0.00027883	s_0185	C5H6O5	2-oxoglutarate
59	145.014	0.00027883	s_0587	C5H6O5	dehydro-d-arabinono-1,4-lactone
60	145.062	-0.00042238	s_0907	C5H10N2O3	l-glutamine
61	145.096	0.0018	s_0929	C6H14N2O2	l-lysine
62	146.047	-0.00077235	s_0862	C5H9NO4	l-4-hydroxyglutamic semialdehyde
62	146.047	-0.00077235	s_0899	C5H9NO4	l-glutamate
62	146.047	-0.00077235	s_1118	C5H9NO4	o-acetyl-l-serine
63	147.03	-0.00030554	s_0529	C5H8O5	d-arabinono-1,4-lactone
64	147.066	-0.00018855	s_0007	C6H12O4	(2r,3r)-2,3-dihydroxy-3-methylpentanoate
64	147.066	-0.00018855	s_0031	C6H12O4	(r)-mevalonate
64	147.066	-0.00018855	s_0032	C6H12O4	(r)-pantoate
65	148.042	0.0014	s_0933	C5H11NO2S	l-methionine
66	149.046	-0.00011213	s_0530	C5H10O5	d-arabinose
66	149.046	-0.00011213	s_0555	C5H10O5	d-ribose
66	149.046	-0.00011213	s_0558	C5H10O5	d-xylose
66	149.046	-0.00011213	s_0560	C5H10O5	d-xylulose
66	149.046	-0.00011213	s_0871	C5H10O5	l-arabinose
67	150.042	0.00025365	s_0757	C5H5N5O	guanine
68	151.026	-0.00015602	s_0364	C5H4N4O2	9h-xanthine
69	151.059	0.0024	s_0869	C5H12O5	l-arabinitol
69	151.059	0.0024	s_1445	C5H12O5	xylitol
70	152.036	-0.00035734	s_0231	C7H7NO3	3-hydroxyanthranilate
71	154.062	-0.00022784	s_0911	C6H9N3O2	l-histidine
72	155.01	-0.00020263	s_1154	C5H4N2O4	orotate
73	157.051	-0.00031666	s_0170	C7H10O4	2-isopropylmaleic acid
74	158.062	-0.00060445	s_0817	C10H9NO	indol-3-ylacetaldehyde
75	159.031	-0.0007251	s_0181	C6H8O5	2-oxoadipic acid
76	160.062	-0.00048593	s_0861	C6H11NO4	l-2-aminoadipate(2-)
76	160.062	-0.00048593	s_1117	C6H11NO4	o-acetyl-l-homoserine
77	160.079	-0.0021	s_1404	C10H11NO	tryptophol
78	161.01	-0.0012	s_0288	C5H6O6	4-hydroxy-2-oxoglutarate(2-)
79	163.039	0.0013	s_0859	C9H8O3	keto-phenylpyruvate
79	163.039	0.0013	s_1378	C9H8O3	trans-4-coumarate
80	163.077	-0.00020912	s_1201	C10H12O2	phenethyl acetate
81	164.072	-0.00043866	s_0936	C9H11NO2	l-phenylalanine
82	166.974	0.0015	s_1243	C3H5O6P	phosphoenolpyruvate
83	168.066	0.00074107	s_1274	C8H11NO3	pyridoxine
84	168.99	0.0012	s_0731	C3H7O6P	glyceraldehyde 3-phosphate
84	168.99	0.0012	s_0735	C3H7O6P	glycerone phosphate
85	171.009	-0.0027	s_1315	C3H9O6P	sn-glycerol 3-phosphate
86	171.029	0.00090941	s_0217	C7H8O5	3-dehydroshikimate
87	171.14	-0.00074009	s_0574	C10H20O2	decanoate
88	172.062	-0.00099248	s_0149	C7H11NO4	2-acetamido-5-oxopentanoate
89	173.009	0.00048282	s_0501	C6H6O6	cis-aconitate(3-)
89	173.009	0.00048282	s_1381	C6H6O6	trans-aconitate(3-)
90	173.045	0.00030981	s_0010	C7H10O5	(2s)-2-isopropyl-3-oxosuccinate(2-)
90	173.045	0.00030981	s_1306	C7H10O5	shikimate
91	173.094	-0.00080991	s_1051	C7H14N2O3	n(2)-acetyl-l-ornithine
92	173.105	-0.00095966	s_0873	C6H14N4O2	l-arginine
93	174.059	-0.0031	s_0820	C10H9NO2	indole-3-acetate
94	174.089	-0.00026747	s_0887	C6H13N3O3	l-citrulline
95	175.032	0.0045	s_1073	C5H8N2O5	n-carbamoyl-l-aspartate
96	175.043	0.0038	s_0412	C4H8N4O4	allantoate
97	175.062	-0.00062411	s_0008	C7H12O5	(2r,3s)-3-isopropylmalate(2-)
97	175.062	-0.00062411	s_0167	C7H12O5	2-isopropylmalate(2-)
98	176.932	0.004	s_0605	H4O7P2	diphosphate
99	179.033	0.0023	s_0209	C9H8O4	3-(4-hydroxyphenyl)pyruvate
100	179.057	-0.0006406	s_0535	C6H12O6	d-fructose
100	179.057	-0.0006406	s_0540	C6H12O6	d-galactose
100	179.057	-0.0006406	s_0545	C6H12O6	d-glucose
100	179.057	-0.0006406	s_0551	C6H12O6	d-mannose
100	179.057	-0.0006406	s_0947	C6H12O6	l-sorbose
100	179.057	-0.0006406	s_1020	C6H12O6	myo-inositol
101	181.053	-0.0023	s_0208	C9H10O4	3-(4-hydroxyphenyl)lactate
102	181.072	-0.00046137	s_0543	C6H14O6	d-glucitol
102	181.072	-0.00046137	s_0897	C6H14O6	l-glucitol
103	182.062	-0.0037	s_0499	C5H14NO4P	choline phosphate
104	182.971	-0.0012	s_0266	C3H5O7P	3-phosphonatooxypyruvate(3-)
105	183.006	0.00037919	s_0163	C4H9O6P	2-hydroxy-3-oxobutyl phosphate
106	184.002	-0.00038758	s_1123	C3H8NO6P	o-phospho-l-serine
107	184.02	0.0048	s_0151	C7H7NO5	2-amino-3-(3-oxoprop-1-enyl)but-2-enedioate
108	184.986	-0.00013881	s_0193	C3H7O7P	2-phospho-d-glyceric acid
108	184.986	-0.00013881	s_0264	C3H7O7P	3-phospho-d-glyceric acid
109	186.113	0.00084235	s_0358	C9H17NO3	8-amino-7-oxononanoate
110	187.023	0.0015	s_0006	C7H8O6	(2e)-3-(methoxycarbonyl)pent-2-enedioic acid
110	187.023	0.0015	s_0468	C7H8O6	but-1-ene-1,2,4-tricarboxylic acid
111	188.057	-0.00098374	s_1071	C7H11NO5	n-acetyl-l-glutamate(2-)
112	189.042	-0.0015	s_0216	C7H10O6	3-dehydroquinate
113	189.078	-0.0014	s_0224	C8H14O5	3-hydroxy-2-isopropyl-4-methoxy-4-oxobutanoate
114	191.02	-0.00028373	s_0507	C6H8O7	citrate(3-)
114	191.02	-0.00028373	s_0847	C6H8O7	isocitrate(3-)
115	198.018	-0.00033721	s_1122	C4H10NO6P	o-phospho-l-homoserine
116	199.172	-0.0012	s_0968	C12H24O2	laurate
117	202.111	-0.0025	s_1119	C9H17NO4	o-acetylcarnitine
118	203.021	-0.0011	s_0180	C7H8O7	2-oxaloglutaric acid
119	203.058	0.0012	s_0213	C11H9NO3H	3-(indol-3-yl)pyruvate
120	204.055	-0.003	s_1001	C8H15NOS2	lipoamide
121	205.034	0.00099801	s_0012	C7H10O7	(2s,3r)-3-hydroxybutane-1,2,3-tricarboxylic acid
121	205.034	0.00099801	s_0179	C7H10O7	2-methylcitrate(3-)
121	205.034	0.00099801	s_0798	C7H10O7	homocitrate(3-)
121	205.034	0.00099801	s_0800	C7H10O7	homoisocitrate(3-)
122	206.071	-0.0031	s_0603	C8H17NOS2	dihydrolipoamide
123	211.997	-9.0764e-05	s_0301	C4H8NO7P	4-phospho-l-aspartate
124	212.98	0.00021438	s_0019	C4H7O8P	(r)-3-hydroxy-2-oxo-4-phosphonooxybutanoic acid
125	213.017	0.00026618	s_0155	C5H11O7P	2-deoxy-d-ribofuranose 1-phosphate
125	213.017	0.00026618	s_0157	C5H11O7P	2-deoxy-d-ribose 5-phosphate
126	213.123	0.0011	s_0590	C10H18N2O3	dethiobiotin
127	214.015	-0.003	s_0270	C4H10NO7P	4-(phosphonooxy)-l-threonine
128	214.05	-0.0012	s_0739	C5H14NO6P	glycerophosphatidylethanolamine
129	218.066	0.0014	s_1126	C8H13NO6	o-succinyl-l-homoserine
130	218.104	-0.00088336	s_0034	C9H17NO5	(r)-pantothenate
131	219.016	0.0015	s_0212	C6H9N2O5P	3-(imidazol-4-yl)-2-oxopropyl dihydrogen phosphate
132	221.062	-0.002	s_0888	C7H14N2O4S	l-cystathionine
133	224.058	-0.0012	s_0275	C10H11NO5	4-amino-4-deoxychorismate(2-)
134	225.087	0.0016	s_1253	C10H14N2O4	porphobilinogen
135	225.186	-0.00045989	s_1035	C14H26O2	myristoleate
136	226.012	0.00012876	s_0894	C5H10NO7P	l-gamma-glutamyl phosphate
137	226.079	0.0045	s_0136	C9H13N3O4	2'-deoxycytidine
138	227.036	-0.0034	s_0022	C6H13O7P	(r)-5-phosphomevalonic acid
139	227.066	0.0016	s_0142	C9H12N2O5	2'-deoxyuridine
140	227.203	-0.0011	s_1028	C14H28O2	myristate
141	228.029	-0.0013	s_0333	C5H12NO7P	5-phospho-beta-d-ribosylamine
142	235.077	-0.0042	s_1074	C11H12N2O4	n-formyl-l-kynurenine
143	240.998	-0.0042	s_0314	C6H11O6PS	5-(methylsulfanyl)-2,3-dioxopentyl phosphate
144	241.082	0.0007903	s_1373	C10H14N2O5	thymidine
145	242.08	-0.0015	s_0525	C9H13N3O5	cytidine
146	243.06	0.0026	s_1427	C9H12N2O6	uridine
147	243.082	-0.00098562	s_0465	C10H16N2O3S	biotin
148	243.221	-0.0019	s_1050	C12H28N4O	n(1)-acetylspermine
149	246.018	-0.0012	s_1271	C8H10NO6P	pyridoxal 5'-phosphate
150	247.044	0.0049	s_1273	C8H13N2O5P	pyridoxamine 5'-phosphate
151	250.093	0.0014	s_0134	C10H13N5O3	2'-deoxyadenosine
152	253.219	-0.0015	s_1177	C16H30O2	palmitoleate
153	255.109	0.00091517	s_0147	C10H16N4O4	2-(3-amino-3-carboxypropyl)-l-histidine
154	255.235	-0.0019	s_0166	C16H32O2	2-hydroxyhexadecanal
154	255.235	-0.0019	s_1170	C16H32O2	palmitate
155	256.092	0.0034	s_1310	C8H20NO6P	sn-glycero-3-phosphocholine
156	259.004	0.00079328	s_1299	C6H13O7PS	s-methyl-5-thio-alpha-d-ribose 1-phosphate
156	259.004	0.00079328	s_1300	C6H13O7PS	s-methyl-5-thio-d-ribulose 1-phosphate
157	259.023	-0.00032859	s_0128	C6H13O9P	1d-myo-inositol 1-phosphate
157	259.023	-0.00032859	s_0130	C6H13O9P	1d-myo-inositol 3-phosphate
157	259.023	-0.00032859	s_0410	C6H13O9P	aldehydo-d-glucose 6-phosphate
157	259.023	-0.00032859	s_0420	C6H13O9P	alpha-d-galactose 1-phosphate
157	259.023	-0.00032859	s_0455	C6H13O9P	beta-d-glucose 6-phosphate
157	259.023	-0.00032859	s_0538	C6H13O9P	d-fructose 1-phosphate
157	259.023	-0.00032859	s_0539	C6H13O9P	d-fructose 6-phosphate
157	259.023	-0.00032859	s_0549	C6H13O9P	d-glucose 1-phosphate
157	259.023	-0.00032859	s_0553	C6H13O9P	d-mannose 1-phosphate
157	259.023	-0.00032859	s_0554	C6H13O9P	d-mannose 6-phosphate
158	263.098	-0.00047262	s_1363	C12H16N4OS	thiamine(1+)
159	266.089	8.9225e-05	s_0138	C10H13N5O4	2'-deoxyguanosine
159	266.089	8.9225e-05	s_0393	C10H13N5O4	adenosine
160	267.074	-2.614e-05	s_0822	C10H12N4O5	inosine
161	268.026	-0.0028	s_1070	C7H12NO8P	n-acetyl-l-gamma-glutamyl phosphate
162	275.126	-0.0012	s_0942	C11H20N2O6	l-saccharopine
163	279.233	-0.00014039	s_0994	C18H32O2	linoleic acid
164	281.25	-0.0011	s_1145	C18H34O2	oleate
165	282.083	0.0011	s_0760	C10H13N5O5	guanosine
166	283.067	0.0017	s_1443	C10H12N4O6	xanthosine
167	283.266	-0.0022	s_1329	C18H36O2	stearate
168	285.046	0.0033	s_1048	C7H15N2O8P	n(1)-(5-phospho-d-ribosyl)glycinamide
169	287.013	0.0046	s_0356	C7H13O10P	7-phospho-2-dehydro-3-deoxy-d-arabino-heptonic acid
170	289.031	0.002	s_1304	C7H15O10P	sedoheptulose 7-phosphate
171	289.117	-0.0012	s_0017	C10H18N4O6	(n(omega)-l-arginino)succinic acid
172	294.045	0.0051	s_0316	C8H14N3O7P	5-amino-1-(5-phospho-d-ribosyl)imidazole
173	296.085	-0.0028	s_0305	C11H15N5O3S	5'-s-methyl-5'-thioadenosine
174	297.996	0.0036	s_0273	C6H11N3O7P2	4-amino-2-methyl-5-diphosphomethylpyrimidine
175	298.071	-0.0012	s_0020	C9H18NO8P	(r)-4'-phosphopantothenic acid
176	298.275	-0.00013018	s_0218	C18H37NO2	3-dehydrosphinganine
177	300.05	-0.00091167	s_0421	C8H16NO9P	alpha-d-glucosamine 1-phosphate
177	300.05	-0.00091167	s_0422	C8H16NO9P	alpha-d-glucosamine 6-phosphate
177	300.05	-0.00091167	s_1068	C8H16NO9P	n-acetyl-alpha-d-glucosamine 1-phosphate
177	300.05	-0.00091167	s_1069	C8H16NO9P	n-acetyl-d-glucosamine 6-phosphate
178	300.287	0.0034	s_1325	C18H39NO2	sphinganine
179	304.031	0.0029	s_0198	C9H12N3O7P	3',5'-cyclic cmp
180	306.05	-0.00027446	s_0569	C9H14N3O7P	dcmp
181	306.077	-0.00086303	s_0717	C10H17N3O6S	glutathione
182	306.995	0.004	s_0021	C6H14O10P2	(r)-5-diphosphomevalonic acid
183	312.06	3.1242e-05	s_0158	C8H16N3O8P	2-formamido-n(1)-(5-phospho-d-ribosyl)acetamidine
184	313.045	-0.00040485	s_1052	C8H15N2O9P	n(2)-formyl-n(1)-(5-phospho-d-ribosyl)glycinamide
185	313.093	-9.7817e-05	s_1228	C10H21NO8P	phosphatidylcholine
186	316.287	-0.0015	s_1247	C18H39NO3	phytosphingosine
187	317.214	-0.002	s_0983	C20H30O3	leukotriene a4
188	321.055	-0.0054	s_0619	C10H15N2O8P	dtmp
189	322.046	-0.0014	s_0511	C9H14N3O8P	cmp
190	323.029	-0.0001683	s_1267	C9H13N2O9P	pseudouridine 5'-phosphate
190	323.029	-0.0001683	s_1417	C9H13N2O9P	ump
191	329.03	-0.00044929	s_0201	C10H11N4O7P	3',5'-cyclic imp
192	330.055	0.0064	s_0564	C10H14N5O6P	damp
193	334.031	0.0025	s_1106	C11H14NO9P	nicotinic acid d-ribonucleotide
194	334.056	8.7126e-05	s_0352	C9H14N5O7P	7,8-dihydroneopterin 3'-phosphate
195	335.223	6.8918e-05	s_0013	C20H32O4	(5s,6s)-di-hete
195	335.223	6.8918e-05	s_0588	C20H32O4	delta(6)-trans,delta(8)-cis-leukotriene b4
195	335.223	6.8918e-05	s_0985	C20H32O4	leukotriene b4
196	337.054	0.0012	s_0317	C9H15N4O8P	5-amino-1-(5-phospho-d-ribosyl)imidazole-4-carboxamide
197	338.986	0.0023	s_0132	C6H14O12P2	1d-myo-inositol 4,5-bisphosphate
197	338.986	0.0023	s_0454	C6H14O12P2	beta-d-fructofuranose 2,6-bisphosphate
197	338.986	0.0023	s_0537	C6H14O12P2	d-fructose 1,6-bisphosphate
198	341.11	-0.00055414	s_0416	C12H22O11	alpha,alpha-trehalose
198	341.11	-0.00055414	s_1009	C12H22O11	maltose
198	341.11	-0.00055414	s_1014	C12H22O11	melibiose
198	341.11	-0.00055414	s_1345	C12H22O11	sucrose
199	343.067	-0.0039	s_1368	C12H17N4O4PS	thiamine(1+) monophosphate
200	346.056	0.0002051	s_0396	C10H14N5O7P	adenosine 2'-phosphate
200	346.056	0.0002051	s_0434	C10H14N5O7P	amp
200	346.056	0.0002051	s_0593	C10H14N5O7P	dgmp
201	353.054	-0.0041	s_0319	C9H15N4O9P	5-amino-6-(5-phosphoribitylamino)uracil
202	353.138	0.0018	s_1297	C14H22N6O3S	s-adenosylmethioninamine
203	354.085	-0.0033	s_0146	C9H18N5O8P	2,5-diamino-6-(5-phosphono)ribitylamino-4(3h)-pyrimidinone
204	357.089	0.00036121	s_1192	C11H23N2O7PS	pantetheine 4'-phosphate
205	362.05	0.00033384	s_0752	C10H14N5O8P	gmp
206	367.359	-0.0011	s_0987	C24H48O2	lignocerate
207	369.002	-0.0026	s_1303	C7H16O13P2	sedoheptulose 1,7-bisphosphate
208	375.134	-0.0032	s_1283	C17H20N4O6	riboflavin
209	378.098	-0.00053382	s_0036	C13H21N3O8S	(r)-s-lactoylglutathione
210	380.256	0.0012	s_1326	C18H40NO5P	sphinganine 1-phosphate
211	381.124	-6.3418e-05	s_0195	C15H28O7P2	2-trans,6-trans-farnesyl diphosphate
211	381.124	-6.3418e-05	s_0661	C15H28O7P2	farnesyl diphosphate
212	383.114	0.00043904	s_1290	C14H20N6O5S	s-adenosyl-l-homocysteine
213	386.999	0.00092125	s_0622	C9H14N2O11P2	dudp
214	389.044	0.0048	s_0090	C11H19O13P	1-phosphatidyl-1d-myo-inositol
215	395.39	-0.00091719	s_0491	C26H52O2	cerotate
215	395.39	-0.00091719	s_0493	C26H52O2	cerotic acid
216	396.099	-0.00062827	s_1289	C15H19N5O6S	s-adenosyl-4-methylthio-2-oxobutanoate
217	396.251	0.0012	s_1248	C18H40NO6P	phytosphingosine 1-phosphate
218	397.134	-0.004	s_1293	C15H22N6O5S	s-adenosyl-l-methionine
219	401.013	0.0029	s_0618	C10H16N2O11P2	dtdp
220	401.074	0.0047	s_1067	C12H23N2O9PS	n-[(r)-4-phosphonopantothenoyl]-l-cysteine
221	402.011	-0.00037579	s_0481	C9H15N3O11P2	cdp
222	402.995	0.00039702	s_1411	C9H14N2O12P2	udp
223	410.027	-3.8224e-05	s_0562	C10H15N5O9P2	dadp
224	418.96	-0.0045	s_0127	C6H15O15P3	1d-myo-inositol 1,4,5-trisphosphate
225	421.076	-0.0011	s_0419	C12H23O14P	alpha,alpha-trehalose 6-phosphate
226	426.021	0.00099367	s_0397	C10H15N5O10P2	adenosine 3',5'-bismonophosphate
226	426.021	0.00099367	s_0400	C10H15N5O10P2	adp
226	426.021	0.00099367	s_0591	C10H15N5O10P2	dgdp
227	427.323	-0.001	s_1457	C28H44O3	zymosterol intermediate 1c
228	441.339	-0.0014	s_0303	C29H46O3	4beta-methylzymosterol-4alpha-carboxylic acid
229	442.014	0.0033	s_0706	C10H15N5O11P2	gdp
230	455.096	0.001	s_0683	C17H21N4O9P	fmn
231	465.975	0.0071	s_0570	C9H16N3O13P3	dctp
232	481.975	0.0019	s_0521	C9H16N3O14P3	ctp
233	482.961	0.00059357	s_1430	C9H15N2O15P3	utp
234	487.099	0.0016	s_0483	C14H26N4O11P2	cdp-choline
235	489.988	0.006	s_0566	C10H16N5O12P3	datp
236	493.984	0.0048	s_0353	C9H16N5O13P3	7,8-dihydroneopterin 3'-triphosphate
237	498.923	-0.0014	s_0125	C6H16O18P4	1d-myo-inositol 1,3,4,5-tetrakisphosphate
237	498.923	-0.0014	s_0126	C6H16O18P4	1d-myo-inositol 1,4,5,6-tetrakisphosphate
238	502.993	0.0035	s_1370	C12H19N4O10P3S	thiamine(1+) triphosphate
239	505.986	0.0022	s_0446	C10H16N5O13P3	atp
239	505.986	0.0022	s_0595	C10H16N5O13P3	dgtp
240	521.978	0.0051	s_0755	C10H16N5O14P3	gtp
241	558.063	0.0011	s_0080	C15H23N5O14P2	1-(5-phosphoribosyl)-5'-amp
241	558.063	0.0011	s_0407	C15H23N5O14P2	adp-ribose
242	565.046	0.0021	s_1413	C15H24N2O17P2	udp-d-galactose
242	565.046	0.0021	s_1415	C15H24N2O17P2	udp-d-glucose
243	591.443	-0.0011	s_1409	C39H60O4	ubiquinol-6
244	604.067	0.0024	s_0710	C16H25N5O16P2	gdp-alpha-d-mannose
245	606.075	-0.00045907	s_1416	C17H27N3O17P2	udp-n-acetyl-alpha-d-glucosamine
246	611.144	0.00063698	s_0721	C20H32N6O12S2	glutathione disulfide
247	658.862	-0.0082	s_1026	C6H18O24P6	myo-inositol hexakisphosphate
248	662.101	0.00069366	s_1082	C21H27N7O14P2	nad(+)
248	662.101	0.00069366	s_1087	C21H27N7O14P2	nadh
249	666.644	-0.0035	s_1079	C42H85NO4	n-tetracosanylphytosphingosine
250	710.67	-0.0031	s_1062	C44H89NO5	n-(26-hydroxyhexacosanyl)phytosphingosine
251	742.067	0.0016	s_1091	C21H28N7O17P3	nadp(+)
252	744.082	0.0017	s_1096	C21H30N7O17P3	nadph
253	766.106	0.0019	s_0514	C21H36N7O16P3S	coenzyme a
254	784.15	-0.00050548	s_0657	C27H33N9O15P2	fad
255	808.119	-0.00087853	s_0380	C23H38N7O17P3S	acetyl-coa
256	857.57	-0.0076	s_0586	C50H84O7P2	decaprenyl diphosphate

## Sheet: Dobson annot glc_gln batch 2
Index	m/z	m/z delta	ID	formula	annotation
1	59.0138	8.1183e-05	s_0369	C2H4O2	acetate
1	59.0138	8.1183e-05	s_0745	C2H4O2	glycolaldehyde
2	71.0138	4.0654e-05	s_1019	C3H4O2	methylglyoxal
3	73.0294	5.9616e-05	s_0065	C3H6O2	(s)-lactaldehyde
4	74.0247	6.3907e-05	s_0740	C2H5NO2	glycine
5	80.9625	0.0027	s_1349	H2O3S	sulphite
6	87.0452	-5.6498e-05	s_0023	C4H8O2	(r)-acetoin
6	87.0452	-5.6498e-05	s_0655	C4H8O2	ethyl acetate
7	88.0404	1.0228e-05	s_0453	C3H7NO2	beta-alanine
7	88.0404	1.0228e-05	s_0863	C3H7NO2	l-alanine
8	89.0244	-2.21e-05	s_0028	C3H6O3	(r)-lactate
8	89.0244	-2.21e-05	s_0066	C3H6O3	(s)-lactate
8	89.0244	-2.21e-05	s_0550	C3H6O3	d-glyceraldehyde
8	89.0244	-2.21e-05	s_0734	C3H6O3	glycerone
9	91.04	4.9601e-05	s_0732	C3H8O3	glycerol
10	96.9602	-8.0021e-05	s_1347	H2O4S	sulphate
11	96.9681	0.0015	s_1207	H3O4P	phosphate
12	101.025	-6.0221e-05	s_0183	C4H6O3	2-oxobutanoate
12	101.025	-6.0221e-05	s_1341	C4H6O3	succinic semialdehyde
13	102.056	5.3818e-05	s_0700	C4H9NO2	gamma-aminobutyrate
14	103.04	-2.4298e-05	s_0164	C4H8O3	2-hydroxybutyric acid
15	104.035	5.5907e-05	s_0943	C3H7NO3	l-serine
16	111.02	0.0001138	s_1421	C4H4N2O2	uracil
17	114.056	3.5185e-05	s_0939	C5H9NO2	l-proline
18	115.004	3.0701e-05	s_0692	C4H4O4	fumarate(2-)
19	115.04	4.7333e-05	s_0238	C5H8O3	3-methyl-2-oxobutanoate
20	115.076	0.00018184	s_0842	C6H12O2	isobutyl acetate
21	116.072	-5.7723e-06	s_0960	C5H11NO2	l-valine
22	117.019	4.5409e-05	s_1338	C4H6O4	succinate(2-)
23	118.051	6.4955e-05	s_0866	C4H9NO3	l-allothreonine
23	118.051	6.4955e-05	s_0919	C4H9NO3	l-homoserine
23	118.051	6.4955e-05	s_0949	C4H9NO3	l-threonine
24	119.05	-4.9628e-05	s_1203	C8H8O	phenylacetaldehyde
25	121.041	-0.00037894	s_1100	C6H6N2O	nicotinamide
26	121.061	0.005	s_0190	C8H10O	2-phenylethanol
27	125.034	0.0018	s_1375	C5H6N2O2	thymine
28	127.051	7.9045e-06	s_0695	C5H8N2O2	gamma-amino-gamma-cyanobutanoic acid
29	128.035	-2.0466e-05	s_0118	C5H7NO3	1-pyrroline-3-hydroxy-5-carboxylic acid
30	129.019	5.8456e-05	s_0853	C5H6O4	itaconate(2-)
31	129.056	5.798e-05	s_0058	C6H10O3	(s)-3-methyl-2-oxopentanoate
31	129.056	5.798e-05	s_0297	C6H10O3	4-methyl-2-oxopentanoate
32	130.051	5.2078e-05	s_0321	C5H9NO3	5-aminolevulinate
32	130.051	5.2078e-05	s_0905	C5H9NO3	l-glutamic 5-semialdehyde
32	130.051	5.2078e-05	s_1379	C5H9NO3	trans-4-hydroxy-l-proline
33	130.087	5.6901e-05	s_0920	C6H13NO2	l-isoleucine
33	130.087	5.6901e-05	s_0925	C6H13NO2	l-leucine
34	131.035	-2.6035e-05	s_0150	C5H8O4	2-acetyllactic acid
35	131.046	6.2948e-05	s_0877	C4H8N2O3	l-asparagine
36	131.083	8.2295e-06	s_1151	C5H12N2O2	ornithine
37	132.03	4.972e-05	s_0881	C4H7NO4	l-aspartate
38	133.014	4.1846e-05	s_0069	C4H6O5	(s)-malate(2-)
39	133.05	0.00015884	s_0018	C5H10O4	(r)-2,3-dihydroxy-3-methylbutanoate
39	133.05	0.00015884	s_0156	C5H10O4	2-deoxy-d-ribose
40	134.047	-0.0013	s_0291	C4H9NO4	4-hydroxy-l-threonine
40	134.047	3.046e-05	s_0390	C5H5N5	adenine
41	135.045	3.4629e-05	s_1206	C8H8O2	phenylacetic acid
42	137.028	-0.0031	s_0292	C7H6O3	4-hydroxybenzoate
43	140.01	0.0016	s_1124	C2H8NO4P	o-phosphoethanolamine
44	140.083	7.5994e-05	s_0915	C6H11N3O	l-histidinol
45	143.108	-2.2697e-07	s_1132	C8H16O2	octanoate
46	144.038	0.0043	s_0042	C6H9O4	(s)-2-acetyl-2-hydroxybutanoate
47	144.066	0.00012417	s_0272	C6H11NO3	4-acetamidobutanoate
47	144.066	0.00012417	s_0867	C6H11NO3	l-allysine
48	145.014	1.3126e-05	s_0185	C5H6O5	2-oxoglutarate
48	145.014	1.3126e-05	s_0587	C5H6O5	dehydro-d-arabinono-1,4-lactone
49	145.053	-0.0019	s_0153	C6H10O4	2-dehydropantoate
50	145.062	-0.00016025	s_0907	C5H10N2O3	l-glutamine
51	145.098	9.2192e-05	s_0929	C6H14N2O2	l-lysine
52	146.046	-0.00020057	s_0862	C5H9NO4	l-4-hydroxyglutamic semialdehyde
52	146.046	-0.00020057	s_0899	C5H9NO4	l-glutamate
52	146.046	-0.00020057	s_1118	C5H9NO4	o-acetyl-l-serine
53	147.03	-1.7605e-05	s_0529	C5H8O5	d-arabinono-1,4-lactone
54	147.067	-0.00057183	s_0007	C6H12O4	(2r,3r)-2,3-dihydroxy-3-methylpentanoate
54	147.067	-0.00057183	s_0031	C6H12O4	(r)-mevalonate
54	147.067	-0.00057183	s_0032	C6H12O4	(r)-pantoate
55	152.035	-1.1959e-05	s_0231	C7H7NO3	3-hydroxyanthranilate
56	154.062	-2.0595e-05	s_0911	C6H9N3O2	l-histidine
57	155.01	0.00011527	s_1154	C5H4N2O4	orotate
58	157.051	-9.3197e-05	s_0170	C7H10O4	2-isopropylmaleic acid
59	158.059	0.0017	s_0817	C10H9NO	indol-3-ylacetaldehyde
60	159.03	0.00013142	s_0181	C6H8O5	2-oxoadipic acid
61	160.062	-5.9626e-05	s_0861	C6H11NO4	l-2-aminoadipate(2-)
61	160.062	-5.9626e-05	s_1117	C6H11NO4	o-acetyl-l-homoserine
62	163.04	0.00043497	s_0859	C9H8O3	keto-phenylpyruvate
62	163.04	0.00043497	s_1378	C9H8O3	trans-4-coumarate
63	164.072	3.4916e-06	s_0936	C9H11NO2	l-phenylalanine
64	166.047	0.0037	s_1270	C8H9NO3	pyridoxal
65	168.066	8.892e-05	s_1274	C8H11NO3	pyridoxine
66	168.991	7.8973e-05	s_0731	C3H7O6P	glyceraldehyde 3-phosphate
66	168.991	7.8973e-05	s_0735	C3H7O6P	glycerone phosphate
67	171.007	-0.0004909	s_1315	C3H9O6P	sn-glycerol 3-phosphate
68	171.139	-0.00015464	s_0574	C10H20O2	decanoate
69	172.061	-1.6483e-05	s_0149	C7H11NO4	2-acetamido-5-oxopentanoate
70	173.009	-4.2469e-05	s_0501	C6H6O6	cis-aconitate(3-)
70	173.009	-4.2469e-05	s_1381	C6H6O6	trans-aconitate(3-)
71	173.093	5.645e-05	s_1051	C7H14N2O3	n(2)-acetyl-l-ornithine
72	173.104	-5.1182e-05	s_0873	C6H14N4O2	l-arginine
73	174.088	8.431e-06	s_0887	C6H13N3O3	l-citrulline
74	175.061	-5.2145e-05	s_0008	C7H12O5	(2r,3s)-3-isopropylmalate(2-)
74	175.061	-5.2145e-05	s_0167	C7H12O5	2-isopropylmalate(2-)
75	176.936	5.4509e-05	s_0605	H4O7P2	diphosphate
76	179.035	0.00010403	s_0209	C9H8O4	3-(4-hydroxyphenyl)pyruvate
77	179.056	-8.6564e-05	s_0535	C6H12O6	d-fructose
77	179.056	-8.6564e-05	s_0540	C6H12O6	d-galactose
77	179.056	-8.6564e-05	s_0545	C6H12O6	d-glucose
77	179.056	-8.6564e-05	s_0551	C6H12O6	d-mannose
77	179.056	-8.6564e-05	s_0947	C6H12O6	l-sorbose
77	179.056	-8.6564e-05	s_1020	C6H12O6	myo-inositol
78	181.071	0.00032661	s_0543	C6H14O6	d-glucitol
78	181.071	0.00032661	s_0897	C6H14O6	l-glucitol
79	182.97	-0.00042667	s_0266	C3H5O7P	3-phosphonatooxypyruvate(3-)
80	183.005	0.00096177	s_0163	C4H9O6P	2-hydroxy-3-oxobutyl phosphate
81	184.002	-0.00020089	s_1123	C3H8NO6P	o-phospho-l-serine
82	184.986	-0.00045963	s_0193	C3H7O7P	2-phospho-d-glyceric acid
82	184.986	-0.00045963	s_0264	C3H7O7P	3-phospho-d-glyceric acid
83	187.025	-7.2478e-05	s_0006	C7H8O6	(2e)-3-(methoxycarbonyl)pent-2-enedioic acid
83	187.025	-7.2478e-05	s_0468	C7H8O6	but-1-ene-1,2,4-tricarboxylic acid
84	188.056	4.4441e-05	s_1071	C7H11NO5	n-acetyl-l-glutamate(2-)
85	191.02	-0.00022537	s_0507	C6H8O7	citrate(3-)
85	191.02	-0.00022537	s_0847	C6H8O7	isocitrate(3-)
86	199.171	-0.00012769	s_0968	C12H24O2	laurate
87	203.023	-0.0031	s_0180	C7H8O7	2-oxaloglutaric acid
88	203.081	0.0015	s_0952	C11H12N2O2	l-tryptophan
89	205.036	-0.00044031	s_0012	C7H10O7	(2s,3r)-3-hydroxybutane-1,2,3-tricarboxylic acid
89	205.036	-0.00044031	s_0179	C7H10O7	2-methylcitrate(3-)
89	205.036	-0.00044031	s_0798	C7H10O7	homocitrate(3-)
89	205.036	-0.00044031	s_0800	C7H10O7	homoisocitrate(3-)
90	214.048	0.00013874	s_0739	C5H14NO6P	glycerophosphatidylethanolamine
91	217.083	-0.00053257	s_0895	C8H14N2O5	l-gamma-glutamyl-l-alanine
92	218.103	-5.6737e-06	s_0034	C9H17NO5	(r)-pantothenate
93	221.06	-0.00028614	s_0888	C7H14N2O4S	l-cystathionine
94	226.011	0.0012	s_0894	C5H10NO7P	l-gamma-glutamyl phosphate
95	227.065	0.0026	s_0142	C9H12N2O5	2'-deoxyuridine
96	227.202	4.4192e-05	s_1028	C14H28O2	myristate
97	229.012	-1.3633e-05	s_0425	C5H11O8P	alpha-d-ribose 1-phosphate
97	229.012	-1.3633e-05	s_0427	C5H11O8P	alpha-d-ribose 5-phosphate
97	229.012	-1.3633e-05	s_0557	C5H11O8P	d-ribulose 5-phosphate
97	229.012	-1.3633e-05	s_0561	C5H11O8P	d-xylulose 5-phosphate
98	242.079	-0.0011	s_0525	C9H13N3O5	cytidine
99	243.062	0.00032051	s_1427	C9H12N2O6	uridine
100	243.077	0.0038	s_0465	C10H16N2O3S	biotin
101	245	-0.001	s_0850	C5H12O7P2	isopentenyl diphosphate
102	246.017	0.00044168	s_1271	C8H10NO6P	pyridoxal 5'-phosphate
103	249.055	0.00035512	s_0896	C8H14N2O5S	l-gamma-glutamyl-l-cysteine
104	253.217	-5.9749e-05	s_1177	C16H30O2	palmitoleate
105	255.233	-0.00044792	s_0166	C16H32O2	2-hydroxyhexadecanal
105	255.233	-0.00044792	s_1170	C16H32O2	palmitate
106	256.092	0.0035	s_1310	C8H20NO6P	sn-glycero-3-phosphocholine
107	259.023	-0.00050278	s_0128	C6H13O9P	1d-myo-inositol 1-phosphate
107	259.023	-0.00050278	s_0130	C6H13O9P	1d-myo-inositol 3-phosphate
107	259.023	-0.00050278	s_0410	C6H13O9P	aldehydo-d-glucose 6-phosphate
107	259.023	-0.00050278	s_0420	C6H13O9P	alpha-d-galactose 1-phosphate
107	259.023	-0.00050278	s_0455	C6H13O9P	beta-d-glucose 6-phosphate
107	259.023	-0.00050278	s_0538	C6H13O9P	d-fructose 1-phosphate
107	259.023	-0.00050278	s_0539	C6H13O9P	d-fructose 6-phosphate
107	259.023	-0.00050278	s_0549	C6H13O9P	d-glucose 1-phosphate
107	259.023	-0.00050278	s_0553	C6H13O9P	d-mannose 1-phosphate
107	259.023	-0.00050278	s_0554	C6H13O9P	d-mannose 6-phosphate
108	263.097	0.00018323	s_1363	C12H16N4OS	thiamine(1+)
109	267.073	0.0005946	s_0822	C10H12N4O5	inosine
110	275.017	0.00022092	s_0347	C6H13O10P	6-phospho-d-gluconate
111	275.125	4.8472e-05	s_0942	C11H20N2O6	l-saccharopine
112	279.233	0.00022075	s_0994	C18H32O2	linoleic acid
113	281.249	-1.8968e-05	s_1145	C18H34O2	oleate
114	283.265	-0.00038008	s_1329	C18H36O2	stearate
115	289.03	0.0026	s_1304	C7H15O10P	sedoheptulose 7-phosphate
116	289.116	-0.00048759	s_0017	C10H18N4O6	(n(omega)-l-arginino)succinic acid
117	294.046	0.0037	s_0316	C8H14N3O7P	5-amino-1-(5-phospho-d-ribosyl)imidazole
118	296.086	-0.0032	s_0305	C11H15N5O3S	5'-s-methyl-5'-thioadenosine
119	306.048	0.0016	s_0569	C9H14N3O7P	dcmp
120	306.076	0.0002352	s_0717	C10H17N3O6S	glutathione
121	306.994	0.0049	s_0021	C6H14O10P2	(r)-5-diphosphomevalonic acid
122	313.044	-0.00010298	s_1052	C8H15N2O9P	n(2)-formyl-n(1)-(5-phospho-d-ribosyl)glycinamide
123	317.212	0.00027703	s_0983	C20H30O3	leukotriene a4
124	321.054	-0.0049	s_0619	C10H15N2O8P	dtmp
125	322.044	0.00014347	s_0511	C9H14N3O8P	cmp
126	323.028	0.00062118	s_1267	C9H13N2O9P	pseudouridine 5'-phosphate
126	323.028	0.00062118	s_1417	C9H13N2O9P	ump
127	329.029	0.00038262	s_0201	C10H11N4O7P	3',5'-cyclic imp
128	334.054	0.0015	s_0352	C9H14N5O7P	7,8-dihydroneopterin 3'-phosphate
129	334.071	0.00070887	s_1298	C11H17N3O7S	s-formylglutathione
130	335.222	0.0012	s_0013	C20H32O4	(5s,6s)-di-hete
130	335.222	0.0012	s_0588	C20H32O4	delta(6)-trans,delta(8)-cis-leukotriene b4
130	335.222	0.0012	s_0985	C20H32O4	leukotriene b4
131	337.055	0.00050754	s_0317	C9H15N4O8P	5-amino-1-(5-phospho-d-ribosyl)imidazole-4-carboxamide
132	338.988	0.00025001	s_0132	C6H14O12P2	1d-myo-inositol 4,5-bisphosphate
132	338.988	0.00025001	s_0454	C6H14O12P2	beta-d-fructofuranose 2,6-bisphosphate
132	338.988	0.00025001	s_0537	C6H14O12P2	d-fructose 1,6-bisphosphate
133	341.109	-0.00014347	s_0416	C12H22O11	alpha,alpha-trehalose
133	341.109	-0.00014347	s_1009	C12H22O11	maltose
133	341.109	-0.00014347	s_1014	C12H22O11	melibiose
133	341.109	-0.00014347	s_1345	C12H22O11	sucrose
134	346.055	0.00048096	s_0396	C10H14N5O7P	adenosine 2'-phosphate
134	346.055	0.00048096	s_0434	C10H14N5O7P	amp
134	346.055	0.00048096	s_0593	C10H14N5O7P	dgmp
135	347.039	0.00036325	s_0816	C10H13N4O8P	imp
136	362.05	0.00047208	s_0752	C10H14N5O8P	gmp
137	363.033	0.002	s_0306	C10H13N4O9P	5'-xanthylic acid
138	367.357	0.0007766	s_0987	C24H48O2	lignocerate
139	369.002	-0.0024	s_1303	C7H16O13P2	sedoheptulose 1,7-bisphosphate
140	380.254	0.0028	s_1326	C18H40NO5P	sphinganine 1-phosphate
141	381.122	0.0015	s_0195	C15H28O7P2	2-trans,6-trans-farnesyl diphosphate
141	381.122	0.0015	s_0661	C15H28O7P2	farnesyl diphosphate
142	387	-5.602e-05	s_0622	C9H14N2O11P2	dudp
143	395.389	0.00077466	s_0491	C26H52O2	cerotate
143	395.389	0.00077466	s_0493	C26H52O2	cerotic acid
144	401.075	0.004	s_1067	C12H23N2O9PS	n-[(r)-4-phosphonopantothenoyl]-l-cysteine
145	402.011	-0.0003431	s_0481	C9H15N3O11P2	cdp
146	402.994	0.00073319	s_1411	C9H14N2O12P2	udp
147	421.076	-0.00063072	s_0419	C12H23O14P	alpha,alpha-trehalose 6-phosphate
148	423.029	0.00085836	s_1365	C12H18N4O7P2S	thiamine(1+) diphosphate(1-)
149	426.022	0.00026949	s_0397	C10H15N5O10P2	adenosine 3',5'-bismonophosphate
149	426.022	0.00026949	s_0400	C10H15N5O10P2	adp
149	426.022	0.00026949	s_0591	C10H15N5O10P2	dgdp
150	427.321	0.00070083	s_1457	C28H44O3	zymosterol intermediate 1c
151	441.337	0.00090849	s_0303	C29H46O3	4beta-methylzymosterol-4alpha-carboxylic acid
152	442.014	0.0028	s_0706	C10H15N5O11P2	gdp
153	481.977	-0.00012227	s_0521	C9H16N3O14P3	ctp
154	482.96	0.0011	s_1430	C9H15N2O15P3	utp
155	502.995	0.0011	s_1370	C12H19N4O10P3S	thiamine(1+) triphosphate
156	505.988	0.00040497	s_0446	C10H16N5O13P3	atp
156	505.988	0.00040497	s_0595	C10H16N5O13P3	dgtp
157	565.046	0.0014	s_1413	C15H24N2O17P2	udp-d-galactose
157	565.046	0.0014	s_1415	C15H24N2O17P2	udp-d-glucose
158	604.068	0.0018	s_0710	C16H25N5O16P2	gdp-alpha-d-mannose
159	606.073	0.0012	s_1416	C17H27N3O17P2	udp-n-acetyl-alpha-d-glucosamine
160	611.143	0.0018	s_0721	C20H32N6O12S2	glutathione disulfide
161	662.1	0.0019	s_1082	C21H27N7O14P2	nad(+)
161	662.1	0.0019	s_1087	C21H27N7O14P2	nadh
162	742.067	0.0014	s_1091	C21H28N7O17P3	nadp(+)

## Sheet: Dobson annot glc_pro batch 1
Index	m/z	m/z delta	ID	formula	annotation
1	59.0135	0.00034729	s_0369	C2H4O2	acetate
1	59.0135	0.00034729	s_0745	C2H4O2	glycolaldehyde
2	59.0239	0.0011	s_1423	CH4N2O	urea
3	60.9974	-0.0043	s_0458	CH2O3	bicarbonate
4	71.0136	0.00025764	s_1019	C3H4O2	methylglyoxal
5	71.05	0.00024168	s_0844	C4H8O	isobutyraldehyde
6	73.0293	0.00016113	s_0065	C3H6O2	(s)-lactaldehyde
7	74.0246	0.00014534	s_0740	C2H5NO2	glycine
8	85.0657	0.00021087	s_0174	C5H10O	2-methylbutanal
8	85.0657	0.00021087	s_0240	C5H10O	3-methylbutanal
9	87.0086	0.00017742	s_1277	C3H4O3	pyruvate
10	87.0447	0.00047638	s_0023	C4H8O2	(r)-acetoin
10	87.0447	0.00047638	s_0655	C4H8O2	ethyl acetate
11	88.0403	0.00014096	s_0453	C3H7NO2	beta-alanine
11	88.0403	0.00014096	s_0863	C3H7NO2	l-alanine
12	89.024	0.00043286	s_0028	C3H6O3	(r)-lactate
12	89.024	0.00043286	s_0066	C3H6O3	(s)-lactate
12	89.024	0.00043286	s_0550	C3H6O3	d-glyceraldehyde
12	89.024	0.00043286	s_0734	C3H6O3	glycerone
13	91.0397	0.00034875	s_0732	C3H8O3	glycerol
14	96.9594	0.00074095	s_1347	H2O4S	sulphate
15	101.024	0.00023419	s_0183	C4H6O3	2-oxobutanoate
15	101.024	0.00023419	s_1341	C4H6O3	succinic semialdehyde
16	102.056	0.00031047	s_0700	C4H9NO2	gamma-aminobutyrate
17	104.035	0.00046771	s_0943	C3H7NO3	l-serine
18	110.037	-0.0014	s_0527	C4H5N3O	cytosine
19	111.022	-0.0021	s_1421	C4H4N2O2	uracil
20	112.04	0.00035851	s_0120	C5H7NO2	1-pyrroline-5-carboxylate
21	114.056	0.00036103	s_0939	C5H9NO2	l-proline
22	115.003	0.00038922	s_0692	C4H4O4	fumarate(2-)
23	115.039	0.00068303	s_0238	C5H8O3	3-methyl-2-oxobutanoate
24	115.073	0.0034	s_0842	C6H12O2	isobutyl acetate
25	116.035	0.00058944	s_0860	C4H7NO3	l-2-amino-3-oxobutanoate
25	116.035	0.00058944	s_0886	C4H7NO3	l-aspartate 4-semialdehyde
26	116.072	9.7113e-05	s_0960	C5H11NO2	l-valine
27	117.019	0.00051732	s_1338	C4H6O4	succinate(2-)
28	118.051	0.00018683	s_0866	C4H9NO3	l-allothreonine
28	118.051	0.00018683	s_0919	C4H9NO3	l-homoserine
28	118.051	0.00018683	s_0949	C4H9NO3	l-threonine
29	119.049	0.00079942	s_1203	C8H8O	phenylacetaldehyde
30	121.042	-0.0016	s_1100	C6H6N2O	nicotinamide
31	121.061	0.0045	s_0190	C8H10O	2-phenylethanol
32	124.007	-1.0152e-05	s_1351	C2H7NO3S	taurine
33	125.039	-0.003	s_1375	C5H6N2O2	thymine
34	127.051	0.00014247	s_0695	C5H8N2O2	gamma-amino-gamma-cyanobutanoic acid
35	128.035	1.5403e-05	s_0118	C5H7NO3	1-pyrroline-3-hydroxy-5-carboxylic acid
36	129.019	0.00047366	s_0853	C5H6O4	itaconate(2-)
37	129.055	0.00056281	s_0058	C6H10O3	(s)-3-methyl-2-oxopentanoate
37	129.055	0.00056281	s_0297	C6H10O3	4-methyl-2-oxopentanoate
38	129.092	0.00045071	s_0177	C7H14O2	2-methylbutyl acetate
38	129.092	0.00045071	s_0834	C7H14O2	isoamylacetate
39	129.107	-0.0037	s_1072	C6H14N2O	n-acetylputrescine
40	130.051	0.00028103	s_0321	C5H9NO3	5-aminolevulinate
40	130.051	0.00028103	s_0905	C5H9NO3	l-glutamic 5-semialdehyde
40	130.051	0.00028103	s_1379	C5H9NO3	trans-4-hydroxy-l-proline
41	130.088	-0.00012241	s_0920	C6H13NO2	l-isoleucine
41	130.088	-0.00012241	s_0925	C6H13NO2	l-leucine
42	131.035	0.0001579	s_0150	C5H8O4	2-acetyllactic acid
43	131.048	-0.0021	s_0877	C4H8N2O3	l-asparagine
44	131.083	-4.8883e-05	s_1151	C5H12N2O2	ornithine
45	132.03	6.9445e-05	s_0881	C4H7NO4	l-aspartate
46	133.014	0.00011756	s_0069	C4H6O5	(s)-malate(2-)
47	133.03	-0.0048	s_1426	C3H6N2O4	ureidoglycolic acid
48	133.05	8.2373e-05	s_0018	C5H10O4	(r)-2,3-dihydroxy-3-methylbutanoate
48	133.05	8.2373e-05	s_0156	C5H10O4	2-deoxy-d-ribose
49	134.024	0.0041	s_0917	C4H9NO2S	l-homocysteine
50	134.047	-0.00088068	s_0291	C4H9NO4	4-hydroxy-l-threonine
50	134.047	0.00045692	s_0390	C5H5N5	adenine
51	135.031	0.00010641	s_0808	C5H4N4O	hypoxanthine
52	135.045	-0.00022397	s_1206	C8H8O2	phenylacetic acid
53	135.061	-0.0048	s_0089	C7H8N2O	1-methylnicotinamide
54	136.04	1.8525e-06	s_0277	C7H7NO2	4-aminobenzoate
54	136.04	1.8525e-06	s_0439	C7H7NO2	anthranilate
55	137.027	-0.0026	s_0292	C7H6O3	4-hydroxybenzoate
56	138.069	-0.0017	s_0276	C6H9N3O	4-amino-5-hydroxymethyl-2-methylpyrimidine
57	139.976	-0.00010428	s_0469	CH4NO5P	carbamoyl phosphate
58	140.01	0.0018	s_1124	C2H8NO4P	o-phosphoethanolamine
59	140.083	-1.7895e-06	s_0915	C6H11N3O	l-histidinol
60	142.036	-0.0032	s_0313	C6H9NOS	5-(2-hydroxyethyl)-4-methylthiazole
61	143.108	-0.00054318	s_1132	C8H16O2	octanoate
62	144.045	-0.0024	s_0042	C6H9O4	(s)-2-acetyl-2-hydroxybutanoate
63	144.064	0.0024	s_0272	C6H11NO3	4-acetamidobutanoate
63	144.064	0.0024	s_0867	C6H11NO3	l-allysine
64	144.075	0.0026	s_0287	C5H11N3O2	4-guanidinobutanoic acid
65	145.014	0.00033809	s_0185	C5H6O5	2-oxoglutarate
65	145.014	0.00033809	s_0587	C5H6O5	dehydro-d-arabinono-1,4-lactone
66	145.051	-0.0005605	s_0153	C6H10O4	2-dehydropantoate
67	145.062	-7.7891e-05	s_0907	C5H10N2O3	l-glutamine
68	145.099	-0.00050465	s_0929	C6H14N2O2	l-lysine
69	146.046	-0.00041346	s_0862	C5H9NO4	l-4-hydroxyglutamic semialdehyde
69	146.046	-0.00041346	s_0899	C5H9NO4	l-glutamate
69	146.046	-0.00041346	s_1118	C5H9NO4	o-acetyl-l-serine
70	147.03	-0.00014605	s_0529	C5H8O5	d-arabinono-1,4-lactone
71	147.066	9.1016e-05	s_0007	C6H12O4	(2r,3r)-2,3-dihydroxy-3-methylpentanoate
71	147.066	9.1016e-05	s_0031	C6H12O4	(r)-mevalonate
71	147.066	9.1016e-05	s_0032	C6H12O4	(r)-pantoate
72	148.041	0.0033	s_0933	C5H11NO2S	l-methionine
73	149.046	-0.00012129	s_0530	C5H10O5	d-arabinose
73	149.046	-0.00012129	s_0555	C5H10O5	d-ribose
73	149.046	-0.00012129	s_0558	C5H10O5	d-xylose
73	149.046	-0.00012129	s_0560	C5H10O5	d-xylulose
73	149.046	-0.00012129	s_0871	C5H10O5	l-arabinose
74	150.041	0.00070894	s_0757	C5H5N5O	guanine
75	151.024	0.0019	s_0364	C5H4N4O2	9h-xanthine
76	151.059	0.0019	s_0869	C5H12O5	l-arabinitol
76	151.059	0.0019	s_1445	C5H12O5	xylitol
77	152.035	7.6472e-05	s_0231	C7H7NO3	3-hydroxyanthranilate
78	154.062	0.00021771	s_0911	C6H9N3O2	l-histidine
79	157.051	6.464e-05	s_0170	C7H10O4	2-isopropylmaleic acid
80	159.03	-0.00018788	s_0181	C6H8O5	2-oxoadipic acid
81	160.061	-7.6893e-06	s_0861	C6H11NO4	l-2-aminoadipate(2-)
81	160.061	-7.6893e-06	s_1117	C6H11NO4	o-acetyl-l-homoserine
82	160.079	-0.0019	s_1404	C10H11NO	tryptophol
83	161.01	-0.00078871	s_0288	C5H6O6	4-hydroxy-2-oxoglutarate(2-)
84	163.038	0.0016	s_0859	C9H8O3	keto-phenylpyruvate
84	163.038	0.0016	s_1378	C9H8O3	trans-4-coumarate
85	163.076	0.0001985	s_1201	C10H12O2	phenethyl acetate
86	164.072	-0.00011191	s_0936	C9H11NO2	l-phenylalanine
87	166.048	0.0032	s_1270	C8H9NO3	pyridoxal
88	166.975	-0.00031413	s_1243	C3H5O6P	phosphoenolpyruvate
89	167.08	0.0028	s_1272	C8H12N2O2	pyridoxamine
90	168.066	0.0009098	s_1274	C8H11NO3	pyridoxine
91	168.99	0.0011	s_0731	C3H7O6P	glyceraldehyde 3-phosphate
91	168.99	0.0011	s_0735	C3H7O6P	glycerone phosphate
92	171.007	-0.00037765	s_1315	C3H9O6P	sn-glycerol 3-phosphate
93	171.139	-0.00040274	s_0574	C10H20O2	decanoate
94	172.062	-0.00056083	s_0149	C7H11NO4	2-acetamido-5-oxopentanoate
95	173.009	0.00017664	s_0501	C6H6O6	cis-aconitate(3-)
95	173.009	0.00017664	s_1381	C6H6O6	trans-aconitate(3-)
96	173.105	-0.00044643	s_0873	C6H14N4O2	l-arginine
97	174.058	-0.0018	s_0820	C10H9NO2	indole-3-acetate
98	174.089	-0.00034018	s_0887	C6H13N3O3	l-citrulline
99	175.061	-0.00017598	s_0008	C7H12O5	(2r,3s)-3-isopropylmalate(2-)
99	175.061	-0.00017598	s_0167	C7H12O5	2-isopropylmalate(2-)
100	176.931	0.0045	s_0605	H4O7P2	diphosphate
101	177.031	0.003	s_0891	C5H10N2O3S	l-cysteinylglycine
102	179.035	7.3296e-05	s_0209	C9H8O4	3-(4-hydroxyphenyl)pyruvate
103	179.056	-0.00022904	s_0535	C6H12O6	d-fructose
103	179.056	-0.00022904	s_0540	C6H12O6	d-galactose
103	179.056	-0.00022904	s_0545	C6H12O6	d-glucose
103	179.056	-0.00022904	s_0551	C6H12O6	d-mannose
103	179.056	-0.00022904	s_0947	C6H12O6	l-sorbose
103	179.056	-0.00022904	s_1020	C6H12O6	myo-inositol
104	180.067	-0.00018099	s_0955	C9H11NO3	l-tyrosine
105	181.051	-0.00044704	s_0208	C9H10O4	3-(4-hydroxyphenyl)lactate
106	181.071	0.0003069	s_0543	C6H14O6	d-glucitol
106	181.071	0.0003069	s_0897	C6H14O6	l-glucitol
107	182.063	-0.0041	s_0499	C5H14NO4P	choline phosphate
108	182.97	-0.00048103	s_0266	C3H5O7P	3-phosphonatooxypyruvate(3-)
109	183.006	0.00028691	s_0163	C4H9O6P	2-hydroxy-3-oxobutyl phosphate
110	184.002	-4.6703e-05	s_1123	C3H8NO6P	o-phospho-l-serine
111	184.987	-0.00099552	s_0193	C3H7O7P	2-phospho-d-glyceric acid
111	184.987	-0.00099552	s_0264	C3H7O7P	3-phospho-d-glyceric acid
112	186.114	-0.00047377	s_0358	C9H17NO3	8-amino-7-oxononanoate
113	187.025	-1.2967e-05	s_0006	C7H8O6	(2e)-3-(methoxycarbonyl)pent-2-enedioic acid
113	187.025	-1.2967e-05	s_0468	C7H8O6	but-1-ene-1,2,4-tricarboxylic acid
114	188.056	9.135e-05	s_1071	C7H11NO5	n-acetyl-l-glutamate(2-)
115	189.077	-0.00059387	s_0224	C8H14O5	3-hydroxy-2-isopropyl-4-methoxy-4-oxobutanoate
116	191.02	4.9629e-05	s_0507	C6H8O7	citrate(3-)
116	191.02	4.9629e-05	s_0847	C6H8O7	isocitrate(3-)
117	198.017	-1.397e-05	s_1122	C4H10NO6P	o-phospho-l-homoserine
118	199.172	-0.0014	s_0968	C12H24O2	laurate
119	202.107	0.0012	s_1119	C9H17NO4	o-acetylcarnitine
120	203.02	-0.00015696	s_0180	C7H8O7	2-oxaloglutaric acid
121	203.061	-0.002	s_0213	C11H9NO3H	3-(indol-3-yl)pyruvate
122	203.083	5.5459e-05	s_0952	C11H12N2O2	l-tryptophan
123	204.055	-0.0026	s_1001	C8H15NOS2	lipoamide
124	205.036	-0.00022857	s_0012	C7H10O7	(2s,3r)-3-hydroxybutane-1,2,3-tricarboxylic acid
124	205.036	-0.00022857	s_0179	C7H10O7	2-methylcitrate(3-)
124	205.036	-0.00022857	s_0798	C7H10O7	homocitrate(3-)
124	205.036	-0.00022857	s_0800	C7H10O7	homoisocitrate(3-)
125	206.07	-0.0022	s_0603	C8H17NOS2	dihydrolipoamide
126	208.06	0.0017	s_1075	C10H11NO4	n-formyl-l-tyrosine
127	211.994	0.002	s_0301	C4H8NO7P	4-phospho-l-aspartate
128	212.982	-0.0014	s_0019	C4H7O8P	(r)-3-hydroxy-2-oxo-4-phosphonooxybutanoic acid
129	213.018	-0.0006689	s_0155	C5H11O7P	2-deoxy-d-ribofuranose 1-phosphate
129	213.018	-0.0006689	s_0157	C5H11O7P	2-deoxy-d-ribose 5-phosphate
130	213.125	-0.00082882	s_0590	C10H18N2O3	dethiobiotin
131	214.008	0.0043	s_0270	C4H10NO7P	4-(phosphonooxy)-l-threonine
132	214.052	-0.0029	s_0739	C5H14NO6P	glycerophosphatidylethanolamine
133	217.082	0.00059855	s_0895	C8H14N2O5	l-gamma-glutamyl-l-alanine
134	218.065	0.0017	s_1126	C8H13NO6	o-succinyl-l-homoserine
135	218.104	-0.0007699	s_0034	C9H17NO5	(r)-pantothenate
136	219.016	0.0018	s_0212	C6H9N2O5P	3-(imidazol-4-yl)-2-oxopropyl dihydrogen phosphate
137	220.046	0.0035	s_0916	C6H12N3O4P	l-histidinol phosphate
138	221.064	-0.0038	s_0888	C7H14N2O4S	l-cystathionine
139	224.054	0.0022	s_0275	C10H11NO5	4-amino-4-deoxychorismate(2-)
140	225.037	0.0038	s_0500	C10H10O6	chorismate(2-)
140	225.037	0.0038	s_1258	C10H10O6	prephenate(2-)
141	225.086	0.0016	s_1253	C10H14N2O4	porphobilinogen
142	225.186	-0.00042569	s_1035	C14H26O2	myristoleate
143	226.011	0.0013	s_0894	C5H10NO7P	l-gamma-glutamyl phosphate
144	227.032	0.00025482	s_0022	C6H13O7P	(r)-5-phosphomevalonic acid
145	227.065	0.0021	s_0142	C9H12N2O5	2'-deoxyuridine
146	227.203	-0.0017	s_1028	C14H28O2	myristate
147	240.998	-0.0038	s_0314	C6H11O6PS	5-(methylsulfanyl)-2,3-dioxopentyl phosphate
148	241.082	0.00088197	s_1373	C10H14N2O5	thymidine
149	243.062	0.00043269	s_1427	C9H12N2O6	uridine
150	243.218	0.00067974	s_1050	C12H28N4O	n(1)-acetylspermine
151	246.018	-0.00022886	s_1271	C8H10NO6P	pyridoxal 5'-phosphate
152	250.092	0.0024	s_0134	C10H13N5O3	2'-deoxyadenosine
153	251.075	0.0041	s_0140	C10H12N4O4	2'-deoxyinosine
154	253.013	-0.0015	s_0267	C7H11O8P	3-phosphoshikimic acid
155	253.219	-0.0017	s_1177	C16H30O2	palmitoleate
156	254.085	0.004	s_0350	C9H13N5O4	7,8-dihydroneopterin
157	255.108	0.0014	s_0147	C10H16N4O4	2-(3-amino-3-carboxypropyl)-l-histidine
158	255.234	-0.0011	s_0166	C16H32O2	2-hydroxyhexadecanal
158	255.234	-0.0011	s_1170	C16H32O2	palmitate
159	256.091	0.004	s_1310	C8H20NO6P	sn-glycero-3-phosphocholine
160	259.008	-0.0038	s_1299	C6H13O7PS	s-methyl-5-thio-alpha-d-ribose 1-phosphate
160	259.008	-0.0038	s_1300	C6H13O7PS	s-methyl-5-thio-d-ribulose 1-phosphate
161	259.024	-0.0015	s_0128	C6H13O9P	1d-myo-inositol 1-phosphate
161	259.024	-0.0015	s_0130	C6H13O9P	1d-myo-inositol 3-phosphate
161	259.024	-0.0015	s_0410	C6H13O9P	aldehydo-d-glucose 6-phosphate
161	259.024	-0.0015	s_0420	C6H13O9P	alpha-d-galactose 1-phosphate
161	259.024	-0.0015	s_0455	C6H13O9P	beta-d-glucose 6-phosphate
161	259.024	-0.0015	s_0538	C6H13O9P	d-fructose 1-phosphate
161	259.024	-0.0015	s_0539	C6H13O9P	d-fructose 6-phosphate
161	259.024	-0.0015	s_0549	C6H13O9P	d-glucose 1-phosphate
161	259.024	-0.0015	s_0553	C6H13O9P	d-mannose 1-phosphate
161	259.024	-0.0015	s_0554	C6H13O9P	d-mannose 6-phosphate
162	263.098	-0.00068459	s_1363	C12H16N4OS	thiamine(1+)
163	266.09	-0.00011922	s_0138	C10H13N5O4	2'-deoxyguanosine
163	266.09	-0.00011922	s_0393	C10H13N5O4	adenosine
164	267.077	-0.0031	s_0822	C10H12N4O5	inosine
165	275.019	-0.0014	s_0347	C6H13O10P	6-phospho-d-gluconate
166	275.103	-0.0035	s_0320	C9H16N4O6	5-amino-6-(d-ribitylamino)uracil
167	275.126	-0.00088531	s_0942	C11H20N2O6	l-saccharopine
168	279.234	-0.0012	s_0994	C18H32O2	linoleic acid
169	281.25	-0.0019	s_1145	C18H34O2	oleate
170	282.083	0.0012	s_0760	C10H13N5O5	guanosine
171	283.066	0.0022	s_1443	C10H12N4O6	xanthosine
172	283.265	-0.0012	s_1329	C18H36O2	stearate
173	285.052	-0.0026	s_1048	C7H15N2O8P	n(1)-(5-phospho-d-ribosyl)glycinamide
174	286.054	-0.0053	s_0088	C11H14NO6P	1-c-(indol-3-yl)glycerol 3-phosphate
175	289.032	0.0014	s_1304	C7H15O10P	sedoheptulose 7-phosphate
176	289.116	-0.00079533	s_0017	C10H18N4O6	(n(omega)-l-arginino)succinic acid
177	297.997	0.0026	s_0273	C6H11N3O7P2	4-amino-2-methyl-5-diphosphomethylpyrimidine
178	298.275	0.00023277	s_0218	C18H37NO2	3-dehydrosphinganine
179	300.049	5.5465e-05	s_0421	C8H16NO9P	alpha-d-glucosamine 1-phosphate
179	300.049	5.5465e-05	s_0422	C8H16NO9P	alpha-d-glucosamine 6-phosphate
179	300.049	5.5465e-05	s_1068	C8H16NO9P	n-acetyl-alpha-d-glucosamine 1-phosphate
179	300.049	5.5465e-05	s_1069	C8H16NO9P	n-acetyl-d-glucosamine 6-phosphate
180	300.287	0.0037	s_1325	C18H39NO2	sphinganine
181	306.048	0.0012	s_0569	C9H14N3O7P	dcmp
182	306.077	-4.2443e-05	s_0717	C10H17N3O6S	glutathione
183	307.032	0.002	s_0624	C9H13N2O8P	dump
184	312.063	-0.003	s_0158	C8H16N3O8P	2-formamido-n(1)-(5-phospho-d-ribosyl)acetamidine
185	313.043	0.00071302	s_1052	C8H15N2O9P	n(2)-formyl-n(1)-(5-phospho-d-ribosyl)glycinamide
186	313.063	-0.0014	s_0712	C10H20O7P2	geranyl diphosphate
187	313.105	0.0008895	s_0354	C14H14N6O3	7,8-dihydropteroate
188	316.287	-0.0012	s_1247	C18H39NO3	phytosphingosine
189	317.214	-0.0013	s_0983	C20H30O3	leukotriene a4
190	321.048	0.00087408	s_0619	C10H15N2O8P	dtmp
191	322.045	-0.0008532	s_0511	C9H14N3O8P	cmp
192	323.028	0.00091943	s_1267	C9H13N2O9P	pseudouridine 5'-phosphate
192	323.028	0.00091943	s_1417	C9H13N2O9P	ump
193	326.275	-0.0048	s_0489	C19H37NO3	ceramide
194	329.029	0.00065754	s_0201	C10H11N4O7P	3',5'-cyclic imp
195	333.06	-0.00059617	s_0081	C9H19O11P	1-(sn-glycero-3-phospho)-1d-myo-inositol
196	334.029	0.0041	s_1106	C11H14NO9P	nicotinic acid d-ribonucleotide
197	334.055	0.0008266	s_0352	C9H14N5O7P	7,8-dihydroneopterin 3'-phosphate
198	335.222	0.00071225	s_0013	C20H32O4	(5s,6s)-di-hete
198	335.222	0.00071225	s_0588	C20H32O4	delta(6)-trans,delta(8)-cis-leukotriene b4
198	335.222	0.00071225	s_0985	C20H32O4	leukotriene b4
199	338.046	-0.0065	s_0318	C9H14N3O9P	5-amino-1-(5-phospho-d-ribosyl)imidazole-4-carboxylic acid
200	338.987	0.0015	s_0132	C6H14O12P2	1d-myo-inositol 4,5-bisphosphate
200	338.987	0.0015	s_0454	C6H14O12P2	beta-d-fructofuranose 2,6-bisphosphate
200	338.987	0.0015	s_0537	C6H14O12P2	d-fructose 1,6-bisphosphate
201	341.109	1.2385e-05	s_0416	C12H22O11	alpha,alpha-trehalose
201	341.109	1.2385e-05	s_1009	C12H22O11	maltose
201	341.109	1.2385e-05	s_1014	C12H22O11	melibiose
201	341.109	1.2385e-05	s_1345	C12H22O11	sucrose
202	343.063	0.00031819	s_1368	C12H17N4O4PS	thiamine(1+) monophosphate
203	346.056	-0.00015174	s_0396	C10H14N5O7P	adenosine 2'-phosphate
203	346.056	-0.00015174	s_0434	C10H14N5O7P	amp
203	346.056	-0.00015174	s_0593	C10H14N5O7P	dgmp
204	347.039	0.00091697	s_0816	C10H13N4O8P	imp
205	352.051	0.0156	s_0145	C9H16N5O8P	2,5-diamino-4-hydroxy-6-(5-phosphoribosylamino)pyrimidine
206	353.054	-0.0033	s_0319	C9H15N4O9P	5-amino-6-(5-phosphoribitylamino)uracil
207	354.085	-0.0026	s_0146	C9H18N5O8P	2,5-diamino-6-(5-phosphono)ribitylamino-4(3h)-pyrimidinone
208	357.085	0.0043	s_1192	C11H23N2O7PS	pantetheine 4'-phosphate
209	362.049	0.0016	s_0752	C10H14N5O8P	gmp
210	363.032	0.0028	s_0306	C10H13N4O9P	5'-xanthylic acid
211	365.052	-0.0017	s_0325	C10H15N4O9P	5-formamido-1-(5-phospho-d-ribosyl)imidazole-4-carboxamide
212	367.36	-0.0018	s_0987	C24H48O2	lignocerate
213	369.003	-0.0037	s_1303	C7H16O13P2	sedoheptulose 1,7-bisphosphate
214	378.098	0.00014471	s_0036	C13H21N3O8S	(r)-s-lactoylglutathione
215	380.254	0.0033	s_1326	C18H40NO5P	sphinganine 1-phosphate
216	381.124	-0.00022006	s_0195	C15H28O7P2	2-trans,6-trans-farnesyl diphosphate
216	381.124	-0.00022006	s_0661	C15H28O7P2	farnesyl diphosphate
217	383.115	-0.0012	s_1290	C14H20N6O5S	s-adenosyl-l-homocysteine
218	388.937	0.008	s_0331	C5H13O14P3	5-o-phosphono-alpha-d-ribofuranosyl diphosphate
219	389.059	-0.0098	s_0090	C11H19O13P	1-phosphatidyl-1d-myo-inositol
220	395.391	-0.0017	s_0491	C26H52O2	cerotate
220	395.391	-0.0017	s_0493	C26H52O2	cerotic acid
221	396.093	0.0052	s_1289	C15H19N5O6S	s-adenosyl-4-methylthio-2-oxobutanoate
222	396.25	0.0026	s_1248	C18H40NO6P	phytosphingosine 1-phosphate
223	401.009	0.0068	s_0618	C10H16N2O11P2	dtdp
224	401.075	0.0043	s_1067	C12H23N2O9PS	n-[(r)-4-phosphonopantothenoyl]-l-cysteine
225	402.01	0.0012	s_0481	C9H15N3O11P2	cdp
226	402.995	-0.00040976	s_1411	C9H14N2O12P2	udp
227	421.079	-0.0041	s_0419	C12H23O14P	alpha,alpha-trehalose 6-phosphate
228	423.028	0.0019	s_1365	C12H18N4O7P2S	thiamine(1+) diphosphate(1-)
229	426.022	0.00048575	s_0397	C10H15N5O10P2	adenosine 3',5'-bismonophosphate
229	426.022	0.00048575	s_0400	C10H15N5O10P2	adp
229	426.022	0.00048575	s_0591	C10H15N5O10P2	dgdp
230	426.999	0.0074	s_0811	C10H14N4O11P2	idp
231	427.323	-0.0012	s_1457	C28H44O3	zymosterol intermediate 1c
232	439.29	0.008	s_0616	C25H45O4P	dolichyl phosphate
233	441.338	-0.001	s_0303	C29H46O3	4beta-methylzymosterol-4alpha-carboxylic acid
234	442.011	0.0059	s_0706	C10H15N5O11P2	gdp
235	442.155	-0.0068	s_0601	C19H21N7O6	dihydrofolic acid
236	449.183	0.003	s_0194	C20H36O7P2	2-trans,6-trans,10-trans-geranylgeranyl diphosphate
236	449.183	0.003	s_0713	C20H36O7P2	geranylgeranyl diphosphate
237	455.097	0.00032194	s_0683	C17H21N4O9P	fmn
238	458.186	-0.0062	s_0328	C20H25N7O6	5-methyltetrahydrofolate(2-)
239	481.975	0.002	s_0521	C9H16N3O14P3	ctp
240	482.959	0.0018	s_1430	C9H15N2O15P3	utp
241	493.983	0.0054	s_0353	C9H16N5O13P3	7,8-dihydroneopterin 3'-triphosphate
242	502.99	0.0058	s_1370	C12H19N4O10P3S	thiamine(1+) triphosphate
243	505.986	0.0025	s_0446	C10H16N5O13P3	atp
243	505.986	0.0025	s_0595	C10H16N5O13P3	dgtp
244	521.977	0.0059	s_0755	C10H16N5O14P3	gtp
245	532.036	0.0017	s_0485	C14H21N3O15P2	cdp-diacylglycerol
246	558.064	0.000505	s_0080	C15H23N5O14P2	1-(5-phosphoribosyl)-5'-amp
246	558.064	0.000505	s_0407	C15H23N5O14P2	adp-ribose
247	565.046	0.0015	s_1413	C15H24N2O17P2	udp-d-galactose
247	565.046	0.0015	s_1415	C15H24N2O17P2	udp-d-glucose
248	591.443	-0.0016	s_1409	C39H60O4	ubiquinol-6
249	604.068	0.002	s_0710	C16H25N5O16P2	gdp-alpha-d-mannose
250	606.073	0.0013	s_1416	C17H27N3O17P2	udp-n-acetyl-alpha-d-glucosamine
251	611.143	0.0022	s_0721	C20H32N6O12S2	glutathione disulfide
252	662.1	0.0023	s_1082	C21H27N7O14P2	nad(+)
252	662.1	0.0023	s_1087	C21H27N7O14P2	nadh
253	710.672	-0.0051	s_1062	C44H89NO5	n-(26-hydroxyhexacosanyl)phytosphingosine
254	717.999	-0.0018	s_0334	C15H25N5O20P4	5-phosphoribosyl-atp
255	742.065	0.0032	s_1091	C21H28N7O17P3	nadp(+)
256	744.081	0.0027	s_1096	C21H30N7O17P3	nadph
257	766.108	-0.00010078	s_0514	C21H36N7O16P3S	coenzyme a
258	784.148	0.0022	s_0657	C27H33N9O15P2	fad
259	808.121	-0.0024	s_0380	C23H38N7O17P3S	acetyl-coa

## Sheet: Dobson annot glc_pro batch 2
Index	m/z	m/z delta	ID	formula	annotation
1	59.0136	0.00023426	s_0369	C2H4O2	acetate
1	59.0136	0.00023426	s_0745	C2H4O2	glycolaldehyde
2	71.0137	0.00014403	s_1019	C3H4O2	methylglyoxal
3	73.0293	0.00024033	s_0065	C3H6O2	(s)-lactaldehyde
4	74.0245	0.00022802	s_0740	C2H5NO2	glycine
5	80.9624	0.0028	s_1349	H2O3S	sulphite
6	87.0451	4.9854e-05	s_0023	C4H8O2	(r)-acetoin
6	87.0451	4.9854e-05	s_0655	C4H8O2	ethyl acetate
7	88.0403	5.0227e-05	s_0453	C3H7NO2	beta-alanine
7	88.0403	5.0227e-05	s_0863	C3H7NO2	l-alanine
8	89.0243	8.0857e-05	s_0028	C3H6O3	(r)-lactate
8	89.0243	8.0857e-05	s_0066	C3H6O3	(s)-lactate
8	89.0243	8.0857e-05	s_0550	C3H6O3	d-glyceraldehyde
8	89.0243	8.0857e-05	s_0734	C3H6O3	glycerone
9	91.04	5.562e-05	s_0732	C3H8O3	glycerol
10	96.9602	-0.00012067	s_1347	H2O4S	sulphate
11	96.9681	0.0015	s_1207	H3O4P	phosphate
12	101.024	8.7614e-06	s_0183	C4H6O3	2-oxobutanoate
12	101.024	8.7614e-06	s_1341	C4H6O3	succinic semialdehyde
13	102.056	7.8699e-06	s_0700	C4H9NO2	gamma-aminobutyrate
14	103.04	0.00011425	s_0164	C4H8O3	2-hydroxybutyric acid
15	104.035	8.3881e-05	s_0943	C3H7NO3	l-serine
16	111.02	0.00031807	s_1421	C4H4N2O2	uracil
17	112.04	0.0001021	s_0120	C5H7NO2	1-pyrroline-5-carboxylate
18	114.056	-0.00018775	s_0939	C5H9NO2	l-proline
19	115.004	1.8263e-05	s_0692	C4H4O4	fumarate(2-)
20	115.04	8.246e-05	s_0238	C5H8O3	3-methyl-2-oxobutanoate
21	116.035	8.2645e-05	s_0860	C4H7NO3	l-2-amino-3-oxobutanoate
21	116.035	8.2645e-05	s_0886	C4H7NO3	l-aspartate 4-semialdehyde
22	116.072	2.8494e-05	s_0960	C5H11NO2	l-valine
23	117.019	5.6876e-05	s_1338	C4H6O4	succinate(2-)
24	118.051	3.2378e-05	s_0866	C4H9NO3	l-allothreonine
24	118.051	3.2378e-05	s_0919	C4H9NO3	l-homoserine
24	118.051	3.2378e-05	s_0949	C4H9NO3	l-threonine
25	119.05	-1.5405e-05	s_1203	C8H8O	phenylacetaldehyde
26	121.041	-0.00043675	s_1100	C6H6N2O	nicotinamide
27	122.025	-0.00018603	s_1103	C6H5NO2	nicotinate
28	127.051	1.5806e-05	s_0695	C5H8N2O2	gamma-amino-gamma-cyanobutanoic acid
29	128.035	4.504e-05	s_0118	C5H7NO3	1-pyrroline-3-hydroxy-5-carboxylic acid
30	129.019	-4.7414e-05	s_0853	C5H6O4	itaconate(2-)
31	129.056	0.00013203	s_0058	C6H10O3	(s)-3-methyl-2-oxopentanoate
31	129.056	0.00013203	s_0297	C6H10O3	4-methyl-2-oxopentanoate
32	130.051	-6.3118e-05	s_0321	C5H9NO3	5-aminolevulinate
32	130.051	-6.3118e-05	s_0905	C5H9NO3	l-glutamic 5-semialdehyde
32	130.051	-6.3118e-05	s_1379	C5H9NO3	trans-4-hydroxy-l-proline
33	130.087	6.4612e-05	s_0920	C6H13NO2	l-isoleucine
33	130.087	6.4612e-05	s_0925	C6H13NO2	l-leucine
34	131.035	4.9665e-05	s_0150	C5H8O4	2-acetyllactic acid
35	131.046	0.00015208	s_0877	C4H8N2O3	l-asparagine
36	131.083	2.582e-05	s_1151	C5H12N2O2	ornithine
37	132.03	5.8997e-05	s_0881	C4H7NO4	l-aspartate
38	133.014	5.8716e-06	s_0069	C4H6O5	(s)-malate(2-)
39	133.051	-2.0036e-05	s_0018	C5H10O4	(r)-2,3-dihydroxy-3-methylbutanoate
39	133.051	-2.0036e-05	s_0156	C5H10O4	2-deoxy-d-ribose
40	134.047	-0.0014	s_0291	C4H9NO4	4-hydroxy-l-threonine
40	134.047	-2.7444e-05	s_0390	C5H5N5	adenine
41	135.045	-3.1255e-05	s_1206	C8H8O2	phenylacetic acid
42	137.028	-0.0032	s_0292	C7H6O3	4-hydroxybenzoate
43	140.01	0.0017	s_1124	C2H8NO4P	o-phosphoethanolamine
44	140.083	2.7386e-05	s_0915	C6H11N3O	l-histidinol
45	143.108	-3.3931e-05	s_1132	C8H16O2	octanoate
46	144.045	-0.0026	s_0042	C6H9O4	(s)-2-acetyl-2-hydroxybutanoate
47	145.014	-2.7521e-05	s_0185	C5H6O5	2-oxoglutarate
47	145.014	-2.7521e-05	s_0587	C5H6O5	dehydro-d-arabinono-1,4-lactone
48	145.05	8.1278e-05	s_0153	C6H10O4	2-dehydropantoate
49	145.062	-0.00014127	s_0907	C5H10N2O3	l-glutamine
50	145.098	-0.00012225	s_0929	C6H14N2O2	l-lysine
51	146.046	-0.0001614	s_0862	C5H9NO4	l-4-hydroxyglutamic semialdehyde
51	146.046	-0.0001614	s_0899	C5H9NO4	l-glutamate
51	146.046	-0.0001614	s_1118	C5H9NO4	o-acetyl-l-serine
52	147.03	-1.5079e-05	s_0529	C5H8O5	d-arabinono-1,4-lactone
53	147.066	-8.775e-05	s_0007	C6H12O4	(2r,3r)-2,3-dihydroxy-3-methylpentanoate
53	147.066	-8.775e-05	s_0031	C6H12O4	(r)-mevalonate
53	147.066	-8.775e-05	s_0032	C6H12O4	(r)-pantoate
54	149.046	-9.5254e-05	s_0530	C5H10O5	d-arabinose
54	149.046	-9.5254e-05	s_0555	C5H10O5	d-ribose
54	149.046	-9.5254e-05	s_0558	C5H10O5	d-xylose
54	149.046	-9.5254e-05	s_0560	C5H10O5	d-xylulose
54	149.046	-9.5254e-05	s_0871	C5H10O5	l-arabinose
55	152.035	-1.3703e-05	s_0231	C7H7NO3	3-hydroxyanthranilate
56	154.062	-8.4225e-05	s_0911	C6H9N3O2	l-histidine
57	157.05	0.00013166	s_0170	C7H10O4	2-isopropylmaleic acid
58	159.03	-2.4836e-05	s_0181	C6H8O5	2-oxoadipic acid
59	160.061	5.1246e-05	s_0861	C6H11NO4	l-2-aminoadipate(2-)
59	160.061	5.1246e-05	s_1117	C6H11NO4	o-acetyl-l-homoserine
60	163.04	8.9314e-05	s_0859	C9H8O3	keto-phenylpyruvate
60	163.04	8.9314e-05	s_1378	C9H8O3	trans-4-coumarate
61	164.072	-0.00012998	s_0936	C9H11NO2	l-phenylalanine
62	166.048	0.0032	s_1270	C8H9NO3	pyridoxal
63	168.066	7.2299e-05	s_1274	C8H11NO3	pyridoxine
64	168.991	0.00019251	s_0731	C3H7O6P	glyceraldehyde 3-phosphate
64	168.991	0.00019251	s_0735	C3H7O6P	glycerone phosphate
65	171.007	-0.00018	s_1315	C3H9O6P	sn-glycerol 3-phosphate
66	171.139	-0.00016827	s_0574	C10H20O2	decanoate
67	172.062	-0.00018856	s_0149	C7H11NO4	2-acetamido-5-oxopentanoate
68	173.009	-2.0325e-05	s_0501	C6H6O6	cis-aconitate(3-)
68	173.009	-2.0325e-05	s_1381	C6H6O6	trans-aconitate(3-)
69	173.105	-8.1904e-05	s_0873	C6H14N4O2	l-arginine
70	174.088	4.6421e-06	s_0887	C6H13N3O3	l-citrulline
71	175.061	-0.00019746	s_0008	C7H12O5	(2r,3s)-3-isopropylmalate(2-)
71	175.061	-0.00019746	s_0167	C7H12O5	2-isopropylmalate(2-)
72	176.936	0.00016628	s_0605	H4O7P2	diphosphate
73	179.035	-3.1189e-05	s_0209	C9H8O4	3-(4-hydroxyphenyl)pyruvate
74	179.056	-0.00016494	s_0535	C6H12O6	d-fructose
74	179.056	-0.00016494	s_0540	C6H12O6	d-galactose
74	179.056	-0.00016494	s_0545	C6H12O6	d-glucose
74	179.056	-0.00016494	s_0551	C6H12O6	d-mannose
74	179.056	-0.00016494	s_0947	C6H12O6	l-sorbose
74	179.056	-0.00016494	s_1020	C6H12O6	myo-inositol
75	180.067	4.7071e-05	s_0955	C9H11NO3	l-tyrosine
76	181.071	0.00057228	s_0543	C6H14O6	d-glucitol
76	181.071	0.00057228	s_0897	C6H14O6	l-glucitol
77	182.97	-0.00012088	s_0266	C3H5O7P	3-phosphonatooxypyruvate(3-)
78	183.005	0.0013	s_0163	C4H9O6P	2-hydroxy-3-oxobutyl phosphate
79	184.002	-0.00022724	s_1123	C3H8NO6P	o-phospho-l-serine
80	184.988	-0.0026	s_0193	C3H7O7P	2-phospho-d-glyceric acid
80	184.988	-0.0026	s_0264	C3H7O7P	3-phospho-d-glyceric acid
81	187.025	-0.00021234	s_0006	C7H8O6	(2e)-3-(methoxycarbonyl)pent-2-enedioic acid
81	187.025	-0.00021234	s_0468	C7H8O6	but-1-ene-1,2,4-tricarboxylic acid
82	188.057	-0.00011863	s_1071	C7H11NO5	n-acetyl-l-glutamate(2-)
83	191.02	-0.0003879	s_0507	C6H8O7	citrate(3-)
83	191.02	-0.0003879	s_0847	C6H8O7	isocitrate(3-)
84	198.018	-0.000257	s_1122	C4H10NO6P	o-phospho-l-homoserine
85	199.17	-8.1115e-05	s_0968	C12H24O2	laurate
86	203.082	0.00046942	s_0952	C11H12N2O2	l-tryptophan
87	205.036	-0.00039321	s_0012	C7H10O7	(2s,3r)-3-hydroxybutane-1,2,3-tricarboxylic acid
87	205.036	-0.00039321	s_0179	C7H10O7	2-methylcitrate(3-)
87	205.036	-0.00039321	s_0798	C7H10O7	homocitrate(3-)
87	205.036	-0.00039321	s_0800	C7H10O7	homoisocitrate(3-)
88	208.059	0.0024	s_1075	C10H11NO4	n-formyl-l-tyrosine
89	213.017	0.00032236	s_0155	C5H11O7P	2-deoxy-d-ribofuranose 1-phosphate
89	213.017	0.00032236	s_0157	C5H11O7P	2-deoxy-d-ribose 5-phosphate
90	213.125	-0.00023088	s_0590	C10H18N2O3	dethiobiotin
91	217.083	-0.00031571	s_0895	C8H14N2O5	l-gamma-glutamyl-l-alanine
92	218.103	-0.0001015	s_0034	C9H17NO5	(r)-pantothenate
93	225.037	0.0039	s_0500	C10H10O6	chorismate(2-)
93	225.037	0.0039	s_1258	C10H10O6	prephenate(2-)
94	225.086	0.0023	s_1253	C10H14N2O4	porphobilinogen
95	227.202	-0.00013039	s_1028	C14H28O2	myristate
96	229.008	0.0041	s_0425	C5H11O8P	alpha-d-ribose 1-phosphate
96	229.008	0.0041	s_0427	C5H11O8P	alpha-d-ribose 5-phosphate
96	229.008	0.0041	s_0557	C5H11O8P	d-ribulose 5-phosphate
96	229.008	0.0041	s_0561	C5H11O8P	d-xylulose 5-phosphate
97	241.081	0.0018	s_1373	C10H14N2O5	thymidine
98	242.08	-0.0018	s_0525	C9H13N3O5	cytidine
99	243.062	-5.4241e-05	s_1427	C9H12N2O6	uridine
100	246.017	-4.0714e-05	s_1271	C8H10NO6P	pyridoxal 5'-phosphate
101	253.217	-0.00014341	s_1177	C16H30O2	palmitoleate
102	255.233	-0.00044009	s_0166	C16H32O2	2-hydroxyhexadecanal
102	255.233	-0.00044009	s_1170	C16H32O2	palmitate
103	259.025	-0.0025	s_0128	C6H13O9P	1d-myo-inositol 1-phosphate
103	259.025	-0.0025	s_0130	C6H13O9P	1d-myo-inositol 3-phosphate
103	259.025	-0.0025	s_0410	C6H13O9P	aldehydo-d-glucose 6-phosphate
103	259.025	-0.0025	s_0420	C6H13O9P	alpha-d-galactose 1-phosphate
103	259.025	-0.0025	s_0455	C6H13O9P	beta-d-glucose 6-phosphate
103	259.025	-0.0025	s_0538	C6H13O9P	d-fructose 1-phosphate
103	259.025	-0.0025	s_0539	C6H13O9P	d-fructose 6-phosphate
103	259.025	-0.0025	s_0549	C6H13O9P	d-glucose 1-phosphate
103	259.025	-0.0025	s_0553	C6H13O9P	d-mannose 1-phosphate
103	259.025	-0.0025	s_0554	C6H13O9P	d-mannose 6-phosphate
104	263.097	8.3292e-05	s_1363	C12H16N4OS	thiamine(1+)
105	267.075	-0.0019	s_0822	C10H12N4O5	inosine
106	275.016	0.001	s_0347	C6H13O10P	6-phospho-d-gluconate
107	275.125	-0.00017722	s_0942	C11H20N2O6	l-saccharopine
108	279.233	-0.00010949	s_0994	C18H32O2	linoleic acid
109	281.249	-8.4126e-05	s_1145	C18H34O2	oleate
110	283.264	-0.00024425	s_1329	C18H36O2	stearate
111	289.033	0.00033979	s_1304	C7H15O10P	sedoheptulose 7-phosphate
112	306.048	0.0017	s_0569	C9H14N3O7P	dcmp
113	306.077	-0.00016234	s_0717	C10H17N3O6S	glutathione
114	307.033	0.00058009	s_0624	C9H13N2O8P	dump
115	313.044	-0.00010341	s_1052	C8H15N2O9P	n(2)-formyl-n(1)-(5-phospho-d-ribosyl)glycinamide
116	316.286	5.412e-05	s_1247	C18H39NO3	phytosphingosine
117	321.048	0.0018	s_0619	C10H15N2O8P	dtmp
118	322.046	-0.0017	s_0511	C9H14N3O8P	cmp
119	323.028	0.00040014	s_1267	C9H13N2O9P	pseudouridine 5'-phosphate
119	323.028	0.00040014	s_1417	C9H13N2O9P	ump
120	329.029	-0.00010318	s_0201	C10H11N4O7P	3',5'-cyclic imp
121	333.06	-0.00054122	s_0081	C9H19O11P	1-(sn-glycero-3-phospho)-1d-myo-inositol
122	334.054	0.0014	s_0352	C9H14N5O7P	7,8-dihydroneopterin 3'-phosphate
123	337.058	-0.003	s_0317	C9H15N4O8P	5-amino-1-(5-phospho-d-ribosyl)imidazole-4-carboxamide
124	338.989	-0.00016969	s_0132	C6H14O12P2	1d-myo-inositol 4,5-bisphosphate
124	338.989	-0.00016969	s_0454	C6H14O12P2	beta-d-fructofuranose 2,6-bisphosphate
124	338.989	-0.00016969	s_0537	C6H14O12P2	d-fructose 1,6-bisphosphate
125	341.109	-0.0001792	s_0416	C12H22O11	alpha,alpha-trehalose
125	341.109	-0.0001792	s_1009	C12H22O11	maltose
125	341.109	-0.0001792	s_1014	C12H22O11	melibiose
125	341.109	-0.0001792	s_1345	C12H22O11	sucrose
126	346.056	0.0001159	s_0396	C10H14N5O7P	adenosine 2'-phosphate
126	346.056	0.0001159	s_0434	C10H14N5O7P	amp
126	346.056	0.0001159	s_0593	C10H14N5O7P	dgmp
127	347.04	-0.00014	s_0816	C10H13N4O8P	imp
128	362.051	0.00012538	s_0752	C10H14N5O8P	gmp
129	363.034	0.0012	s_0306	C10H13N4O9P	5'-xanthylic acid
130	367.358	0.0001487	s_0987	C24H48O2	lignocerate
131	369.002	-0.0024	s_1303	C7H16O13P2	sedoheptulose 1,7-bisphosphate
132	380.254	0.0028	s_1326	C18H40NO5P	sphinganine 1-phosphate
133	381.123	0.001	s_0195	C15H28O7P2	2-trans,6-trans-farnesyl diphosphate
133	381.123	0.001	s_0661	C15H28O7P2	farnesyl diphosphate
134	383.114	0.00041174	s_1290	C14H20N6O5S	s-adenosyl-l-homocysteine
135	395.389	0.00039981	s_0491	C26H52O2	cerotate
135	395.389	0.00039981	s_0493	C26H52O2	cerotic acid
136	401.075	0.0038	s_1067	C12H23N2O9PS	n-[(r)-4-phosphonopantothenoyl]-l-cysteine
137	402.012	-0.00060703	s_0481	C9H15N3O11P2	cdp
138	402.995	-8.9022e-05	s_1411	C9H14N2O12P2	udp
139	421.077	-0.0013	s_0419	C12H23O14P	alpha,alpha-trehalose 6-phosphate
140	423.029	0.00053936	s_1365	C12H18N4O7P2S	thiamine(1+) diphosphate(1-)
141	426.022	7.9784e-05	s_0397	C10H15N5O10P2	adenosine 3',5'-bismonophosphate
141	426.022	7.9784e-05	s_0400	C10H15N5O10P2	adp
141	426.022	7.9784e-05	s_0591	C10H15N5O10P2	dgdp
142	427.321	0.00057758	s_1457	C28H44O3	zymosterol intermediate 1c
143	441.337	0.00038455	s_0303	C29H46O3	4beta-methylzymosterol-4alpha-carboxylic acid
144	481.98	-0.0023	s_0521	C9H16N3O14P3	ctp
145	482.961	0.00053417	s_1430	C9H15N2O15P3	utp
146	502.996	-8.9139e-05	s_1370	C12H19N4O10P3S	thiamine(1+) triphosphate
147	505.988	0.0002565	s_0446	C10H16N5O13P3	atp
147	505.988	0.0002565	s_0595	C10H16N5O13P3	dgtp
148	565.047	0.00068414	s_1413	C15H24N2O17P2	udp-d-galactose
148	565.047	0.00068414	s_1415	C15H24N2O17P2	udp-d-glucose
149	591.441	0.00065196	s_1409	C39H60O4	ubiquinol-6
150	604.069	0.0012	s_0710	C16H25N5O16P2	gdp-alpha-d-mannose
151	606.073	0.0015	s_1416	C17H27N3O17P2	udp-n-acetyl-alpha-d-glucosamine
152	611.143	0.0016	s_0721	C20H32N6O12S2	glutathione disulfide
153	662.1	0.0016	s_1082	C21H27N7O14P2	nad(+)
153	662.1	0.0016	s_1087	C21H27N7O14P2	nadh

## Sheet: KEGG annot glc_NH4+ batch 1
Index	m/z	m/z delta	formula	annotation	ID
1	59.0137	0.0001179	C2H4O2	Acetate	C00033
1	59.0137	0.0001179	C2H4O2	Glycolaldehyde	C00266
2	59.0243	0.00074915	CH4N2O	Urea	C00086
3	60.9976	-0.0045	H2CO3	Carbonic acid	C01353
4	68.9956	0.0026	C3H2O2	Propynoate	C00804
5	71.0135	0.00033515	C3H4O2	Acrylic acid	C00511
5	71.0135	0.00033515	C3H4O2	Methylglyoxal	C00546
6	73.0293	0.00024928	C3H6O2	Propanoate	C00163
6	73.0293	0.00024928	C3H6O2	(S)-Lactaldehyde	C00424
7	74.0245	0.00024622	C2H5NO2	Glycine	C00037
8	76.9797	0.00031327	C2H3ClO	Chloroacetaldehyde	C06754
9	85.0292	0.00025812	C4H6O2	Diacetyl	C00741
10	87.0084	0.00031821	C3H4O3	Pyruvate	C00022
10	87.0084	0.00031821	C3H4O3	3-Oxopropanoate	C00222
11	87.0452	-3.16e-05	C4H8O2	(R)-Acetoin	C00810
11	87.0452	-3.16e-05	C4H8O2	(S)-Acetoin	C01769
12	88.0403	5.5075e-05	C3H7NO2	L-Alanine	C00041
12	88.0403	5.5075e-05	C3H7NO2	beta-Alanine	C00099
13	89.0244	1.505e-06	C3H6O3	Glycerone	C00184
13	89.0244	1.505e-06	C3H6O3	(S)-Lactate	C00186
13	89.0244	1.505e-06	C3H6O3	(R)-Lactate	C00256
13	89.0244	1.505e-06	C3H6O3	D-Glyceraldehyde	C00577
13	89.0244	1.505e-06	C3H6O3	3-Hydroxypropanoate	C01013
14	91.0398	0.00023323	C3H8O3	Glycerol	C00116
15	95.013	0.00084844	C5H4O2	Protoanemonin	C07090
16	101.024	0.00029279	C4H6O3	2-Oxobutanoate	C00109
16	101.024	0.00029279	C4H6O3	Succinate semialdehyde	C00232
16	101.024	0.00029279	C4H6O3	(S)-Methylmalonate semialdehyde	C06002
17	102.056	0.00027502	C4H9NO2	4-Aminobutanoate	C00334
17	102.056	0.00027502	C4H9NO2	L-3-Amino-isobutanoate	C03284
18	103.002	0.0012	C3H4O4	Hydroxypyruvate	C00168
19	104.035	0.00030202	C3H7NO3	L-Serine	C00065
20	109.029	0.00082298	C6H6O2	Hydroquinone	C00530
21	109.041	2.7955e-05	C5H6N2O	Imidazole-4-acetaldehyde	C05130
22	110.037	-0.0013	C4H5N3O	Cytosine	C00380
23	111.022	-0.0018	C4H4N2O2	Uracil	C00106
24	112.04	0.00048747	C5H7NO2	(S)-1-Pyrroline-5-carboxylate	C03912
25	112.052	-0.00049498	C4H7N3O	Creatinine	C00791
26	113.024	0.00035603	C5H6O3	cis-Acetylacrylate	C07091
27	113.039	-0.003	C4H6N2O2	3-Cyano-L-alanine	C02512
27	113.039	-0.003	C4H6N2O2	N-Methylhydantoin	C02565
28	114.055	0.00055438	C5H9NO2	L-Proline	C00148
28	114.055	0.00055438	C5H9NO2	3-Acetamidopropanal	C18170
29	115.003	0.00040176	C4H4O4	Fumarate	C00122
30	115.04	-8.3937e-05	C5H8O3	3-Methyl-2-oxobutanoic acid	C00141
30	115.04	-8.3937e-05	C5H8O3	5-Oxopentanoate	C03273
31	116.035	-7.3003e-05	C4H7NO3	L-Aspartate 4-semialdehyde	C00441
31	116.035	-7.3003e-05	C4H7NO3	L-2-Amino-3-oxobutanoic acid	C03508
32	116.071	0.00026961	C5H11NO2	L-Valine	C00183
33	117.019	0.00061494	C4H6O4	Succinate	C00042
33	117.019	0.00061494	C4H6O4	Methylmalonate	C02170
34	118.051	0.00026226	C4H9NO3	L-Threonine	C00188
34	118.051	0.00026226	C4H9NO3	L-Homoserine	C00263
34	118.051	0.00026226	C4H9NO3	L-Allothreonine	C05519
35	118.98	0.00040745	C3H4O3S	Mercaptopyruvate	C00957
36	119.014	0.0036	C4H8O2S	3-(Methylthio)propionic acid	C08276
37	119.049	0.00086726	C8H8O	Phenylacetaldehyde	C00601
37	119.049	0.00086726	C8H8O	4-Hydroxystyrene	C05627
38	120.929	0.00061285	C2H3BrO	2-Bromoacetaldehyde	C14870
39	121.029	7.4702e-05	C7H6O2	Benzoate	C00180
40	121.042	-0.0014	C6H6N2O	Nicotinamide	C00153
41	123.061	-0.0044	C6H8N2O	Methylimidazole acetaldehyde	C05827
42	124.016	0.00041614	C2H8NO3P	2-Aminoethylphosphonate	C03557
43	124.054	-0.002	C5H7N3O	5-Methylcytosine	C02376
44	125.039	-0.0035	C5H6N2O2	Thymine	C00178
44	125.039	-0.0035	C5H6N2O2	Imidazole-4-acetate	C02835
45	128.035	5.4021e-05	C5H7NO3	Pidolic acid	C01879
45	128.035	5.4021e-05	C5H7NO3	L-1-Pyrroline-3-hydroxy-5-carboxylate	C04281
46	129.019	-0.0002062	C5H6O4	2,5-Dioxopentanoate	C00433
47	129.055	0.00056147	C6H10O3	4-Methyl-2-oxopentanoate	C00233
47	129.055	0.00056147	C6H10O3	(S)-3-Methyl-2-oxopentanoic acid	C00671
47	129.055	0.00056147	C6H10O3	Adipate semialdehyde	C06102
48	130.052	-0.00055773	C5H9NO3	5-Aminolevulinate	C00430
48	130.052	-0.00055773	C5H9NO3	Hydroxyproline	C01157
48	130.052	-0.00055773	C5H9NO3	L-Glutamate 5-semialdehyde	C01165
49	130.088	-0.0001979	C6H13NO2	L-Leucine	C00123
49	130.088	-0.0001979	C6H13NO2	L-Isoleucine	C00407
50	131.035	-0.00020455	C5H8O4	Glutarate	C00489
50	131.035	-0.00020455	C5H8O4	2-Acetolactate	C00900
50	131.035	-0.00020455	C5H8O4	3-Hydroxy-3-methyl-2-oxobutanoic acid	C04181
50	131.035	-0.00020455	C5H8O4	(S)-2-Acetolactate	C06010
51	131.046	-1.2825e-05	C4H8N2O3	L-Asparagine	C00152
52	131.072	-0.00032133	C6H12O3	6-Hydroxyhexanoic acid	C06103
53	131.083	-0.00032058	C5H12N2O2	L-Ornithine	C00077
54	132.03	2.939e-05	C4H7NO4	L-Aspartate	C00049
55	133.014	0.00032859	C4H6O5	(S)-Malate	C00149
56	133.03	-0.0046	C3H6N2O4	(-)-Ureidoglycolate	C00603
57	133.05	0.00029334	C5H10O4	Deoxyribose	C01801
57	133.05	0.00029334	C5H10O4	2,3-Dihydroxy-3-methylbutanoate	C04039
57	133.05	0.00029334	C5H10O4	(R)-2,3-Dihydroxy-3-methylbutanoate	C04272
58	134.047	-0.0015	C4H9NO4	4-Hydroxy-L-threonine	C06056
59	134.063	-0.0016	C8H9NO	2-Phenylacetamide	C02505
60	135.03	0.00087725	C5H4N4O	Hypoxanthine	C00262
61	135.045	3.9581e-05	C8H8O2	4-Hydroxyphenylacetaldehyde	C03765
61	135.045	3.9581e-05	C8H8O2	3,4-Dihydroxystyrene	C06224
61	135.045	3.9581e-05	C8H8O2	Phenylacetic acid	C07086
61	135.045	3.9581e-05	C8H8O2	4'-Hydroxyacetophenone	C10700
62	136.041	-0.00051455	C7H7NO2	Anthranilate	C00108
62	136.041	-0.00051455	C7H7NO2	4-Aminobenzoate	C00568
63	137.028	-0.0033	C7H6O3	4-Hydroxybenzoate	C00156
64	138.067	-0.00018147	C6H9N3O	4-Amino-5-hydroxymethyl-2-methylpyrimidine	C01279
64	138.067	-0.00018147	C6H9N3O	L-Histidinal	C01929
65	139.007	-0.0035	C6H4O4	cis-4-Carboxymethylenebut-2-en-4-olide	C04431
65	139.007	-0.0035	C6H4O4	trans-4-Carboxymethylenebut-2-en-4-olide	C12838
66	139.976	-0.00081066	CH4NO5P	Carbamoyl phosphate	C00169
67	140.01	0.0014	C2H8NO4P	Ethanolamine phosphate	C00346
68	140.083	-0.00011737	C6H11N3O	L-Histidinol	C00860
69	142.037	-0.0042	C6H9NOS	5-(2-Hydroxyethyl)-4-methylthiazole	C04294
70	143.052	-0.0014	C10H8O	(1R,2S)-Naphthalene 1,2-oxide	C14786
70	143.052	-0.0014	C10H8O	(1S,2R)-Naphthalene 1,2-oxide	C14787
71	144.067	-5.7181e-06	C6H11NO3	4-Acetamidobutanoate	C02946
71	144.067	-5.7181e-06	C6H11NO3	L-2-Aminoadipate 6-semialdehyde	C04076
72	144.082	-0.0039	C5H11N3O2	4-Guanidinobutanoate	C01035
73	145.013	0.0014	C5H6O5	2-Oxoglutarate	C00026
74	145.051	-9.583e-05	C6H10O4	2-Dehydropantoate	C00966
74	145.051	-9.583e-05	C6H10O4	(S)-2-Aceto-2-hydroxybutanoate	C06006
74	145.051	-9.583e-05	C6H10O4	(R)-3-Hydroxy-3-methyl-2-oxopentanoate	C14463
75	145.062	-0.00068153	C5H10N2O3	L-Glutamine	C00064
76	145.097	0.0008345	C6H14N2O2	L-Lysine	C00047
77	145.115	-0.0044	C7H16NO2	4-Trimethylammoniobutanoate	C01181
78	146.046	-0.00015369	C5H9NO4	L-Glutamate	C00025
78	146.046	-0.00015369	C5H9NO4	Glutamate	C00302
78	146.046	-0.00015369	C5H9NO4	O-Acetyl-L-serine	C00979
78	146.046	-0.00015369	C5H9NO4	L-4-Hydroxyglutamate semialdehyde	C05938
79	147.03	6.2883e-05	C5H8O5	D-erythro-3-Methylmalate	C06032
80	147.066	0.00019154	C6H12O4	(R)-Mevalonate	C00418
80	147.066	0.00019154	C6H12O4	(R)-Pantoate	C00522
80	147.066	0.00019154	C6H12O4	(R)-2,3-Dihydroxy-3-methylpentanoate	C06007
81	148.041	0.0023	C5H11NO2S	L-Methionine	C00073
82	149.046	-0.00018943	C5H10O5	D-Ribose	C00121
82	149.046	-0.00018943	C5H10O5	D-Xylose	C00181
82	149.046	-0.00018943	C5H10O5	D-Xylulose	C00310
83	149.098	-0.00074061	C10H14O	Perillyl aldehyde	C02576
84	150.042	-7.2489e-06	C5H5N5O	Guanine	C00242
85	151.022	0.004	C5H4N4O2	Xanthine	C00385
86	151.041	-0.00052983	C8H8O3	4-Hydroxyphenylacetate	C00642
86	151.041	-0.00052983	C8H8O3	3,4-Dihydroxyphenylacetaldehyde	C04043
87	151.06	0.0012	C5H12O5	Xylitol	C00379
88	152.035	-0.00011373	C7H7NO3	3-Hydroxyanthranilate	C00632
89	154.063	-0.00051045	C6H9N3O2	L-Histidine	C00135
90	155.047	0.0029	C11H8O	1-Naphthaldehyde	C14090
90	155.047	0.0029	C11H8O	2-Naphthaldehyde	C14099
91	157.051	-0.00067064	C7H10O4	2-Isopropylmaleate	C02631
92	157.066	-7.1859e-05	C11H10O	(2-Naphthyl)methanol	C02909
92	157.066	-7.1859e-05	C11H10O	1-Hydroxymethylnaphthalene	C14089
93	158.061	-4.2297e-05	C10H9NO	Indole-3-acetaldehyde	C00637
94	159.005	0.0047	C6H5FO4	4-Fluoromuconolactone	C16476
94	159.005	0.0047	C6H5FO4	5-Fluoromuconolactone	C16477
95	159.03	9.7541e-05	C6H8O5	2-Oxoadipate	C00322
96	160.062	-0.00079173	C6H11NO4	L-2-Aminoadipate	C00956
96	160.062	-0.00079173	C6H11NO4	O-Acetyl-L-homoserine	C01077
97	161.011	-0.0018	C5H6O6	(4R)-4-Hydroxy-2-oxoglutarate	C05946
98	161.028	-3.7663e-05	C6H10O3S	1,2-Dihydroxy-5-(methylthio)pent-1-en-3-one	C15606
99	163.038	0.002	C9H8O3	Phenylpyruvate	C00166
99	163.038	0.002	C9H8O3	4-Coumarate	C00811
100	164.039	-0.00065518	C5H11NO3S	L-Methionine S-oxide	C02989
100	164.039	-0.004	C8H7NO3	Formylanthranilate	C05653
101	164.072	-0.00082302	C9H11NO2	L-Phenylalanine	C00079
101	164.072	-0.00082302	C9H11NO2	D-Phenylalanine	C02265
102	165.095	-0.0031	C10H14O2	Perillic acid	C11924
103	166.975	-0.00017198	C3H5O6P	Phosphoenolpyruvate	C00074
104	167.07	0.0014	C5H15NO3P	N-Trimethyl-2-aminoethylphosphonate	C06459
105	167.08	0.0022	C8H12N2O2	Pyridoxamine	C00534
106	167.993	0.0045	C3H7NO5S	L-Cysteate	C00506
107	168.067	-0.0001451	C8H11NO3	Pyridoxine	C00314
108	168.989	0.0017	C3H7O6P	Glycerone phosphate	C00111
108	168.989	0.0017	C3H7O6P	D-Glyceraldehyde 3-phosphate	C00118
109	169.049	0.0013	C8H10O4	3,4-Dihydroxyphenylethyleneglycol	C05576
110	171.007	-0.00019441	C3H9O6P	sn-Glycerol 3-phosphate	C00093
111	171.026	0.0037	C7H8O5	3-Dehydroshikimate	C02637
112	172.062	-0.00021875	C7H11NO4	N-Acetyl-L-glutamate 5-semialdehyde	C01250
113	173.01	-0.00066236	C6H6O6	cis-Aconitate	C00417
114	173.047	-0.00092995	C7H10O5	Shikimate	C00493
114	173.047	-0.00092995	C7H10O5	(2S)-2-Isopropyl-3-oxosuccinate	C04236
115	173.072	0.00023894	C10H10N2O	(Indol-3-yl)acetamide	C02693
116	173.105	-0.00072278	C6H14N4O2	L-Arginine	C00062
117	174.059	-0.0026	C10H9NO2	Indole-3-acetate	C00954
117	174.059	-0.0026	C10H9NO2	5-Hydroxyindoleacetaldehyde	C05634
118	174.089	-0.00096869	C6H13N3O3	L-Citrulline	C00327
119	175.024	0.001	C6H8O6	D-Glucuronolactone	C02670
120	175.043	0.0043	C4H8N4O4	Allantoate	C00499
121	175.062	-0.00091281	C7H12O5	alpha-Isopropylmalate	C02504
121	175.062	-0.00091281	C7H12O5	(2R,3S)-3-Isopropylmalate	C04411
122	175.09	-0.0023	C10H12N2O	Serotonin	C00780
123	179.034	0.0014	C9H8O4	3-(4-Hydroxyphenyl)pyruvate	C01179
123	179.034	0.0014	C9H8O4	Caffeate	C01197
124	179.057	-0.00098919	C6H12O6	D-Glucose	C00031
124	179.057	-0.00098919	C6H12O6	D-Fructose	C00095
124	179.057	-0.00098919	C6H12O6	D-Galactose	C00124
124	179.057	-0.00098919	C6H12O6	myo-Inositol	C00137
124	179.057	-0.00098919	C6H12O6	D-Mannose	C00159
124	179.057	-0.00098919	C6H12O6	beta-D-Glucose	C00221
124	179.057	-0.00098919	C6H12O6	alpha-D-Glucose	C00267
124	179.057	-0.00098919	C6H12O6	alpha-D-Galactose	C00984
124	179.057	-0.00098919	C6H12O6	beta-D-Fructose	C02336
125	181.05	0.00062554	C9H10O4	Homovanillate	C05582
125	181.05	0.00062554	C9H10O4	3-Methoxy-4-hydroxyphenylglycolaldehyde	C05583
126	181.072	-0.00067853	C6H14O6	Mannitol	C00392
126	181.072	-0.00067853	C6H14O6	D-Sorbitol	C00794
127	181.975	-0.0027	C4H9NO2Se	Se-Methyl-L-selenocysteine	C05689
127	181.975	-0.0027	C4H9NO2Se	Selenohomocysteine	C05698
128	182.97	-0.00052176	C3H5O7P	3-Phosphonooxypyruvate	C03232
129	183.006	0.00091983	C4H9O6P	L-3,4-Dihydroxybutan-2-one 4-phosphate	C15556
130	183.066	0.00021166	C5H15NO4P	Choline phosphate	C00588
131	184.002	-0.00062542	C3H8NO6P	O-Phospho-L-serine	C01005
132	184.02	0.0046	C7H7NO5	2-Amino-3-carboxymuconate semialdehyde	C04409
133	184.098	2.2695e-05	C9H15NO3	Ecgonine	C10858
134	184.988	-0.0023	C3H7O7P	3-Phospho-D-glycerate	C00197
134	184.988	-0.0023	C3H7O7P	2-Phospho-D-glycerate	C00631
135	186.114	-0.00061794	C9H17NO3	8-Amino-7-oxononanoate	C01092
136	186.981	-0.00056233	C7H5ClO4	2-Chloro-5-methyl-cis-dienelactone	C18304
136	186.981	-0.00056233	C7H5ClO4	3-Chloro-2-methyldienelactone	C18309
137	187.025	0.0001728	C7H8O6	(Z)-But-1-ene-1,2,4-tricarboxylate	C04002
137	187.025	0.0001728	C7H8O6	(Z)-But-2-ene-1,2,3-tricarboxylate	C04225
138	188.04	-0.0045	C10H7NO3	1-Nitronaphthalene-5,6-oxide	C14800
138	188.04	-0.0045	C10H7NO3	1-Nitronaphthalene-7,8-oxide	C14802
139	188.057	-0.00030128	C7H11NO5	N-Acetyl-L-glutamate	C00624
140	189	0.0036	C6H6O7	Oxalosuccinate	C05379
141	189.042	-0.002	C7H10O6	3-Dehydroquinate	C00944
142	190.055	-0.0039	C10H9NO3	5-Hydroxyindoleacetate	C05635
142	190.055	-0.0039	C10H9NO3	5-Phenyl-1,3-oxazinane-2,4-dione	C16596
143	190.974	0.0015	C6H5ClO5	2-Chloromaleylacetate	C06329
144	191.02	-0.00070416	C6H8O7	Citrate	C00158
144	191.02	-0.00070416	C6H8O7	Isocitrate	C00311
145	192.067	-0.00085022	C10H11NO3	3-Carbamoyl-2-phenylpropionaldehyde	C16587
145	192.067	-0.00085022	C10H11NO3	4-Hydroxy-5-phenyltetrahydro-1,3-oxazin-2-one	C16595
146	194.083	-0.00054554	C10H13NO3	2-Phenyl-1,3-propanediol monocarbamate	C16586
147	195.051	-0.00024614	C6H12O7	D-Gluconic acid	C00257
147	195.051	-0.00024614	C6H12O7	L-Gulonate	C00800
148	195.992	-0.0036	C5H11NO2Se	L-Selenomethionine	C05335
149	197.049	-0.0033	C9H10O5	3-Methoxy-4-hydroxymandelate	C05584
150	198.018	-0.00023636	C4H10NO6P	O-Phospho-L-homoserine	C01102
150	198.018	-0.00023636	C4H10NO6P	O-Phosphorylhomoserine	C05702
150	198.018	-0.00023636	C4H10NO6P	Iminoerythrose 4-phosphate	C12215
151	203.021	-0.0015	C7H8O7	Oxaloglutarate	C05533
152	204.055	-0.0032	C8H15NOS2	Lipoamide	C00248
153	204.996	-0.0048	C7H7ClO5	2-Chloro-5-methylmaleylacetate	C18305
153	204.996	-0.0048	C7H7ClO5	3-Chloro-2-methylmaleylacetate	C18310
154	205.035	-3.6146e-05	C7H10O7	(R)-2-Hydroxybutane-1,2,4-tricarboxylate	C01251
154	205.035	-3.6146e-05	C7H10O7	2-Methylcitrate	C02225
154	205.035	-3.6146e-05	C7H10O7	Homoisocitrate	C05662
154	205.035	0.00083175	C8H14O2S2	Lipoate	C00725
155	206.068	-0.00025382	C8H17NOS2	Dihydrolipoamide	C00579
156	209.032	-0.0016	C6H10O8	D-Glucarate	C00818
157	211.998	-0.0013	C4H8NO7P	4-Phospho-L-aspartate	C03082
158	213.019	-0.0017	C5H11O7P	2-Deoxy-D-ribose 1-phosphate	C00672
158	213.019	-0.0017	C5H11O7P	2-Deoxy-D-ribose 5-phosphate	C00673
159	213.124	0.00091933	C10H18N2O3	Dethiobiotin	C01909
160	214.049	-0.00022673	C5H14NO6P	sn-Glycero-3-phosphoethanolamine	C01233
161	218.065	0.0023	C8H13NO6	O-Succinyl-L-homoserine	C01118
162	218.104	-0.00035787	C9H17NO5	Pantothenate	C00864
163	219.017	0.001	C6H9N2O5P	3-(Imidazol-4-yl)-2-oxopropyl phosphate	C01267
164	220.046	0.0028	C6H12N3O4P	L-Histidinol phosphate	C01100
165	220.084	-0.0019	C8H15NO6	N-Acetyl-D-glucosamine	C00140
166	221.062	-0.0021	C7H14N2O4S	Cystathionine	C00542
166	221.062	-0.0021	C7H14N2O4S	L-Cystathionine	C02291
167	224.06	-0.0037	C10H11NO5	4-Amino-4-deoxychorismate	C11355
168	225.038	0.0025	C10H10O6	Chorismate	C00251
168	225.038	0.0025	C10H10O6	Prephenate	C00254
169	225.088	0.00034876	C10H14N2O4	Porphobilinogen	C00931
170	226.011	0.0014	C5H10NO7P	L-Glutamyl 5-phosphate	C03287
171	226.079	0.0041	C9H13N3O4	Deoxycytidine	C00881
172	227.034	-0.0018	C6H13O7P	(R)-5-Phosphomevalonate	C01107
173	227.066	0.0015	C9H12N2O5	Deoxyuridine	C00526
174	229.011	0.00062239	C5H11O8P	D-Ribose 5-phosphate	C00117
174	229.011	0.00062239	C5H11O8P	D-Ribulose 5-phosphate	C00199
174	229.011	0.00062239	C5H11O8P	D-Xylulose 5-phosphate	C00231
174	229.011	0.00062239	C5H11O8P	alpha-D-Ribose 1-phosphate	C00620
175	235.075	-0.0026	C11H12N2O4	L-Formylkynurenine	C02700
176	238.095	-0.00076663	C9H13N5O3	Dihydrobiopterin	C00268
177	240.999	-0.0049	C6H11O6PS	2,3-Diketo-5-methylthiopentyl-1-phosphate	C15650
178	242.082	-0.0039	C9H13N3O5	Cytidine	C00475
178	242.082	-0.0039	C9H13N3O5	gamma-Glutamyl-beta-cyanoalanine	C05711
179	243.061	0.0014	C9H12N2O6	Uridine	C00299
180	243.077	0.0036	C10H16N2O3S	Biotin	C00120
181	243.223	-0.0043	C12H28N4O	N1-Acetylspermine	C02567
182	246.017	0.00041396	C8H10NO6P	Pyridoxal phosphate	C00018
183	250.093	0.0013	C10H13N5O3	Deoxyadenosine	C00559
183	250.093	0.0013	C10H13N5O3	5'-Deoxyadenosine	C05198
184	251.074	0.0048	C10H12N4O4	Deoxyinosine	C05512
184	251.074	0.0048	C10H12N4O4	N-D-Ribosylpurine	C15586
185	255.234	-0.0015	C16H32O2	Hexadecanoic acid	C00249
186	258.039	-0.0007328	C6H14NO8P	D-Glucosamine 6-phosphate	C00352
186	258.039	-0.0007328	C6H14NO8P	Aminofructose 6-phosphate	C12214
187	259.009	-0.0045	C6H13O7PS	S-Methyl-5-thio-D-ribose 1-phosphate	C04188
187	259.009	-0.0045	C6H13O7PS	S-Methyl-5-thio-D-ribulose 1-phosphate	C04582
188	259.025	-0.0026	C6H13O9P	D-Fructose 6-phosphate	C00085
188	259.025	-0.0026	C6H13O9P	D-Glucose 6-phosphate	C00092
188	259.025	-0.0026	C6H13O9P	D-Glucose 1-phosphate	C00103
188	259.025	-0.0026	C6H13O9P	D-Mannose 6-phosphate	C00275
188	259.025	-0.0026	C6H13O9P	alpha-D-Galactose 1-phosphate	C00446
188	259.025	-0.0026	C6H13O9P	D-Mannose 1-phosphate	C00636
188	259.025	-0.0026	C6H13O9P	alpha-D-Glucose 6-phosphate	C00668
188	259.025	-0.0026	C6H13O9P	D-Fructose 1-phosphate	C01094
188	259.025	-0.0026	C6H13O9P	D-Tagatose 6-phosphate	C01097
188	259.025	-0.0026	C6H13O9P	beta-D-Glucose 6-phosphate	C01172
188	259.025	-0.0026	C6H13O9P	Inositol 1-phosphate	C01177
188	259.025	-0.0026	C6H13O9P	Sorbose 1-phosphate	C02888
188	259.025	-0.0026	C6H13O9P	myo-Inositol 4-phosphate	C03546
188	259.025	-0.0026	C6H13O9P	1D-myo-Inositol 3-phosphate	C04006
188	259.025	-0.0026	C6H13O9P	beta-D-Fructose 6-phosphate	C05345
189	264.101	0.0045	C12H17N4OS	Thiamine	C00378
190	265.986	0.003	C7H10NO6PS	2-(2-Carboxy-4-methylthiazol-5-yl)ethyl phosphate	C20247
191	266.089	3.2775e-05	C10H13N5O4	Adenosine	C00212
191	266.089	3.2775e-05	C10H13N5O4	Deoxyguanosine	C00330
192	267.072	0.0011	C10H12N4O5	Inosine	C00294
193	271.174	-0.0037	C18H24O2	Estradiol-17beta	C00951
194	275.125	-4.2416e-05	C11H20N2O6	N6-(L-1,3-Dicarboxypropyl)-L-lysine	C00449
195	277.127	-0.0039	C11H22N2O4S	Pantetheine	C00831
196	279.233	-0.00054944	C18H32O2	Linoleate	C01595
197	281.25	-0.00090949	C18H34O2	(9Z)-Octadecenoic acid	C00712
198	282.084	4.5132e-05	C10H13N5O5	Guanosine	C00387
199	283.209	-0.0025	C20H28O	Retinal	C00376
200	283.266	-0.0019	C18H36O2	Octadecanoic acid	C01530
201	285.044	0.0056	C7H15N2O8P	5'-Phosphoribosylglycinamide	C03838
202	285.154	-0.0048	C18H22O3	16alpha-Hydroxyestrone	C05300
203	285.186	1.6834e-05	C19H26O2	Androstenedione	C00280
204	286.05	-0.0015	C11H14NO6P	Indoleglycerol phosphate	C03506
205	287.015	0.0028	C7H13O10P	2-Dehydro-3-deoxy-D-arabino-heptonate 7-phosphate	C04691
206	287.17	-0.0048	C18H24O3	Estriol	C05141
207	289.033	0.00022738	C7H15O10P	Sedoheptulose 7-phosphate	C05382
208	289.116	-0.0011	C10H18N4O6	N-(L-Arginino)succinate	C03406
209	290.023	0.0024	C10H14NO5PS	Parathion	C06604
210	295.229	-0.00089258	C18H32O3	13(S)-HODE	C14762
211	296.08	0.0024	C11H15N5O3S	5'-Methylthioadenosine	C00170
212	297.997	0.003	C6H11N3O7P2	2-Methyl-4-amino-5-hydroxymethylpyrimidine diphosphate	C04752
213	298.071	-0.0014	C9H18NO8P	D-4'-Phosphopantothenate	C03492
214	298.276	-0.00049098	C18H37NO2	Sphingosine	C00319
214	298.276	-0.00049098	C18H37NO2	3-Dehydrosphinganine	C02934
215	299.029	0.0024	C14H8N2O6	Cinnavalininate	C05640
216	300.048	0.00057162	C8H16NO9P	N-Acetyl-D-glucosamine 6-phosphate	C00357
216	300.048	0.00057162	C8H16NO9P	N-Acetyl-alpha-D-glucosamine 1-phosphate	C04501
217	300.288	0.0027	C18H39NO2	Sphinganine	C00836
218	301.218	-0.00052956	C20H30O2	(5Z,8Z,11Z,14Z,17Z)-Icosapentaenoic acid	C06428
219	303.234	-0.00082526	C20H32O2	Arachidonate	C00219
220	305.243	0.0053	C20H34O2	(8Z,11Z,14Z)-Icosatrienoic acid	C03242
221	306.045	0.0049	C9H14N3O7P	dCMP	C00239
222	306.077	4.1909e-05	C10H17N3O6S	Glutathione	C00051
223	309.004	-0.026	C5H12O11P2	D-Ribose 1,5-bisphosphate	C01151
224	311.017	-0.0014	C9H16N2O5Se	gamma-Glutamyl-Se-methylselenocysteine	C05695
225	311.296	-0.00095547	C20H40O2	Icosanoic acid	C06425
226	313.057	0.0043	C10H20O7P2	Geranyl diphosphate	C00341
227	313.218	-0.00043709	C21H30O2	Progesterone	C00410
228	316.287	-0.0015	C18H39NO3	Phytosphingosine	C12144
229	317.215	-0.0026	C20H30O3	Leukotriene A4	C00909
230	319.232	-0.0043	C20H32O3	(15S)-15-Hydroxy-5,8,11-cis-13-trans-eicosatetraenoate	C04742
230	319.232	-0.0043	C20H32O3	5(S)-HETE	C04805
231	321.052	-0.0031	C10H15N2O8P	dTMP	C00364
232	322.046	-0.0017	C9H14N3O8P	CMP	C00055
233	323.028	0.00048666	C9H13N2O9P	UMP	C00105
234	327.05	0.00047067	C17H12O7	Aflatoxin B1-exo-8,9-epoxide	C19586
235	327.233	-0.00036347	C22H32O2	(4Z,7Z,10Z,13Z,16Z,19Z)-Docosahexaenoic acid	C06429
236	329.214	-0.0021	C21H30O3	11-Deoxycorticosterone	C03205
237	331.227	0.00045527	C21H32O3	5alpha-Dihydrodeoxycorticosterone	C18040
238	334.075	-0.0041	C11H17N3O7S	S-Formylglutathione	C01031
239	335.222	0.00092731	C20H32O4	Leukotriene B4	C02165
239	335.222	0.00092731	C20H32O4	5(S)-HPETE	C05356
239	335.222	0.00092731	C20H32O4	15(S)-HPETE	C05966
240	337.055	0.00061479	C9H15N4O8P	1-(5'-Phosphoribosyl)-5-amino-4-imidazolecarboxamide	C04677
241	338.988	0.00055417	C6H14O12P2	D-Fructose 1,6-bisphosphate	C00354
241	338.988	0.00055417	C6H14O12P2	beta-D-Fructose 2,6-bisphosphate	C00665
241	338.988	0.00055417	C6H14O12P2	1D-myo-Inositol 1,4-bisphosphate	C01220
241	338.988	0.00055417	C6H14O12P2	D-Mannose 1,6-bisphosphate	C03693
241	338.988	0.00055417	C6H14O12P2	D-Tagatose 1,6-bisphosphate	C03785
241	338.988	0.00055417	C6H14O12P2	beta-D-Fructose 1,6-bisphosphate	C05378
242	341.11	-0.0007881	C12H22O11	Sucrose	C00089
242	341.11	-0.0007881	C12H22O11	Maltose	C00208
242	341.11	-0.0007881	C12H22O11	alpha,alpha-Trehalose	C01083
242	341.11	-0.0007881	C12H22O11	Melibiose	C05402
243	346.055	0.00070954	C10H14N5O7P	AMP	C00020
243	346.055	0.00070954	C10H14N5O7P	dGMP	C00362
244	347.04	-5.3484e-06	C10H13N4O8P	IMP	C00130
245	348.09	-0.0027	C12H19N3O7S	S-(Formylmethyl)glutathione	C14871
246	354.008	-0.0067	C7H11N5O8P2	2-Amino-7,8-dihydro-4-hydroxy-6-(diphosphooxymethyl)pteridine	C04807
247	354.152	-0.0039	C14H23N6O3S	S-Adenosylmethioninamine	C01137
248	357.09	-0.00085288	C11H23N2O7PS	Pantetheine 4'-phosphate	C01134
249	362.05	0.00033274	C10H14N5O8P	GMP	C00144
250	369.002	-0.0025	C7H16O13P2	Sedoheptulose 1,7-bisphosphate	C00447
251	369.073	-0.006	C12H18O13	Digalacturonate	C02273
252	378.098	-0.00014082	C13H21N3O8S	(R)-S-Lactoylglutathione	C03451
253	378.243	-0.0011	C18H38NO5P	Sphingosine 1-phosphate	C06124
254	380.011	0.0047	C8H17NO12P2	N-Acetyl-D-glucosamine 1,6-bisphosphate	C04461
255	380.256	0.0011	C18H40NO5P	Sphinganine 1-phosphate	C01120
256	381.124	-0.00046526	C15H28O7P2	trans,trans-Farnesyl diphosphate	C00448
257	383.113	0.0011	C14H20N6O5S	S-Adenosyl-L-homocysteine	C00021
258	386.996	0.0038	C9H14N2O11P2	dUDP	C01346
259	397.099	0.0066	C15H20N5O6S	S-Adenosyl-4-methylthio-2-oxobutanoate	C04425
260	401.01	0.0061	C10H16N2O11P2	dTDP	C00363
261	401.075	0.0038	C12H23N2O9PS	(R)-4'-Phosphopantothenoyl-L-cysteine	C04352
262	402.01	0.0013	C9H15N3O11P2	CDP	C00112
263	402.076	0.0061	C13H18N5O8P	Propionyladenylate	C05983
264	402.994	0.00085718	C9H14N2O12P2	UDP	C00015
265	410.027	0.00015271	C10H15N5O9P2	dADP	C00206
266	411.006	0.005	C10H14N4O10P2	dIDP	C01344
267	418.022	0.0024	C12H19Cl2N3O7S	S-(2,2-Dichloro-1-hydroxy)ethyl glutathione	C14861
268	421.075	0.00051869	C12H23O14P	alpha,alpha'-Trehalose 6-phosphate	C00689
268	421.075	0.00051869	C12H23O14P	Sucrose 6-phosphate	C16688
269	423.161	0.00096189	C16H28N2O11	Chitobiose	C01674
270	426.021	0.0015	C10H15N5O10P2	ADP	C00008
270	426.021	0.0015	C10H15N5O10P2	Adenosine 3',5'-bisphosphate	C00054
270	426.021	0.0015	C10H15N5O10P2	dGDP	C00361
271	433.334	-0.002	C27H46O4	3alpha,7alpha-Dihydroxy-5beta-cholestanate	C04554
272	441.339	-0.0014	C29H46O3	4alpha-Methylzymosterol-4-carboxylate	C15808
273	442.015	0.0023	C10H15N5O11P2	GDP	C00035
274	453.064	0.0021	C13H19N4O12P	1-(5'-Phosphoribosyl)-5-amino-4-(N-succinocarboxamide)-imidazole	C04823
275	455.096	0.00079264	C17H21N4O9P	FMN	C00061
276	457.045	-0.0042	C11H18N5O11P2	7-Methylguanosine 5'-diphosphate	C20183
277	462.065	0.0018	C14H18N5O11P	N6-(1,2-Dicarboxyethyl)-AMP	C03794
278	465.98	0.0022	C9H16N3O13P3	dCTP	C00458
279	466.976	-0.0102	C9H15N2O14P3	dUTP	C00460
280	481.975	0.0024	C9H16N3O14P3	CTP	C00063
281	482.96	0.0016	C9H15N2O15P3	UTP	C00075
282	489.989	0.0044	C10H16N5O12P3	dATP	C00131
283	490.974	0.0039	C10H15N4O13P3	dITP	C01345
284	493.983	0.0059	C9H16N5O13P3	7,8-Dihydroneopterin 3'-triphosphate	C04895
285	503.161	0.00045357	C18H32O16	Raffinose	C00492
285	503.161	0.00045357	C18H32O16	D-Gal alpha 1->6D-Gal alpha 1->6D-Glucose	C05404
286	505.986	0.0026	C10H16N5O13P3	ATP	C00002
286	505.986	0.0026	C10H16N5O13P3	dGTP	C00286
287	506.965	0.0072	C10H15N4O14P3	ITP	C00081
288	521.98	0.003	C10H16N5O14P3	GTP	C00044
289	558.064	0.00066891	C15H23N5O14P2	ADP-ribose	C00301
289	558.064	0.00066891	C15H23N5O14P2	Phosphoribosyl-AMP	C02741
290	563.064	0.0047	C16H26N2O16P2	dTDP-glucose	C00842
290	563.064	0.0047	C16H26N2O16P2	dTDP-galactose	C02097
291	565.046	0.0019	C15H24N2O17P2	UDP-glucose	C00029
291	565.046	0.0019	C15H24N2O17P2	UDP-alpha-D-galactose	C00052
292	576.073	0.0023	C15H25N5O15P2	5-(5-Phospho-D-ribosylaminoformimino)-1-(5-phosphoribosyl)-imidazole-4-carboxamide	C04896
292	576.073	0.0023	C15H25N5O15P2	N-(5'-Phospho-D-1'-ribulosylformimino)-5-amino-1-(5''-phospho-D-ribosyl)-4-imidazolecarboxamide	C04916
293	604.068	0.002	C16H25N5O16P2	GDP-mannose	C00096
294	606.074	0.00033763	C17H27N3O17P2	UDP-N-acetyl-alpha-D-glucosamine	C00043
295	611.144	0.00085662	C20H32N6O12S2	Glutathione disulfide	C00127
296	664.116	0.0015	C21H29N7O14P2	NADH	C00004
297	665.206	0.009	C24H42O21	Stachyose	C01613
298	744.082	0.002	C21H30N7O17P3	NADPH	C00005
299	766.106	0.0017	C21H36N7O16P3S	CoA	C00010
300	784.143	0.0065	C27H33N9O15P2	FAD	C00016

[truncated: 7 more sheets: KEGG annot glc_NH4+ batch 2, KEGG annot pyr_NH4+ batch 1, KEGG annot pyr_NH4+ batch 2, KEGG annot glc_gln batch 1, KEGG annot glc_gln batch 2, KEGG annot glc_pro batch 1, KEGG annot glc_pro batch 2]
